# Supplementary material for: Graph embedding-based novel protein interaction prediction via higher-order graph convolutional network
Source: PLoS One. 2020 Sep 24;15(9):e0238915. doi: 10.1371/journal.pone.0238915 (PMC7514053; doi:10.1371/journal.pone.0238915)
Supplement: S1 File — Six human PPI networks. (ZIP) [file pone.0238915.s001.zip]

Archive with 7 entries (6 files):
- S1 File/biogrid_direct.txt
- S1 File/bioplex.txt
- S1 File/heinetal.txt
- S1 File/hi-ii-14.txt
- S1 File/hi-iii.txt
- S1 File/lit-bm-13.txt
- S1 File/
