# Supplementary material for: Graph embedding-based novel protein interaction prediction via higher-order graph convolutional network
Source: PLoS One. 2020 Sep 24;15(9):e0238915. doi: 10.1371/journal.pone.0238915 (PMC7514053; doi:10.1371/journal.pone.0238915)
Supplement: S1 File — Six human PPI networks. (ZIP) [file pone.0238915.s001.zip › S1 File/biogrid_direct.txt]

2318 6416
88 84665
90 2339
2624 5371
6118 6774
375 23163
377 23647
377 27236
226 54464
351 10513
333 1600
7020 10370
2033 7020
338 4547
409 5900
1436 2885
2885 7916
4677 27257
6521 22950
580 602
153 10755
466 672
672 4436
580 672
672 2956
421 1013
775 5092
823 5664
825 7273
767 3708
1499 9223
1523 5925
1026 7251
4171 4998
4171 5000
4171 4174
4171 8317
4171 4999
4171 6118
4171 10926
4171 10270
4171 4171
4171 6117
4171 6119
4171 5001
4171 4172
993 7534
998 81704
998 9322
1017 1033
5932 5933
1059 9464
1213 9146
1277 3486
1277 7295
1386 4088
1386 4089
896 27335
891 10928
819 5479
1465 1465
1445 3643
1445 3480
1634 1956
405 6493
405 6492
405 266743
1839 7704
1647 5111
7155 11073
1814 2316
6635 27258
6635 25804
6635 23658
1958 2033
1387 1958
2035 4926
1915 54512
1915 5335
1936 3895
308 3791
2099 133522
2099 6597
2099 79039
2099 30836
2224 2260
2339 7040
355 7341
2512 51678
2243 7916
2316 3688
2260 10817
2566 11337
2810 2908
2908 7041
2908 11319
2645 5208
1801 3309
3838 6514
1616 6517
2898 6386
2898 9463
2897 9463
2897 6386
904 2896
2781 10287
2775 10287
2771 10287
2773 10287
3298 7329
3084 3984
2252 3339
7916 10459
7916 8974
2826 7916
708 7916
3646 7916
7916 23193
3178 7916
5684 7916
4670 7916
4123 7916
6747 7916
7916 11218
7916 9898
7916 10989
7916 29894
3275 7916
5859 7916
7916 8100
7917 54464
3064 29072
3064 9001
3064 23390
3064 25764
3064 9322
4209 10971
6929 9464
3399 6929
3480 3667
3480 7531
3480 8651
3667 5747
3667 5599
3643 3667
3552 4692
3717 10419
3717 8651
705 3856
867 3875
3875 10049
4000 4001
4000 6720
4000 26502
613 4301
596 149428
596 663
596 6606
596 7159
596 57142
596 8678
4066 4790
5788 8631
240 23406
2547 7409
2547 4689
2547 7520
2547 4361
2547 23468
51176 51588
4286 51176
4015 79947
4904 8683
4160 26033
4152 55729
4152 10036
4286 10401
4286 23598
4286 7329
4131 8125
4176 4998
4176 5925
4176 10926
4176 8317
4176 23595
4176 6117
2274 4176
4176 4999
4176 5001
4856 5441
4297 10450
4297 23645
4297 4297
4301 5909
4301 5818
4301 5216
4703 84665
4804 5567
4886 51690
6622 9627
2036 4926
1326 4790
2353 5970
5970 10401
5970 64320
5970 10848
2237 3178
4839 10445
1616 2113
207 5361
208 26060
2114 8558
2017 22941
2017 7456
1436 8651
6497 22938
4893 5910
4233 11146
2290 10765
2146 7409
5531 5966
2321 6464
4985 9737
867 4641
388 5147
387 5147
387 5910
5079 7091
5083 10765
5066 8997
5465 29982
5290 8503
335 5136
5226 51691
6403 9784
5310 5311
5311 5311
5311 7220
1739 3739
5217 29109
3364 5111
5787 260425
5573 5575
5575 8165
2241 7110
4751 5594
10399 22927
8439 10399
367 10399
3689 10399
5170 5590
5590 23286
2033 4094
391 398
5867 23607
5868 9135
5869 79890
5147 5906
5906 5910
889 5906
5863 5908
5147 5912
5898 149371
675 5888
5888 10635
5888 11144
4999 6117
4999 6118
5925 26959
5925 10131
5925 26574
5925 9984
5934 26959
6256 10902
6256 29982
286 6005
4005 5927
4005 4005
4005 6886
6230 26019
6176 6181
6181 6181
9267 10139
6628 8940
6626 6626
5174 6550
5174 6568
286 84033
2516 6662
2516 8204
1191 1191
1191 7048
6804 10497
939 10572
2280 7046
2280 7528
2286 10565
6886 54892
4689 7295
5573 8165
4647 5573
5573 11216
7273 8557
322 7024
4801 10153
6935 10589
6935 10524
1869 4692
25 472
25 4914
3265 5910
2242 84941
3845 5910
2048 6714
7046 7048
7134 7138
7128 8887
7157 51741
7157 8556
5708 7132
3791 25759
4921 6464
999 1500
999 79872
274 3672
3676 8726
2313 2623
2316 7428
7411 7428
7428 79960
3980 7515
7515 11284
7572 7727
7556 10155
7556 8805
4210 10466
4647 55591
7507 29935
5886 7508
2316 80790
367 2316
2316 7204
846 2316
2551 3054
186 57509
8237 10048
4841 6421
5170 5584
660 11099
705 7216
4089 4435
89 84665
8573 10716
3397 8573
1741 4036
1741 2066
11141 23413
5365 9826
9500 90249
8409 10128
6839 23468
7337 29978
9367 10244
1488 11279
54902 65109
26019 65109
10445 65109
7514 56000
990 28227
1678 8027
6457 30011
1756 1837
7454 9322
10243 23229
10084 10907
10084 51729
2623 23414
2157 5264
4068 6504
2332 7329
2332 8087
2332 26747
4478 7248
369 445
369 5605
369 8533
5422 5937
6103 57096
5147 6103
3358 8777
164 6855
6872 7343
367 5901
367 7182
367 8202
367 6047
367 8031
367 56924
367 10048
367 25898
367 9063
7337 9083
3642 10580
7528 10138
3930 11335
3930 23468
3831 23162
2066 6645
598 57099
598 664
598 6252
598 57142
581 597
19 8772
4036 9223
4036 57763
4036 55805
1601 4036
1740 4036
6884 6908
5782 9051
5782 6464
5782 5829
7286 24144
5144 9659
1387 3172
1387 4780
1387 6996
326 1387
162 164
1029 84687
3718 9220
3718 6776
1984 6125
166 51651
7088 55502
3170 7088
3572 7088
1855 2059
2194 2194
1063 8940
1063 1063
5976 7290
7290 27247
5586 5783
1825 8502
6310 8161
5824 9409
4682 4692
3172 9326
2617 3376
1432 27429
1432 11221
585 5108
2889 9564
5693 27257
6278 10048
2314 10293
1478 10923
580 1477
5892 7516
3398 9242
3398 6938
3398 6925
5193 5830
5194 5830
382 23647
4686 22916
4780 11243
4780 9451
3508 51691
1742 3761
2047 4690
4690 50488
3840 5965
3838 5965
1742 2066
2066 10413
1740 2066
6772 8554
6464 9261
6286 6286
1742 3759
1173 4063
7074 84687
3191 5725
3430 9111
6854 6854
5664 30818
7270 284119
1027 10762
659 3984
8087 26999
3636 10580
9612 23013
7704 9612
1028 3984
6252 7357
871 56893
4760 9001
1639 9001
9001 9146
1315 22820
1315 26958
1601 4646
4089 55802
2186 4150
7082 50848
1739 6868
10577 79947
5364 9826
597 666
572 597
6633 11157
6634 51690
6634 27258
6632 51691
1244 5174
4356 23705
7064 51678
5599 11221
1464 80852
5901 5902
990 4999
4999 10926
4999 8318
2185 7041
2475 29979
274 3675
274 8723
7534 9564
657 10262
5310 6000
3184 23658
1855 23072
7251 137492
2120 10524
4605 90441
6500 27101
2100 4085
5468 8031
573 3312
573 23645
2887 26058
2033 5629
6310 56893
6310 8125
6310 7874
2146 8726
5913 10657
7022 10370
5900 6016
5900 22808
5241 7337
5710 5886
5710 5887
2969 51691
5705 7068
7185 10293
7185 59269
6603 54464
8065 9616
9869 10155
5191 5264
5192 5193
6670 8859
4175 4175
5993 5994
7186 59269
7186 10293
4998 8317
599 10018
5753 55620
5689 118460
5689 167227
3603 4659
6015 8535
5879 81704
5879 5910
5879 23647
5880 8454
6888 51691
7442 143425
6867 8089
1207 10419
6494 64326
3835 6477
6477 23089
6477 27101
6478 23089
1406 6314
4734 7322
8458 10589
3611 80895
3611 3987
1785 50944
1785 22941
642 7329
5528 9464
9464 10987
1080 57120
7884 90459
6453 9522
9266 26034
190 8204
904 10614
5999 9276
4215 5607
8773 23557
406 266743
7514 8498
2801 26003
4116 9939
9223 9311
3556 54472
2274 6421
5511 8726
1973 26019
5147 27289
390 394
3182 8626
8648 9971
4172 4174
4172 8318
4172 10926
4172 5001
4172 5000
4174 8317
2033 10370
321 22883
2533 8631
5564 5571
5564 51422
5565 5571
5565 51422
5571 51422
3842 84220
1788 7329
7068 10902
6047 23598
988 8458
5493 23254
6294 9667
5602 23162
5600 8841
4092 51588
7205 9170
9355 10370
1876 23429
5427 10284
694 3276
7098 54476
7099 54476
7100 54476
10006 55740
1317 1317
6432 8446
8446 8683
4088 4739
8454 9616
5411 23524
572 4170
1616 10445
4597 9044
2175 6597
1108 54464
8874 22941
8658 23048
332 9212
8717 8718
8761 54464
3675 5877
8737 11035
8735 51690
8915 10892
8915 84270
1174 8906
164 1174
164 8905
8905 8906
8906 54464
8674 8907
8932 11321
53615 85509
8940 57680
9135 30811
7332 22888
3090 3090
5174 6583
5174 11216
5174 10158
5174 116085
2932 10059
905 10614
8451 9616
8453 9616
5873 94121
705 10024
9628 55929
7727 7727
8666 51678
10142 10460
10142 23048
7709 22894
5330 54822
8502 55914
9826 23654
23654 27289
9380 27257
22820 26958
9146 55048
10566 10672
2549 9402
9402 23582
26986 51433
3682 8726
10043 54472
8458 10318
8458 55802
8458 10015
8458 10549
8458 81570
8458 10460
8576 55577
10006 10787
10912 90480
11252 29763
6712 10497
3758 9368
8874 50944
2932 65110
4681 29979
5034 29979
6895 6895
8411 57403
8725 55929
10256 11186
143 9961
9457 9457
3066 8726
9638 27185
666 4170
8751 51429
54106 54476
8766 84440
10581 65110
10107 10107
23433 57120
23265 23433
11171 64081
22803 54472
25890 51225
10445 54984
10549 10549
29763 29993
29993 29993
10628 27033
10675 57120
9311 57120
23613 29109
10188 84941
5080 9670
23236 54822
26575 28962
8601 28962
8317 23594
10717 23431
55553 64105
27257 55823
11340 27257
27257 118460
9683 27257
27257 57819
51691 57819
27258 57819
51690 57819
27258 51690
22803 27258
27258 84967
25804 54464
10445 11157
5425 11157
11340 51690
8934 51690
51690 118460
51691 91522
10926 51691
51133 51691
51691 118460
51691 55802
25917 51691
326 326
1894 50855
10128 55201
10128 27443
10128 23593
3315 26353
22948 54464
22948 51298
8500 28964
5781 10492
5914 29982
5914 7704
5914 51102
7353 55666
468 57761
9915 266743
5073 84221
6421 56915
7068 10499
7068 29982
2672 10401
4739 83737
8726 96764
4535 79947
26292 84073
4016 10516
4502 5587
4881 5592
4536 6714
2060 26994
3758 9351
3745 26251
1734 23032
1107 7329
7329 10210
1407 5187
1407 8864
406 1407
5074 55145
1107 26135
3297 8189
1838 3798
4173 8317
5932 8543
898 8452
2037 2286
2037 2890
1501 23037
2787 10681
2786 10681
2785 10681
2788 10681
10550 84100
10244 200576
377 23062
6272 23062
11340 118460
23016 118460
64324 84838
51678 93663
51678 90417
5394 51678
51429 51678
23517 51678
26574 51678
23369 23369
23369 340719
51329 84100
23204 84100
9533 51082
9093 80196
23345 23345
5970 51147
22818 22820
22820 51226
22866 57554
55770 149371
9311 64130
10608 140290
27289 91544
84277 118460
1797 22803
22803 26019
11244 23051
1912 9261
8317 10926
10092 10093
11244 11244
10529 84665
60491 80145
7251 23163
5499 116154
64225 84100
84100 151188
6597 57492
24148 54957
8500 26059
8497 26059
23268 51466
51160 137492
7137 9033
7137 51086
1894 27252
6881 6884
51013 118460
5218 23176
9874 25842
9874 55723
84665 200539
2802 51125
23139 54825
6048 29109
5426 8859
5436 8859
2030 8859
8859 23532
7936 25920
7936 9611
7936 58509
1192 27257
7920 8519
6048 7920
7920 81502
7920 10430
7920 84065
7920 64215
7920 55890
7920 9552
6294 7920
518 7920
1459 1460
1460 4067
1460 1460
1460 6125
1460 8930
2261 57827
529 534
26003 81628
9729 55722
56658 56658
7186 83461
9873 339965
84528 114823
4110 92667
3866 55388
10241 112858
665 55816
11007 100131997
55388 80321
3887 79036
60 1072
11007 58500
4005 10982
2130 56952
23650 84766
23059 51550
1857 8812
28986 64112
4110 84708
23475 83755
1635 84708
7431 151254
7186 84498
22822 83755
57542 83878
7186 7597
64769 83746
9322 51729
54925 54925
8241 58155
10069 10912
6783 55068
9883 10087
5359 11052
9189 25876
3964 10241
9802 54165
373 26150
10241 85302
875 51534
8428 11235
9319 28970
1054 4302
9146 23265
55663 80345
11007 284058
79036 81631
2130 51304
468 2874
6303 84991
7186 23219
4637 11051
26150 84705
4188 55308
5584 50855
2130 9242
11030 55342
10783 11007
7532 9729
11030 113878
9319 9721
1838 128229
9402 51043
11030 54472
9616 81618
5013 83755
9513 10313
5092 79873
9874 9874
2130 283238
2992 2997
2947 2947
5257 54976
23475 51684
4598 4598
10363 54997
23265 79882
8382 143241
50717 84705
22899 25843
311 5359
8907 92610
23099 147687
23641 84708
1366 84528
572 2810
10241 79696
3190 55285
7431 11143
7431 84260
3198 4188
10241 164127
26150 83878
5359 51655
25788 80125
3866 6602
11007 57326
83878 143241
1856 5092
11007 55565
56474 56474
4188 60496
11007 60491
329 4110
8812 81628
1647 10540
54925 55663
3854 3866
11052 54826
9883 10551
54458 59349
55274 83746
4188 9907
7447 113878
29085 29947
4100 54471
8996 8996
4188 8326
373 373
51076 84708
5092 5092
3190 26505
116225 284352
11030 84445
23636 53371
54461 83755
1912 2275
6945 11345
9055 83878
56952 60491
4830 55093
5090 57085
9063 89797
79173 148223
59349 59349
4735 9802
9729 10174
26060 55198
8812 11007
1856 8078
1407 5359
3216 6303
55093 79077
54033 84528
2307 11030
80764 541468
293 5359
2139 63948
4782 84298
58500 151871
902 10534
3866 5108
26258 51019
93487 93487
55726 79027
9482 10490
26086 339965
9513 386618
3099 29979
60 1073
9802 9802
11007 26152
4110 54431
5359 25796
55145 138046
9513 11030
5359 113878
8940 26511
1488 29994
4110 83463
7329 93487
8985 11007
10016 23593
4591 79843
5721 5721
9802 84970
5300 7186
11007 151254
26071 29979
4110 9491
9265 10256
7718 51224
10241 84708
22981 220082
11228 122786
11007 27018
2272 2272
8812 54550
23641 54540
1856 11201
9260 9491
9802 54855
2130 4542
11143 80321
26580 55266
4591 286514
2130 79036
2059 26258
9694 10328
8907 9513
3983 7431
26580 85027
7431 60491
4801 10589
3198 5359
26258 220134
23641 27343
1838 23636
4110 51103
60 60
7718 11007
79036 84984
27229 57144
6449 6696
58516 84705
10445 79036
9093 348487
1725 60491
84313 84528
11007 170082
51562 80254
4591 51224
54507 65989
55684 79173
51225 84062
7186 54532
4188 79843
1856 80125
10656 79797
80254 83878
7157 286514
6637 115265
4188 494514
95 7265
22978 79873
54474 149371
9482 10488
7329 147339
4782 89882
6252 84067
8436 79873
3183 3839
11059 27332
1676 54550
55885 138046
6871 149371
694 9337
5359 65989
6602 11007
3205 7205
5682 54550
6733 11338
6924 22981
11007 23270
5359 6687
10126 140735
5747 8835
9779 11345
26258 79666
2874 79173
9729 56159
1102 51138
11007 220136
163 9729
27111 79169
8985 84528
10253 84767
11252 29993
7205 79843
7186 55707
293 83755
11030 84872
5991 7186
8878 11345
4591 27301
6449 50848
8379 56159
7257 10912
4188 8227
1649 51171
4302 51586
9632 10483
5300 81628
23062 51324
9802 116071
4077 51534
5049 5050
26150 57596
3866 11067
4188 22893
3880 9146
71 1073
5152 22954
3839 26240
2130 202559
9402 79656
9260 57144
373 80308
3927 9319
26580 55850
4188 22943
9391 79741
10606 79959
3875 27229
7518 25900
5780 10313
79637 253980
8227 11007
51324 55122
79912 139596
23281 26150
51171 55093
3880 85359
4188 10148
3927 5359
11063 25805
1781 6990
4848 4849
2010 89885
56159 114327
10474 112869
4103 7381
10054 10055
2771 4188
2571 23498
7431 79050
8623 8623
23641 121536
10534 151254
4188 79088
11030 84528
9099 29911
1312 9319
408 23099
4188 85019
862 51225
3880 9814
54927 83755
54472 84528
60491 222389
22981 80125
84680 84680
11170 30008
3866 149371
6426 84708
55758 80321
7718 11143
57596 283987
55068 60491
5359 59277
8379 22981
331 55093
6999 8623
10656 22893
51729 84816
27316 80125
7321 56658
7704 8405
2130 414061
27095 79090
4110 9167
11007 27229
11052 11059
81628 122786
56159 143379
10063 84056
7414 10152
327 327
2130 2194
56952 80308
4188 6548
59349 80306
7186 27301
79873 92610
4110 60491
11284 83755
4188 6495
6271 6286
5515 9319
5933 57596
9146 80318
7360 10425
22954 29979
1856 151871
9802 10254
373 79173
6304 7329
4591 9513
1271 10513
5359 25844
3880 10152
9721 10253
4782 23174
7205 9883
5866 79873
2130 54475
4188 26511
2130 55329
5300 10743
4782 55888
9513 10197
7031 29979
2130 158471
23265 79036
51127 56658
10241 51588
5359 284440
9491 10656
55663 84838
7186 7704
30008 57088
2130 11060
84970 93487
89885 138065
65220 84708
4188 4188
7186 9513
79734 201965
2801 3983
9319 200523
3609 4110
7138 11007
8676 10629
11007 54474
7186 51224
9513 138046
5704 5705
170082 541468
4110 8715
27316 83640
6418 80764
64112 151871
868 26003
9391 51647
4188 414157
7205 54855
57144 84445
868 1407
3190 9402
7251 8495
7186 9825
4207 56159
2810 79666
11143 29911
3983 57596
51517 63948
9189 60491
2059 11007
3190 3190
4110 23059
30008 54557
6303 117246
81628 84080
373 2669
9025 80817
58500 83755
5092 9513
10743 54997
1173 9513
10513 79594
4591 11170
11030 11135
87 7518
7186 170082
3866 84260
9513 55145
51562 51562
26128 79959
1602 7329
9319 79754
4034 57142
10241 80125
4110 10495
10534 80022
9319 9319
163 79132
23265 90410
9046 26128
79036 79873
9802 11201
2130 4707
5987 85302
9404 79088
83755 100131997
407 27232
163 4292
56159 84330
9319 9587
9814 55698
331 140735
10656 27316
5573 84281
2670 9124
4188 164592
5682 10241
5830 23410
9129 11007
2801 58500
665 2130
7329 23386
3306 23640
2563 29979
3021 10919
8572 11030
5300 23062
11007 51138
5866 5866
2670 9729
3866 112869
11284 58529
5987 7704
11252 11252
9810 84767
3866 79696
80028 83755
163 8907
55068 84708
11067 83878
8341 56647
5359 22822
2130 387338
11170 23641
4188 9721
113675 113675
329 3728
71 1072
51684 169792
4110 8644
4188 9841
10567 51534
11007 85302
5108 84289
7186 9491
10513 493861
9146 83878
22893 57596
4110 79706
10127 30008
29911 55388
1854 9825
54550 79172
8241 220108
27316 84708
10539 65220
3854 3880
8061 23641
7186 84080
2130 11103
9513 64769
11007 80764
4110 9729
5725 10241
11007 64769
30008 117144
7186 51324
11040 51076
9491 125170
5725 6626
84528 113878
10197 79446
3866 23641
9189 10597
4292 23650
9491 29911
10241 55684
11117 66036
5359 7536
11180 23580
10262 26039
9363 10567
71 71
7186 54971
79801 221302
10197 54819
4188 9729
8861 170463
9099 79656
7251 90678
84528 169966
4005 6772
54550 55093
10445 80817
9319 51700
8468 29922
7341 160140
23650 80705
7186 10758
4175 26525
3866 83878
51440 113878
1173 1856
10403 26258
22934 84708
7186 60491
5359 80125
10241 27132
5706 11007
3866 84832
5108 23392
4282 26003
4830 4833
3866 3875
2130 11059
6626 79002
25816 29079
9513 11007
10919 84726
59349 124460
10589 54107
5552 6449
26128 27332
163 4201
23214 23636
10534 79025
27335 51386
23641 79797
6810 8674
27111 92610
468 23641
9070 84661
54474 54474
11007 147687
2189 2553
2992 9883
9146 10919
8227 22981
7186 9729
22893 83755
11338 26511
10403 59349
60491 60491
51224 79036
30008 55367
54507 59277
5359 64115
8773 10152
9319 57559
11007 153733
4110 51534
4188 164312
7186 11063
84528 85302
9266 90060
2130 64777
1026 56159
11007 84707
5359 30008
10458 51517
9404 51317
5866 8766
3434 3437
9189 11321
8996 140885
6303 22980
8812 83878
60 11034
9319 81932
3853 51019
358 4188
677 1432
10813 22981
11007 54927
7704 55722
51534 253980
3735 7965
1856 10445
9319 26086
6431 10921
4110 10445
5601 80817
7186 84708
6871 11170
57820 57820
26128 93474
3219 83755
7329 10320
10513 113655
55209 151871
4188 7376
11030 84970
9513 414157
50619 57596
2130 6505
11007 51760
56906 83755
51019 57326
2130 65997
9513 80318
27232 79666
3507 55722
51534 54550
5528 8500
3661 5052
3609 7205
1856 84904
7186 27125
7316 9802
11030 55684
10656 80125
79036 84289
54997 55297
79036 80125
23641 55211
3091 6759
2670 9260
51545 84445
57596 58500
9402 11030
4110 51619
407 1856
10567 56997
55885 79800
56341 56341
1676 2130
5252 11030
9319 79092
7431 11170
11030 11030
22934 51534
4188 168417
10174 27316
7704 23641
1198 57035
3183 55285
9726 22981
5359 79050
4110 124460
7186 9726
11007 79088
2553 8615
55662 140462
3190 9782
4188 7355
6696 9260
2771 5359
57085 57085
5465 246329
3880 5108
1407 4188
5682 81628
3983 7186
11007 80256
57142 79666
2130 22884
2577 64396
373 7536
27316 202559
3987 5932
11051 60491
4188 7597
7718 81576
3866 284058
8812 30008
9577 29086
10656 84708
23281 55734
7329 8767
8812 283518
7138 79156
83755 414157
83755 92595
5300 83637
4188 55049
9094 404550
6455 6455
5995 26128
7579 51282
4188 154865
23647 84062
1019 1032
10430 51225
7917 30008
10567 51324
9129 84705
56658 80019
5359 80726
998 11135
23099 51224
57596 117144
8405 151871
1731 23157
83755 84733
10445 138046
9729 51225
11007 54906
79576 220108
10169 84528
54474 80347
11007 80125
10044 10278
3104 135927
3183 11007
7186 91544
7536 10521
222389 284352
56159 81628
9319 79027
4188 196477
8468 8812
2130 6210
54550 85359
4110 5264
1725 79873
11170 83878
1937 196549
3866 27229
10919 26148
10521 51729
4188 84080
8676 8812
283518 283518
83878 85302
11007 84708
1407 83755
11007 54883
875 9513
7531 9721
23265 84816
9729 57596
4175 151254
23543 84528
7536 11060
9146 149371
27232 60491
2130 11052
362 4188
4678 8355
2130 56673
8812 222546
10241 94039
4176 9939
1102 1102
56159 57642
373 9883
10488 10513
29979 55374
6297 79959
4591 26150
51562 81565
5359 84080
8851 81628
1173 29079
54474 84832
2810 10733
6602 83878
3433 3437
55322 84337
1488 10742
2130 55249
3728 55093
9802 51545
5129 11007
79571 83878
4110 78990
10241 25804
7414 79173
51157 81628
8940 83755
57333 158471
11338 22827
26505 83755
3866 164127
1615 7965
2130 138065
6303 81628
7329 9260
4188 115817
51324 56474
196383 196383
1173 10320
22981 27238
1838 7186
5050 84708
11145 29979
4591 114822
7408 63948
54507 117144
8985 285596
153733 374618
27111 51538
4110 25953
4833 9319
2762 2762
6687 83755
51138 83878
5910 51562
4188 10169
56159 220136
2130 4515
9470 56478
4698 9802
2801 27229
10513 84219
2130 7288
11158 84984
7431 54474
5886 8878
7979 55795
11030 84904
9636 11274
8204 23641
373 23062
23099 55885
11007 84445
2146 11007
665 665
26511 83755
3866 55758
6616 8676
9319 57707
26353 27129
54974 55531
22934 55093
3866 54474
5859 7186
83755 83755
55698 84528
7168 79036
1856 11338
10907 121268
11007 64376
57326 151871
3603 83878
2130 11030
26061 116225
22981 84445
23199 79873
9802 26574
4188 84527
9513 10567
2752 79666
83878 89885
22934 22934
2130 3792
3646 60313
10489 11030
6464 10241
3866 7251
51074 79873
23641 54552
4110 81565
7186 60496
3198 26511
7135 11007
3609 83755
22981 196441
2670 7431
25788 51157
51361 58500
11052 79637
2130 51778
55662 85302
1602 55577
2810 4140
79036 90410
2130 348487
7572 81576
1856 92610
468 11219
55145 79169
4188 113655
11007 164127
10241 11345
1488 7005
5601 7597
5990 222546
5359 9140
4354 51421
7329 9726
27229 113675
83640 84528
1152 140462
54165 56658
26086 83878
2203 64430
10363 55110
5372 5870
2189 9189
83755 164592
9456 51225
7718 55663
22981 284058
5050 5050
2130 3159
8773 51225
3190 79171
6944 10241
705 4591
85359 283518
1848 4188
10174 56243
1635 79959
8812 11030
7186 80764
9111 9146
83755 164127
85302 90410
10179 11007
902 5682
10534 80125
11051 79869
8324 29979
7314 9802
27229 79991
55565 541468
11030 51545
4188 10922
8697 25788
66036 66036
4110 4715
9099 11007
4110 58529
7917 59349
8637 9470
5886 84993
7429 56159
5359 129807
60491 92610
59349 84708
4085 81628
8878 23710
65220 79873
408 27232
10403 51019
25876 79666
23099 55388
9513 10606
6231 90121
5682 9111
7186 80125
4841 8379
11007 55209
11007 26240
23413 113878
11275 59349
23283 29979
3190 10179
4520 8907
6455 63898
81628 146849
2130 4879
51364 81628
56998 79656
79873 253980
2553 55885
11020 51668
11091 51562
26039 222546
10087 10087
80125 83878
55145 79576
138046 138046
11030 23199
3853 11007
79088 83755
6477 27125
163 27229
3216 5359
8697 11030
27232 79873
57596 147687
1295 59349
113878 222546
2130 9709
22934 60491
642 84078
9802 54472
11007 94121
2130 57126
5635 5635
4188 84775
55198 57403
9413 9531
11007 64112
10567 84067
10197 284058
51562 85359
7186 83707
4188 80764
26258 26258
60491 79734
4188 5013
7329 22806
7186 23099
3866 3880
4967 5359
2010 10488
60313 79666
1173 10900
2130 6160
3183 3845
10241 26036
2203 9513
6890 83755
51421 79571
10534 79090
5359 51586
4591 79027
22981 84516
9342 541468
84224 116461
5211 83755
7531 8470
2130 6944
86 2130
4188 5300
7186 10253
7755 11007
11277 26150
84245 84245
4841 79666
84872 84872
7186 26060
358 30008
22981 80851
4188 10758
1911 51460
9319 84708
9146 57409
7186 26003
3183 3183
4110 9411
25788 26003
3087 83755
11345 23786
11030 196477
55662 79754
3609 4188
10733 54855
3880 11067
22981 23270
10241 55861
3866 9099
79571 85302
9404 55272
7321 55658
5601 10262
8615 84970
51659 84296
10241 27332
3866 127703
5359 51447
9260 84080
7431 9729
26525 170463
2130 5886
10813 80321
7186 7189
23641 26574
810 80726
10127 55663
5914 6258
3987 9404
6495 11007
2810 55093
7186 11074
1856 51224
11007 60493
9319 11030
54976 138046
83755 90594
80308 80308
7965 55885
11007 55285
5932 283987
3603 10534
389 392
27095 51693
1488 8715
23650 84445
5682 25788
11007 90060
2001 51548
84680 85302
1857 59349
9513 51451
10656 79873
26150 56159
27332 83755
3611 55742
9729 29911
84705 84705
993 8260
22827 118426
4110 4291
4110 27042
8812 79959
10241 80028
11007 11067
4698 4707
11267 84313
22978 29922
6208 6880
23641 58500
10539 83755
2130 4110
7004 25937
11007 55122
10602 10602
10313 84067
2896 348487
27111 222389
84708 92610
1838 11007
9883 55165
23641 64376
9319 113878
10010 80149
27301 29911
5359 80028
8985 10919
9140 83755
6303 51204
2495 9513
9055 54474
27111 151871
327 79876
163 26119
3728 26150
8440 10152
10313 57142
10152 54474
9802 130617
51619 56658
55722 84708
9775 51244
3872 11007
55145 55145
2130 10428
56952 196483
7170 79036
3866 51225
29911 58500
6449 30008
4188 55093
10318 286514
2130 63948
1295 83755
7186 26150
10922 11030
10567 84708
121536 138046
7538 11007
3205 11030
5866 117177
11007 55109
6252 79666
27229 58490
10197 79873
26258 149371
1525 2130
1780 140735
29082 51760
4005 22924
3987 10919
4830 9533
151871 151871
1488 64400
55906 79036
3880 149371
8667 51225
51324 66036
7205 117144
23641 54906
55663 85359
54550 56159
9319 57088
2810 8534
1857 11143
1725 56648
8991 9319
2954 2954
5359 55707
3726 22981
2130 7718
55145 79797
25900 138065
5092 84708
4735 23157
29979 29979
2130 23635
5071 9319
2130 25941
4188 286075
2130 326624
3183 138046
6696 56259
10733 23281
54550 85865
55011 81628
7205 8440
23468 78994
1406 130951
51684 57333
8204 56159
22981 79088
9146 23641
5585 11007
9513 283518
5359 11067
30008 84894
29922 84260
83755 147687
6271 6271
5359 83640
11052 59349
7408 8996
3251 55093
4175 5682
7755 10241
1725 6133
26061 26061
4188 90594
10174 63948
3853 3866
11007 55388
463 22981
11338 541468
55233 79036
6297 83637
1316 10919
1856 414301
5359 57088
5359 54973
2275 7965
5108 51019
7597 79036
5307 11030
54474 79882
3219 4188
4110 7704
1071 2130
11075 56159
9802 79050
7257 57326
7186 9787
2275 222546
4832 6449
583 10197
10169 10197
1398 5359
84528 129807
9513 10241
7704 51534
4591 9787
2130 4723
4110 10935
60 71
1173 27156
1856 10921
81 51778
9470 54474
3983 23641
6303 23549
9694 51016
55885 79036
4188 54461
10513 170261
1856 79869
4188 5990
10087 10313
54474 79696
7572 55663
10534 10534
1912 1912
4110 84767
4830 26003
2275 57144
8861 55885
9802 23543
5747 9140
11007 164592
10539 30008
4188 90060
23650 79571
2275 51586
7431 51074
1455 10087
4175 79005
6737 60491
7138 8500
4100 11074
26258 541468
4223 25813
3853 3872
9454 140735
5359 64773
11007 84260
58500 80817
4292 9877
7186 25978
7458 83638
9319 132158
10016 93487
7138 7138
51074 84313
7004 11007
25788 80022
83755 84708
54507 83755
55619 541468
7203 10534
4267 29979
10513 81029
55577 84708
10241 55388
5914 6257
11007 159989
163 55145
805 80726
29950 57542
2059 7965
51076 55191
29946 83878
8440 56243
9139 55093
10169 11030
4188 55684
54550 54550
3880 27332
163 9883
3875 23641
3880 83878
7186 54469
5359 83755
9873 11007
6606 114823
3875 149371
10179 27316
10241 11201
11007 55816
11007 55885
8676 79036
3281 51019
10591 10591
3537 29979
2275 11135
2130 140735
5705 6095
25980 55837
9729 11007
2189 154075
1856 11267
896 84062
6303 112483
30008 79843
7186 51194
116225 253980
4089 4093
7186 284058
1936 1937
27301 30008
1398 55211
4591 11284
1912 55885
5108 10152
894 1026
56658 84812
9871 10483
10212 84324
26150 30008
56911 257397
51534 51562
11007 51562
51534 59349
5359 9721
51282 54925
875 283987
84708 253980
2653 9111
10241 58155
9189 79873
2130 84224
8574 22977
79576 80321
6429 6431
54458 83755
55957 56159
4188 50717
84708 286514
11277 90410
7431 27229
11007 26150
7965 84708
7536 11030
9721 83755
80764 83755
5152 84457
10534 51534
5441 11007
54550 55758
4188 64129
10933 114932
5108 149371
4110 55621
4188 79797
22981 51266
22981 51760
896 30008
57097 84705
22977 22977
3190 56654
699 1398
4733 51389
9189 26086
23582 55713
51534 151871
10133 51019
51074 84708
3198 83755
9189 51388
8751 9319
7775 55663
51619 113878
51444 154313
4188 9814
23199 55758
10127 51324
8115 92815
10567 11266
7186 25988
11007 23265
79036 138065
79734 84708
6944 11007
26276 63894
10521 84708
10982 60491
51619 55658
8503 10589
2275 84708
6990 54997
7186 9099
2810 10607
3866 79050
5805 5805
10262 10992
4188 6687
3183 51545
11345 79876
3183 9513
4591 9055
8697 81628
5910 26036
23636 51019
3183 5257
9513 81628
10127 90933
3866 51322
22827 22827
55722 147687
80306 83878
7257 114932
2670 26751
8996 60491
4188 7695
163 55707
10445 11007
9319 23564
1315 4591
4005 9802
23204 51763
373 84708
54550 84708
10278 79090
862 79173
10513 23212
26258 55093
79797 138046
10253 54507
5631 51324
10282 83878
55813 79036
4782 84076
1048 2130
79873 83755
79571 79869
56159 81888
26207 57085
2130 60313
4110 114908
5050 91782
3875 11007
55231 147872
2130 387923
9513 79036
11007 27332
4110 84707
2010 222389
8382 84332
10241 91056
164127 541468
10567 79873
10928 29911
8576 22934
56243 56915
57333 283987
7186 55209
3241 113878
29947 51187
7186 89885
5050 27111
7186 116349
55145 81488
1856 79753
7186 22893
1454 1856
26128 79156
1173 151871
11007 148223
10174 54507
4110 22980
4188 64745
1856 9129
1933 1937
1937 3608
2130 10007
10241 11143
7431 9124
9802 10422
1649 79892
23136 51562
10313 79666
51776 163081
3983 81628
4188 25796
7408 11060
11007 79571
2882 6449
6810 9341
4223 8153
5987 57596
8773 10590
54925 55888
9025 11007
1911 7329
79797 80321
5359 10253
9260 11060
6303 84708
6120 6120
11135 83755
4110 200523
407 84838
8445 25788
4188 117144
51076 51076
2130 79173
6783 6820
2275 54507
11007 138046
9146 80125
9513 26036
55191 80022
10606 10606
664 8834
10302 10538
1800 26128
79873 115704
4111 6776
4188 389741
8440 51517
2001 6210
83755 84707
51389 79873
4292 122786
9319 84171
8576 79734
8500 51562
51684 55663
3866 85359
10946 11007
1488 7050
5682 7431
7531 9402
11007 151613
7138 116225
4100 56904
7329 128866
83988 113878
26258 55109
55885 222546
57088 83755
9146 57596
5705 7138
4176 51562
4591 9729
10982 10982
4110 11284
10254 83746
5174 5830
8775 57142
10742 54557
4223 83755
80174 83755
1856 22893
163 9550
9189 10174
10197 10197
1995 2130
10152 51019
1876 7027
79088 80321
4110 29057
11030 200523
29959 81628
2791 51421
22981 26150
11007 79005
26150 29959
7597 10174
1454 25788
10813 23641
81628 84708
2275 3927
9356 10513
55388 55722
23281 79027
1398 5706
1996 2130
1856 7157
10539 54507
1491 1491
1731 54472
55577 55577
2130 11026
4188 55367
10362 11007
1838 56952
9349 56647
11007 51207
5307 84528
3866 51061
51076 51324
1152 387923
10494 11235
23321 140885
246329 246329
83878 83878
84445 84528
4110 130013
4188 9726
2801 23650
29911 80125
4100 7381
10179 10656
4188 56654
10567 79666
4110 162681
57573 57573
3216 3866
6396 89866
54819 246329
4188 154313
8861 23635
9802 84528
11030 83640
51684 92595
1164 81628
1848 56159
10445 29079
10241 84759
22899 79096
5359 7408
9319 10802
1856 9531
4188 9140
3866 57658
9146 541468
29979 60626
115362 115362
23099 84708
11135 79109
4103 140691
4300 10513
9925 11007
51421 54474
1295 30008
163 53371
57333 57542
4188 84733
1173 9779
572 2130
9319 23583
51282 55888
10856 25911
6990 6990
56159 56243
8115 10241
9111 374659
5708 134510
10127 51282
29911 64400
56654 83755
1196 1198
4188 147687
9513 23641
27111 54458
1635 79873
1032 79735
29107 56000
10174 79869
4188 55503
8576 54507
358 79734
4005 10919
10152 90410
23650 80321
4174 4188
9146 9802
11338 222389
7408 114088
7329 9146
5932 9513
2582 2582
6652 6652
3190 10656
3190 202559
4188 5819
2670 9883
7572 54925
2130 79741
4188 100131997
11051 11052
9825 55722
3183 5300
4698 11007
7851 10488
7329 25788
2130 28973
7329 9189
54550 284058
6602 10241
51684 58526
9363 10313
3983 83878
10174 10278
51138 79173
9260 91056
91056 283518
11007 284680
10241 51224
163 54386
9513 27316
4841 30834
3983 10241
51002 112858
23635 26525
5682 11007
9491 55658
8907 10900
1856 7186
435 5859
5276 29979
5359 11135
9470 83755
10567 125170
3728 4794
55388 151871
10445 51019
3866 90060
664 665
3437 159989
7186 84445
11143 22981
2670 9402
4034 4188
2130 79004
9502 10919
1831 79666
29979 30008
2670 26150
22981 79571
6271 60491
11170 29911
3437 3437
6449 114897
4223 7288
2139 11030
80125 81628
6291 119369
83878 127703
6880 10589
11030 64333
5997 22981
10241 10241
373 51545
9129 84661
79173 79173
87 4110
25788 170082
27342 79036
4188 79870
2553 286514
4110 79959
51562 79666
1810 54107
6811 8775
10241 84080
10783 54550
7718 83755
5833 79831
1877 10919
51327 80149
79363 80199
4591 147687
10534 79050
54819 151871
8204 80321
10241 79088
84067 92840
4110 170082
27229 83878
10302 79184
9260 164127
10241 79025
51421 55110
7251 55165
6257 8405
4188 126070
3059 63898
4110 55698
11007 149371
8778 9319
2130 163882
10567 29907
1780 83658
51138 51562
4188 55885
60491 63948
56159 84260
22981 81576
4841 4841
862 54550
3866 26150
468 55037
1468 83755
7360 7360
1856 10127
7718 220108
9491 11051
4234 10785
2702 25980
1412 57658
10174 10521
6820 130540
9319 51316
5359 51545
6717 10241
51171 51171
22978 22978
71 11034
5300 11030
443 443
9747 30008
25788 26150
10656 202559
4175 84289
4103 150483
5573 79666
1856 11030
1857 22893
2275 7205
51729 55322
4184 83755
9513 10445
27033 84528
153733 541468
10813 11007
9491 222389
5706 127703
8861 54472
11007 84080
3866 114822
1857 79797
51324 57142
5092 26003
10241 10922
23281 127703
10919 80764
10539 57019
3205 5359
8812 84528
1856 84080
358 83755
10898 81608
5631 5631
3866 11170
2130 10099
9513 23650
1488 8204
3866 23237
9513 80125
9111 11147
8665 10456
8440 10262
22981 27301
11143 253980
56904 339965
79050 81628
4670 83759
10569 11007
1838 57596
1819 51389
55613 66036
9319 64081
5530 404550
2670 5174
55308 57409
3198 30008
2130 55297
4591 55388
1019 51534
7704 55068
7186 10636
11170 57596
51194 84812
5631 26003
3275 63948
1407 7186
112869 339965
10567 60491
5359 23493
1153 27316
11007 80321
7186 84832
30008 79088
6602 23641
23543 63948
55734 57596
7186 10241
868 8440
10567 10567
7447 348487
9513 57142
4188 6890
9457 10126
4678 126961
10450 56949
1857 79856
8092 9670
894 1027
2670 80022
10087 23421
79797 83755
220134 256369
4110 387338
55211 151871
6772 84285
682 9260
4188 54973
1856 90268
9883 56159
3275 79869
699 10425
329 7186
55122 84708
7718 51282
2130 4591
9319 60491
79036 84708
9513 51421
55577 339965
5359 57048
9721 140735
10016 10016
11030 23543
9802 54932
10919 11278
8667 11007
4188 51545
10422 11052
2130 22981
5300 5932
10219 23484
6449 84888
10513 10607
2130 84628
84661 143241
11338 151871
3198 79090
9513 23204
2592 9319
5147 5886
79027 83755
7323 56658
5359 10342
51224 54937
9491 11007
11030 23583
5359 54507
445 445
29979 125170
5912 10900
10982 22924
4110 5987
1856 8907
9146 10254
1937 10060
5710 11228
11267 60491
3219 11030
6782 29979
29979 57542
8773 9513
4591 10445
2130 79869
23636 55145
8260 10919
9531 26353
51171 79873
65264 79666
4188 26505
2130 25796
27229 85302
8436 79666
51760 81628
26150 29911
51562 57325
7431 57120
4110 63898
51421 51421
29925 29926
3927 4188
9531 9802
9111 11117
3198 9404
665 8834
11170 83755
22981 55388
25788 79090
22981 58500
9402 83755
1054 81488
22981 170082
11007 27301
1026 11007
2275 79171
8379 348487
10534 22948
3866 84708
9146 9443
1649 8405
11007 23641
4188 92595
7005 25937
4188 164127
868 10174
3183 8907
4686 9810
3609 5359
27229 220082
7186 8204
9513 51562
4792 9883
2067 84993
9513 22934
5706 5715
79050 83878
5359 56654
1030 4110
1027 7186
11052 11060
10403 83878
2107 9817
80321 284058
11007 79666
2130 85465
84289 89797
2059 5108
22929 22929
4591 79873
60491 79036
4188 51298
1856 10174
2130 4637
8812 83755
3705 7186
4110 64770
7704 83755
7329 23650
4110 151112
3866 79873
11030 129807
83878 284058
23549 54507
10241 79797
56906 140735
79734 79873
9319 57715
51545 83755
2130 4089
10569 53938
11129 84528
3241 10363
11030 26508
4110 6919
2553 23424
10513 221458
1857 151871
79094 84528
6449 6860
60491 79077
3875 9146
1857 84708
3875 29922
10127 29922
10606 79873
3190 27316
7205 84988
6672 7341
5129 8812
9319 57048
1978 54921
5682 79734
80321 84080
8379 23650
1857 3104
2203 138065
2202 6449
9099 57596
83755 143684
10919 84708
9319 54973
5359 196477
10179 10363
2130 9087
10127 51684
78992 286451
1854 79873
5573 29108
5478 54458
4841 9513
8440 51729
2189 83878
10919 80125
8812 10363
79734 79734
8440 11052
11007 220965
10403 51421
54819 55145
27229 79734
25844 84272
83755 83897
30008 114822
10611 56658
23265 83878
5725 5725
3866 27332
60491 81628
8379 51421
4188 9139
2669 9260
2130 56302
2752 2752
4188 94039
2495 2512
7186 7755
9456 79098
5125 10513
91544 154313
10513 51510
9319 55093
1857 5307
7186 81576
5092 60491
81628 134510
5700 11007
3866 51421
3866 3887
5359 92595
10567 55093
10127 79666
7718 9260
2130 4598
25788 25788
2801 9883
11007 64170
2059 29911
27332 30008
2874 56911
2009 81875
3983 29911
5159 83755
3662 7186
79734 474354
9802 10241
11030 26505
3707 10197
2189 3880
2130 93487
4188 23549
9260 79025
25888 90933
9111 10302
10363 10363
3866 150483
22981 55758
4841 5300
358 7205
7186 11170
2130 4188
3866 60491
10606 84708
1856 84528
3646 10900
896 84232
4110 51375
4835 26003
9075 83755
4223 7432
9265 57658
5252 55145
7572 51282
163 54855
9513 22978
7704 80321
11007 11170
3190 9444
56243 79571
2130 66036
825 54550
2580 8615
8405 10313
10241 114822
30008 84528
27130 55662
3866 56243
862 51729
4670 55885
2130 5359
51224 80321
1856 58500
9883 11030
30818 57126
7746 55663
3603 63948
1478 29979
11007 79696
1831 51440
7918 11007
9146 29979
7323 55658
65989 83755
2130 138046
3219 6303
331 331
2670 27229
11007 92595
26155 55791
1912 10445
10900 29844
7205 80726
2130 8050
7138 22981
9055 11007
4188 22822
7186 85302
83878 149371
5635 79666
2752 79873
51074 51074
2130 26148
23636 26003
51224 83755
84864 84864
58190 83461
4188 157773
4175 4300
54550 80125
6919 7186
10589 51616
11007 84310
2810 9413
1838 10363
5013 26511
79077 79077
373 58500
51076 60491
2130 84528
55888 170082
11007 55233
11007 55367
6303 55199
55813 84528
3183 7329
23468 51224
56159 151254
3866 5682
1453 1857
7704 11007
26749 64396
3190 10174
5359 54932
5991 222546
3183 55885
23421 23647
9513 56243
9802 11059
4615 8405
51073 83755
7205 116349
11007 79025
4110 9589
3866 10152
5108 55722
83755 126070
6871 9146
3866 3983
11338 55145
9363 57142
2130 4145
7965 79173
7170 29844
51225 80817
7431 26150
1406 4188
22981 51562
2130 6297
5013 11030
22827 29115
2810 9729
79036 164127
25788 84708
11007 54149
7186 79873
11030 84080
8907 23641
5152 5152
3589 4110
9513 151871
1271 5359
11063 11165
9802 11030
10313 10313
9093 9278
52 51460
4591 55872
81 58529
9747 10262
22978 79817
6776 56952
54550 79050
4149 79666
1635 60491
10813 29911
26511 117144
10588 81628
11007 25843
9319 83897
55285 138046
10403 57658
2896 3198
2203 84708
10241 27301
84661 84661
9111 55707
11170 22981
183 2130
9744 25900
11007 157773
5092 55093
5886 7186
8945 114088
11180 55632
10513 23208
28988 63898
10399 81628
2130 3779
6234 83755
57402 140576
51076 79873
9404 9883
4110 79027
9513 54474
4115 117246
369 59349
57596 84080
7138 9513
84528 84528
1488 9491
1838 8495
83755 117144
8204 11007
9513 54550
3537 6449
83755 84894
8773 8775
10133 79735
10241 23710
4184 5359
83878 90060
8996 55224
8379 27229
8061 57658
1263 9319
8676 8676
4188 6944
1912 51460
3866 9729
11007 196441
7329 26036
6426 11338
84062 85359
9319 115761
11007 79843
3190 7329
5359 10539
5359 115817
79036 80254
55145 55342
10733 10733
386618 386618
9491 27316
26511 79666
4110 164127
4292 22888
5932 55093
9802 26086
9807 23016
7205 7414
7318 9636
5359 9802
5359 27332
8473 54830
5359 7355
9491 84528
9513 10534
5359 7704
2130 79723
2670 79959
3251 56952
3198 7205
4678 8357
10495 55068
8078 10474
11338 22889
4110 80306
2512 2512
358 11007
22978 79050
4188 7755
3866 5705
1856 7718
54906 54906
85007 85007
95 95
2810 9721
1527 2059
11051 11051
7753 25888
1911 1912
11043 143241
51562 55885
51375 56159
468 7276
11007 55813
10241 11170
3087 30008
9832 23650
1731 1731
4110 51082
3603 30008
5973 9189
8440 9513
84528 115572
10241 284058
5862 196472
5359 92070
51684 55670
9729 64170
3880 11170
6810 8775
11007 53371
7718 58500
10087 57142
5359 414157
9391 84191
3866 5630
54474 79095
3866 9587
6606 55093
5601 284403
1856 1856
1856 55145
10253 83755
862 51616
1271 83755
23650 80022
663 10488
80817 220082
8985 151871
10445 51729
8440 79869
1857 126282
8715 10302
220082 220082
4800 10513
9802 90060
7278 9111
23650 85302
1857 9129
327 9798
23265 27339
163 26150
27332 29911
9810 26036
5700 5708
9513 9513
5590 50855
7186 92610
55916 56000
4830 4832
5701 5711
6303 6303
5984 5985
664 664
1635 1635
64376 64376
7536 11338
5631 5635
5899 10928
5824 8504
6871 10474
216 216
5720 5721
5704 5716
2997 8908
896 1027
5861 10567
6273 6273
4149 4601
6477 10656
598 638
1019 1030
163 10053
1876 7029
9402 10617
10254 10617
8676 8773
1977 1978
79760 79833
87 58529
81 9124
2801 5862
6015 23429
2059 10458
27232 27232
3312 23640
3190 8440
8027 9146
2059 2059
23650 23650
4171 4175
331 842
875 875
3726 8061
635 635
6271 6285
7186 7186
1649 10538
7329 9063
402 5147
7307 11338
387 392
8379 8379
578 598
4089 7329
6921 6923
4830 4830
10670 64121
3728 56998
10482 29107
2203 2203
896 1026
7251 51160
642 642
3612 3612
896 1019
7251 9146
2175 2189
25913 65057
6271 6275
3937 9402
6717 6717
4175 55388
4085 8379
6606 6606
2941 2941
1054 1649
163 1173
1026 5111
9939 55110
4176 4176
5702 10587
400 2800
400 2803
2033 133746
1207 3674
1857 11083
80125 653121
22976 653121
138046 645455
90933 653121
3190 11083
90060 645455
11143 653121
3104 653121
80022 653121
148223 645455
7965 645455
79172 645455
55885 653121
55885 645455
1173 653121
9513 653121
84708 653121
11060 11083
862 645455
127703 645455
55388 653121
9454 285527
1856 653121
645455 645455
6426 11083
92822 653121
80321 653121
79036 645455
653121 653121
51225 645455
8907 653121
11059 11083
79797 653121
58500 653121
377 26088
377 23163
3759 66008
4137 26574
468 5432
538 2745
540 2745
114088 653361
7518 79840
7518 7518
3981 7518
5054 5328
5270 5328
7846 23111
7132 7341
596 638
596 8739
596 637
596 5366
598 637
598 5366
572 599
599 8739
599 637
4170 90427
638 4170
4170 8739
637 4170
597 90427
597 5366
597 638
597 8739
3651 389692
4760 389692
5566 56672
1788 4609
5371 6996
7515 54840
142 54840
4771 27352
5925 286826
3725 25920
2353 25920
9972 10204
5901 10204
5423 79101
5423 7515
885 887
7251 55048
51160 55048
10015 55048
3312 5481
3326 5481
6100 7307
23164 54776
7408 65059
4771 80306
2885 80306
3065 7704
3066 7704
7704 8841
7704 9759
7704 10014
7704 10013
5371 55743
4060 4323
53615 53615
8932 53615
8932 85509
23235 200186
778 57010
9733 51690
9129 9733
9128 9733
92 55333
5868 259173
3937 5295
4691 7015
8725 8725
10014 10971
1647 1647
641 7156
9070 9070
4221 9070
5929 9070
9070 11091
3054 9070
9070 29915
9070 58508
1019 1029
1021 1029
324 1499
2176 2178
672 83990
1499 5295
672 4215
675 10362
3716 6774
578 4170
578 7157
207 367
672 3838
675 56946
2932 8312
6774 9322
367 5883
2908 5883
367 23054
1499 8312
1487 5411
10542 23054
2353 23054
2353 8648
3725 23054
3725 8648
4790 23054
4790 8648
5970 23054
6722 23054
2100 23054
5914 23054
7068 23054
1387 23054
2099 23054
2908 23054
7067 23054
472 672
472 5932
472 2177
472 8243
472 7157
545 672
580 3014
672 3014
580 7321
672 7321
572 5584
580 4436
367 1499
672 1460
324 7277
672 9111
4609 9111
641 2237
672 6790
672 672
672 140690
672 23095
672 4437
672 10499
672 8202
672 9448
672 9972
672 5932
672 9093
672 7283
672 2274
672 2005
672 3726
672 3727
672 3725
672 1387
672 2033
672 5888
545 7157
675 2189
672 3312
672 5127
641 4292
596 836
641 836
983 2189
613 2071
367 902
367 1022
993 1111
1111 1457
672 4361
602 4790
4790 4790
5111 10912
367 367
1487 10320
641 10036
641 7157
7376 23054
1487 5932
659 7046
91 659
659 55720
90 659
367 1616
1499 4582
367 6774
983 1647
675 7979
5925 23054
2099 8031
580 675
2100 9584
2099 9584
672 2099
2042 7157
580 2130
6714 9564
572 598
25 613
367 2932
2932 4582
3014 9656
672 11200
10951 56946
367 2934
4067 4582
23054 126961
5929 126961
8290 9070
672 1477
991 10459
672 1457
367 8409
367 857
672 5925
672 5933
672 5934
1026 1647
367 7520
3014 4683
367 573
7157 7158
675 56647
25 25
6256 23054
4193 7157
324 10982
367 1387
1869 23054
1050 1386
1385 1387
367 8648
367 9611
367 4088
367 9612
367 10499
367 595
613 1399
367 2308
10083 83878
1060 9656
2626 9656
9656 83933
9656 55869
4193 9656
5430 9656
7486 9656
675 8850
641 5892
641 7516
675 4088
1487 8204
367 9604
5894 7534
10771 56946
672 10111
4609 5595
4609 5594
672 7332
675 6117
5932 5932
904 26747
904 1025
7157 7157
1399 9564
993 1432
672 7157
6117 7157
991 4085
25 5295
2534 5295
3932 5295
5295 5295
867 5156
4140 5923
1499 1956
1500 1956
1956 3728
675 5347
5295 6464
1499 5300
331 56616
7158 22976
675 701
472 641
672 5931
334 672
672 5178
672 6160
672 7482
672 25920
675 2177
1616 5371
3014 7158
581 598
596 598
1487 4193
641 5888
641 6117
367 1630
598 10018
598 8739
1399 5829
836 4170
581 7416
598 7416
4170 7416
999 10672
672 6597
1499 6925
573 3303
2175 2176
675 2316
331 1111
367 5728
7158 8655
602 55728
324 8312
367 5925
1487 3065
1487 8841
1487 9759
1487 10014
1487 9734
367 672
672 5970
641 7014
7014 7486
641 7486
580 7322
25 545
162 5591
162 472
162 545
545 9138
472 472
472 545
472 5591
545 545
672 5591
545 675
472 1111
545 1111
1111 5591
472 1877
545 1877
1877 5591
472 1978
545 3981
3981 5591
472 3981
472 4361
545 4361
4361 5591
472 4683
545 4683
545 5036
545 5290
545 5424
472 5884
545 5884
5591 5884
5591 5932
545 6117
5591 7157
472 7486
545 7486
5591 7486
613 2885
2120 2885
1013 2768
999 2768
1000 2768
1000 10672
367 7041
207 672
367 5594
25 27
672 1017
472 675
25 5888
472 7158
672 7337
2099 25920
5923 7529
207 2175
226 2175
2023 2175
2175 51582
2176 51582
7020 7157
7022 7157
324 7020
324 324
324 7514
324 1741
324 3728
367 801
367 3169
367 11143
367 7181
23054 51008
1386 23054
4217 4616
506 2175
580 580
2175 7919
673 3265
672 675
672 2177
672 8543
2114 10771
2175 10915
2176 10915
867 8874
983 2176
3265 5923
1026 10912
324 1457
3265 5894
25 1385
1647 90480
4616 90480
25 1399
1487 7050
5430 9150
5932 6477
5932 6478
801 890
1571 2189
6711 23136
1616 2175
8543 10522
999 3728
2175 9388
2099 10912
2099 5728
672 2113
2175 2175
2177 4221
2177 2178
2188 2189
2189 2189
2176 27033
2237 7486
657 2281
672 2313
2176 6189
2175 2783
367 23426
2176 7184
2176 2950
2959 8031
2959 5430
2959 2960
2959 2962
58508 126961
8204 10014
1488 4193
2175 3251
2175 3337
2176 3303
2175 3320
2176 3320
2176 3312
2176 4508
1147 2175
25 3716
3725 9584
324 22920
2175 3848
2176 3848
367 4110
4131 11186
973 2175
4616 5609
2175 8569
580 4437
580 2956
2175 4599
7469 7936
7469 25920
25920 51497
7469 51497
7936 51497
2908 10048
2189 6253
2175 51667
672 26747
5932 5934
4193 7161
2175 10135
1487 8850
8031 8850
2175 11062
5465 10912
5467 10912
5468 10912
2189 5689
2175 26121
2175 5686
5889 5890
3265 266747
5914 10912
2176 3550
1660 5970
2175 3437
5430 7469
2175 6141
2176 6141
6256 10912
2175 6446
367 6714
6714 23054
2176 6772
2175 6881
1487 6908
2959 6908
6908 10320
6908 23054
5430 6908
6908 9044
2960 6908
2962 6908
2968 6908
1499 3172
2175 6950
2175 7203
2957 23054
1487 2959
2959 10320
2959 6882
5430 6882
2960 6882
2962 6882
2960 5430
2960 2962
2962 5430
2959 2968
2968 5430
2960 2968
2962 2968
1026 56647
1869 11073
2175 7178
7316 26994
7321 9577
7321 79184
580 7337
2176 9097
11186 55201
5889 7517
26994 59348
2175 7572
958 23054
1996 10482
5411 9360
267 7415
3065 51317
3066 51317
23186 51317
23028 51317
10362 51317
5894 157310
5604 157310
860 8841
1058 8352
991 375686
842 4671
5371 5600
317 51074
317 842
3980 79661
5423 79661
7515 79661
10566 53340
3798 7251
6453 7251
3675 3688
332 55143
3619 55143
9212 55143
4792 387082
7040 114990
7042 114990
7043 114990
7251 79720
9931 64754
8290 64754
596 6647
26277 65057
9533 10849
10849 51082
9533 64425
10849 64425
7343 64425
25885 64425
10849 25885
7415 55829
5290 25780
5579 25780
5580 25780
5581 25780
5566 25780
472 4171
545 4171
4193 5371
5371 6135
5879 55561
998 55561
23433 55561
4602 5371
2033 7157
3276 7157
7157 10498
5594 10174
8202 29123
10499 29123
8841 29123
6810 167838
6804 167838
1173 30846
10053 30846
5306 6342
857 6342
2874 8900
2547 8900
8900 10399
5936 8900
8900 388324
8900 126823
8900 147011
1017 388324
1017 2547
1017 5936
1789 24137
1789 64151
1789 10592
5879 201176
998 201176
30011 201176
2572 5581
2572 5566
2571 5566
2571 5581
4087 10393
4088 10393
5077 9670
1406 9670
775 9478
7003 9686
4205 9686
1041 5650
8557 26287
4904 26287
5371 26287
7157 26287
4904 7157
7134 7137
8218 27131
1213 27131
2185 8470
2274 3679
2275 3679
9935 9935
585 1639
4615 7097
4615 7099
4615 7100
4615 54106
5499 221692
5111 7515
4842 254887
2647 26258
26258 84062
26258 55330
63915 282991
63915 84062
23557 55330
55330 282991
2647 23557
23557 282991
23557 84062
2647 282991
282991 388552
10775 10940
10775 10775
10248 54913
51367 54913
10557 10940
10799 10940
10775 51367
10557 10775
10940 10940
11102 51367
10556 11102
10799 11102
10799 79897
10940 54913
10775 54913
3624 25884
1660 3276
5894 10256
4986 9368
9368 9368
387 115557
476 5578
476 5594
476 5595
6294 8148
2099 6294
7442 23557
8573 64061
1019 29950
894 29950
894 1029
1029 29950
9322 10142
5566 9322
10189 10212
7919 10189
9382 25839
22796 25839
10466 25839
25839 91949
10466 91949
1949 54933
6256 30836
5468 30836
2100 30836
23617 60385
23617 23617
8795 92609
7157 54840
7015 10445
3265 9610
3265 5900
3265 54922
3265 5863
367 9733
9183 60561
3397 4654
5880 50619
5879 50619
387 50619
998 50619
1739 25960
8408 8831
8831 9706
6386 8408
5868 6386
7791 10529
3927 7791
6340 6804
4089 8945
4803 6272
4803 4804
4803 4914
862 9612
6256 9025
596 3164
3164 6256
581 596
5058 9181
57591 93649
3768 8825
3768 64130
3768 55327
1739 8573
7538 8021
3827 5329
2534 7225
1051 9439
10537 51667
920 9094
919 9094
2534 9094
3932 9094
10617 26994
1788 8554
1788 9063
5058 10095
207 5058
207 64400
760 9498
1786 9628
1072 10808
10808 83658
7317 10808
5230 10808
5050 10808
4644 79083
2274 5594
8609 81545
9971 10891
5894 23551
3265 5290
5290 23551
1318 10267
1318 10266
1318 10268
10203 10267
2550 152789
1387 26039
1487 93986
6493 9915
406 9575
9575 56938
5873 201294
5578 22927
10403 57405
7846 90627
23095 90627
3156 90627
2036 90627
6604 90627
8887 90627
3320 90627
3708 90627
576 90627
4087 10401
4088 10401
4089 10401
2 26085
3708 9478
5598 7531
5598 7529
1616 28996
7296 51022
23301 30846
1991 388677
2623 8841
2623 9759
2623 10014
27252 27252
58 27252
12 64215
3621 55929
2913 5494
382 10640
55611 79589
10670 55035
51388 55035
22882 23051
993 6093
545 4436
2956 8243
7781 8546
9564 80725
2770 63940
3692 10399
6720 117581
6015 23492
2733 9631
2733 3858
2733 8409
2033 9575
406 2033
2033 4862
406 8850
8850 9575
4862 8202
4862 8850
1387 4862
896 10270
4088 4851
1737 8050
1737 5162
6261 10345
1869 5245
3065 5245
5528 9421
5578 9421
5578 9464
5566 9421
5566 9464
5469 10891
9968 10891
9282 10891
9440 10891
5468 10891
2776 5999
2776 6004
6004 10672
9138 10672
2768 9138
58 5201
5201 7846
5608 6885
3725 5599
8796 10628
9223 9873
8573 9873
9083 55201
695 2969
1859 6429
1859 81669
1859 6430
1859 11129
1859 6426
4691 6282
142 23090
7332 25820
9470 25820
5434 8725
9765 10043
607 26108
4088 163126
688 6418
5810 5883
3364 5883
367 57178
7329 8554
7329 28996
7329 51567
7341 8554
7341 9063
7341 28996
7341 51567
5592 5997
1457 8674
3630 84817
5020 84817
551 84817
551 4297
3630 4297
4297 5020
5884 5982
5884 5983
5884 5984
5884 5985
6595 6760
7283 11186
11186 203068
6867 51690
6867 23424
6867 9793
1838 3799
5868 8411
5348 10971
6643 23048
22854 57689
4133 57787
4137 57787
4134 57787
54822 54822
8290 54822
4155 54822
26353 26353
3316 26353
1869 56160
4804 56160
4692 4804
9501 22930
5873 9501
9501 10497
7132 26133
3551 5495
7273 200539
7273 27063
27063 84665
7273 84665
7273 26287
667 1639
5411 6429
5411 25957
701 6623
29109 29109
988 5356
8537 8537
6558 27347
9625 27347
2934 27347
9381 27347
27347 65266
10808 27347
6625 11051
339 9530
5071 5413
7535 28988
3569 3570
5702 7428
2889 3055
2837 257313
898 2932
898 55294
1959 3054
5578 6624
5174 7329
5174 9351
5174 9855
5174 9748
5174 9368
2770 26086
9456 116986
4036 26119
9611 10009
5899 149371
5898 10928
5899 55770
5335 28964
9378 22871
117579 339403
302 634
2908 3725
2908 6774
3479 3490
7181 8841
2099 7704
2908 7704
8669 27335
8666 27335
8663 27335
5411 10921
4780 9817
9053 59341
7341 10210
6938 121549
6938 150921
6938 167826
9414 100506658
3973 10755
58 142678
5925 9643
9643 93621
1759 23268
7408 23268
23268 55740
401 9464
401 3725
7220 9454
208 57630
4296 57630
1069 9814
1475 1508
1476 1508
1471 1508
3308 7265
3308 23640
3308 3337
5426 5884
5245 7157
9149 10048
1814 54102
1814 8777
1814 10755
1814 5962
1813 54102
1815 54102
2532 2919
2532 6347
9101 10254
25888 134353
400 79571
400 9648
400 23647
1027 245711
5868 79890
274 79890
4502 84651
4496 84651
4495 84651
2038 84651
6183 84651
55684 84651
143425 203068
1072 3984
4345 131450
3566 10399
3560 10399
2057 10399
7297 10399
3716 10399
6772 7297
2099 7494
572 11040
50848 56288
56288 58494
56288 83700
7082 58494
7082 83700
4318 6374
4318 6372
348 7804
3065 9425
1051 1958
4654 6774
1028 4605
904 4609
5055 5925
904 29969
29969 29969
1025 29969
114902 114902
5914 8841
5914 9759
6256 8841
6256 9759
7181 9759
7182 8841
7182 9759
367 8841
367 9759
5467 9759
5467 8841
5468 8841
5468 9759
9759 22807
6940 9759
2099 11331
5757 11331
2099 5757
1808 8650
160 8650
160 1808
8826 9495
3482 8804
5457 6014
4261 8648
4968 7515
815 1739
1739 2903
1739 2890
5982 63922
5983 63922
5984 63922
5985 63922
63922 79075
142 1026
51199 51199
5566 51199
6790 51199
4931 8458
2773 29899
5071 23208
1050 4488
5905 7329
5905 7341
7329 7341
7341 10055
7341 10054
8497 28964
8499 28964
8499 26059
8541 28964
8541 26059
3603 4660
3603 54776
5460 6657
1475 1514
2516 115950
7157 9112
7157 9219
2287 9219
7528 9219
9267 26034
9265 26034
26034 27128
861 6839
196 904
2908 6602
2099 6602
6602 9971
5241 6602
1613 5074
5371 7157
7957 27247
5817 10666
5819 10666
4851 7528
4925 6770
6770 54535
868 4734
4734 56937
3685 4856
2335 4856
3576 6382
1739 8945
2908 4088
149428 149428
392 149428
663 149428
598 149428
4043 7804
4043 7436
5649 7804
5649 7436
7019 51106
7019 64216
1981 2872
29974 30000
25 2876
5133 80380
5411 51538
5584 11033
5590 11033
5290 11033
5587 11033
5584 7534
5590 7534
5587 7534
5581 11033
9108 66036
9107 66036
5290 8525
1105 9774
1195 9774
1105 6428
1105 9611
1105 6294
1195 9611
1195 6428
1195 6294
6402 50512
1404 1462
3906 333932
4035 10524
6262 9456
2597 5451
2597 5452
156 2776
156 2769
2769 5997
2776 5997
3635 4067
6790 7334
983 1601
1601 5300
4294 4760
339 3838
391 255520
5058 5879
4005 4807
4807 6929
8773 54212
1457 1649
2099 6996
2908 6996
5914 6996
6256 6996
6996 7067
367 6996
6996 7421
5241 6996
6497 28996
4086 28996
4086 6497
4087 28996
4087 6497
4088 6497
4088 28996
4089 6497
5898 266747
5899 266747
5906 266747
7357 10313
7533 22999
7533 9699
815 22999
7533 22895
5359 6714
5359 6464
329 2935
331 27429
329 27429
330 27429
10059 51024
2770 58157
2775 58157
88 3741
7224 50861
2904 9743
387 9743
998 9743
1017 2237
890 2237
983 2237
2237 5111
3106 10288
3107 10288
3135 10288
3106 10859
3107 10859
3135 10859
6845 8943
6845 9342
6616 6845
6804 6845
5208 10971
5493 51535
838 51535
5347 10726
2885 259215
2886 259215
28996 94241
7157 94241
8685 117156
8685 92304
6667 26574
394 27289
394 8153
387 394
6502 81620
10783 91754
91754 140609
64689 64689
1017 1026
2332 57532
2332 26999
1500 2017
1500 2534
1500 3932
1020 22853
1020 10763
5867 9371
6804 134957
6810 134957
8773 134957
6814 54212
6814 6844
6810 6814
1499 9368
3065 4297
1487 4297
4297 8535
1487 8535
648 4297
648 8535
5062 30011
8867 30011
2054 8773
2054 6844
2054 9341
6809 8773
6809 6844
6809 9341
6810 8773
10330 29116
29116 29116
10287 28962
26086 28962
57396 59286
799 4035
9743 9846
5879 9743
1398 9743
4690 9743
9564 9743
1737 5164
5164 8050
181 4160
4091 51588
1163 6502
1027 6502
1027 1163
3297 3298
22809 27185
27185 55729
1282 27185
27185 80254
27185 285025
8045 27185
6453 27185
27185 57562
26146 27185
27185 81565
10048 27185
1719 2280
160851 160851
1630 9423
9423 90249
983 55968
7415 55968
367 4841
6261 9456
10362 24137
7135 9033
6548 54997
801 6548
801 7442
2700 7082
2703 7082
6286 7430
2060 9892
1601 1857
1601 1856
1601 1855
1601 8312
6794 92335
6717 25801
6717 85365
135 135
135 1813
7175 9972
375 1131
382 1131
7531 81565
5048 81565
2321 3791
6197 8682
4734 54602
3107 3107
2932 4853
842 5594
207 57761
4804 6624
4035 6464
5499 8726
5499 5511
3066 5511
7528 8819
2534 9743
2801 5861
5861 64780
5861 5877
2152 2155
1791 30836
30836 92815
30836 255626
30836 333932
30836 121504
5071 7965
2833 3627
2833 5196
2833 4283
2833 6373
972 4282
2013 9852
25 847
27 847
4300 54880
387 6093
387 5585
387 1729
390 6093
387 11113
387 85415
387 3895
390 11113
2908 8204
1051 1385
2887 64599
308 3693
4057 4589
387 3708
387 7220
1111 63967
7161 10399
5817 25945
1111 7157
2010 4000
2010 91746
2010 4023
2010 7409
2010 5720
4582 8693
2597 5338
2769 7265
1387 1879
1869 5570
1387 1869
1869 7005
1869 4605
1869 6689
1869 23269
1870 6689
1871 7030
1871 65125
1871 5570
1387 1871
1871 7005
1871 4605
1871 23269
1871 6689
1874 23269
1874 6689
387 9138
6277 10910
6500 10910
2113 51567
2782 3760
1741 60412
1741 23265
2904 23265
23265 60412
3479 3486
2690 6449
6772 9466
3845 9770
1213 9829
5364 27289
5364 8153
390 5364
1634 6441
4734 6446
7043 7048
904 5371
7514 51068
8473 22906
4607 51086
70 51086
58 51086
2170 51086
3032 51086
80198 146956
5430 58190
5430 10106
3276 6829
6829 10419
467 4088
5189 55670
5190 55670
3791 7422
7422 9510
1742 4036
1499 25776
1788 6839
1786 10951
1788 10951
5925 10951
4152 6839
4152 23468
2147 5054
1828 11187
1829 11187
1830 11187
1823 11187
1824 11187
1825 11187
3728 11187
3875 11187
1832 11187
1271 3572
1271 3977
1051 1649
1195 59286
1196 59286
3316 59286
7334 79589
7157 204851
8772 8930
6278 10987
7015 23293
7015 23381
8208 23468
5338 6714
5337 6714
5594 5604
1432 5608
7408 26136
26136 55740
7791 26136
4171 4176
4171 4173
4173 4175
4173 4176
4175 4176
5327 7123
3082 7123
857 1910
5970 8091
4790 8091
8626 10399
8626 57466
5708 9690
9690 23066
664 961
914 30011
914 23607
829 23607
9212 29127
10155 10155
8805 10155
8805 8805
7625 10155
793 10048
4666 8772
688 5578
688 1387
3066 5036
5925 27043
8650 83737
7428 10168
10155 10168
7428 10155
2671 149428
4282 149428
1192 6399
1193 6399
156 5579
695 5579
6500 83461
7465 83461
10979 54751
2316 54751
4012 29109
2983 4846
2983 3320
2036 3708
1742 60412
5576 11214
5576 9465
5576 9495
5576 9472
5576 11217
5576 11215
5576 10142
5576 10981
687 5241
7791 55740
25 10006
4793 5970
2776 6000
3054 25942
72 2010
5478 5618
2534 4868
5077 6663
3159 6667
1051 3159
1660 8932
6872 54457
5581 7416
4609 6871
4609 8464
4609 6880
4609 79595
2099 9667
332 56616
3015 3619
6281 56302
6281 55503
302 56302
6000 23557
7157 112858
10771 11244
6310 11244
1943 11244
8178 11244
7791 11244
23051 23051
9231 10174
10199 55272
10199 92856
7157 25898
525 6804
6804 8773
6804 9217
2054 9217
6811 8773
6811 9217
6810 9217
7430 57147
1855 4086
4086 55914
1855 4087
4087 55914
1855 4088
4088 55914
1855 4089
4089 55914
1855 4092
4092 55914
998 5058
5879 55843
5213 50617
5580 57048
4615 7098
933 1173
5335 5338
2512 84651
3039 84651
4193 8650
3313 4597
1600 6477
3516 4851
1270 3570
2020 3170
3170 3202
3170 3975
3170 145258
3170 5015
7157 7319
1499 2534
1499 2241
999 2534
999 2241
999 7525
2081 2081
2081 3309
2697 5598
375 26088
3065 5757
3066 5757
5757 9611
5757 25942
10179 10992
6428 10179
5575 5575
5573 5573
7329 333926
3838 6446
6907 9611
9611 79718
6907 8349
6907 8370
8370 79718
8349 79718
6907 8337
6907 126961
302 5245
5071 55294
5071 8454
8874 85358
156 5148
5148 6714
2885 5148
1785 5148
5898 55770
5371 6722
1387 5371
3297 10928
6621 6908
8089 10579
369 51497
369 24148
369 2202
369 10469
369 55872
369 6237
5894 7529
5894 11339
5256 5894
5894 7203
369 5876
6195 7529
1832 8502
999 8502
1000 8502
1793 9564
1398 1793
1793 2885
9931 26751
26751 152503
1244 9368
1244 79849
1080 79849
1080 9368
4998 4999
4998 5000
4998 5001
4999 4999
4999 23595
4999 5000
4999 5001
5001 23595
23594 23595
5000 5001
5000 23594
5001 5001
5001 23594
4172 4176
4173 4173
4174 4176
4173 4998
4173 4999
4173 23595
4173 5000
4173 5001
4173 23594
4174 4999
4174 23594
4175 4998
4175 4999
4175 5000
990 4998
4998 10926
5001 10926
10926 23594
4998 8318
8318 23594
990 4176
4173 10926
4175 8318
4176 8318
6117 23594
4998 6118
5000 6118
5001 6118
4173 6117
4175 6117
4172 6118
4173 6118
4174 6118
11315 64800
367 64800
9656 11200
665 55240
9088 55240
2862 51738
3091 4193
8852 161835
8852 10566
5573 8852
111 5997
3146 4790
3976 3977
1742 2897
2897 23426
1742 2898
2898 23426
1616 2908
2562 9495
2562 5578
2562 5566
2002 5594
5594 6195
5594 51366
5594 7175
387 5337
387 6242
4438 7411
4438 4439
8153 29127
9734 121504
9734 333932
8841 9734
9734 25942
9734 23309
9611 9734
9734 9759
4927 4928
5970 9612
5925 8503
2896 6898
3064 55660
3064 25766
3064 4102
3064 11153
3064 3093
161 3064
3064 10133
3064 25763
860 23522
4998 11143
10524 51564
602 8544
602 10524
602 10987
4792 8544
580 4792
1385 10524
4193 10524
367 10524
367 3065
5321 10524
1909 51564
1909 10524
6634 10419
6632 10419
1207 6634
1207 6632
4155 10419
3716 10419
3718 10419
7297 10419
10419 79084
6632 79084
6633 79084
6634 79084
6635 79084
6628 79084
9869 333932
9869 121504
6804 9810
2976 6908
6908 9330
6908 9329
6908 9328
4205 9759
4208 9759
9759 9759
3065 7528
3066 7528
7528 8841
5468 5925
7415 10953
2033 5468
2033 2099
2969 8841
6790 53615
8932 54815
8932 57459
53615 54815
53615 57459
3065 5928
5928 8841
9611 23118
8841 23118
3065 23118
10014 23118
6907 23118
5931 57459
5928 57459
4790 23118
4792 5970
10933 93621
5925 10933
8841 9759
9611 9759
9612 9759
8841 51564
8841 9611
9611 51564
8841 8841
2874 9611
2874 6907
6256 7068
7531 9759
7532 9759
7534 9759
604 10014
604 9759
604 51564
7704 51564
595 7068
3312 8841
6950 8841
8841 22948
8841 9612
3065 7155
3066 7155
1616 7341
5371 7341
2033 8850
2033 5970
7528 8850
2033 7528
3516 22938
9541 22938
3066 22938
3516 25942
22938 25942
3516 27044
6499 728642
5058 728642
10497 112755
2895 392862
8665 728642
9049 51086
8773 112755
9217 112755
5970 653361
2099 9112
4331 9112
2099 4331
1499 8607
6908 8607
8467 11176
6877 6878
2975 9329
2976 9329
9328 9329
9329 10623
9329 10621
9329 333932
1786 3066
1786 55929
54107 54108
7251 55929
3516 9541
8819 9541
7290 8479
11100 29117
5371 9612
5371 25942
5371 9611
3065 5371
9611 25942
6497 9611
6497 25942
5371 6497
3066 5371
5371 8841
4609 8295
3065 5981
672 5928
5925 5931
672 3065
672 3066
4609 57634
3065 5925
3065 7153
3065 4654
8607 57634
4609 8607
1017 8099
1017 5925
5422 8099
1017 5422
4926 8089
8089 22832
5201 8089
3065 5970
3065 4790
1387 5970
2353 3725
3065 4193
1387 7157
6595 25942
6599 25942
6597 25942
8289 10661
6597 10661
6601 10661
6599 10661
6602 10661
6605 10661
6598 10661
2623 8289
2623 6597
2623 6601
2623 6599
2623 6602
2623 6605
2623 6598
6605 7030
6597 6667
6601 6667
6599 6667
2908 6597
4149 4609
4609 6598
3065 5111
6605 8648
2100 6605
2099 6605
1786 5925
6598 7157
6597 7157
2287 7528
6598 7514
5901 6598
1387 10661
8028 8089
6598 8089
2099 6595
5467 9612
5467 9611
3065 5933
2099 2289
2099 2288
2099 3320
2099 3308
2099 5481
2242 3320
2242 3308
2242 2288
2242 2289
2242 10728
2242 5481
604 54880
3297 3320
3297 3308
2289 3297
2288 3297
3297 5481
3297 10728
2099 10728
604 9612
604 9611
3065 9112
3066 9112
196 6597
6597 6773
3065 57708
1017 5934
1017 5933
6597 6794
6597 23468
1616 3065
1616 3066
1616 8841
5371 5371
8819 25942
5928 25942
5931 25942
6595 57492
10284 25942
3065 8819
5928 8819
5931 8819
9219 53615
3065 53615
5931 53615
5928 53615
1107 8932
8932 9219
3065 8932
3066 8932
25942 26959
4084 25942
5925 5928
1107 22927
4654 5925
2122 3065
8462 25942
3065 8462
25942 83855
25942 51621
687 25942
7071 25942
4087 7050
3065 29947
7704 25942
7704 23309
23523 25942
7157 7341
7161 7341
7341 7341
7161 7329
7157 7329
1107 7157
1107 7161
1107 7341
7161 10114
7157 10114
7341 10114
6996 7157
6996 7161
6996 7341
7161 7161
3091 55662
7428 55662
3091 7428
3065 7428
3065 55662
3065 3091
3066 7428
3066 55662
3066 3091
7428 8841
8841 55662
3091 8841
1788 10472
1788 3065
1788 5925
8467 11177
6304 8467
6304 11177
3065 3364
25942 57649
367 1025
367 64324
2002 2033
2033 6760
1045 5080
1045 2033
2033 5080
2033 7392
2033 2237
2033 2033
4205 7067
2033 4205
2033 6095
4654 6095
2033 4654
1875 5933
2033 7251
2033 4605
2033 7291
7291 8850
2033 4760
2626 9464
2033 9464
6907 9612
6907 8841
6907 7068
3280 23411
23411 23493
9612 25942
9612 10014
9611 10014
4205 10014
4205 9734
1840 2033
7307 9406
6625 9406
6434 9406
2033 2874
2033 3192
2033 4092
2033 9794
5925 23741
2033 23741
6895 10432
2033 10432
2033 163732
7020 163732
7021 10370
7021 163732
7022 163732
4435 7021
4088 4194
4089 4194
2033 4194
4193 4194
5591 23054
2033 23054
1457 5048
1459 4691
1459 10661
1457 10661
1457 7343
1457 5728
1459 5728
1457 7184
1459 7184
1457 7150
1459 7150
1457 5970
1459 5970
1457 1460
1457 4255
1459 4255
4255 5566
4255 5578
1457 51177
1457 3181
1460 3181
1457 5300
1459 5300
1457 3660
3660 5566
1457 5685
1457 6688
1457 6689
5595 6689
5599 6689
5599 6688
1457 3066
1457 3320
1459 3320
1457 1936
1457 7504
1457 9082
1457 6125
7290 85236
3017 7290
1051 6595
4602 6595
1460 2246
1457 2246
1459 2246
1457 2247
1459 2247
1460 2247
5371 5914
5371 6256
602 3725
602 2353
602 2033
602 8648
8204 10971
367 10971
2099 10971
2100 10971
7067 10971
2908 5469
5469 10971
2908 8202
8202 10971
2908 8648
8648 10971
2908 10499
466 1457
466 1460
1387 1457
1386 1457
1457 2353
1457 3725
1387 1523
1523 8850
994 2099
994 5241
994 8850
466 815
815 1385
466 1387
60 653361
60 5879
60 5880
1387 2130
1387 2908
2908 23327
2908 6908
2908 6871
60 5216
375 5338
1499 6597
1387 6927
6927 8850
1387 3217
2314 9208
2033 6929
1387 6929
6929 8850
2099 4255
1387 4297
1387 4654
1386 1387
1387 3725
1387 2122
2122 8850
1387 2737
1387 5757
1387 4602
1385 7157
1387 2308
1387 4303
2033 4435
1387 6772
6778 8648
1387 6778
1385 5928
1387 5928
1387 5931
1387 3175
3175 8850
1387 29950
1387 6720
1387 6721
2033 6721
1387 4773
7068 9325
2099 9325
5914 9325
2033 9325
8648 9325
1387 9325
1387 3091
1387 4778
4778 4778
1387 6773
2033 6773
2099 8648
1387 8648
1387 2099
1387 8850
1387 2959
2033 6996
1387 4928
2033 55809
1387 55809
1387 96764
2033 96764
23054 96764
5469 96764
1387 9314
1387 4762
4086 4762
7157 28996
1387 10657
1387 2623
401 401
401 1387
4086 79753
4087 79753
4089 79753
1387 4776
648 6015
6015 6015
648 648
6015 57332
1876 6015
648 7704
332 3619
1385 9252
1432 8986
1385 8986
2353 8986
2033 3660
3660 8850
3659 8850
2648 3659
2648 3660
7157 8850
4193 8850
3516 8850
2648 3516
3516 9612
4851 22938
4854 22938
7270 8850
8648 8850
8850 51621
1387 51621
2099 7799
5925 7799
4734 7323
4734 7324
4734 7332
7322 7337
7323 7337
7332 7337
7325 9604
7325 9025
7324 9604
7324 9025
9604 10477
9025 10477
9604 9604
9025 9025
5925 6839
3065 6839
3066 6839
6839 8841
5928 6839
5931 6839
6015 84733
23429 84733
7528 23429
2099 5927
5914 5927
2908 5927
5927 7421
5925 7421
5925 5927
5927 6908
5927 5933
356 2885
356 23048
356 11252
6598 23645
3276 3454
3276 3609
3276 10657
3276 7832
3178 3276
3276 8202
3276 10499
3276 8648
2099 3276
3276 7068
367 3276
3276 10236
3190 3276
3276 7541
3276 10492
3276 4076
3276 8148
2521 3276
8106 10498
3192 3276
1153 3276
2547 2648
1387 2547
2648 6871
2648 5591
546 2146
2146 5252
1387 2353
3164 8202
3164 8648
2033 3164
3164 8850
3164 6258
2033 6927
2033 51176
2033 4208
2033 4193
595 2033
5465 8648
2033 5465
2033 5111
2033 6886
2033 5757
1051 2033
23112 26523
23112 27161
6426 6732
10971 28954
7534 28954
7533 28954
7531 28954
2932 11215
5499 6598
5500 6598
5501 6598
26986 255967
26986 29883
5499 84687
5500 84687
5501 84687
1813 84687
5566 6262
5568 6262
5567 6262
4292 4609
4292 5395
4149 4436
9477 54797
9442 90390
10001 90390
90390 112950
9412 90390
29079 90390
6837 90390
6837 9442
6837 9443
6837 80145
6837 400569
9440 219541
9442 219541
51003 219541
80145 112950
3195 5515
3195 5516
3195 5501
10026 51604
5911 11345
5906 11345
5906 9138
3265 9138
5970 10614
5566 9311
41 5566
5810 5884
3364 5884
5883 5884
2185 2934
7082 55243
6548 63928
6549 63928
6550 63928
63928 389015
6553 63928
6548 11261
6549 11261
6550 11261
11261 389015
6553 11261
1742 2185
1741 2185
896 5925
27161 27327
5163 5164
5573 10564
5576 10564
9094 11068
2547 65057
1400 27252
5300 27252
22985 55324
7802 55324
55004 55324
55324 114034
31 1114
52 55052
52 54874
54 54978
51205 54978
2788 51205
4185 8614
128 1107
166 51003
166 6457
8644 55284
217 9094
1213 51566
10989 51566
7704 51433
308 2222
309 79577
10989 23028
23028 60492
9094 23028
5764 60489
375 84273
379 3301
379 27436
379 23162
379 10397
379 5223
379 5589
54622 56850
86 396
396 1027
396 23327
396 6457
10425 27436
10425 29062
3785 10425
10425 147791
8910 10425
10094 116985
3276 10094
407 826
407 6039
409 6601
415 51004
415 4692
51076 84164
10970 84164
10522 84164
60528 84164
11124 84164
2671 84164
57549 84164
4023 84164
26354 84164
5293 84164
509 771
509 25978
509 10072
509 1956
509 3698
509 4709
509 25791
509 54857
9551 55207
826 9551
4026 9551
9128 9551
5819 9551
7542 9551
1107 93974
10458 11161
5955 7917
2026 89927
1870 9564
9564 10278
642 7204
55791 91653
7431 23774
10054 55299
9094 55299
54936 118924
79020 118924
54857 118924
9890 118924
10539 118924
51699 118924
9869 64776
7917 56005
284403 284403
8883 56893
10436 54977
10436 10657
9315 84966
55294 253714
51003 80228
1026 51608
5589 51608
26289 79034
5147 203259
23649 203259
7518 79886
767 4034
785 10607
805 55052
805 4646
832 55052
8614 23589
839 1107
865 1114
6136 10951
6354 9638
7203 8892
22948 79735
965 3301
975 9231
2547 113130
55755 57519
1400 80279
1026 10399
1026 79885
5660 9620
1937 55803
2547 116985
1081 5764
1937 55743
1123 2975
1123 6189
1149 7704
1298 84273
5473 50813
7704 51004
10063 84060
5473 10063
1363 6092
5859 8895
9362 26289
1434 80021
1434 3191
1510 7917
5473 10658
274 1523
1523 60528
1523 9400
10040 55280
1937 10563
3703 7812
1611 9869
8888 56943
780 9410
1633 11269
10399 11269
11269 23039
617 57062
1787 57062
3646 57062
54903 57062
3326 57062
23421 57062
5050 57062
7167 57062
7419 57062
9001 54555
23032 54606
1687 5764
8527 10456
8527 84966
9704 23649
7917 84223
7277 84103
10980 26100
6176 25874
26150 64219
6142 26150
9869 84256
1114 157285
5660 157285
10989 55355
5826 10301
10301 55324
2661 10301
10301 60492
4189 55312
4189 23539
8655 8655
1759 79754
1759 5303
1785 7919
1786 5987
7704 8813
7431 55211
1805 7917
6457 10570
826 4733
5859 8446
11266 114785
1892 150472
1906 7917
962 1936
1942 5473
6456 25975
54 1959
8614 8891
8894 9842
3646 9001
2026 57827
2026 3297
2026 27190
2026 374291
2026 6483
2026 59307
2026 11065
2039 10544
2059 7802
23474 84966
476 2146
2146 22981
2146 5694
2146 80349
2146 6185
2146 55884
2159 5564
2197 10980
2091 79735
1107 8789
5349 54850
6500 55030
7704 23149
2261 9887
2261 79866
2261 149483
2261 3050
2261 3191
2261 4726
2261 55819
2286 7917
9094 63943
335 55700
7704 55258
55262 55262
23585 55262
8663 79719
7917 79948
54505 80152
9647 84140
55294 84894
9638 54919
7704 54919
55004 60492
7704 55013
51003 80304
1114 80212
11143 79768
9638 79866
54936 284004
79020 284004
196383 284004
54857 284004
5662 284004
10539 284004
6176 124930
11161 219844
752 2547
2512 7786
2512 6881
23265 64400
56652 64400
8880 10658
53826 55142
53826 60492
5987 53826
53826 79939
11345 23192
2547 79690
2638 10169
1114 7841
10040 57003
9001 29997
2747 10040
9231 84280
4597 10681
2791 11244
2804 25855
1633 51280
10540 51280
8669 51280
51280 79760
51280 339448
23521 51280
6837 51280
6857 51280
2806 80145
3646 8733
5300 8733
2801 2874
51751 81488
51327 81488
81488 112840
54882 81488
53904 81488
4649 81488
27089 81488
22955 81488
57862 81488
2936 64219
3043 51714
10542 84232
1937 10014
965 9709
6118 9709
9709 57519
3191 10362
10362 10579
3163 9001
51617 54978
9912 51155
311 3189
3189 11040
3189 6191
6154 10236
3308 79577
3312 84273
8125 8988
8988 51003
8988 26071
8988 84060
8988 56944
8988 112950
8988 64978
8988 26012
8988 10268
5764 79663
1107 10808
468 29903
57095 79577
9638 27336
3398 84060
3486 23649
3488 7917
6430 9398
6457 9398
6767 9398
3569 6456
2547 10994
5515 51477
23 3692
3692 84335
3692 54969
3692 10240
3692 8481
3692 55964
3692 23032
3692 7466
6453 6601
7431 10625
3735 5048
293 3735
3757 79577
3757 4726
55062 79047
9808 54978
7157 9808
9778 54978
2065 57489
9638 57223
6457 57658
55294 340390
5655 55791
56992 84557
3897 8682
55698 219541
4792 219541
51003 64129
3960 10094
7704 114783
114088 158345
10980 339448
9001 51058
10524 51059
51236 254863
51236 54802
5877 56267
8416 56901
5071 56901
56901 81890
4023 65264
56927 90678
22981 90678
3831 90678
51252 90678
2634 57819
4048 80021
51631 55037
51631 51631
8682 51631
1736 11313
11313 22955
10989 23659
5660 23764
9500 51660
9638 51025
4215 7704
23162 60626
5601 7511
5601 23039
527 4140
1114 4140
4140 113174
4140 9512
4140 57104
4140 55823
5987 57192
57192 79939
4191 7453
8888 51259
1937 84331
9240 84968
5939 138311
55692 65990
1743 79080
2222 79188
6648 79159
10524 359845
79096 84060
5682 79096
6132 79096
6189 79096
23649 83931
5764 79101
1114 11343
5764 8195
2901 4291
4331 79803
10200 11161
4356 84273
2788 4356
4190 4356
4356 339230
4356 10769
4356 6187
11161 64978
1967 51073
5515 64949
9001 64965
54978 58475
3155 58475
4650 10489
1937 4597
1072 26292
26292 55701
26292 57540
6749 26292
4673 4673
4700 7917
4701 5564
4714 8891
4714 11040
2661 4715
3431 4729
1915 4758
4809 8241
333 54544
51631 79576
2547 4851
10360 57562
3164 5349
29959 55791
3646 4905
3991 55968
6146 55968
23435 55968
26289 64710
11165 79754
11165 64284
8888 11164
3550 23636
1400 4931
4942 54978
1114 4968
6430 93145
6767 93145
1915 94103
6457 83638
11143 29993
5049 22985
5049 7203
5049 54984
5049 54776
5049 57455
5049 92609
677 5049
5349 26135
5071 5879
5071 5810
1107 5110
5195 112950
5195 11244
2547 5223
1912 10939
1912 55108
1912 6129
333 55274
5264 10040
9796 79885
9796 112840
9796 81557
9796 131408
9796 92342
4731 9796
9796 10450
6284 9796
9796 10419
6601 9796
9796 23140
5279 11244
23761 54505
23761 221955
4893 51196
5355 8518
5764 23654
5366 7704
2661 11243
11243 57562
10621 112840
8899 10621
7917 8612
8612 9094
64403 84988
55661 84988
79187 84988
3620 84988
51260 84988
9061 84988
29085 84988
56963 84988
22839 84152
1400 5511
5511 9869
10084 11161
25824 60492
1400 25843
8772 25843
25843 84246
9842 25843
5553 84060
5621 7917
506 10197
10197 11033
55269 55791
10419 29789
5728 10813
1114 11344
2039 53635
5300 53635
6709 53635
5775 23140
1915 5790
5822 10040
5147 22931
826 5861
1385 5861
5861 6624
3096 5861
5861 23539
5861 79735
1915 5873
5873 7704
5863 60492
874 11021
9519 11021
5867 7157
4218 7917
5877 10542
5909 84206
5217 5909
10235 57540
2547 5928
7936 9341
9400 11325
9400 23421
9400 9479
9400 9788
10989 11079
5996 7786
5996 10813
5997 54663
5997 57622
5997 8508
5997 51699
9094 22902
5217 81847
6045 8535
7277 55147
7140 10073
54 6118
6134 9519
6138 10980
4023 6142
4192 6142
6159 55638
6133 8470
11102 84966
6204 9001
3164 27330
3960 22800
1400 57142
54458 57142
1743 9853
174 9905
1951 9905
9905 10656
9905 56963
6230 9905
8607 57562
2222 10856
6281 10980
6279 11161
3276 6279
6279 22984
5478 6279
1114 9667
6303 11194
6303 84141
6303 27231
6303 125476
6303 51669
1114 6311
1743 23256
22955 22955
11092 22929
2634 22929
1107 10169
5104 10980
871 54978
6421 51155
6429 9001
6447 56893
7431 26751
71 6487
6487 10066
6487 9925
1314 8402
28965 51076
8794 28965
7431 28965
9869 10991
6613 84232
6616 112476
3915 23557
9627 51608
9627 10044
23478 54978
6687 22913
5303 6709
567 11098
11098 11261
11098 84065
1944 11098
11098 347862
2870 11098
3308 11098
11098 25836
11098 23310
11098 23542
11098 79142
9401 11098
6470 11098
6938 11098
11098 51399
6744 51631
5764 9913
6770 9638
27067 57562
10989 81551
55023 81551
26289 29888
440 29888
7919 29888
9069 29888
2661 29888
26960 29888
5297 29888
29888 51295
293 29888
29888 92170
4354 10273
5702 8676
8676 54407
6804 54462
6783 11161
25870 55294
6840 51631
10040 10630
6866 60492
8669 10474
1114 6901
57658 79735
8887 79735
2547 6904
6919 84335
6919 85302
6919 80152
6919 22911
6919 54462
6117 6919
6456 6919
6919 30851
333 6943
6997 7917
826 7013
7013 9231
7013 60626
6457 7013
7013 7704
10093 51497
2058 51497
10169 51497
8655 199745
7157 199745
3301 4071
1107 7105
335 8794
8794 359845
355 11161
54 8743
54978 56984
11161 11189
10140 22955
9869 10140
333 114034
7341 114034
335 9804
9804 51535
9737 55872
7159 7375
9540 65991
7164 64582
3065 7164
54476 54476
26289 80128
8848 10391
8848 60492
7259 9001
10381 171546
3642 10381
10381 23231
9741 10381
10381 10573
10381 55023
6091 10381
7316 22839
7323 84206
7324 220869
5047 7324
10040 23190
7358 26289
9706 23649
7372 10602
8237 9869
1855 8975
8975 65991
6702 8975
3073 23326
23326 124995
5720 23326
23256 23326
5764 10406
7511 23649
5300 54819
11161 55734
9278 56893
26289 55905
54977 80345
60626 92285
2801 84622
11161 27252
2634 27252
27252 57562
27252 51631
27252 55791
2547 5826
5826 8682
10551 29117
10551 60492
8644 11244
213 51631
217 54978
217 84966
306 84966
9869 23028
10190 28964
333 10813
375 51729
379 2058
8703 54622
54622 65991
54622 60492
54622 197131
396 3728
399 55791
399 10813
874 10425
2029 10425
3566 10425
5518 10425
6511 10425
23204 55294
2222 23204
1030 10094
409 112950
409 8614
10989 51593
427 9869
427 8848
81605 84164
55698 84164
2975 84164
65991 84164
10989 84164
4627 84164
5303 84164
64219 84164
26073 84164
6628 84164
79735 84164
9070 9094
467 84966
467 55791
481 55791
509 896
509 10574
509 84337
509 51586
509 64219
9551 23028
9551 78987
2203 9551
9551 339230
4700 9551
283 537
537 3039
9296 57562
546 54462
546 57562
546 51631
546 5764
546 5775
8312 8312
2580 8312
8312 10813
567 7917
9564 53826
9564 23645
9564 55823
613 84966
648 10989
648 57562
648 5764
23774 57562
962 55299
9869 55299
1915 25855
25855 55791
11161 55643
2634 55643
2661 55643
55643 60492
55643 84966
5764 55643
1936 118924
1213 80007
10989 80007
51631 79686
3276 56252
22913 284403
55791 284403
6908 284403
6598 56893
10980 80228
2661 80228
9869 80228
9094 80228
826 51608
5347 51608
7276 51608
7431 57002
2547 55848
11143 79886
5764 79886
785 51003
785 5764
841 841
841 1107
7345 10951
9001 57332
9869 57332
6362 11161
998 10524
1008 10980
1008 5764
28986 55755
5764 55755
55755 59343
8882 55755
1030 8518
1030 60492
333 1031
1031 10980
1031 2661
1031 60492
2661 51019
3915 51019
1124 7917
1160 56944
1298 9638
1298 9001
23412 26152
1316 55937
1316 2975
1316 56902
1316 23649
10063 10980
9377 10980
1345 5764
1107 1363
1363 2975
1363 23649
8738 11161
1915 8738
8738 54462
8738 55791
1385 11161
10524 78987
23649 78987
1396 9737
1396 9001
1396 6457
1478 1891
1508 7917
2775 10540
54541 55791
1663 5217
3309 57062
5300 57062
6709 57062
1107 84103
10980 84103
6457 84103
26151 51631
5682 10301
9869 10301
6470 10301
7088 10301
1743 9231
1743 5217
7917 51726
4189 8655
4189 6624
4189 4637
4189 6919
1759 51003
1787 10980
1787 84060
1787 10813
1787 6804
6455 55211
6457 55211
11266 57562
5764 11266
1880 9112
1906 10980
1937 1942
1942 10524
6457 25975
1400 8894
8894 57562
7704 8894
1736 8665
8665 10480
2495 80237
2010 10980
2010 55211
2010 6456
2010 6457
1107 2017
311 2026
2026 2029
2026 22927
2026 4134
2033 10980
1783 2039
29924 57562
2059 55052
2059 51168
2079 10980
2079 84966
2079 6456
23474 55791
2146 2975
2146 23588
2146 5303
2167 7431
467 2261
2261 116985
1114 2261
1513 2261
2261 55698
2261 2975
2261 3856
2261 23649
1743 2314
55700 84060
9737 55700
8614 55701
5764 84141
1937 79676
10524 79676
2975 84950
23649 84950
2874 54908
54908 57562
10989 54949
54949 60492
1915 55004
9737 65265
28964 65265
9001 65265
9001 79768
1936 284004
1937 2290
2290 2661
2512 5764
445 64400
1400 8087
2634 8087
8087 57562
53826 84060
2661 53826
2638 79577
2638 55791
2647 5764
2653 84289
2653 7704
10524 79760
10249 84060
9737 10249
5764 10249
826 2783
2804 57562
2804 5217
6118 51280
6457 9568
347 81488
8525 81488
57562 81488
81488 83759
5701 81488
6130 81488
2934 10040
333 2948
2948 51003
2948 84966
2948 7704
2950 56902
2962 9638
2962 5764
2965 54462
3276 22927
7431 22927
3039 3043
9737 10542
10542 10813
7704 10542
10014 11337
333 3117
3117 6456
975 83444
3146 11161
1400 3146
3163 10980
3163 9737
3163 9869
9638 56944
9869 56944
3189 7276
7431 11078
3276 84966
3312 4071
3315 84966
3315 5464
8424 8988
8899 8988
8988 55791
8988 9869
8988 23140
23640 55791
28964 29070
9001 29070
10989 29070
5217 29070
3320 3320
2634 3336
10980 29903
10524 29903
29903 55791
10813 29903
9869 29903
7157 29903
3417 11244
2975 3486
3550 5217
2661 3609
3692 116983
3692 78987
3692 65991
3692 5160
3692 55791
3692 6128
3692 65109
6453 55052
6453 27131
50618 56647
5764 50618
10607 50618
1107 10625
5217 10625
5972 79047
23199 84060
2547 23199
57489 57562
23286 79577
23286 55791
1915 23095
2661 3835
3835 10989
3835 64219
10040 10403
1633 219541
10813 64129
3953 5300
1937 339448
10524 339448
51236 55937
9737 51236
2975 51236
23649 51236
11161 56901
8655 56901
10524 56901
3739 56901
51631 56901
56901 197131
4014 7431
4023 10980
4023 57562
4023 51631
4043 23649
4043 57142
7704 57819
9094 51631
11313 51003
9587 57562
9587 84966
9587 55791
4097 51003
4097 84060
4097 7431
8669 9500
9500 64582
5347 9500
5989 9500
9500 51547
4122 28964
4122 8518
4122 51631
10158 10980
10158 10813
51631 81631
54 5601
4171 6191
8562 28985
1915 81576
7704 81576
9001 65990
10989 65990
51631 65990
5217 65990
6457 65990
7157 65990
10284 79159
10980 129563
9638 129563
7431 129563
7704 359845
10980 83931
9001 79101
3304 192111
9869 192111
4300 84060
1915 4300
4300 5764
4300 55791
4331 10980
4331 84060
1915 4331
4331 55791
333 10200
10200 84060
2661 10200
4356 9001
4171 4356
8518 28977
10989 65080
57562 64968
55791 64968
10980 26292
2661 26292
5764 26292
4627 10398
333 4666
4666 65991
1743 4673
9001 266812
57562 266812
51631 266812
28986 266812
5764 266812
4678 51631
4700 9519
4714 5217
4715 9638
4715 8518
4715 6457
4729 10524
4738 7345
4773 51003
4773 7431
2547 4809
2975 4809
4809 23649
4809 55791
1915 54544
54544 57562
54544 84966
5764 54544
54544 55791
1107 80145
9001 25934
8518 25934
10989 25934
9869 25934
2547 4817
4860 84060
4905 65991
10204 51631
8481 9737
8481 54462
8481 57562
8481 51631
5034 9638
5047 10980
5047 84966
5047 55791
5049 5071
1891 5050
2634 5050
2661 5050
5050 60492
5050 84966
5050 9842
5037 8614
11161 56144
56144 84060
2661 56144
56144 84966
1937 79902
54 9141
9638 10081
9001 10081
9131 9869
8614 9131
2547 5175
7917 27043
10040 27043
5195 6601
5201 9737
3092 5201
5201 10989
5201 5720
5211 10980
5216 11161
5216 9231
5216 7088
1912 4171
10813 55274
9869 55274
9094 55274
9796 11161
9796 10980
1915 9796
9796 112950
9796 10397
7276 9796
9796 57104
1915 5329
5217 5329
1937 57664
10524 57664
55791 57664
9869 57664
7917 23420
10040 23420
11243 51003
1400 11243
5764 11243
5413 11143
9869 23649
5423 7088
1114 5424
5424 57562
5432 55284
5481 9001
5481 11143
5498 9001
5498 10989
22827 84988
7296 84988
5511 11161
5511 84060
2634 5511
5511 8614
1434 5536
10084 55791
25843 51003
2661 25843
25843 57498
4637 25843
22955 25843
9869 25843
7336 25843
1107 5553
5660 10980
5669 10813
5699 5764
2661 5717
5717 54462
5717 60492
5717 84966
5717 5796
5720 5720
5720 7414
5720 7431
3309 10197
4841 55269
283 5728
1114 5728
5728 10980
3039 5728
5741 7917
5741 9638
4023 5775
1107 5802
5802 9638
5217 5802
5802 10813
5802 9869
10980 81890
9869 81890
6457 81890
9094 81890
7704 81890
1026 5861
5861 55312
5873 11161
5873 10980
5873 84060
2661 5873
5873 57562
5873 55791
5863 10524
5863 11143
5863 9094
5901 57562
1385 9400
5347 9400
5968 7917
9001 11079
6457 11079
5985 51003
5996 65991
5996 8848
5997 55738
5997 8655
5071 5997
5589 5997
5764 6016
6016 55791
9921 60492
9921 55791
9921 10813
2975 55147
23649 55147
5764 55147
2026 10073
1434 6146
6165 6457
6168 55791
6133 6188
3092 6204
6204 11143
6189 55741
6189 10284
6189 6648
2547 22800
6240 55791
771 9905
1107 9905
1956 9905
9905 54857
6281 9869
6275 7917
6275 9094
1114 6279
2661 6279
6279 84966
6279 7157
9001 57050
6303 8703
6303 55848
1107 6303
6303 8525
2634 6303
2661 6303
6303 65991
6303 51631
6303 60492
6303 22929
1937 116154
1107 10807
10807 28964
7431 10807
8991 26073
22929 54978
22929 84966
9094 22929
1891 5272
2634 5272
2661 5272
5272 9842
6419 6419
6421 6421
5292 6470
2222 257218
6132 6487
10989 51295
293 1114
6513 10980
6606 10980
2661 6606
9737 23557
3800 23557
10615 23557
5764 9627
6628 11161
5684 6628
6633 10524
2661 6637
2547 6640
6687 55791
6709 10078
11098 57489
11098 79050
5170 11098
11098 29127
293 11098
8878 8878
1736 6745
6745 10813
5764 8614
9737 11075
23588 29888
5684 8676
6804 7431
333 6811
6811 10980
6811 10989
6811 55791
6783 10980
6783 84060
6783 84966
6853 10524
6853 6853
6853 7431
6863 7917
6866 9638
6866 9737
6866 8518
5764 6866
6866 197131
3312 10474
5989 10474
2975 79735
5764 9238
4140 6919
6919 79012
283 6997
6997 10980
2661 6997
6997 55791
7013 10813
7013 26277
841 7024
10342 11161
9737 10342
2634 10342
7050 55791
3301 51497
2948 51497
51497 79885
9869 199745
2661 7083
7083 60492
5796 7083
7105 55791
8794 11244
1107 8764
7431 8764
355 55791
8743 84060
11189 55084
6189 114034
6457 114034
9869 54472
11244 54472
7704 54472
55872 57562
7159 55052
7164 57002
7164 8669
7167 9869
28620 84966
28620 55791
9869 28620
6687 10155
7431 10155
1400 9319
333 8848
7786 8848
8848 8848
7276 9638
7280 60626
8874 10381
10381 11337
10381 196383
9343 10094
7316 7345
1107 9039
7336 55791
83549 83549
4678 9706
8975 51168
7431 7431
11143 55339
5217 55339
10813 55339
6457 55339
11244 55339
7704 55339
1107 7518
7431 7518
1915 54819
51631 54819
7157 54819
9839 10980
7568 9001
7553 10474
71 6456
10551 51003
1400 10551
8644 55791
217 1400
1915 170961
55791 170961
306 7157
306 197131
306 9094
2661 23028
9638 10190
8518 10190
10190 10989
5764 10190
375 1937
379 6638
5147 54622
5764 54622
6132 54622
10342 54622
7280 54622
396 2237
10425 116985
1743 10425
10425 10524
10066 10425
10425 10813
403 5147
403 55791
403 7088
403 7157
403 197131
403 9094
1107 51593
28964 51593
7431 51593
23028 84164
445 84164
2203 84164
23649 84164
29789 84164
467 7157
509 56902
509 23649
509 5764
9001 9551
6176 9551
529 2547
8125 8312
7917 10989
3309 9564
613 7157
613 9094
8553 29117
8553 9869
7431 8553
648 10524
648 55791
10980 55643
55643 84060
9869 55643
55643 197131
23192 79686
79686 84078
8878 79686
1114 56252
6256 56893
10980 57761
2661 57761
28964 57761
9869 57761
1107 79137
57562 79137
10524 51608
1107 57002
57002 57562
832 5764
841 7431
10951 55791
1937 57332
10524 57332
11143 57332
9094 57332
6362 7088
8518 22948
10989 22948
7157 22948
10574 51003
10524 10574
975 7704
998 11161
998 5147
998 197131
1019 7917
1019 9869
11161 55755
9001 55755
10524 55755
51631 55755
1030 57562
1031 84060
1031 10589
1031 7088
1070 5147
1070 55791
1070 9094
51019 51631
5764 51019
1107 10989
1160 55791
1160 9094
10040 50813
10063 11161
1915 10063
7157 10063
1363 26073
1385 7431
10980 78987
1937 78987
2661 78987
5764 78987
9869 78987
1457 11244
1478 9638
1478 10524
1478 8518
1478 10989
10040 10658
1663 11143
28964 57062
23649 57062
1736 1937
11161 26151
26151 57562
10301 51003
10301 10980
10301 10524
10301 57562
10301 10813
7157 10301
10301 10383
10301 197131
5764 51726
51726 197131
4189 5347
8655 11161
8655 11244
1759 57562
1787 1915
1787 55791
1787 9869
1822 11143
1936 1936
1959 51003
333 8894
8894 60492
5764 8665
2026 26151
2026 3098
2026 7277
29924 51003
1400 29924
2079 51003
2079 84060
2079 9869
2079 9094
2146 23649
1937 2237
2261 57562
2261 6132
293 2261
1937 55068
10980 55700
5764 55186
1937 65220
1915 54949
8518 54949
10980 79641
57562 79641
2495 29117
1400 2495
2495 197131
2975 64400
10989 64400
23649 64400
1400 8880
8087 11161
8087 51631
8087 55791
7088 53826
7157 53826
9094 53826
54810 84966
9869 54810
9094 54810
4171 10681
2495 51280
2819 5764
1107 2874
2874 9869
2948 55791
2948 7088
2948 7157
2948 9094
9446 10524
9446 9869
2950 5764
1915 10542
2597 10542
10542 28964
10542 57562
10542 55791
3117 55791
3117 7088
3117 9094
7431 10362
3146 55791
3146 9094
3163 51003
3163 28964
3163 57562
3163 55791
1400 3187
11100 11161
11100 51003
1400 11100
11100 55660
3276 51003
3276 3276
2079 3312
2203 3312
3312 7316
3315 51003
3315 84060
3315 55791
3315 7157
8988 9094
333 3336
3336 11244
11161 29903
29903 84060
3398 55791
3398 9094
1107 3550
3550 10524
71 3692
3692 55068
3692 28964
3092 3692
3692 23649
1915 6453
3798 6453
6453 9094
1107 56992
7431 56992
3910 10980
3910 5764
3910 197131
3910 11244
4000 10524
54978 56901
1400 55227
55227 57562
1107 51631
51631 57562
5764 51631
11244 55646
7704 55646
1915 9587
9587 10524
5764 9587
9587 9869
1107 4097
1107 4122
4122 7431
23192 81631
81631 84078
8878 81631
2975 5602
5602 9094
5601 57562
4140 7276
7917 65990
10524 65990
7704 192111
10200 55791
9094 10200
10200 11244
6182 6182
1915 28977
9869 65080
7431 65080
6183 11161
1400 6183
6183 9094
4666 60492
4666 84966
4666 11244
10524 266812
1937 8440
4715 9001
4715 10989
1400 4729
1107 54544
7088 54544
7431 54544
4831 4832
4860 60492
4860 7157
4860 11244
4905 57562
4905 51631
6132 11165
6176 11165
5034 5764
1915 5047
2547 5047
5049 6175
5050 11161
5050 10980
2547 5050
5050 9869
5050 11244
5050 7704
1107 10606
7431 26135
1743 10298
1915 9061
9061 9094
333 56144
1915 56144
56144 60492
55791 56144
9869 56144
9141 10524
9141 57562
9141 55791
9141 10813
5201 51003
5201 28964
5201 9001
5201 57562
5201 55791
5201 6176
1400 5216
5216 55791
5216 9094
1912 22955
10980 11243
11243 28964
5217 5413
5423 11143
5427 11161
1915 5427
5427 10524
5427 7088
5432 11161
1915 5432
5432 6601
5432 8614
10524 10621
8614 10621
5464 9869
10084 51003
1915 10084
2597 5052
4171 25843
10606 25843
5802 25843
25843 55791
8575 10980
2661 8575
8575 8575
8575 9869
1915 5678
5678 55791
5717 10980
5717 9001
5717 9869
5717 11244
1107 5720
5775 10524
5802 10524
5802 7280
5802 197131
5828 11161
5828 7088
7431 10567
5877 10813
5888 7431
10181 55791
5985 10980
5985 84060
1915 5985
780 5997
3312 5997
1915 9921
9869 9921
7088 9921
5830 10073
6118 10980
6118 84060
6142 25873
1107 6159
2547 6176
5217 6204
3921 6227
6230 9001
1937 6234
9905 56902
4354 9905
9905 54874
6279 55791
6279 9094
1107 6294
5764 57050
11244 57050
333 6303
6303 51003
6303 10980
2051 6303
3739 6303
6303 11143
5764 6303
6303 10813
6303 9869
6303 7280
6303 11244
11161 22929
1400 22929
5272 11161
5272 10980
5272 55660
2547 5272
5272 60492
5272 84966
5272 9869
5272 11244
6421 7316
6455 6457
55294 257218
7431 51548
10399 28965
6606 7917
6606 9094
6612 7431
6613 7431
1937 23557
9001 23557
10524 23557
10989 23557
11143 23557
1937 6633
5684 6636
6637 11161
6637 10980
1400 6637
6637 57562
6637 7088
6638 55791
6457 6638
5300 9021
8087 11098
11098 158345
6714 10657
1915 6745
5764 6745
1915 11075
10273 10657
6811 7917
6811 9001
6811 7157
1915 6783
6783 55791
6783 9869
6880 84060
9869 23435
11244 23435
7013 28964
5217 7013
7013 11244
1400 10342
10342 57562
10342 10342
7050 51003
1915 7050
9112 51497
7076 9400
333 7083
7083 11161
7083 10980
7083 84060
7083 10589
7083 9869
7083 7280
780 4071
6256 64699
355 1915
7140 9001
7088 11189
9638 9804
9001 9804
2874 55872
1915 7159
3798 7159
5764 7159
7159 10813
7159 9094
1937 9540
9540 197131
1107 10155
1107 7276
7276 9869
7276 7431
7919 10381
10381 284004
10381 10657
7018 10381
7320 51003
7320 9094
7329 9094
7336 84966
9706 51631
9706 9869
8975 55052
8975 54874
7431 55791
28964 55339
3276 55339
7157 55339
2547 7534
9869 55734
9094 55734
333 7572
7572 11161
7572 10980
7572 9001
7572 10813
7572 9869
51003 84878
71 5217
217 11161
9094 170961
1107 10190
10190 57562
9869 10190
379 1967
379 7088
379 197131
379 9094
1400 54622
2597 54622
9094 54622
10425 57562
5764 10425
6132 10425
7157 10425
7917 10094
51003 84164
6117 84164
509 4354
529 9550
1400 8312
1915 8312
7917 8518
7917 9869
1107 8553
8553 11244
1400 55643
2597 55643
7088 55643
7157 55643
9094 55643
1915 56893
9094 56893
57761 84060
1937 57761
10524 57761
1937 51608
51608 57562
1400 6362
6362 7157
6362 9094
1400 10574
998 55791
998 7157
826 1019
1400 55755
55755 84060
1031 55791
1164 1915
1164 9094
10063 55791
1363 6117
1363 10813
11051 84060
11051 57562
6176 11051
1107 1385
1478 7917
1478 11161
780 23557
780 7276
1400 26151
1743 11244
1743 7704
1915 8655
1787 9094
1822 7088
1915 5217
1400 1936
1937 51003
1891 1937
1937 9400
7088 8894
7157 8894
8894 9094
1915 8665
2079 7088
6117 64400
1107 8880
7431 8880
11337 23192
5764 54810
5764 10399
10399 51280
9446 84060
1937 9446
9446 57562
1937 3163
3189 11161
3189 10524
3189 10813
3276 55791
1400 3336
3336 55791
3336 7088
3336 9094
1400 29903
217 3692
3692 57562
3692 5720
1937 3735
56992 57562
3910 29117
3910 51003
2597 3910
3910 55791
3910 7157
3910 7280
3910 9094
1937 158345
51003 51236
5764 51236
6117 51236
11161 57819
1400 57819
2661 27258
7157 9587
1915 51319
2661 51319
51319 57819
10813 51319
7088 10200
7157 10200
6183 55791
4666 55791
1031 4809
333 4860
4860 55791
4905 11161
4905 6176
5050 51003
5050 84060
2597 5050
5050 55791
5050 7088
5050 7157
5050 7280
5050 9094
2597 56144
7088 56144
7157 56144
9094 56144
1937 9141
5432 55791
10621 11161
10621 55791
5464 7157
5464 9094
5515 5764
5684 5687
5717 51003
1937 5717
2597 5717
5717 5764
5717 55791
5717 7088
5717 7157
5717 7280
5717 9094
5717 7704
5708 55791
5708 9094
5708 7704
1915 5775
5764 5802
1400 5863
1937 5863
7280 10567
1107 5888
5985 55791
5985 9094
5997 28964
6117 55147
6118 6176
6118 9094
5764 6176
6176 55791
5764 9905
5465 6258
6303 11161
1400 6303
6303 84060
3336 6303
6303 10524
6303 57562
6303 55791
6303 7157
6303 9094
6117 8991
5272 51003
5272 84060
2597 5272
5272 55791
5272 7088
5272 7157
5272 7280
5272 197131
5272 9094
5217 6449
1107 22827
7431 22827
1107 51548
9869 51295
293 7431
1107 28965
6606 55791
6616 6804
8518 23557
6638 7157
71 11098
5478 11098
6783 7157
6783 9094
10284 10474
1915 6880
1891 7076
1933 7076
1400 7083
2597 7083
7083 55791
7083 7088
7083 7157
7083 9094
1915 64699
355 1400
9804 57562
5764 9804
8848 9869
1915 7276
7276 8518
1114 7280
1743 10383
5720 10383
1400 7320
7320 197131
55339 84060
1937 55339
7534 57562
7572 84060
7572 10524
7572 57562
7572 55791
7572 9094
7572 7704
1915 10425
1937 10425
7332 10425
10093 81873
1936 84164
6176 84164
22938 84164
29117 55643
1915 55643
5764 56893
832 56647
1915 6362
1937 10574
998 1937
998 9094
1937 55755
1031 7157
1031 9094
1314 11316
9094 10063
1363 51003
1363 55791
1107 1478
1478 1937
1478 57562
1915 10301
1937 10301
1822 7431
2079 7157
57562 64400
10813 64400
7088 8880
1400 3189
1937 3189
3336 11161
1915 3336
1937 29903
1915 3910
1915 27258
10813 27258
5050 29117
1400 5050
1915 5050
5717 29117
1400 5717
5717 84060
1915 5717
5708 5764
1107 5764
1937 5775
1937 5802
5802 57562
5802 9094
51003 55147
55147 57562
6118 51003
1400 6118
1915 6118
2597 6118
6118 57562
6118 55791
6118 10813
6118 7088
6118 7280
6176 29117
1915 6176
6176 7280
3320 6189
1937 6303
6176 6303
6303 7088
8991 51003
8991 55791
5272 29117
1400 5272
1915 5272
5764 6449
1107 6613
7917 9804
9094 9540
1937 10381
7088 55734
1400 7572
1915 7572
1937 7572
7157 7572
5764 56647
1495 4301
7332 23113
8454 55294
6500 55294
2668 2674
2674 4902
2675 4902
2668 2675
1439 5777
1439 5781
5034 7038
7248 7534
7249 7534
941 1493
940 941
2908 9282
2908 7251
2908 3329
2908 5901
2908 10092
367 7251
7068 7251
634 1088
238 5764
2670 5663
2670 5664
1634 7373
2744 6640
7072 10922
1410 1431
1499 51176
973 6850
974 6850
355 356
7532 10749
3595 3717
3091 5688
1869 7158
7027 7158
1869 5925
5792 8500
5789 8500
5802 8500
3662 6778
604 3662
4609 5894
3702 3838
1616 5079
1639 3832
3832 3832
663 998
5295 7454
5335 7454
6714 7454
2268 7454
2885 7454
2534 7454
5154 5156
5155 5156
7025 8202
595 1019
595 1021
595 1029
1454 5187
2057 3717
5592 10335
3708 5592
6921 7428
6923 7428
2669 51291
1390 6688
466 6688
387 10276
801 8826
3604 3604
4899 8655
7329 7345
7345 10048
7345 10987
5144 5144
2885 11184
1398 11184
1399 11184
4703 7111
4703 29765
5781 10818
3643 10818
156 5082
156 5132
196 4738
2149 6642
4771 9146
595 6872
4035 7057
6872 6878
2960 6878
7391 8061
7391 7391
3725 8061
2355 3725
5914 6256
3688 9270
998 10602
6606 25929
6632 25929
6633 25929
6634 25929
6635 25929
6636 25929
6637 25929
351 2192
4780 7975
5325 7157
4172 8317
4004 6886
355 355
355 8737
2241 2241
2017 2241
2017 8976
3479 4856
3481 4856
3630 4856
1810 10589
836 7187
1026 1460
8443 8540
3082 4233
5430 10915
58 7114
4830 6790
2059 10006
4790 5970
3745 5791
2534 3717
11073 51366
320 351
321 351
351 9546
207 3615
1457 3059
836 3059
718 5199
2078 3725
1837 23336
1674 23336
407 6010
8048 197257
1813 23413
5196 7056
5196 5624
4747 5585
7133 7186
4744 5585
8601 11075
10096 10810
10096 10163
3265 11186
933 5777
273 5338
273 5337
274 5337
274 5338
7157 8178
727 729
727 730
367 1329
6908 55290
5782 9564
2917 9463
3560 6464
2885 3560
3560 6777
3560 6772
3560 6774
3560 6776
10204 23636
3836 23636
10204 53371
3836 53371
1029 1877
1457 4150
2957 6908
2958 6908
6343 6344
2596 9135
84440 84440
9727 84440
22841 84440
26056 84440
8161 9221
196 9049
5371 5925
408 1234
207 673
10458 50944
998 10458
6286 170591
3551 4790
1478 8189
1478 1479
658 8200
659 8200
657 8200
658 392255
659 392255
657 392255
4794 5966
3611 3611
7088 7404
7088 7403
7089 7404
1435 1436
25 7157
7030 7030
5156 56034
1314 9276
9276 11316
1385 2736
1869 4194
196 405
2191 5329
4208 6667
8648 9611
2908 9611
2885 6853
164 375
162 375
375 10239
381 8546
382 8546
382 10239
3185 4686
3185 22916
3187 4686
3187 22916
5864 5876
2885 5159
3054 5134
372 1315
1314 1315
1315 9276
9276 22820
11316 22820
375 1315
375 11316
2099 2099
4149 4613
4149 4610
3725 10987
3909 6383
2058 3376
2058 5917
1500 5795
7159 10413
3798 10413
3818 3827
2160 3827
6874 23468
819 23495
11184 29760
3725 3725
2959 3725
3725 6908
3479 3480
10320 64375
64375 64375
773 785
1977 56478
2885 6654
2885 10657
867 2885
595 23582
1508 6281
302 1508
5422 8318
5295 7409
2549 5295
4688 653361
4688 4689
4689 653361
701 991
27347 27347
4155 27347
3560 6461
3561 6461
3716 6461
3718 6461
8673 8775
718 3426
23451 51639
6811 9527
6811 9570
473 1822
801 6925
801 6929
6550 9351
7430 9351
8932 25942
4615 5879
2264 9965
4067 5141
4607 7273
3837 6721
3837 3838
6721 6721
3643 8660
3725 7050
1147 9020
207 1432
3303 8517
1147 8517
2099 7182
990 5681
890 990
933 4067
3717 10603
867 10603
596 824
637 824
4593 23345
1755 653509
1755 6441
4217 10016
1294 2335
1234 7852
250 10026
6714 22920
5910 22920
8797 8915
7132 8915
2 1361
2316 4867
2317 4867
4846 115677
650 1280
1280 7040
940 9402
6655 9402
9402 10399
9402 10657
1615 1915
4036 9479
4036 55333
4036 9722
4036 6328
321 4036
4036 10393
1600 4036
4036 23542
4036 9270
4036 10755
4035 10755
4035 9479
1742 4035
4035 23542
4035 55333
4035 9722
4035 6328
321 4035
1600 4035
4035 9270
4035 10393
1600 3949
1600 7436
7804 10755
7804 9479
1742 7804
7804 23542
7804 55333
7804 9722
6328 7804
321 7804
1600 7804
7804 9270
7804 10393
5579 10399
5894 22808
8678 57120
2895 57120
5499 5610
998 5062
2534 10657
1500 10009
5330 5330
595 5925
5925 6872
8737 8738
7465 7529
5611 9451
3816 5267
2908 7295
5594 6868
3024 8900
8900 255626
10203 10268
3845 8036
3845 5290
3845 5900
3845 5894
3265 8036
4043 5894
5894 22800
4043 5900
2113 6688
2114 6688
2115 6688
2353 6688
3725 6688
156 6010
1017 5515
1021 5515
1017 5495
1021 5495
4904 10664
4009 6929
4009 4009
3170 8648
1831 5894
7709 11073
4193 6908
4193 6872
356 2335
727 732
3949 5196
7013 8658
7013 80351
51764 346562
51764 59345
2782 51764
835 8738
160 10938
1213 10938
3480 10938
9342 10938
9342 30845
9342 9342
1051 6688
996 8881
996 5536
2317 5663
2317 5664
5036 5925
5894 51765
7132 10131
7514 23636
5531 151987
3693 5747
3690 5747
1487 64375
6347 6347
3454 7297
3440 3455
5147 6009
3265 5147
1134 1145
3725 5970
998 23263
5048 10726
7162 10755
2107 5515
3843 6728
6728 10527
6728 10526
3842 6728
389 11113
388 11113
5879 11113
8615 9527
6811 8615
2547 91419
1191 2547
367 8431
1080 6804
6945 10608
6945 22877
5594 5778
5595 5778
5618 7409
5618 7006
4926 29899
843 8772
7214 9972
3837 9972
5901 9972
7514 9972
5591 6118
5591 6117
5788 23193
857 4843
6606 54433
2091 6606
2185 2185
8091 10401
2534 9564
4867 9564
4067 5777
1997 3159
1997 4790
1997 5966
8733 51604
1617 1618
1618 1618
994 9833
3691 6464
155 6714
1950 1956
1950 2064
1950 2065
4145 4914
29760 30011
655 9241
5430 5437
5430 5441
5430 5432
5430 5434
5430 5436
5431 5432
5431 5434
5431 5441
5432 5432
5432 5434
5432 5435
5432 5436
5432 5437
5432 5440
5432 5441
5430 5435
5431 5437
5434 5434
5434 5436
5434 5437
5434 5441
5434 5435
5435 5436
5436 5436
5436 5437
5437 5437
5430 5440
5431 5440
5434 5440
5435 5440
5436 5440
5437 5440
5440 5440
5436 5441
5437 5441
5432 5439
5439 5440
2887 6714
2534 2887
1020 81565
4221 4790
4221 5970
4221 4791
1759 4690
5725 6421
6714 23162
4852 4886
2246 3313
7067 23421
6258 23421
23421 23421
3727 4221
5048 7846
5515 5970
5516 5970
5599 9467
5601 9467
5602 9467
695 9467
3399 6925
6478 7186
12 1991
4303 7514
4771 7430
572 7531
572 7529
572 10971
572 7533
572 6281
2660 10272
558 23371
1958 4665
5337 6622
8313 10297
6426 7307
6426 6426
6426 6430
6426 6625
1845 1956
4301 117178
87 117178
2664 5865
6500 26235
6500 26234
2316 2317
6879 8148
6877 8148
6884 8148
6882 8148
5432 8148
5436 8148
5434 8148
1977 5371
633 53369
633 57338
2959 2963
3064 6457
3303 4481
5451 9612
9628 11075
408 1856
948 3290
948 3949
948 7436
3915 4811
1282 4811
1277 4811
3915 22795
1282 22795
1277 22795
801 2868
801 2869
983 4067
2776 2917
2885 3667
467 3727
405 10499
7430 7430
374 1956
5290 5295
3784 10142
3784 5566
3784 5499
5195 5830
5192 5192
5192 5828
5192 5830
5048 10540
1778 5048
3725 7409
9367 10226
2099 5451
5451 6256
5451 5914
5451 7067
367 5451
5241 5451
2908 5451
2099 5452
2908 5452
367 5452
5241 5452
1965 1967
5595 5604
5595 5605
4225 5697
2520 4225
4224 4852
4224 4922
2796 4224
4224 5741
4224 7432
3309 64374
6720 7528
6667 6720
663 663
392 392
392 663
4074 23163
4074 26088
4074 23062
3837 5903
3837 5902
3836 5903
1499 10297
81 9351
1025 5970
9227 9227
29841 57822
57822 57822
57822 79977
6256 8202
1739 2035
7015 7520
2547 7015
2290 4086
2800 5870
5829 9815
811 5327
811 4153
4086 5692
673 5909
2065 10193
2066 10193
3134 10859
3134 10288
52 2047
7037 11337
8825 51678
5663 7087
5664 7087
5361 29984
3064 6667
3937 5335
841 8837
843 8837
5915 8648
2959 8648
6908 8648
774 2775
3587 3716
5594 5605
925 3105
259 259
925 3106
925 3107
925 3135
11184 28988
387 23365
3339 7276
273 8867
6456 8867
1759 6456
273 1759
273 6456
811 2923
213 2217
598 5499
599 5499
6240 6240
6240 6241
1756 6640
6640 7402
1756 6645
6645 7402
5982 23476
5983 23476
5984 23476
5985 23476
5981 23476
3984 10298
890 51191
898 51191
891 51191
595 51191
1026 51191
5623 64096
5777 6098
5781 6098
5159 5781
27445 28964
9815 27445
8874 28964
28964 28964
9815 28964
9815 9815
995 5347
382 408
408 9266
409 9266
2260 2260
1677 27141
1676 27141
1390 9457
1385 9457
1385 2274
1385 2275
2275 2275
2274 2275
2274 2274
1386 3725
2159 5271
5271 5644
801 5116
5327 5328
4085 6868
8751 10459
8754 10459
5216 8936
166 861
4214 5599
6782 29978
4210 29108
998 4294
392 998
998 4296
5337 8682
4294 5879
4294 57576
4294 11127
4294 22920
4296 57576
4296 11127
4296 22920
4296 9371
867 10971
1277 6678
1281 6678
1289 6678
3383 3689
64375 64376
10320 64376
22806 64375
22806 64376
2768 5536
5536 10672
3568 9094
4067 9094
3055 9094
356 4316
943 944
2022 7046
2022 7048
989 10435
10435 23157
989 10602
10602 23157
5111 5429
1147 1326
5296 7006
1490 7422
5663 8502
596 6237
2932 4790
857 2869
857 6011
156 857
6640 8525
6641 8525
6645 8525
4849 23066
4654 6256
3205 4211
2099 6776
2100 6776
952 2214
6125 9670
9670 9939
7329 9670
9670 10762
1964 9670
4116 9670
2957 2962
2957 2960
2957 2961
7185 51330
7186 51330
6434 27316
2023 5340
4790 4851
6285 8826
7220 7220
7220 7223
7221 7221
7222 7225
7222 57113
7223 7223
7223 7224
7222 7222
7220 7224
7225 7225
7225 57113
57113 57113
5598 6446
2516 2626
1742 9146
2624 6688
1742 8573
867 6503
2932 5770
1742 8831
1741 8831
8658 85456
80351 85456
10083 64072
4647 10083
1234 6348
7507 11321
1984 7514
406 1454
5788 5790
4609 7074
382 9266
375 9266
215 5825
215 225
176 7130
10207 27134
9076 10207
867 1399
6872 6879
801 5475
801 5470
2099 23543
2100 23543
4773 5590
2161 2811
154 154
4985 4985
154 4985
3799 8773
3799 6616
3799 3831
1780 8655
1780 6993
1780 6990
6452 6850
2534 6452
2885 6452
6452 7535
867 6452
5335 6452
6452 27040
1649 3727
1649 2353
1649 3725
4582 79695
4586 79695
2317 3688
2317 3690
2317 3694
2316 3690
2316 3694
958 7187
958 7188
958 7189
958 7186
3480 23365
6616 80725
1147 4792
940 2885
6752 50944
273 7448
6258 6722
3725 6942
6549 6714
5921 6549
6549 6708
25 6549
3481 3490
6789 6789
3937 5777
5058 51225
5062 51225
25 5591
5591 7520
5191 5830
3760 3762
5914 8204
6256 8204
801 818
3690 23421
2885 3815
3815 5295
3815 5296
3815 8651
493 1739
493 8573
2885 8651
1398 8651
4690 8651
2534 8651
3702 8651
2626 23414
7422 8829
5228 8829
4094 7392
25 7161
4092 7046
983 9113
2885 5786
2057 8835
7707 284119
2782 2790
2783 2790
2782 2786
2782 2791
6729 6729
3576 3576
6348 6348
718 3075
3702 5478
1499 2274
4094 6662
3745 3745
3745 170850
3745 3756
3745 169522
3746 170850
3746 3756
3746 169522
3754 170850
3754 3756
3754 169522
5705 6667
1439 3717
3691 3692
1969 6503
2277 3791
5111 26073
3691 55914
667 55914
5009 9804
190 2516
190 6720
355 10016
3552 10456
3552 3552
3490 51652
3956 50628
3958 50628
3093 6045
6045 7322
6045 7321
339 10492
10492 29974
4292 27030
4292 5378
2185 5829
1969 2885
1969 6464
339 51726
2908 7818
5465 7818
3320 7818
3091 7818
196 7818
2099 7818
2100 7818
5241 7818
7067 7818
367 7818
7818 7818
2335 7045
5747 7430
4288 56992
5888 25788
546 5888
5888 5888
9229 140735
8655 9229
4644 140735
4644 9229
4644 8655
1742 140735
1742 8655
998 56882
998 56990
5879 56882
5879 56990
2895 5775
2534 5588
3932 5588
5588 6886
8480 22914
375 27236
375 23647
381 23647
381 27236
1601 4087
1601 4088
3172 8431
6256 8431
3339 5549
2199 5549
1277 5549
1280 5549
5599 8518
5576 10270
6446 9351
5170 6446
1869 6667
3739 55914
2905 55914
2904 55914
2064 55914
2064 9463
55914 55914
9463 55914
2649 2649
8832 8832
8570 58155
3178 8570
3187 8570
558 2885
558 3932
558 6714
558 5295
558 5296
8463 8648
7003 8648
1028 5111
811 5551
2494 8721
8721 10062
5468 8721
6256 8721
6908 8721
1796 4067
1796 7006
1399 1796
1796 2268
1796 3055
1796 5335
1796 5295
1796 3635
1796 6714
1796 7525
25 1796
1399 3815
3815 5335
3635 3815
3815 7525
10497 22999
5864 22999
1605 2885
1028 4654
595 1028
5610 8575
1401 3075
712 1401
5781 6776
5781 6777
3932 5777
5104 5328
23054 63925
2534 23624
4012 80351
4926 8658
3897 7430
25 6764
1794 5879
1794 5880
9685 23062
3837 10762
3838 10762
5901 91754
2923 2995
2923 6513
898 993
993 1017
3082 6383
4133 6714
2885 4133
5864 5877
2099 7025
2099 5594
2626 6722
2885 5335
914 5788
2908 5449
7431 7534
7534 7534
5970 23474
2885 6464
695 5587
2969 4609
2886 3815
2339 7046
2065 3084
2534 5296
2064 5296
475 540
475 538
164 11276
164 9135
3717 7409
2521 6688
596 5894
598 5894
3725 5449
5894 10971
5037 5894
5604 5894
5037 5604
5037 5594
3725 4088
2353 4088
4609 5925
3320 6492
3184 6294
1983 8894
3725 5587
1213 26088
1213 23062
1213 23163
3688 9448
4087 4089
1653 3190
408 4985
409 4985
1739 9419
4734 6337
4734 6338
4734 6340
2280 6261
2280 6263
861 5079
7319 56852
7320 56852
3667 3716
3667 3717
3480 3716
2395 9512
8463 51442
3856 5327
7003 51442
7004 51442
7005 51442
6774 8648
5311 7137
4313 7078
2885 4486
3064 3092
2833 10563
3172 8648
3172 10499
2885 3674
5594 5801
5595 5801
5594 84867
5595 84867
2768 8698
4792 5783
5511 5566
2060 51172
1045 6927
160 51172
3265 83593
7186 8877
4688 5879
4688 5880
1634 2316
1410 3315
2771 4924
1394 7349
1393 7349
1041 1041
1439 10399
215 5824
5824 5825
225 5824
4193 4193
4035 5155
4035 6714
3107 100132285
100132285 100132285
3815 6772
1060 1616
3481 3484
197 3643
5111 5982
5111 5984
5111 5985
5914 8431
6258 8431
7067 8431
6047 6942
5094 5094
5094 5725
3190 5094
3191 5094
3190 5725
3190 3191
3191 3191
3178 3178
3091 8648
328 3091
1741 1742
2168 5468
2168 5465
550 3674
550 3672
550 3673
550 3685
550 3684
550 3678
51517 81624
2885 51517
1756 6641
4692 4692
4692 4925
6908 9015
6908 9014
6908 9013
9014 9015
9013 9015
9013 9014
4800 11244
862 5576
2099 7157
2099 4193
4914 5335
4318 7040
4313 7040
3297 3303
3297 3337
25 5925
5607 10746
9047 10746
3479 7018
3481 7018
3481 3486
801 6857
3217 5087
2335 6387
1022 2099
2099 2965
9368 10413
5465 51102
7525 9368
4603 4691
10189 51176
860 10189
10189 10189
5591 10438
2099 10499
3932 7337
640 7337
25 5989
5879 7074
5879 9181
7786 9479
7786 23542
4296 9479
4296 23542
4294 9479
4294 23542
5879 7204
5609 9479
5609 23542
5601 9479
5601 23542
9479 23542
1601 3949
351 1601
333 1601
334 1601
1601 3635
1601 4035
1432 1956
1386 1432
1386 5599
3108 3123
6843 9218
6844 9218
1488 8535
2147 3674
775 6262
71 7114
7424 7424
5817 6993
8502 23037
196 6667
405 6667
3621 8819
5747 6772
4036 56899
1488 1488
1487 1488
1495 9414
7082 9414
4233 10048
2335 5310
1277 5310
3562 3563
1439 3562
1386 7329
3107 3802
56729 56729
8153 91544
390 91544
5111 5981
2770 10287
3169 3175
3170 3175
2444 5925
49 5104
3312 3337
1742 2064
3301 3312
889 9270
2885 5770
3667 5770
1019 1027
595 1027
708 8683
708 6426
5747 7041
5747 5829
25 5883
3643 5781
5217 7408
5300 7465
5300 5347
996 5300
995 5300
5300 9088
8775 23673
8773 23673
2 5047
5610 7157
329 842
330 842
6125 27250
6207 27250
7350 9804
7416 9804
596 9804
3837 4088
11059 23559
11060 23559
9223 23559
11059 23558
11060 23558
9223 23558
2534 6714
4067 6714
6452 7409
5054 5340
5054 7448
1277 7450
7163 114569
7164 114569
2 3952
302 5327
3055 9844
3055 7456
3055 7454
4088 5933
1874 4088
836 1630
2909 5921
6872 6874
2958 6874
6874 6874
6874 6883
6874 129685
3455 6772
3455 6773
3454 6773
1386 5925
1813 2036
1814 2036
4331 5460
4331 5452
4331 5451
369 1460
1827 5530
2804 64746
7167 7167
3059 10096
1991 5345
710 1991
3320 4654
10963 51182
3320 10963
4281 4281
5987 5987
11043 11043
10612 10612
85363 85363
117854 117854
81603 81603
114088 114088
81559 81559
6737 6737
7706 7706
7726 7726
11074 11074
22954 22954
4281 11043
373 23650
373 11074
5987 81559
373 5987
11043 23650
23650 81559
5987 23650
11043 22954
373 22954
5987 22954
653361 653361
1535 653361
4149 9043
4084 4149
5599 6416
6275 7157
2317 54751
2271 4191
335 5360
336 5360
4067 6850
5584 8878
9135 9135
5867 9135
4005 4301
5566 5569
6613 84676
868 2885
8772 8837
841 8772
8837 8837
5189 5190
3725 9188
5901 29098
1104 5901
5888 7157
6868 7078
5744 5745
5741 5745
2516 8648
5925 22938
5933 22938
5934 22938
4174 6772
8192 10845
4654 9611
324 6477
5883 7266
286 6710
2773 64407
2064 3084
7448 90070
2335 90070
4811 90070
867 3055
598 8678
4207 23523
4209 23523
6000 10681
3486 5340
1600 4646
2801 8615
2804 8615
2547 3221
2547 3233
1746 2547
2547 5452
4654 6925
6886 6925
9175 10935
87 3688
8027 10617
8027 9101
2885 9101
1399 6776
1457 4311
3480 8503
2893 9463
2891 9463
2892 9463
2893 23426
2892 23426
2891 23426
2890 9463
2890 23426
2890 6386
2891 6386
2892 6386
2893 6386
2913 23426
2913 9463
2913 6386
8871 55333
4609 5204
9611 10587
5702 5705
2887 3643
2887 3667
2099 9961
5966 6722
5970 6722
1398 5599
5879 10788
998 10788
1810 4783
2048 5921
983 1033
5413 23176
8694 8694
5881 10519
4878 4883
4879 4883
4880 4883
4880 4882
4879 4882
4878 4882
1441 6464
1441 2885
1441 5781
2885 5781
4982 8600
9402 11184
6426 6427
6427 9295
6426 9295
9295 11338
6427 7307
1870 23429
1870 387893
1870 9781
1870 2274
1869 9781
1869 2274
1871 23429
1871 2274
1871 9781
1874 9781
1874 2274
1874 23429
2247 6223
3146 7157
163 7048
2887 5894
3684 5329
1453 2697
960 3486
2335 3486
2067 7507
214 923
2962 6872
715 716
5580 6464
695 7454
7006 7454
3702 7454
857 4804
867 10253
6689 6689
6689 6908
6688 6689
3725 6689
904 27336
331 10454
4645 22841
6285 6285
6282 6285
6277 6285
2886 27289
3301 9232
6204 9232
573 5914
4688 9588
921 923
84203 84203
5902 7514
190 9318
839 7185
841 7185
843 7185
5879 5879
581 10971
7013 7013
5925 10620
3725 5300
3728 5318
1832 5318
1828 5318
1823 5318
1824 5318
4067 4739
3932 9564
3055 9564
3984 7534
1760 3316
2624 5449
4436 11200
2885 3064
3064 5921
5774 7529
1742 9229
1739 9229
1741 9229
1742 9228
1742 58512
1742 22839
3572 3716
1613 2888
1613 5590
3716 10254
960 7074
7461 23332
7461 23122
6772 7421
8743 8793
23433 84612
391 3895
57120 57120
596 640
598 640
2773 6001
998 4688
3270 10345
1535 4688
5465 5970
867 23607
2033 10923
2033 6778
545 84126
863 6886
6886 6929
863 6929
90427 140735
10018 140735
8655 10018
8655 90427
5058 8655
4067 5336
2534 5336
640 5336
2 567
3836 51366
5241 51366
10519 51366
4208 54345
5439 6304
4172 8888
7791 9113
4188 4656
4188 4617
4188 4654
4975 55859
5911 10900
5906 10900
3673 4312
3488 7057
3488 6696
6606 8880
1967 8893
8892 8893
8891 8893
8890 8893
472 7013
6257 7376
2962 9150
3198 5316
5430 6917
2965 6917
6917 9150
3609 5610
5015 5015
3975 5015
2521 3609
3716 5781
3717 5781
6118 7374
10681 51764
5080 5080
5080 30062
5080 6496
5080 9355
5080 338917
5080 5316
5080 5629
3211 5080
2019 5080
10015 10016
3490 7422
4790 23421
5610 10988
10766 29883
10140 29883
901 5515
4609 7020
403 6102
825 2318
2318 6444
2318 6445
2885 4233
4211 5087
3205 5087
3205 5090
3205 5089
3135 3805
5298 23413
1390 6908
1390 6874
596 5883
598 5883
5619 6732
10111 60561
387 5335
3172 7157
1017 8900
6010 6011
6923 140461
6921 140461
7391 7392
7392 7392
3708 10768
760 6548
2199 2199
596 10134
841 10134
598 10134
834 10134
2534 4068
1583 2230
2058 3320
19 335
818 6236
4609 7709
4149 7709
993 4217
2549 2885
387 50650
388 50650
2099 2100
10874 56923
23396 83660
2516 55809
301 6282
2697 7082
5295 7430
2099 8204
176 7143
2199 63827
176 2199
1462 2199
10540 23299
2064 3728
1499 2064
998 4216
4216 5879
6678 7422
3875 7133
6503 7409
4692 7157
7454 9051
1399 6850
1399 7454
1660 26993
754 9232
3064 10915
8417 8775
571 571
4301 8239
1499 8239
2318 58529
867 1436
5728 9961
5966 6908
2959 5966
432 29956
433 29956
527 29956
6580 29956
5468 8431
3710 7223
3710 7224
3710 7225
3710 57113
3710 7220
3710 7221
3710 7222
4690 5586
5335 5586
387 5586
4087 4205
11218 50628
4087 4208
3937 6461
6461 7535
6461 7409
998 2664
1514 6256
5876 8073
3695 8726
3689 9267
4215 7531
4214 7531
7531 10746
3836 5896
4609 4802
156 2492
2492 2868
2492 2870
960 7046
5295 9564
1051 2908
1050 2908
367 1050
1050 2099
1050 5915
367 1051
1051 2099
1051 5915
1831 2353
1831 3725
1831 1831
3566 5777
3566 3635
3566 6464
3566 5781
2152 2316
3233 5087
3235 4211
3235 5087
4308 4308
990 4609
5959 6017
1956 2885
196 8204
554 114897
1436 9402
3069 11260
2288 5264
4653 118427
595 2099
3716 7132
3717 7132
3655 10755
3678 10755
55746 57122
1513 6317
1514 6317
1520 6317
4908 4914
4908 4915
4908 4916
3265 4301
3265 5293
4301 5906
5900 5906
2781 8601
7138 7168
860 4088
2908 3303
2908 3320
3303 3320
3716 6777
3716 6776
3717 6776
3717 6777
3718 6777
2332 9513
309 6271
309 6285
1789 7329
1789 7341
4647 9817
7421 10499
3698 10653
111 111
321 5970
4313 7077
2275 51274
1488 2275
5604 23162
5894 23162
2192 4811
4313 5858
2 4313
3385 3681
8740 8771
8740 8764
9322 23433
284 7010
285 7010
4168 4168
9124 140901
5274 5327
2665 8766
2665 9367
2665 5868
2665 5867
2665 5862
2665 4218
1263 7157
1956 9046
3064 7157
3308 6449
3320 6449
6191 10094
7454 10094
4208 7003
5499 11215
6456 8728
6456 8754
6456 8751
8754 51429
2 3931
3676 5829
940 5295
801 4988
2130 7536
2521 7536
7536 8148
207 3858
727 728
5071 8573
2274 27332
3064 29993
1947 6714
1295 1296
5328 5329
6760 8028
3937 4067
4214 5871
5871 6416
5871 7186
4043 6653
2335 8190
631 7431
9479 80824
5864 22895
5865 22895
2776 64407
2771 64407
2770 64407
5359 6590
5451 6667
2961 27044
2960 27044
4176 5934
4176 5933
207 5894
5515 28227
5515 5523
4654 4654
4654 6929
4869 8290
1410 1410
1410 3316
3316 3316
1999 4790
7535 27040
6850 27040
7409 27040
5295 27040
5335 27040
30011 51100
30011 56904
867 4233
1398 10657
5921 10657
7879 83547
4841 6688
7097 54472
7099 54472
54472 54472
5515 5520
5519 5520
1719 3329
6790 7157
3486 8038
5293 5296
5293 5295
5293 5294
4313 6354
672 7415
8556 51343
5970 5981
5170 5580
2547 7014
8766 26056
4800 6722
4851 28514
182 4851
3714 4851
4854 28514
182 4854
3714 4854
2786 5894
3953 9021
367 6840
2099 6840
5468 6840
2908 6840
5425 253980
5111 253980
3486 60676
7041 7414
1445 7041
867 6850
3572 9021
324 22919
5781 9021
916 4691
3576 3579
3643 5167
1434 3836
1434 3838
1434 3840
914 962
3837 3840
3837 3839
3836 3837
3837 23633
8743 8795
835 836
835 840
637 835
637 836
2324 6464
2324 2885
3150 7534
3054 10488
6670 8554
1380 2208
3815 7006
351 84570
25 7409
3911 4224
4224 284217
4690 8976
1739 3763
5584 23049
1017 1869
890 1869
6804 6812
6812 112755
6804 6843
6804 6844
6843 112755
6844 112755
1634 7040
633 7040
2331 7040
2885 5295
4690 6237
5879 29109
1742 57555
1741 57555
1740 57555
1742 22871
1741 22871
1740 22871
1742 54413
1741 54413
1740 54413
1742 2903
1741 2903
1740 2903
1742 2904
1741 2904
1740 2904
633 7124
1634 7124
4292 4438
3837 10527
3837 10526
5284 5865
3265 3643
4149 83463
4149 10608
1742 3739
1742 9419
3054 58487
4956 6676
862 862
862 9611
5914 10474
6256 10474
3753 3784
3784 9992
3606 10068
983 7157
1017 7157
890 7157
317 3308
5979 6464
8022 10370
6908 10370
4660 5592
4659 5592
472 5830
847 5830
351 3028
2316 3695
10458 55740
6299 7013
4487 9355
3385 4478
1741 9615
2318 3751
29127 116369
7247 23645
7124 7124
5111 10714
9100 10146
8727 11214
4088 7030
4088 4149
4089 7030
4089 4149
3383 7430
3384 7430
3385 7430
7185 10010
7186 10010
7187 10010
3297 6908
2959 3297
5087 5316
3211 5087
8737 8772
8737 54476
5587 10971
708 5587
708 5578
708 5580
708 5590
335 2822
337 2822
57586 57586
9378 57586
5911 10411
5906 10411
5911 11069
5906 11069
5911 9771
5906 9771
2254 2261
2246 2260
2246 2263
2246 2261
5581 10399
1499 2516
993 1956
6606 10236
5880 23463
387 23463
1392 1395
2911 2911
836 8505
3480 6464
2887 3480
4638 5593
6804 6857
2057 9021
8649 28956
5594 8649
1280 3674
7486 56897
5300 7157
1975 26986
8536 10645
5566 10645
1022 1523
1523 8900
983 1523
5465 8204
5468 8204
7067 8204
6257 8204
4609 7528
5053 5053
5053 5860
5053 5092
2099 8431
4851 51176
6337 11060
6338 11060
6340 11060
1280 1297
1407 1407
1408 1408
10959 26003
23423 26003
7039 26003
10959 64689
23423 64689
7039 64689
10972 26003
2801 64689
3667 7531
208 1147
9939 10921
9939 10482
4116 10482
3065 7026
1437 1438
3567 3568
3065 23013
10011 23013
3309 54972
3604 7186
3604 7185
3604 7187
997 1460
10393 51529
6714 6850
29882 51529
11065 29882
660 5747
1025 6500
997 1025
6714 50807
1398 50807
1432 4205
5156 5159
467 1649
7188 8764
7186 8764
7409 29127
1029 4193
977 3675
1869 6670
1869 6668
1869 6671
2114 2353
2114 3725
2078 2114
2113 2114
1956 4690
4690 10657
5170 5170
2246 9158
801 6014
2768 5579
5579 10672
2768 5581
5581 10672
2768 5580
5580 10672
276 10270
2690 8651
2690 9021
2690 8835
1154 2690
2811 7534
2812 7534
4830 7013
3777 6281
10048 28996
5879 10451
387 10451
391 10451
5901 5903
3551 11140
1147 11140
5319 5320
3667 5781
6647 9973
25 4193
7581 51776
990 5111
9820 9978
2743 10243
5295 10657
5335 10657
10093 10109
10093 10094
2874 7157
5792 5979
2872 5594
5594 8569
2185 83394
2185 9600
2185 57605
4780 23764
4899 23764
23764 23764
904 5813
1482 6910
331 836
6772 8717
166 367
166 2960
3551 5591
1147 5591
5979 55816
2962 6722
4352 11273
2969 7391
2157 7450
9939 65110
3818 5104
5104 5624
5104 5327
2160 5104
11276 26088
8906 11276
6714 139716
2534 139716
4067 139716
2885 139716
2960 2963
2960 6872
2071 2960
2960 2961
2071 2961
3146 3211
3146 3213
3146 3223
3146 3232
3146 3234
3146 3235
3146 3236
3146 3237
6616 9527
6616 6811
6925 9242
3397 6925
5925 6619
5925 6617
2335 3371
5499 5514
5499 26155
5499 23076
3054 5499
4063 4068
2972 6908
4609 6908
2962 4609
1021 1031
1019 1031
3717 4067
2057 4067
5465 9611
5916 9611
5914 9611
3717 9021
636 5870
1639 5870
900 7157
900 4193
900 1029
4824 25803
7157 7534
9722 51655
4842 51655
6850 7409
7133 51567
958 51567
8945 54926
997 8945
1537 54205
7188 7293
5576 158798
4739 5782
5782 10278
3903 5777
5295 5777
6118 29935
6119 29935
6117 29935
5914 7080
7080 10499
6464 79801
4690 9448
367 2274
2130 6631
7128 7185
7128 7186
7128 7128
859 1605
1796 5979
773 9478
914 10421
890 23421
4773 5300
3838 10124
5879 10928
88 2904
5879 23263
633 2006
1634 2006
633 4237
581 51100
581 581
51100 56904
1398 1956
4086 64750
4087 64750
2624 7704
4088 64750
8928 10589
1616 7329
273 1213
7080 28996
2963 6908
2057 5777
5708 5711
5701 5708
5700 5711
5700 5701
1915 57510
397 7409
602 6908
602 6256
602 2957
602 2959
7486 7520
2547 7486
4000 8187
6844 8676
998 54206
5747 28964
2885 29760
973 29760
2139 51804
1977 1981
1977 1979
4792 8945
867 10818
983 4288
7329 84675
7329 57159
7329 84676
10691 84676
8975 84675
8975 84676
2073 5111
8431 10062
7376 8431
2494 8431
5430 8431
1230 6368
1821 57716
1605 1821
57716 57716
4478 4689
4478 653361
2064 6714
208 5591
472 6009
545 6009
207 572
572 5566
572 6195
572 9252
898 1017
1385 5566
1460 6198
1978 2475
2280 2475
2308 7249
207 2475
2475 5562
2475 6009
2475 6198
2475 6249
2667 6198
207 2932
4747 7248
2475 5036
5066 7249
2475 5199
2475 5520
5562 96459
4217 5608
5747 7249
5894 6009
5906 5909
6009 7248
6009 7249
58 6198
695 6198
1457 6198
4067 6198
5163 6198
6198 6714
6198 6850
6198 57521
6198 80347
6198 253260
695 6199
4067 6199
6199 6714
6199 6850
6772 6772
2475 6774
983 7248
7248 7248
7248 7249
207 7249
2932 7249
5562 7249
5594 7249
6195 7249
7249 7337
2475 8665
2475 10243
207 23589
6195 23589
6446 23589
6195 29904
6198 29904
898 54700
1017 54700
5520 54700
1978 57521
2475 57521
6009 57521
6198 84271
96459 201163
5789 5802
58 4892
4892 7414
6529 6804
2887 3791
655 657
655 658
90 655
652 657
652 658
2688 2690
1233 6367
8022 26160
26160 89884
7803 11016
1605 6714
1605 2534
1445 1605
1605 4690
1605 6464
857 1605
367 11140
6714 11140
2288 11146
2280 11146
2099 56924
998 56924
1263 11200
4914 25970
4914 6464
4914 10603
5340 6281
7295 10468
7295 7431
3159 4800
1134 1144
4082 10140
119 2534
4738 7347
387 23370
2157 4035
1796 3815
4035 51454
5058 5335
6418 8851
760 6521
5894 5906
596 5663
4137 5300
3383 3683
3481 7448
4194 7157
4194 7321
863 5576
153 408
1176 3667
367 51588
153 1742
1969 5295
351 857
1398 10677
405 10728
405 9049
2533 2534
10657 91746
1463 3371
88 8038
58513 85439
2060 85439
6453 85439
85439 127833
6857 85439
25 84287
3172 133522
7068 133522
5465 133522
6872 6873
4487 5077
2885 5573
2065 5036
25 6708
25 6709
718 81494
5337 5585
5829 8853
6645 23139
6645 22983
50616 116379
41 9463
646 9463
2067 2072
5894 6714
2534 5894
3516 4853
5577 9495
2549 4215
5585 7431
4747 6709
1639 2885
905 5925
1025 5925
2099 5457
2099 5458
2908 7533
6256 7376
6256 9971
4793 6256
3482 10226
4074 10226
10657 653361
4087 9372
4088 9372
8683 8996
1746 4487
1749 4487
4487 4487
4487 4488
6118 29946
1746 4488
1749 4488
4488 4488
1746 1746
1746 1749
1749 1749
1746 3224
1749 3224
3224 4487
4487 6908
2676 9048
5292 58533
6464 7535
4077 10519
4077 9638
5829 7414
6667 9314
4690 5829
7533 7538
6618 6908
5511 23451
9368 9498
3416 3479
3416 3481
4644 5873
5576 10566
4036 4043
2099 57109
2100 57109
3133 3824
6774 55250
6772 55250
6777 55250
3716 55250
2885 5979
29941 79658
23092 29941
387 23092
998 23092
387 79658
998 79658
387 3737
1386 8433
1398 2885
2074 7507
5111 27343
4149 7003
7013 54984
7015 54984
1003 8502
3937 4690
240 9392
5879 8871
3196 7533
5894 5925
5894 5934
3105 4100
6714 8631
4067 8631
2534 8631
3932 8631
2035 4878
23136 26047
4282 10987
2694 8029
1674 81493
4436 4437
2956 4436
1314 55738
4804 27018
1113 5340
4609 4801
5970 6256
4790 6256
1053 4602
5970 6667
4790 6667
4791 6667
5966 6667
1800 1800
3761 64130
4137 6622
4843 9368
1408 8864
7080 284119
1759 29763
8867 29763
8976 29763
1759 11252
8867 11252
8976 11252
1759 29993
8867 29993
8976 29993
29763 29763
50944 81858
2122 4088
403 2803
403 23568
1069 7508
4233 57610
5901 57610
1294 3911
7514 29107
4288 11335
51186 55660
55660 91010
4204 55660
463 55660
7027 7157
667 1308
7128 8517
4792 7157
7153 7155
339 29974
1739 93643
4691 7150
4914 9743
1399 9743
9743 53358
2212 6850
2212 5295
1439 4067
3932 5290
3932 5297
22 2235
51561 149233
3594 51561
1874 5925
1877 5925
23673 26258
2908 4691
1104 3839
4218 94121
841 9971
1234 6349
7786 51562
1361 2147
2147 7056
2649 51720
391 4296
391 10788
1495 1499
529 51606
1869 56654
7027 56654
595 56654
894 56654
896 56654
1017 56654
867 7332
712 1634
2316 5898
1742 5793
6667 7025
1742 54910
1741 54910
1740 54910
3159 5453
6843 9217
6844 9217
9217 9218
5797 10399
3932 5788
52 3791
9414 57530
7082 57530
163 701
701 9184
695 2534
695 4067
695 3055
595 8648
731 733
3875 5310
6426 7150
4739 4739
3398 4739
5879 10787
3660 29117
3146 5340
4738 51667
5710 51667
11337 11337
4738 5710
2099 7181
1476 1512
2 4803
732 1191
730 1191
735 1191
2969 5592
862 3837
862 3836
1958 5307
3315 8550
3316 8550
2626 5594
6811 55968
999 999
7010 51378
7075 51378
2534 7278
2534 4137
213 5544
5579 54101
7704 9611
4751 4751
4583 79623
4589 79623
56667 79623
4586 79623
7295 10628
1759 4294
1463 3897
81 1308
87 1308
915 925
4644 90427
3837 23636
3837 53371
1475 5266
1475 3848
1475 4014
1475 1832
1475 3713
1832 3713
3848 5266
4014 5266
3713 3713
3713 4014
3713 3848
3848 4014
4014 4014
25942 64426
23309 64426
64426 64426
9322 55114
6714 55114
1398 55114
2885 55114
5295 55114
3932 55114
23048 55114
29993 55114
2017 55114
51100 55114
695 55114
25 55114
5879 55114
998 55114
998 9912
5879 9912
1877 7157
2332 23191
9513 23191
3659 6772
575 260425
5728 260425
1019 11140
367 7110
1742 3358
3358 55327
320 3358
291 581
4057 4069
7818 8718
7818 8797
7818 8772
2664 9367
1793 5879
3815 5781
3092 9026
4987 5368
378 1956
3148 5452
1861 6622
1601 153090
4690 11184
2057 2770
1147 7186
3551 7186
925 5788
920 5788
5870 23085
23085 51560
6872 6908
3082 6382
196 6908
196 2963
196 2962
405 2962
405 2963
801 6622
5925 8507
2534 4915
2060 9146
161 2060
5663 29979
5664 29979
1104 8498
1104 7514
6810 6843
6810 6844
8517 10010
7257 10438
55227 55914
1742 55227
1739 55227
1452 11033
694 29883
5241 5970
2200 4237
730 5340
6667 7071
6667 6721
1997 6667
3054 6667
6667 23126
3817 5345
12 3817
1326 5604
1326 6416
5972 10159
3895 5879
6502 8454
1488 55553
7082 100506658
2353 4666
3725 4666
10112 51560
2773 5997
2773 8490
2771 8490
2775 8490
2773 6004
2771 6004
2775 6004
9341 10134
6844 10134
429 6925
4312 7076
3717 5894
5901 7514
983 10615
4935 8801
2770 4935
1122 5861
1122 5868
324 50649
387 50649
5879 50649
5144 10399
3218 5090
3218 5087
1811 9351
6804 94121
5957 6011
7157 7707
5515 7439
1948 2042
1051 3297
3670 3670
3670 4009
3975 8022
4009 8022
3670 8022
8022 64843
3670 64843
3670 4005
4286 6688
4067 5591
7412 7430
4478 7412
3717 25970
9185 10928
2885 9185
367 6736
5576 8165
25 10152
3709 7223
3708 7223
25 51466
6714 51466
4067 51466
322 51466
5217 51466
51013 56915
23016 51013
3303 4217
3933 55716
1630 5595
5594 8870
1956 8440
5159 8440
1796 8440
1385 6928
466 6928
4067 23645
7832 9337
7832 29883
2280 3708
2885 4952
7975 9603
351 3831
6844 10567
5864 10567
5147 5872
947 1399
9632 10484
2199 2200
10155 23468
166 6927
166 166
3690 7094
207 5588
818 4087
818 4089
7704 7704
1398 5979
10492 127833
9066 10492
10492 90019
10492 143425
6857 10492
10492 84258
6860 10492
4771 5829
2534 6504
1660 10482
330 7186
2923 6559
4306 8805
3745 6616
27190 55540
1080 8773
8497 10499
3480 7529
4094 4602
2113 4094
5340 7057
5874 94121
6382 8573
6383 8573
2035 8573
1437 6383
5216 23433
369 5295
815 2904
1445 3190
4087 4609
4088 4609
1501 57554
1000 57554
2521 10772
4209 4773
2932 23678
6885 6885
6434 8683
6383 6386
3107 3804
2185 8853
2353 2961
2353 2963
2353 2962
2961 3725
2963 3725
2962 3725
2101 8202
2103 8202
2103 10499
142 7515
1471 1476
4851 8650
286 7273
6118 7507
405 57491
10928 85021
2335 4018
1759 6455
2138 6495
2207 6850
2206 6850
706 9256
5609 142679
5601 142679
695 867
6500 8945
6500 6502
920 51324
4087 8928
2155 2159
1385 2908
7157 7486
1281 7057
1280 7057
1277 7057
1282 7057
1289 7057
7343 9013
997 9978
3482 5329
2200 4653
3075 6402
1398 9564
1398 5747
1398 5829
2885 5747
2885 5829
2885 9564
5747 6714
5829 6714
3339 9982
6850 55824
4067 55824
2534 55824
6464 55824
2885 55824
3937 55824
5777 55824
7535 55824
3932 55824
7409 55824
1445 55824
4067 50852
2534 50852
2885 50852
3937 50852
3932 50852
5430 63935
1147 1499
1499 3551
7040 7448
7042 7448
7422 7448
1950 7448
2247 7448
2153 2159
3643 4087
572 596
9378 57555
9378 54413
9379 22871
9379 57555
9369 22871
9369 57555
9369 54413
3827 3848
1605 375790
5782 7041
4312 63827
4313 63827
4314 63827
4316 63827
4317 63827
4319 63827
4322 63827
2057 5295
3837 4928
3678 3897
3685 3897
4602 27044
2961 2962
2961 6908
2961 2961
720 1471
375 9179
375 23431
5411 8899
1399 2889
6256 6908
6281 8605
6672 11335
9733 10921
7343 10849
4036 5947
3725 5595
25 9051
7128 10318
920 5304
1432 80824
2908 4790
2908 4791
22808 83593
11186 83593
9770 83593
3845 83593
5911 83593
6237 83593
83593 83593
1025 3572
1786 1788
1786 1789
1788 1789
1839 4898
6667 10848
396 5962
1448 3646
3646 10980
4067 55024
5495 6885
1441 3055
8932 25988
5069 5340
8731 8732
8976 23433
5962 10672
695 25998
4296 11184
6257 11214
2099 11214
5465 11214
7067 11214
4217 7295
5911 10636
5906 10636
7408 7454
1398 5156
1398 5159
5747 23092
5747 9564
2035 9414
9421 23493
9421 26508
6606 79760
6500 114907
5420 9351
2104 8648
2040 2040
3394 9318
52 1969
350 4036
2932 4851
4790 4794
4794 5970
4791 4794
2268 3059
5994 8625
4261 8625
5337 5898
7704 27033
4656 6722
2321 5228
2099 6908
2817 7422
2100 8648
8573 22895
339 10930
4690 6654
919 5788
207 1027
10951 10951
10951 11335
10951 23468
11335 11335
11335 23468
23468 23468
23468 92815
23468 128312
23468 121504
23468 333932
650 657
6908 7157
4828 4829
3725 7421
2353 7421
1213 9685
162 9685
2060 9685
1759 9685
160 9685
163 9685
164 9685
805 10142
801 10142
6654 10006
1462 2200
2720 4758
900 2580
1392 1394
1051 3190
1051 9221
7031 7031
1475 1475
5829 7094
5192 5824
5193 5824
5194 5824
5824 8799
5195 5824
5824 10478
9586 9586
3725 9586
4067 4836
2534 4836
2770 5999
2771 5999
2775 5999
1195 6426
4804 7186
4804 9618
694 3219
3219 7832
3224 7832
7059 7059
6613 26168
4217 9064
207 3164
8021 56001
8021 10482
9972 56001
23636 56001
1605 7402
4691 5590
4067 7297
197 26232
5295 7301
207 4296
88 58529
8557 58529
3827 7448
2260 10818
841 8682
8682 8772
5900 5912
5900 5911
429 4205
1017 85417
5127 7532
971 4067
971 6850
971 5777
4690 4739
4690 5747
4323 7077
846 846
2048 4301
2049 4301
2051 4301
2045 4301
4301 9378
4301 9379
4301 9369
182 4301
6863 6869
6863 6870
3838 5324
5449 8856
5449 5468
5449 5465
5449 7421
5449 9970
1277 4313
3725 8204
2623 6667
4005 6667
6667 6886
6667 8861
4792 7415
5861 8615
8615 9570
8615 23256
10016 30011
1080 5562
2963 5434
29108 58484
1796 4068
4089 8928
81 10612
1482 2626
1445 6464
9135 26088
26088 27342
9135 23062
9135 23163
7099 114609
5465 85441
154 1967
151 1967
152 1967
7128 7534
7128 7533
4589 6402
5241 8648
6505 10550
54386 54386
7014 54386
1793 8440
5747 7094
351 633
1213 10188
10605 26986
595 5111
896 5111
2335 2934
1487 2122
4478 9368
4771 9368
5178 6477
5178 6478
3581 7534
3658 4904
900 5524
154 2885
4000 5925
3087 5371
799 7057
2099 10891
1949 2049
1949 2043
1786 5111
5054 5327
6634 6638
6634 6635
6634 6637
6633 6635
6633 6636
6632 6633
6635 6636
6635 6637
4683 7013
87 7273
898 6502
4209 6667
2735 51684
51684 51684
2736 51684
2737 51684
10300 10300
2057 2885
1432 1457
387 9181
309 5921
274 274
325 2214
325 2209
325 2215
840 79444
836 79444
1291 1634
4036 7356
7356 8029
3727 5599
331 55437
3702 5335
7006 8651
864 10413
860 10413
861 10413
5594 10318
5058 55003
945 5777
945 5781
2516 5307
1869 5933
4843 5879
4843 5880
88 63923
5621 10963
650 659
650 10097
9611 23493
3065 23493
3280 23493
717 721
1051 1054
6772 10379
6773 10379
7727 7745
7718 7745
7572 7745
7745 7745
7572 7718
387 2909
7080 8202
1387 7080
1387 8202
10291 10946
3397 6938
3397 4617
3397 6929
3398 6929
3398 4654
3398 4617
3399 6938
4617 6929
4618 6929
4656 6929
4066 6925
6887 6925
11011 25842
11011 55723
2932 5578
1236 6363
836 64689
4869 9464
9464 9464
2099 8202
2100 8202
3178 4792
1436 2534
8411 23673
5430 7625
2885 10492
5335 10492
7157 8555
836 6721
2260 5335
1386 5603
2257 5603
9368 83874
7533 147700
3799 7533
5594 80351
9014 54700
9013 54700
9015 54700
5888 7341
5893 7341
6453 6616
6453 8773
735 966
2068 2071
2068 2965
2959 9519
3064 9611
7186 8717
4956 7205
7157 9440
161 6464
3206 5777
4688 84958
84958 653361
659 2661
7247 7257
998 8826
5879 8826
1956 2888
1956 5921
2888 5159
718 10878
718 10877
6616 6857
6616 84258
9612 51763
9541 9612
5277 5283
998 50855
23433 50855
998 84612
573 1839
239 4000
239 3691
239 10221
239 3852
9318 60491
8411 8411
3672 7094
4298 57332
25945 56288
1439 7534
7408 7791
5216 7408
4023 4036
3568 3717
10226 10226
3265 22806
387 9826
7507 56949
1161 56949
4301 10580
7414 10580
3312 9532
3312 9531
3481 3489
3479 3487
6606 8487
6606 6632
6606 6635
1981 8569
829 6285
2885 7409
3178 6294
11129 57396
5803 7143
1463 7143
1463 3146
3146 5803
2321 7423
3559 3559
2157 2159
3339 22795
2335 3339
2199 3339
3105 3812
2770 6004
5610 5611
3488 8038
2621 7301
994 1457
801 4638
3643 25970
2885 25970
914 2534
2893 5582
1277 1294
1282 1294
3556 8809
4036 5328
3681 7412
87 7791
8161 8161
3728 6934
1398 8471
1399 8471
273 8851
2534 6622
5879 50855
896 984
5810 135458
3364 5810
2006 2200
2006 2201
7132 7329
4214 7329
5469 7157
5469 5469
6908 8804
5925 8804
5933 8804
4792 8655
5604 8649
2049 2534
1398 2049
2049 5921
3224 4091
5898 9649
3837 5901
5868 9610
5869 9610
5868 6014
994 1111
995 1111
5598 5801
1213 26119
3949 26119
207 6416
5156 5156
5156 5335
6714 9743
2962 4488
2963 4488
2313 6722
9223 11346
81 9223
5867 6810
5531 57718
5531 55671
55671 151987
5516 261726
5531 261726
5537 261726
842 112401
3586 3587
60312 60312
332 840
332 836
4801 6908
4802 6908
51341 51341
1264 7168
58 1264
801 1264
1264 4640
4147 4147
2201 4147
1277 4147
1956 2887
4784 6497
367 7329
1674 4703
2770 51655
718 3687
2885 10818
1398 10818
4914 10818
4915 10818
4916 10818
4915 6464
4916 6464
4915 5335
4916 5335
2353 6908
2353 6872
898 8161
1641 5048
1641 1641
26229 26229
1121 7879
2243 5327
2104 2104
3837 7013
8573 85445
320 85445
8573 26047
320 79937
633 6442
166 5970
1473 1520
5191 5194
5194 5195
3576 6352
3054 5451
2099 6464
920 3603
3603 3603
7408 7408
4301 6016
5900 9610
4301 9610
6016 6018
6014 6018
2006 2192
2006 2199
2006 22795
712 2335
1387 5468
1742 4130
9001 9001
7532 27185
11113 27185
27185 56479
322 351
7132 7132
2965 7157
867 7529
867 7534
6477 10477
6477 7321
5045 5271
1003 5787
5347 11200
5863 5879
5863 5898
3777 7529
1294 3914
1294 3918
6667 6874
2885 4582
7157 8554
7157 30008
3654 134728
2081 3320
351 6622
351 6620
4137 6285
5591 653361
4688 5591
4689 5591
351 1600
334 1600
1947 5783
1947 6386
3702 3937
2534 3702
3702 6714
2885 3702
387 54101
387 23164
3164 5371
2002 2313
2002 6722
2002 2130
4000 7112
3984 5058
1488 51274
387 4983
4983 5879
998 4983
4049 4050
6497 6497
6498 6498
6497 6498
1285 4237
801 4137
5901 10048
5859 5917
993 5894
6010 6295
8516 255743
760 4841
3716 5777
5777 7297
6882 6884
6882 6908
5525 8312
367 4089
1277 4099
1280 4099
1281 4099
1282 4099
1289 4099
1291 4099
1297 4099
4035 5329
367 811
7188 8792
7189 8792
7186 8792
1634 7042
308 1280
308 1300
1026 25792
1051 5925
7186 9994
5578 5997
5579 5997
5582 5997
4683 7518
4361 4683
6004 51573
5997 51573
1956 6654
302 6654
6662 9968
1270 1271
7016 7529
7529 10420
3458 3459
3458 3460
3460 3717
2212 3958
836 839
2321 25759
7150 7157
43 351
867 7409
836 2017
836 28988
4313 7079
3308 3875
5594 6776
161 273
162 273
162 1213
161 1213
5599 23162
5601 23162
5063 5879
5753 10657
1213 8120
6453 6654
2778 5997
5111 27301
5216 7433
5216 8976
7433 8976
1660 10657
6249 8826
7068 10891
7454 7456
1737 5165
1737 5163
9051 26469
6921 6924
6923 6924
6790 22974
1020 5058
762 6521
351 6464
7827 23607
4868 7827
208 8115
208 9623
208 4515
1179 3779
1742 2901
4176 7337
2071 7157
2068 7157
2074 7157
857 2099
5594 9149
1432 9149
5292 27044
5076 5599
161 29924
2060 29924
660 836
468 6908
468 2963
468 2959
468 1387
1235 6364
5335 5979
2861 5071
652 57045
8646 57045
649 8646
2023 6399
6929 7329
6927 6928
6927 6927
4438 27030
998 7454
5591 5599
5591 5601
2281 6262
2597 5584
1845 5595
1845 5594
860 3725
860 2353
861 3725
861 2353
287 2038
2060 9522
9522 11276
6616 9522
7879 64284
5867 7879
7879 53916
5868 7879
5869 7879
5870 7879
7879 57403
3837 10204
5921 9093
5335 54822
5331 54822
1121 5861
1121 5864
1121 5868
1121 5870
1122 5864
1122 5870
5515 5580
2885 5782
9229 85358
9228 85358
58512 85358
22839 85358
9229 22941
9228 22941
22941 58512
22839 22941
2100 79039
2908 79039
5241 79039
5966 5970
7169 9260
5451 7296
5451 7421
5452 5452
5452 6256
5452 7296
1191 4036
348 4036
6606 10073
10073 11218
6628 10073
3837 6606
8882 10073
2037 4926
1937 11178
2288 2908
6709 85358
6709 50944
2335 3694
2335 3678
5595 8682
5594 8682
10566 83853
10566 54763
4739 5747
627 4915
9169 11338
6426 9169
6428 9169
1390 30818
4809 5884
3486 7018
3611 5829
8470 22839
8470 9229
7414 8470
4301 8470
5371 6774
5048 6249
2961 7507
1523 6304
5595 8569
2641 2740
5520 7046
4901 84922
5901 57510
3609 57510
5866 9807
29843 29843
2335 7052
5318 11128
2534 8751
3932 8751
3055 8751
2885 8751
7161 10413
8626 10413
4899 10891
5452 6908
5451 6908
998 8976
2885 8976
3480 8835
960 2335
596 5515
773 6857
867 7322
4792 5295
1024 6917
2962 6917
1022 6917
6908 6917
2960 6917
2963 6917
2959 6917
993 5292
2635 9448
6428 140890
6427 140890
3725 5371
2353 5371
1386 5371
88 9124
4170 4170
581 4170
4170 10018
1026 7083
8417 10490
7490 9589
7048 9133
891 7048
9972 59343
7157 10153
7161 10153
4170 5111
9135 83452
5861 9135
2801 5870
2801 83452
3667 7529
2199 3911
2199 284217
5879 7454
2770 10636
2770 6002
2773 10636
2773 6002
4690 29110
8915 29775
4582 6714
5921 9021
7112 26993
6722 7003
4035 5327
4131 6622
1869 7027
1874 7027
1875 7027
3309 3856
5588 10539
1051 5594
8650 84708
7273 84033
4904 5111
793 3612
6288 55829
2547 23054
4739 7205
7205 23225
7171 7205
4739 7791
7531 27018
10468 83729
1386 5594
1399 11183
994 1432
995 1432
995 5111
6520 9056
6520 79850
1238 6355
1238 6352
1238 6354
1238 6357
1238 6358
1230 6354
3568 6386
6386 6659
3224 4086
3725 6774
1232 6352
1232 6354
1232 6347
1232 6356
929 3929
1500 4582
4176 4331
4155 5354
2002 8576
8576 8576
4301 7082
4301 50848
8573 50848
4301 25945
3725 4654
217 3336
217 3329
3329 3336
4952 9950
5609 23162
4296 23162
23162 23542
1466 8554
885 886
5794 9564
5794 5829
4761 5585
6642 9146
8711 8711
5335 8711
5901 8498
9564 23607
23607 23607
10365 140628
2627 10365
10365 11059
2274 3488
6667 6722
4656 6667
4654 6667
4208 4654
4654 8048
4618 8048
4656 8048
4205 4656
4656 5432
5873 79083
5873 84958
5873 54843
5874 84958
5874 54843
5874 79083
4633 5062
4192 4691
4192 5803
3265 4763
4133 4747
6863 6865
6865 6866
2869 6869
5196 6387
5127 8851
1020 5127
5277 9091
5279 9091
5283 9091
5634 5635
5422 23649
6853 6854
6854 7534
6854 7531
6853 9722
6854 9722
8224 9722
4842 6853
2957 6872
367 25803
2099 6047
5241 6047
6047 6908
367 2119
2908 8031
367 5036
2099 9063
2100 9063
2908 9063
5241 9063
367 8554
367 10401
22797 22797
7030 22797
4261 7514
4261 5993
7528 22926
4601 9126
9126 83463
9126 10608
4084 9126
23162 64837
6323 6640
6331 6640
4842 6640
6300 6640
824 5798
5798 6645
598 22806
836 8837
596 57099
4922 4923
4909 4915
3725 4780
3725 4779
4779 23764
4097 4779
4842 9722
1742 4842
1740 4842
1958 4772
1959 4772
8448 10497
1742 8321
1742 2535
1742 8322
1742 8324
4208 4656
2335 4653
9076 9414
7082 9076
9076 27134
7082 9075
1365 7082
1364 7082
7082 7122
7082 9074
1366 7082
7082 9073
7132 8439
7150 53339
7150 55643
672 2175
943 7188
943 7186
6496 7088
166 6496
4990 7088
166 4990
4691 4869
2272 7329
1956 5777
8874 22843
8874 9647
3551 4792
3146 5925
3146 3190
3146 4204
3146 7088
166 3146
3146 6908
2957 3146
3146 5896
3148 5896
3146 5241
3148 5241
2908 3146
2908 3148
367 3146
367 3148
3146 7161
3150 3150
3151 3151
4781 4782
4781 4784
4784 8544
4792 6195
4790 4792
4792 9908
5970 55922
4791 55922
4790 55922
5966 55922
4790 6778
3725 9612
2353 9612
6722 9612
5531 5970
5531 7157
3725 5531
1831 4790
1831 4791
142 5970
1051 4790
7329 9759
3093 7329
6672 7329
5371 7329
6996 7329
1869 4790
5970 136319
4790 136319
5966 136319
4791 5970
5590 5970
5451 7124
5451 5970
5970 6872
5970 6908
5970 6878
5970 6882
2959 5970
3838 5970
5970 5970
5970 6875
3066 5970
4691 7157
4691 11033
375 5898
5795 6386
4597 4597
331 840
6618 6621
5451 6621
5450 5451
4974 65078
27 8470
25 8470
2113 3725
860 2113
207 9846
207 1147
207 8115
2887 3815
7035 7057
2158 4035
3814 84634
207 5586
207 1326
207 7534
4214 5894
1760 5879
5159 5894
4217 5894
5598 5894
5245 5894
673 5906
2887 5604
573 5894
5058 5894
5590 10971
5590 5894
5590 7529
2886 5979
1398 2048
3394 3659
3092 55081
929 4057
3815 4145
4170 8658
2175 3551
5979 10818
2674 5979
5501 5509
2887 5979
1398 2889
2885 2889
25 23616
6714 23616
1398 23616
1398 6654
1398 7514
1398 4739
1398 7535
2060 2885
1398 2060
2017 4638
2017 10096
2017 3737
4204 6497
4204 9611
4193 5925
4193 27085
2353 7494
5058 9146
6885 9146
2064 2886
3937 7535
5777 7409
6478 7409
6477 7409
3572 7409
2885 3572
6285 7409
7409 7535
6134 7525
6134 6714
4067 6134
2534 6134
3055 6134
5599 5966
3815 5777
3815 8777
3815 4067
1399 5296
3815 4254
1401 2335
845 10345
7430 8826
7430 53405
3551 4296
1147 4296
6606 6628
4342 4654
6396 8766
2908 9612
7593 51282
572 7534
3091 7157
2512 3827
87 9124
2317 7253
9045 22822
8761 22822
8664 22822
5877 376267
8851 55755
1020 55755
8851 51654
8851 80279
6422 54361
2248 10969
4851 9794
4853 9794
4855 9794
4854 9794
4851 4856
4772 5292
5292 11335
5873 94120
4218 5871
2321 5335
3791 5335
5900 6237
5900 9693
5894 6237
5894 24148
10469 24148
24148 24148
7529 24148
5501 5511
4067 5511
3725 5925
3725 6667
2516 3725
2516 2959
3726 4088
3726 4089
3727 4088
3725 6872
3726 5601
3725 5601
3662 6688
8915 64170
2737 7545
2737 7546
2737 7547
2735 7545
2736 7545
867 8470
867 84174
867 5335
8915 84433
8915 79092
6456 30011
30011 30011
867 10211
10211 10580
1399 4739
387 1609
387 7204
998 4168
387 4168
5007 9218
5076 22976
4222 5075
4223 5075
4222 5077
4223 5077
7080 7849
1182 9368
1182 5174
1080 5174
1182 57120
1080 1182
1026 5292
1820 1869
2063 7026
2063 6256
2063 5916
4926 5292
3688 7094
3815 10750
2057 10750
6531 7041
4905 8775
1356 4057
6504 117157
5741 5746
5745 9351
5745 9368
3837 5744
6890 6891
6890 6892
6891 6892
5066 9182
5295 10376
5465 6256
6256 10062
5465 10062
5465 10891
5295 5747
5295 8660
3667 5295
2036 116986
5295 116986
924 5295
392 6714
392 5295
5295 30011
2885 30011
2547 9232
6637 6867
8837 162989
5295 8038
3265 5295
5236 6271
5236 6285
5350 5506
5335 10399
3702 10657
3702 3702
5300 9585
2549 5335
3661 3665
3665 3665
5335 5795
5795 27040
5335 8301
5335 6654
5175 5781
5175 5335
3635 5175
5175 5777
5307 5449
2147 5269
3661 3663
4660 5500
2159 5327
2159 5340
3827 5340
5340 5345
5340 6678
5055 5328
7529 22877
22926 22926
1388 22926
4800 22926
1388 4800
5883 11073
4802 22926
1388 4802
9641 10010
8784 8784
7536 10915
55660 342184
6628 11193
10657 11193
6628 23360
10657 23360
10413 23559
402 9094
4751 11190
4751 10403
4751 170482
4296 6416
4296 5609
5609 7786
10621 10623
10622 10623
6908 10621
5080 6908
5077 6908
5080 5925
2185 4867
2185 5782
6850 7846
916 7535
916 6850
335 3931
3632 7534
339 339
273 23523
639 7088
639 7089
2059 6464
6337 23327
6337 23072
6337 83737
6338 23327
6338 23072
6338 83737
6340 23327
5331 9351
2561 66008
1603 4170
857 5743
5783 9411
182 4853
4853 28514
3714 4853
3172 7182
3172 5469
2115 5599
2115 5595
1432 2115
2115 9261
4209 5598
4208 5598
1432 7867
100 2908
2274 7273
203 2274
2274 5213
1158 2274
2273 2274
10945 55738
375 10945
1315 10945
377 9493
367 24148
291 10105
226 529
229 529
230 529
226 5338
2 348
2 3309
2 3586
2 3565
152 84687
151 84687
150 84687
839 839
839 841
5156 9368
5159 9368
5159 5159
868 30011
1432 10454
1432 1432
1846 5595
1432 1846
1846 5599
6506 84962
5155 6678
361 1173
7186 7293
5175 5175
6616 23557
6616 114088
5196 5196
3690 7057
2185 3690
3690 5829
857 5159
857 5156
859 5159
859 5156
6403 100133941
2811 6403
7163 7163
7163 7164
7163 7165
7164 7164
7164 7165
7165 7165
5364 23365
2621 10461
558 2621
6606 6634
6606 57819
6606 25804
6606 11157
6606 51690
1660 6606
5817 10053
5817 7448
142 5422
142 23649
142 7157
142 4605
324 699
324 701
3737 5786
4035 4043
4023 7436
4043 6272
3949 4043
598 5664
598 5663
1500 5663
11034 54434
60 54434
60 85464
2274 5664
3281 3281
2869 6622
2869 6620
2869 6623
6011 6622
6011 6620
6011 6623
2870 6622
2870 6620
2870 6623
4084 8819
3065 4084
3066 4084
752 5879
752 5216
752 5217
3490 3630
4437 5111
2956 5111
5111 5425
1791 5111
5111 7486
5111 10036
5052 5052
5052 10549
351 8883
351 2934
351 642
351 10307
333 10307
334 10307
322 333
322 334
325 1401
325 813
185 5868
930 7410
5443 7448
5347 5685
5347 5684
960 1839
960 7430
1462 6403
1462 6402
960 1462
960 6714
731 966
925 966
971 10507
916 10849
6772 10399
3455 10399
5624 10544
3608 5610
5610 5610
5610 6895
5610 6772
5604 5604
5605 5605
5595 5606
4216 5604
4216 6416
4216 5606
4216 5608
2185 5781
2690 5781
5777 140885
5777 29992
2157 5627
2153 5627
4897 5787
1272 5787
5777 7535
1500 5777
5580 5777
5777 6850
2185 5777
2185 6714
1398 5770
5770 9564
1500 5797
5585 10142
5573 5613
26292 89876
8165 89876
8165 26292
5577 89876
5577 11215
5576 8852
2147 2153
710 2147
2147 7057
6261 6271
2252 2263
2255 2263
1946 2042
1946 2047
3455 3716
3560 3716
3566 3716
3459 3716
4904 7020
338 633
338 3990
348 4137
348 4741
5108 9001
328 7520
328 7515
328 2237
328 5111
328 4595
4595 5111
4595 6117
328 3191
4023 4035
3990 4035
3949 9784
4035 9784
7436 9784
4036 9784
7804 9784
322 4035
4654 7026
2099 8805
7067 8805
5914 8805
6256 8805
2908 8805
367 8805
7025 53335
7025 64919
3735 55157
5917 7965
3376 7965
7965 55157
5859 7965
5917 9255
7182 126382
6301 23437
410 410
8402 8402
10938 30845
10938 10938
610 610
348980 348980
610 348980
2984 79849
2992 81786
4928 8480
5294 23533
9833 90441
6426 6733
6428 6733
6427 6733
6430 6733
6431 6733
6625 6732
6625 6733
90441 90441
1409 1410
1409 1415
1409 1420
1410 1415
10951 26225
1410 1420
23468 26225
11335 26225
1415 1420
3838 26225
1409 1409
1415 1415
1420 1420
1409 3315
1415 3315
7430 23022
3276 11100
3275 11100
23339 23339
1213 8301
5777 115352
5781 115352
7535 115352
6850 115352
708 5595
708 5594
2002 5599
1843 5595
1843 5594
1843 5599
1432 1843
5594 10140
5601 10140
1848 5595
1848 5594
5595 9759
5594 9759
5595 6721
5595 6720
5594 6720
5594 6721
4968 5578
5578 7074
5579 7074
5582 7074
5581 7074
5580 7074
5590 7074
5579 10611
5581 10611
5170 5579
6337 7251
6337 11059
6337 7329
51747 51747
6426 51747
1195 51747
6732 51747
6733 51747
388 85415
10036 23468
26297 55770
4899 23082
5914 50805
7273 84676
84676 84676
84675 84676
57159 84676
6418 26040
8408 11345
8408 11337
10670 58528
5338 5580
185 57085
186 57085
10399 57085
4287 5886
4287 5887
6714 10399
2139 2781
2139 2771
2139 6495
1618 26528
1618 9802
1617 26528
1617 9802
1617 1617
5170 5586
5170 5585
5590 10000
2817 9353
5074 5590
8737 8878
5590 5607
6285 79026
2038 6521
2038 3845
4094 4097
4094 4094
590 590
4848 23019
4850 23019
9337 23019
4849 9337
408 5744
409 3973
163 409
2047 2885
2047 2887
2885 3937
2885 4214
2175 27131
8658 8658
311 10016
2885 9712
2885 4914
2885 10253
1759 2885
1822 10458
1501 1822
1822 1855
7067 9318
7068 9318
6778 27044
7025 9318
5430 27044
835 835
836 841
840 841
841 842
841 843
835 841
637 841
2113 7329
2831 283869
2831 256933
7329 7490
5888 7329
7329 7329
902 1022
5300 6829
2550 9568
7341 59343
6612 59343
5903 7329
5584 56288
23136 23705
26271 51343
991 26271
1759 1859
2885 3183
2885 5601
2688 6464
3717 6464
2690 6464
1814 2885
1027 2885
240 2885
9382 83548
22796 83548
10913 128178
4087 22938
4088 22938
4089 22938
11200 80198
5609 9175
22999 26059
4690 30837
356 2534
356 3932
356 10750
356 9402
356 4690
5287 6464
2885 5287
1956 5287
2690 2885
2690 5335
2885 3059
1840 2885
5335 6655
2885 6655
5335 7275
25 7275
3717 7275
1815 2885
1815 4690
2534 10040
2885 10040
311 85365
310 85365
836 8615
10083 10083
1794 5062
5062 5880
23385 23621
8766 22841
22841 22841
6712 10121
60 6712
55217 55217
1432 5606
5606 9344
5608 9344
4217 23162
2885 92799
2885 3716
2885 3717
491 1739
488 5350
811 2908
811 7018
821 7018
821 6532
811 6532
811 7080
821 6513
811 6513
958 2547
958 7520
3185 3187
51592 51592
8805 51592
25825 26088
23062 25825
718 1369
727 1361
5873 94122
5864 94122
5870 94122
6236 7169
5861 9950
5862 26003
5867 80223
8766 80223
5868 64145
11311 54212
5870 10112
5870 23299
5868 54453
5869 54453
5878 8411
5878 64145
5906 9693
5912 9693
9771 22808
5906 51735
5911 51735
22808 51735
3636 9564
23464 157739
3551 7132
2885 3635
4638 5058
4638 23209
3985 6093
5074 7490
4055 9618
3595 6775
5330 5606
1017 4605
4605 8900
9402 27040
7086 7086
7322 8945
7322 26190
7322 25793
7322 26224
7322 26272
997 26190
997 25793
997 26224
997 26272
6500 26190
6500 26272
6500 26271
6500 25793
6500 26224
6500 93611
5894 7322
7322 10273
573 10273
660 80230
2295 6908
2295 2959
1942 2042
1947 2042
1944 2042
1945 2042
573 6477
6477 6477
1039 5585
9263 9263
9262 9262
5893 6117
5888 6117
5893 7329
4928 30000
6117 7507
5422 92797
23649 92797
4331 5925
5925 5929
1870 5925
5925 9321
7067 9321
5925 7343
196 5925
5439 26574
1869 8900
5925 8900
5933 8900
5934 8900
6256 10891
5914 6667
6256 6667
5468 6256
6256 23421
70 23224
708 4323
657 2280
657 10771
10454 10771
602 2534
602 4791
604 25942
604 3725
604 3727
604 3726
58 84687
604 51341
70 60312
5980 10459
5579 60312
5581 60312
5582 60312
5580 60312
5578 60312
604 5371
604 7704
58 85477
4085 10459
4085 5980
58 9087
2888 80351
154 9590
2318 90102
9499 9499
2318 3636
5664 80333
5663 80333
154 9368
154 9351
1742 3751
1742 3736
1742 3741
1742 3737
5028 9368
88 1742
154 2870
6500 84893
87 5834
634 5781
815 8851
87 8851
87 8941
10755 23095
6513 10755
87 10755
7082 125111
5663 10519
5664 10519
2185 9821
5747 9821
4862 6256
6256 9575
4862 5914
5914 9575
406 4862
406 6256
406 5914
5515 5518
5516 5518
5518 5520
5518 5525
5518 28227
5515 5519
5516 5519
5519 5525
5519 28227
6726 6727
23308 29851
5611 5612
11218 27161
27161 50628
5610 8338
59338 59339
8777 59338
8777 59339
1855 1857
1499 2932
6256 9970
6256 10499
5914 10002
6256 10002
4535 7263
2869 2869
2869 6010
2623 4005
2624 4005
2623 6886
2624 6886
8022 51132
6041 6059
6136 51194
1655 10270
6261 9455
6261 9454
6262 9472
116 6344
6344 27151
116 27151
373 9267
373 9266
3911 4059
4067 5788
5983 5984
5981 5983
5371 7704
5371 6667
405 5371
5987 84106
3757 7531
93 55333
1137 7533
10928 55333
4790 6774
5970 6774
6776 9111
6772 9111
6774 9111
6777 9111
5591 10519
3190 10657
5879 6774
6714 6774
2969 6722
2969 6772
2969 6774
4085 10537
58 6624
3695 8174
3430 10538
3726 10538
9368 55824
7430 9368
9173 11018
8202 8431
2494 8202
4086 51686
10725 10725
3184 7214
10174 10211
5914 9612
11004 11004
26986 51247
4089 10987
10036 25842
10036 55723
8208 25842
8208 55723
3984 3984
51705 55644
3491 3685
3491 3693
4928 7175
6606 8161
6628 8161
1233 6352
1233 6348
1325 6751
1325 6752
1325 6753
1325 6754
1325 6755
5170 7533
118 6710
7128 7529
119 22895
994 7533
994 7534
994 7529
994 10971
994 7531
7532 23136
7533 23136
7529 23136
672 1019
672 1874
672 983
672 891
595 672
571 672
672 6772
2690 6774
2690 6777
58 1756
672 1660
672 8315
672 59348
672 4609
5479 5617
833 1937
23049 23049
5976 23049
1493 5525
916 8440
1173 1493
6403 7430
1739 7430
916 4690
1080 9351
4478 6402
6402 7430
6383 7430
5747 8440
6693 7430
4478 6693
4478 7430
4055 4055
834 27178
2886 5747
837 27178
837 3606
834 3606
3002 5272
3002 5552
8809 27178
3312 54205
27178 27178
10332 10332
30835 30835
10332 30835
8936 10458
10163 10458
5879 10458
5058 10458
64946 64946
4999 23594
11004 64946
5000 23595
6755 6755
55540 64806
6750 6753
50616 58985
310 6717
6923 8065
6921 8065
10673 23495
8741 23495
10316 10874
7428 8453
6923 8453
6921 8453
7428 8065
4771 6711
9580 9580
1739 23303
2035 6709
1742 23303
286 6708
5295 10870
402 6904
650 658
1027 7514
595 7514
6709 6710
2891 6709
2891 6711
6708 6710
286 7074
2516 6667
1191 7046
2054 6857
6809 6857
6810 6857
1173 85439
2054 6616
6616 6809
6616 6810
6804 6804
6616 6844
6844 8773
6804 8775
6616 8775
6844 8775
6804 8673
6809 200081
6804 200081
6810 200081
6616 10815
6804 10815
6809 9342
6804 9342
6810 9342
8417 9342
9342 23673
9342 55014
6844 9341
6844 8673
8673 9341
940 11072
919 3718
3702 27040
10750 27040
2885 27040
54205 84701
1528 54205
7384 54205
1308 3691
27158 54205
1557 5447
1559 5447
1571 5447
1544 5447
1308 1500
1308 3875
3932 5175
1445 5175
1499 5770
7846 9672
2017 9672
2534 9672
1445 9672
9672 203068
7280 9672
1445 1601
1601 6714
1601 2268
1445 5921
1445 6714
857 1445
5830 8528
197 1634
1634 5320
1823 1829
1828 3728
1828 5317
1823 1828
1823 1832
1824 1829
5317 7431
3861 5317
3856 5317
1832 5317
3875 5318
3852 5318
1832 7431
1832 3848
1674 1832
309 1380
1832 3728
5530 10231
5530 9495
1674 6271
1829 3728
1738 4967
1743 4967
5530 23523
55802 167227
311 6277
5092 6927
5092 9149
196 406
405 3091
405 2034
406 3320
3091 3320
3320 4862
4216 10912
4216 4616
1647 4216
1432 5609
5599 5609
1649 6189
1432 1649
7006 23365
5534 51475
5534 56344
5534 9478
396 396
396 5879
330 7185
329 7185
330 836
330 840
329 836
329 840
4833 4833
642 6135
642 6159
5450 6477
4217 5536
5504 22853
22853 22853
5499 22853
6612 6996
7068 7068
7068 9612
7068 8648
1230 6352
1234 6352
1230 6349
1232 6349
2671 2671
2671 10987
4605 4605
914 9051
7013 22919
5308 5308
5602 23542
6886 25942
4751 5504
7015 7534
7015 10971
661 55718
91 6997
4036 7057
805 3785
808 3785
2068 2966
7150 10210
1130 10971
1130 1460
1130 7137
1130 9146
1130 7529
1130 2101
1130 3837
1130 10240
1130 8220
1130 23154
1130 57060
1130 51534
1130 85406
1130 116840
1130 1822
1130 10278
1130 9968
1130 4670
7153 7157
7155 7157
1130 55835
1130 63875
1130 25925
1130 56853
1130 7534
1677 7153
3725 7153
7155 7341
916 7155
1812 85406
1812 22820
1812 26958
775 6717
779 6717
6642 6642
7016 81848
1816 2566
5048 5049
5048 5050
6531 9463
6531 6622
5216 55740
5216 10243
1605 3908
1605 3911
967 6722
6722 22926
2005 6722
9063 9569
841 9191
8837 9191
841 162989
1025 4605
1408 7265
1408 5536
4905 4905
835 843
837 843
836 843
840 843
843 843
842 843
839 843
834 843
837 841
834 841
1847 5595
10487 10487
10486 10487
71 10487
3775 3775
7187 8764
7185 8764
7133 7185
4055 7186
4055 7187
4055 7185
4055 7188
7421 22938
6256 7421
5155 7057
950 7057
7112 8815
7024 58160
6045 7024
1869 7029
4800 4801
11218 57819
6637 11218
6636 11218
6634 11218
6633 11218
6606 11218
6628 11218
6635 11218
8487 11218
6632 11218
1958 7157
1958 5684
1958 5970
1958 4664
1991 5265
1991 7057
1991 1992
5345 5644
1991 3827
5265 5657
1992 5657
2006 5657
2006 3958
2006 2219
2035 6710
2035 55835
2035 3838
2038 6709
2035 8666
1937 51520
1937 3035
1933 3035
1936 2617
11117 11117
4221 6118
2670 4221
4221 7431
2734 6401
2246 6284
6284 6857
2246 6857
2246 2264
2246 9982
2247 9982
823 4792
2625 4004
2243 4811
2244 4811
2192 2192
4811 4811
6426 11168
6667 11168
4928 10482
4811 5792
857 1956
859 1956
6667 10923
10923 11168
25 2887
4067 23624
1398 23624
1956 23624
9191 162989
7421 9611
7421 9612
7421 7704
861 7421
862 7421
6299 7329
6299 7341
3043 65110
3043 65109
1147 8202
3551 8202
8202 8517
5591 64421
9191 9191
162989 162989
9191 9330
9330 162989
7161 28996
8626 28996
4800 6688
1997 4800
1316 6667
2551 6667
2551 6670
2959 2961
2961 2963
688 2959
688 6908
1050 4088
1051 4088
1052 4088
1050 4089
1051 4089
1052 4089
1051 6722
5901 11260
3842 4928
1956 5770
834 1956
2063 8648
2063 2908
2063 7068
2063 2099
196 7025
3670 55825
2099 3670
3670 7025
2959 7025
2056 2057
3843 8021
3843 9972
3843 5901
3672 4146
4146 4147
4146 4148
4146 8785
4147 8785
1399 2057
1399 3635
2057 6776
2099 135112
1017 4998
1017 4999
4998 6502
5469 7067
5465 9862
5468 9862
6256 9862
2099 2308
2099 4303
2960 8805
6879 8805
6882 8805
573 2099
8819 9611
2099 9611
2099 3725
2099 57541
2099 3275
862 25942
862 7704
4792 9020
4792 8518
367 2962
367 2963
367 6908
890 6502
1017 6502
1869 6502
1869 8454
1869 2965
1869 5813
25 23429
25 5062
25 55824
25 867
25 5335
25 9564
7018 7037
7018 7036
3077 7037
4893 5294
3845 5294
1460 9616
1460 7155
1460 90480
689 1460
1460 9332
1460 11124
1460 653361
1460 9221
7306 10755
1495 7414
1495 3728
2130 2185
801 2130
2071 7508
2071 5705
1495 6711
2073 4913
1499 56998
2132 11227
2132 10131
2131 10131
1675 5345
2152 5340
2162 2165
2162 2335
4582 5580
1956 4582
1499 8826
1499 5792
3728 5792
1499 8851
355 8772
1499 5796
3728 5796
7132 8741
8741 8764
355 8741
4982 8741
355 3932
356 5783
2950 5599
2091 5303
1655 2091
2243 3273
2243 7057
1003 2243
2192 2244
2244 4018
2247 9672
2247 2260
2239 2247
2247 6128
7321 7337
4738 10054
4734 9146
4609 23077
4609 26292
4609 7161
4609 5599
857 6714
2059 6714
2885 9846
9846 10750
4690 9846
5335 9846
4145 6714
2066 3084
2066 9542
2065 9542
7040 7531
5858 7040
5858 7042
4089 9392
4897 6900
3897 6900
1272 6900
1463 6900
4851 84441
4851 55534
7139 7168
7168 7168
7168 7169
7169 7169
7137 7139
5592 7138
7134 7135
7166 7534
5829 7283
3551 7128
5612 6789
5612 7157
5601 7157
1022 7157
4331 7157
7157 26354
7157 9014
7157 9015
7157 9013
7343 9015
7343 9014
7157 10210
7157 7874
3313 7157
6606 7157
7011 7157
902 7157
7157 7159
3837 7157
3312 7157
7157 9232
6880 7157
7157 23113
23113 23113
7132 8567
8717 8737
7132 8717
8717 8772
7133 7133
3312 9530
7132 9530
3312 7132
7132 8396
840 7132
1452 7133
5595 7054
5594 7054
10287 10755
7307 10482
7490 11338
1500 55914
421 55914
999 8826
1511 6382
2934 5335
1051 1052
1050 1051
1017 1050
1019 1050
1051 5970
1052 5970
595 1026
1026 6418
1026 5684
4661 5300
2068 2073
4171 6919
4171 6908
892 4171
2335 4224
2335 4225
5068 6383
2335 5068
2335 6383
2335 7253
3479 3547
2192 2335
3688 7529
3688 4830
2274 3675
2274 3689
2274 3694
2274 3688
3675 3964
3676 3964
3688 3964
3673 284217
3672 284217
3339 284217
3688 284217
207 3611
2059 6461
6461 6714
5295 6461
2260 6461
2260 2888
1051 2308
2308 3202
2308 3172
1173 5045
5045 55690
2903 6714
2534 2903
2534 2904
4067 59341
4067 51206
2534 51206
1147 7329
5901 5905
5295 9846
5781 9846
1399 9846
6597 8106
8106 11080
8106 22938
5191 5195
5195 5195
2534 7297
867 2534
2534 6850
2046 2534
2534 4099
2534 10188
2534 10399
3190 3702
867 3702
2185 7409
2185 2534
2534 6654
2683 3906
2521 7067
2521 6256
2521 5970
2624 3725
81 2934
573 2908
3725 7329
4915 53358
4915 5295
4915 25970
4915 8440
207 23647
5450 10923
1739 3759
1739 3768
1739 3761
4690 10006
4690 7456
4690 5216
858 6714
858 4690
858 5921
4690 5058
6908 11036
710 5648
710 10747
2220 5648
2220 10747
1948 2048
6496 8013
6772 6773
3836 6772
6361 7412
6367 7412
7423 8829
320 9973
4771 6386
7189 171392
81 815
81 816
6343 7433
6714 64780
2885 64780
25 64780
1398 64780
4739 64780
2120 2313
2313 10661
7428 23032
6921 23032
3980 11284
5423 11284
6129 7553
2178 2189
2175 2178
3689 3827
2317 2811
5170 5566
9126 22920
7185 8792
7187 8792
2969 5595
7421 8202
7187 23636
7187 7187
7187 26146
7189 26146
2316 10019
3054 7709
2047 2886
5701 10403
6845 8773
3497 9092
63826 63826
9666 9666
5119 27183
7379 7379
5993 8625
7186 23495
7188 23495
7189 23495
5798 57731
5799 57731
7186 8915
332 332
6195 10140
7185 9020
7186 9020
7187 9020
3551 9020
4591 7185
4591 7186
4591 7187
4591 9618
4591 7188
4591 7189
4591 4591
7185 7874
7186 7874
7187 7874
7874 9618
7188 7874
7189 7874
7185 8405
7189 8405
4591 7133
4055 4591
4591 4804
995 1263
995 4734
4137 7534
4133 4647
801 4647
4133 4133
5339 7431
4133 5339
5339 6708
5339 6709
4286 5080
4830 5879
4830 58497
4160 5443
4161 5443
4159 5443
4157 5443
4149 4335
4335 4335
4335 25942
25942 83463
4149 4149
331 9500
331 54739
2332 2332
8087 9513
8087 8087
5584 10818
660 5058
3476 5537
3476 5531
5063 8874
88 89
320 8573
6773 9282
367 5469
3172 9282
3172 9862
3172 9440
3172 10025
3172 9443
3172 9412
3172 84246
2992 8908
1147 3551
8766 9727
9230 80223
9230 22841
9230 9727
9230 26056
57111 80223
22841 57111
9727 57111
26056 57111
8473 25942
7337 29979
1488 23414
5903 5956
5454 10084
5430 10084
3654 51135
3185 10907
7322 9867
7322 64219
904 56850
695 2776
23426 56850
9253 23426
836 56850
2060 9185
4690 7454
7454 50618
4000 23345
2010 23345
2010 64395
1837 6640
5829 50807
9185 29924
5714 51377
51377 55559
4999 55388
1017 4173
2908 10891
1051 10155
2908 10155
2908 4306
2908 3175
2908 5970
2645 2646
3312 3925
3309 7038
7038 7038
3309 54431
2806 3312
1742 2905
1741 9419
1741 2905
1742 8825
2904 8825
2904 64130
2948 2948
2946 2946
2944 2946
2597 6310
367 2597
2597 64714
629 5199
5004 5054
993 7529
993 7531
994 1017
5894 7531
367 994
2683 728642
57018 728642
6432 23097
5900 22800
9610 22800
4301 22800
998 23348
302 350
998 148170
998 10435
5879 64857
998 64857
387 64857
398 998
387 398
998 10298
10435 23433
10602 23433
1439 4085
663 2260
3164 9612
7454 57381
5058 57381
3480 5921
3480 5781
3055 5921
3055 22821
3265 5921
10010 29110
7186 8737
9020 9020
6653 26088
6653 23062
6272 26088
329 329
330 330
162 63971
164 63971
8907 63971
5705 5707
5701 5704
5700 5705
5705 5706
4191 5091
2805 5091
4191 4191
4050 7132
4049 7369
25801 25801
5921 10399
2185 5921
2781 5909
2107 23708
2107 2935
23708 26986
2935 26986
2771 10636
2771 6002
2770 6001
5590 84612
5590 84552
10672 60626
2776 60626
2773 60626
2771 60626
2775 60626
2770 60626
5879 84612
5879 84552
998 84552
998 2245
1901 2773
1901 2770
998 115557
5879 115557
2778 23161
998 57144
2778 2778
998 5337
2771 29899
998 6453
6453 8976
932 1033
3001 6418
6418 8125
3148 6418
3001 3148
3312 10273
3308 10273
3337 10273
3303 10273
5335 9531
4605 5933
5925 10741
3303 6767
3320 4846
5925 6908
3320 11140
2972 5925
2972 5933
2972 5934
3320 5465
5465 9049
2289 3320
367 3320
5245 5934
5245 5933
5245 5925
2768 3320
5925 7375
5933 7375
5934 7375
1060 7343
3320 130872
3320 10598
3320 10728
3297 7520
3297 5591
3297 3312
2547 3297
3281 3297
3298 23636
1131 1452
1462 5196
1462 6387
1462 6347
1462 6355
1462 6364
1462 6352
1462 6366
3987 8440
3611 8440
10540 65108
801 10540
1975 1975
1975 8661
7150 7329
1822 9863
1822 83737
1822 11060
1822 11059
1822 9223
10121 51164
29970 29970
4771 29970
1213 22905
5978 23186
3932 8878
914 3932
3932 5921
5921 6714
3932 6850
1213 7414
1213 3092
2199 2335
2199 4811
1294 7057
1280 5310
780 6464
3791 80781
6477 8650
2100 9968
2100 5469
2100 9282
2100 9439
2100 9862
2100 10025
2100 9440
2100 9443
2100 10001
2100 9477
2100 9412
2100 84246
2099 9968
2099 5469
2099 9282
2099 9439
2099 9862
2099 10025
2099 9440
2099 9443
2099 10001
2099 9477
2099 9412
2099 84246
7189 8887
2099 9969
892 2099
892 2100
1024 2099
1024 2100
1981 26986
6617 6619
6607 6628
6607 6637
6607 6636
6607 6633
6607 6634
6607 6635
6607 6632
8661 8666
8662 8666
3551 4793
8663 8666
8664 8666
1147 4793
8666 8666
8666 8667
8661 8662
4097 4778
4097 4097
6329 9368
4836 51475
4836 9478
2869 9478
392 5879
613 5879
613 998
387 613
5062 5879
1739 3932
4087 51176
4088 51176
4089 51176
58 23406
2159 7035
4018 4036
3339 5154
3339 5155
578 596
867 4058
5770 6776
5770 6777
4914 5770
4915 5770
4916 5770
4058 5770
3937 7409
8500 8500
8499 8500
8496 8496
8499 8499
5792 8541
5792 8499
5802 8499
5802 8541
4066 4792
4004 6887
4004 4066
4005 6887
4005 4066
596 664
596 662
598 662
142 6189
142 596
596 10018
573 3308
573 596
613 2242
4313 7057
4313 7058
4436 4436
4436 9156
4437 9156
4292 9156
4292 8930
1630 4150
1630 6477
1630 26060
3827 22918
1380 3439
5058 5058
4179 6714
1742 4179
3383 3684
3684 83700
2192 4856
1490 2192
857 2697
1999 9439
3842 8106
7884 25888
9628 10681
861 2000
861 1998
861 1051
861 7088
864 7088
1499 7088
7088 51176
3956 3959
3958 3959
4052 7040
4001 5578
4001 7112
7112 84823
4000 5578
1861 4000
4000 26092
3551 4214
7334 7335
1147 7334
1080 80331
5071 10273
7189 7334
7189 7335
7186 7334
7186 7335
2861 3303
3303 5071
3312 5071
5071 5682
103 7514
5071 9627
9063 11315
2801 81876
3654 7189
7189 23118
23118 23118
3654 3654
6885 23118
8773 10228
4217 6885
114609 114609
4615 114609
4615 4615
1025 8812
2335 5340
2335 5327
5327 284217
5340 284217
3856 5594
1432 3856
3875 8717
3872 140807
3856 3872
3875 140807
3856 3875
10024 10024
7216 10024
3856 10024
3880 5411
3856 5411
3875 5411
3817 5269
3567 3567
5598 5607
5607 5607
5598 5598
905 1025
406 2034
406 3091
8772 9191
8648 10891
1387 10891
3667 8440
575 9223
575 8938
1487 51412
3551 3551
9500 9867
9500 64219
1410 5684
466 2551
1386 3159
3159 3725
3159 3659
1386 2353
467 3725
468 3725
1019 4654
1022 11140
1021 11140
1020 6804
896 1382
896 5914
835 896
891 995
983 995
991 8900
5700 6314
988 1017
23266 50944
576 50944
10459 51455
10459 10459
7421 7421
6256 22938
2274 7704
5241 9612
5241 8202
7305 7535
891 1647
983 4616
891 4616
983 10912
891 10912
983 4134
892 1024
3717 7006
2185 9021
3717 8027
3572 6464
3553 3554
4012 8658
3643 7409
2886 3643
3643 6464
8125 9015
6418 9015
2033 8290
2033 121504
9015 121504
6418 121504
8125 121504
8290 9015
6418 8290
8125 8290
8290 8850
8850 121504
8202 8290
8202 121504
1387 8290
1387 121504
3643 10492
3480 9021
3394 4790
3660 4790
4790 10379
3394 5970
3660 5970
5970 10379
3605 3605
5351 5351
5352 5352
8985 8985
8883 9039
10749 11099
3693 10298
7297 8660
6621 10302
6617 6621
6617 10302
10482 30000
5901 30000
3842 5901
5901 10482
9612 22938
3516 23013
1616 4599
4599 7341
4599 8554
4599 6672
641 4599
4066 6929
6929 7867
6256 8648
4092 10413
2280 7040
3488 7448
3481 3487
3486 6256
3483 3486
3483 3488
3479 3488
3481 3488
3384 4478
960 4478
4776 7534
7351 7529
7351 7534
7351 10971
7352 7529
7352 7534
7352 10971
3238 4094
3238 9935
3238 7975
3238 23764
3238 4097
3217 4792
3208 4671
5290 6446
5515 6446
5170 5599
6945 51085
6945 6945
4335 6945
4084 6945
1803 6367
1642 2648
1642 8464
1642 1643
4091 4092
689 5431
5586 5586
5901 10073
7514 10073
3837 10073
9343 10594
9410 10594
9343 9410
1025 1025
1025 6829
1022 6829
904 6829
902 6829
1147 1147
7329 10054
7415 80700
2287 4193
4734 10067
10067 11060
10067 10413
7251 10067
23327 23327
8315 8556
5071 5134
7874 63967
1027 7322
1027 7320
997 1027
4087 5300
4088 5300
8991 23032
2099 8861
2099 51132
7852 83737
7852 9097
267 1576
1576 10273
4193 23429
7321 10210
25898 25898
11059 57142
351 9146
334 9146
488 9146
9146 23204
682 9146
9146 51300
9146 339479
9146 81671
9146 25777
9146 10768
8573 9146
9146 9414
3312 9146
4294 9146
6812 9146
9146 9805
1400 9146
9146 10540
2670 9146
9146 57787
9146 84988
9146 22836
7280 9146
2104 9146
9146 80895
5510 9146
6251 9146
7317 9146
47 9146
875 9146
1666 9146
4144 9146
9146 25902
9146 114879
9146 23646
5213 9146
9146 9987
6189 9146
9146 23450
9146 349114
9146 55037
9146 55900
4232 9146
9146 9911
476 9146
9146 10131
9146 23062
9146 203068
4193 50484
329 5894
330 5894
5894 10273
331 10273
6615 58190
1499 8850
4193 6154
5920 7706
207 4869
4904 5930
5930 253461
975 5930
2113 5930
5930 6208
5930 59271
5930 221241
5930 119504
4034 5930
5566 60489
8454 54165
8453 54165
8452 54165
54165 55832
9040 54165
8065 54165
9978 54165
1499 79960
331 150684
1455 4088
1026 51514
4303 5300
330 7322
4734 8906
2274 7189
4602 55294
331 10746
860 10273
5071 10193
468 27185
27185 57731
23345 27185
4130 27185
8667 27185
88 27185
92 9863
6774 51079
506 64756
147 1173
5663 5663
5663 10730
6737 7375
667 3691
1308 5493
826 3561
1495 157638
5925 5932
3978 4361
11117 84034
2100 2872
2100 6714
2099 6714
2130 5457
355 85302
1801 9939
2619 8788
2896 8788
8940 10516
2896 8940
4681 7917
4218 10133
6929 7291
2549 5781
83737 83737
4778 83737
7157 7965
29071 56913
3958 29071
7316 30011
26145 122953
1386 26145
4193 4303
51177 57154
4090 51177
959 79589
9179 10717
11154 23431
4792 7321
5531 7189
8724 9100
388 398
5879 8997
335 341
335 6289
5111 9768
5867 51143
5868 326624
5870 23637
3838 5896
6176 6176
5478 7528
25 56961
25 126669
2042 6714
2043 6714
2048 7525
2042 2534
2048 5335
90 7048
3856 5493
5493 7431
3673 5877
3678 5877
3655 5877
274 3655
5127 6281
5127 7534
5127 7533
5127 10971
19 6645
19 7360
19 6390
19 316
19 10594
6908 138474
7088 7088
7088 7089
7089 7089
3280 7089
2314 9209
663 4686
664 4686
662 4686
4690 51517
3309 56893
5617 56893
51661 56893
1508 56893
6696 56893
1315 8728
8728 10152
162 1173
162 8907
1464 23426
6500 8454
8454 9978
8451 9978
8453 9978
8065 9978
8065 51529
3480 4193
867 3480
3480 4734
10152 22954
1840 83737
8883 9320
7189 7189
7189 8517
4287 7316
3320 7046
3320 7048
3320 7082
1029 1616
4734 94015
3184 3184
3184 3315
6187 10196
8452 54442
54442 54442
329 8737
330 8737
1616 11186
6256 9612
1466 57325
597 10018
396 5880
396 399
391 396
387 396
3646 5987
3315 7041
5562 5571
5563 5571
5564 53632
5565 53632
8718 8718
2550 22809
468 2550
604 3065
10048 54994
10048 54737
4289 10048
5864 94121
23746 51667
23598 60468
571 23598
5781 5781
2316 27145
2782 2792
2783 2792
2783 2793
2793 59345
2782 2793
2782 2785
2783 2785
2784 2785
2785 59345
2783 2786
2784 2786
2786 59345
2782 2787
2783 2787
2784 2787
2787 59345
2782 2788
2783 2788
2784 2788
2788 59345
23404 54512
23016 23404
51010 56915
54512 54512
23016 54512
11340 56915
51013 54512
2932 51199
5432 54535
10587 23054
9612 23054
2099 23471
10499 10587
5914 10499
5914 6714
3265 6635
25 4690
25 2885
1630 5747
4756 5747
993 11200
5162 84676
5166 84676
5315 84676
2027 84676
5837 84676
1915 25841
1499 5783
1719 4193
1719 7157
9255 64750
3560 9146
6310 7324
8452 25841
1791 25841
4193 26354
2120 26233
2775 8601
5523 5524
990 5523
8945 79866
7546 285671
8916 29978
4831 8916
4831 51191
4831 55008
3654 8517
2066 83737
4193 5716
4771 9730
6596 7336
6596 7334
6596 56852
26993 54894
4193 10197
7157 10197
867 7321
4734 5728
9491 25793
3164 7428
10616 10616
5579 10616
9253 23118
4734 4734
8517 8915
57697 91442
6198 9978
22809 57761
1460 57761
2335 57761
2896 57761
3106 57761
8425 57761
8888 57761
6477 57761
10247 57761
5684 57761
5936 57761
3921 57761
9220 57761
2177 10524
10524 25898
8239 9891
8239 57787
8452 9817
4261 5594
983 4261
329 7184
23229 57154
5747 7157
4193 5747
10891 55294
2932 10891
11078 79654
718 727
629 718
862 2672
4478 6404
8178 11267
7456 8976
25 2048
25 2042
25 6714
27 2048
8313 22881
8453 79595
2932 4088
10273 10273
7321 10273
7325 10273
7316 8078
2977 10273
8697 81620
51434 81620
8467 81620
9031 81620
5111 81620
4173 81620
81620 83743
4869 81620
990 81620
51053 81620
7150 81620
7153 81620
991 81620
51343 81620
4734 5430
5430 7332
1956 4684
7334 22954
7316 55593
7316 54941
10401 22954
8626 8945
2904 142678
573 4137
3725 5532
409 83737
1786 29128
5578 90933
207 4771
4771 116986
7157 10987
4193 10987
3091 6303
6303 10399
3091 10399
571 10616
7323 10616
267 7353
867 7316
4170 5602
4170 5300
5077 5887
7248 51256
7249 51256
2672 10425
7329 8521
836 4719
3674 51255
3024 4676
4676 8370
4676 8290
3012 4676
4676 8349
4204 25942
6672 23468
6672 10951
639 3066
2959 4204
8932 8932
7443 7443
7157 7443
2033 9014
2033 4673
2033 4676
4676 4676
4676 8338
4676 126961
4602 10771
871 3009
1017 7319
3065 23569
367 7468
5888 56852
51666 55662
4204 333932
1786 4204
2120 26013
6789 8349
23476 121504
4204 25766
4204 6688
8556 10112
9212 10112
7270 11176
6494 23476
8726 23512
8726 121536
23512 121536
5928 23512
5928 121536
5928 8726
23569 333932
4204 6595
4204 6598
7874 128312
51147 54583
8930 25942
3065 8930
9969 80306
9968 80306
9440 80306
9477 80306
9412 80306
5469 80306
9969 55588
9968 55588
5469 55588
9440 55588
9477 55588
9412 55588
9969 54797
9968 54797
5469 54797
9440 54797
9412 54797
904 23476
4170 10075
1788 6688
1789 6688
3065 6688
3065 25942
1789 3065
3065 4204
6015 6045
648 6045
3091 8260
3091 9112
2551 5469
4300 84444
23512 79084
79084 317772
10664 57680
2623 5469
5927 333932
8242 333932
4300 6446
11335 26013
990 10075
7157 57178
7157 83637
3930 4204
10664 55636
9683 83737
3665 10010
7161 83737
11316 25898
3093 23586
7321 23586
7322 23586
7323 23586
7332 64750
7332 83737
7332 11060
7403 8290
6498 54778
1020 7157
7321 10254
7322 10254
7323 10254
7328 10254
2060 7321
2060 7322
2060 7323
2060 7328
2060 7324
7321 27434
7322 27434
7323 27434
7328 27434
7324 27434
11065 27434
7321 27343
7322 27343
7323 27343
7328 27343
7324 27343
7321 10013
7323 10013
7328 10013
7324 10013
7321 84959
7323 84959
7328 84959
7324 84959
11065 84959
7322 84959
7332 53347
8481 8607
7443 126961
7443 8349
7157 11143
9400 10111
4683 9400
4361 9400
7158 56852
6045 7703
3065 7468
3066 7468
11091 57680
1499 57680
26013 80854
6790 11004
1789 6996
1789 8930
23476 126961
8370 23476
2122 53615
7329 23512
10664 23512
7322 55236
3394 6737
2932 5663
1499 5663
1435 84174
3918 84174
4998 7014
4999 7014
7014 23595
7014 23594
990 7013
7750 23186
23028 23186
3065 23186
3065 5978
6613 7750
6613 8554
79960 126961
10987 22919
10920 22919
1448 22919
5241 79004
1020 5071
324 1452
1452 23239
2932 23239
7322 23024
3091 112483
6921 112483
7428 112483
9896 55697
55697 200576
55697 55697
2810 4193
7157 7295
6477 8554
6478 8554
6477 9063
6478 9063
6478 7329
207 8554
207 9063
6477 7329
3265 22882
6478 10401
6477 10401
7316 51720
672 7316
1201 51119
51025 131118
3313 131118
7316 10600
672 5500
1499 139285
8312 139285
8945 139285
23291 139285
9817 139285
2690 8945
56257 125050
1734 1734
1734 7326
1734 26118
1147 7161
6396 6396
84464 128710
2067 84464
4436 84464
2099 7706
5715 6502
1163 5715
5987 8930
4076 10146
7706 23586
8353 23067
4152 6045
4152 8535
7157 23569
639 23028
9170 10572
891 51530
7799 7799
867 3791
4804 6941
8452 8452
8453 150684
6921 150684
8651 150684
5970 150684
5970 8651
356 2268
356 4067
10617 51652
7157 51147
4204 6792
3164 7157
7316 7805
9260 10771
540 51164
7157 80204
6792 6792
7316 8027
10460 81565
4792 6790
2861 84447
6502 8900
1027 8900
8239 83737
3164 5599
5827 10572
9328 112495
9329 112495
5425 10714
7157 7334
26088 57617
23062 57617
23163 57617
23163 55823
5708 11047
5707 11047
11047 51377
1050 6688
1050 5599
999 4193
1788 8353
672 29117
8350 23133
3054 90326
3054 55145
81 54617
861 4654
3066 23569
3066 7157
5585 10014
5586 10014
23309 55182
1642 80344
1642 50717
3308 5579
4678 8350
4678 8359
10401 83637
10401 57178
2065 6184
1958 2065
2065 7756
351 10134
2436 3065
1026 3065
983 3146
5451 5566
983 8900
3054 55723
5914 84962
8359 11143
2146 3720
302 6778
6778 7157
3014 8493
10524 10524
10524 23411
1616 5325
5325 5371
6878 7157
9070 57680
5929 57680
6878 6883
5970 22992
10902 55257
545 990
472 990
990 84126
6196 6196
3725 6196
2353 6196
890 6117
890 5933
1027 10987
322 10194
322 128553
322 57616
6597 93649
6045 6757
8535 10765
54880 84759
6015 84759
6045 84759
6045 23429
6500 84678
4193 11200
64326 64326
867 6453
3725 83737
2068 51191
11329 51191
5308 51191
2068 7706
7706 11329
5308 7706
6737 23291
6502 6737
6737 8454
6647 11315
5710 7316
5710 29979
2060 5071
1523 7091
3654 8915
3312 83933
5077 83933
10155 83933
1956 9049
1956 5688
1953 1956
1956 8470
1956 10614
1956 10598
226 1956
1956 7389
1956 7345
1956 7184
873 1956
1956 2184
1956 2805
1956 5864
1465 1956
1072 1956
1937 1956
1956 5575
471 1956
1956 10963
1956 3308
1956 4190
1956 5730
1956 9782
1956 6414
1956 4946
1956 5710
1956 7167
1956 11345
382 1956
1956 6900
1956 2288
1956 9590
1956 5782
1956 5052
1956 79026
1956 7786
1956 2824
1956 10540
1299 1956
1778 1956
1956 23770
1956 9789
1956 5165
1956 7336
1956 11047
1956 5910
1956 3312
1956 5536
1956 3303
1956 2335
1956 7168
1956 643535
1956 55002
1956 51286
1956 9853
1956 8404
1956 84709
1956 5546
1173 1956
1956 4692
1956 10439
1956 3338
1956 9218
1956 10013
1956 10273
1956 5303
1956 22983
1956 25843
2064 10013
2065 10013
2066 10013
5599 23411
6310 10273
5119 10617
10617 57132
10617 27243
5710 8454
5687 8454
5688 8454
4864 27183
1445 3725
4486 10273
613 7251
1840 11065
7321 51569
267 7321
7321 79594
7321 93664
1840 7321
7321 9354
7321 7844
7321 51255
4214 7321
7321 57534
7321 9867
7321 55159
7321 26994
7321 54778
7321 11342
7321 55819
7321 57484
7321 494470
7321 26001
7321 64320
7321 54894
6047 7321
7321 27246
7321 84937
7321 223082
7321 148066
7322 51569
267 7322
7322 79594
7322 93664
4850 7322
1840 7322
7322 9354
7322 7844
7322 51255
4214 7322
7322 57534
7322 55159
7322 64777
7322 26994
7322 54778
7322 11342
7322 55819
7322 57484
7322 494470
7322 26001
7322 54546
7322 64320
7322 79102
7322 54894
6477 7322
6047 7322
7322 10210
7322 115426
7322 26046
7322 27246
7322 84937
7322 223082
7322 148066
7323 51569
267 7323
7323 79594
7323 93664
4850 7323
1840 7323
7323 9354
7323 7844
7323 51255
4214 7323
7323 57534
7323 9867
7323 55159
7323 64777
7323 26994
7323 54778
7323 11342
7323 55819
7323 57484
7323 494470
7323 26001
7323 64320
7323 79102
7323 54894
6477 7323
6047 7323
7323 10210
7323 115426
7323 27246
7323 84937
7323 223082
7323 148066
51569 51619
267 51619
51619 79594
51619 93664
4850 51619
1840 51619
9354 51619
7844 51619
51255 51619
4214 51619
51619 57534
11043 51619
9867 51619
51619 55159
51619 64777
26994 51619
51619 54778
11342 51619
51619 55819
51619 57484
51619 494470
26001 51619
51619 64320
51619 54894
6477 51619
6047 51619
10210 51619
51619 115426
27246 51619
51619 84937
51619 223082
51619 148066
7324 51569
7324 79594
7324 93664
1840 7324
7324 51255
4214 7324
7324 64777
7324 54778
7324 11342
7324 55819
7324 57484
7324 220441
7324 494470
7324 26001
7324 64320
7324 54894
7324 27246
7324 84937
7324 148066
7325 7703
10477 51569
10477 79594
10477 93664
4850 10477
10477 51255
10477 64777
10477 54778
10477 11342
10477 55819
10477 57484
10477 494470
10477 26001
10477 64320
10477 54894
10477 27246
10477 148066
7327 112401
4193 7327
7327 23295
7327 117584
7327 54778
7327 81847
7327 114804
7327 165918
7327 79102
7327 10612
7327 129868
7327 148066
7328 7844
7328 9148
7328 54546
7328 81844
329 51465
672 51465
51465 90678
9867 51465
6045 51465
51465 84447
10210 51465
51465 84676
9246 79594
9246 255488
4214 9246
9246 9867
9246 79845
9246 57484
9246 64320
6047 9246
9246 10210
267 7334
330 7334
7334 93664
4850 7334
1840 7334
7334 7844
7334 90678
7334 57534
7334 11043
7334 9148
4799 7334
7334 9867
7334 26994
7334 11342
7334 55819
7334 220441
7334 494470
7334 26001
7334 221687
7334 54894
7334 153769
7334 10210
7334 84937
7334 223082
7334 84133
7334 148066
55585 64207
55585 79102
7703 92912
267 29089
7703 29089
6047 29089
51529 148581
580 148581
51283 148581
79594 148581
93664 148581
10668 148581
1840 148581
148581 255488
51136 148581
51255 148581
4193 148581
57534 148581
142678 148581
11043 148581
7994 148581
10193 148581
84759 148581
7703 148581
64219 148581
5371 148581
26994 148581
7737 148581
140432 148581
9604 148581
57484 148581
115992 148581
56163 148581
81790 148581
6045 148581
64320 148581
79102 148581
6048 148581
84447 148581
10293 148581
11236 148581
23321 148581
8805 148581
10155 148581
10612 148581
53840 148581
23087 148581
4591 148581
10475 148581
91107 148581
57159 148581
84676 148581
148581 201292
55128 148581
27072 148581
55905 148581
148581 151112
51569 55284
267 55284
329 55284
55284 79594
55284 93664
4850 55284
7844 55284
4214 55284
55284 57534
9867 55284
55284 64777
54778 55284
55284 57484
55284 220441
55284 494470
26001 55284
55284 79102
6047 55284
10210 55284
55284 115426
27246 55284
55284 148066
65264 255488
7844 65264
4193 65264
10193 65264
55819 65264
57484 65264
6596 65264
65264 84447
11236 65264
387 57154
56616 79444
1070 8517
6857 8517
8517 221184
3241 8517
4636 8517
793 8517
8517 94015
7178 8517
3005 8517
4176 8517
8517 29883
8517 55803
8517 51256
2792 8517
8517 10801
3551 8517
5579 8517
8517 29110
3932 8517
1017 8517
2322 8517
2268 8517
8517 10494
8517 11040
2043 8517
7010 8517
3717 8517
7006 8517
2324 8517
6199 8517
2868 8517
8517 23683
8517 10746
207 8517
6446 8517
3702 8517
7301 8517
8517 10461
238 8517
3718 8517
5979 8517
4920 8517
6732 8517
5105 8517
6098 8517
1612 8517
8517 404093
8517 9616
8517 10616
5684 8517
8517 11091
8517 84328
8517 51329
5082 8517
5204 8517
8517 9404
8517 28989
8517 10912
8517 51631
8517 90480
8517 51533
8517 132320
8517 266812
8517 90933
353 8517
3856 8517
8517 79173
8517 63941
8517 55388
8517 79657
8517 23029
8517 55651
1964 8517
8517 11269
8517 9939
6206 8517
6171 8517
8487 8517
4302 8517
8517 170082
8517 140290
8517 55346
8517 29995
8517 29982
8517 653784
8517 85480
8517 22826
8517 83786
8517 83636
6954 8517
3050 8517
8517 55319
8517 9341
8517 90011
8517 55082
8517 8908
8517 55228
3957 8517
8517 54959
8517 83607
8517 55111
8517 60370
8517 59343
8517 84320
8517 57698
8517 441478
8517 10776
331 7321
331 7322
331 7323
331 51619
331 7334
7321 54941
7322 54941
51619 54941
7332 54941
9246 54941
3093 54941
51444 51619
3093 51444
3093 51283
7322 55658
7251 55658
6047 55293
9246 84231
7321 22888
7322 22888
7323 22888
22888 51619
7328 22888
7335 22888
3093 22888
22888 55284
6048 7321
6048 7322
6048 7323
6048 51619
6048 7324
6048 10477
3093 6048
6048 7325
7251 10293
6015 7322
7251 10193
7321 196403
7322 196403
7323 196403
51619 196403
9246 196403
3093 196403
7321 9604
7322 9604
7323 9604
9604 51619
7335 9604
9604 55284
10477 84937
7335 84937
55284 84937
7325 84937
3093 64844
7321 55905
7322 55905
7323 55905
51619 55905
10477 55905
7325 55905
55293 55905
55905 100131816
10477 26994
7325 26994
7321 81603
7322 81603
7323 81603
51619 81603
7335 81603
55284 81603
6477 7334
3093 6477
9246 10425
7325 10425
10425 29089
7321 151636
7322 151636
7323 151636
51619 151636
7324 151636
10477 151636
55284 151636
7325 151636
7321 9666
7322 9666
7323 9666
9666 51619
9666 10477
7328 9666
7334 9666
9666 55284
7325 9666
9666 64400
7251 9666
7332 255488
65264 222484
7251 23295
4281 7321
4281 7322
4281 7323
4281 51619
4281 7334
4281 7335
4281 55284
7321 7681
7322 7681
7323 7681
7334 7681
7251 7681
7334 54542
373 7325
373 148581
373 7251
7322 56658
7324 56658
10477 56658
7325 56658
7328 80196
5987 7321
5987 7322
5987 7323
5987 7328
3093 5987
5987 29089
7321 9921
7322 9921
7323 9921
9921 51619
7324 9921
9921 10477
7329 9921
9921 63893
7329 54778
7332 140432
54926 140432
7332 9781
9246 9781
7321 115992
7322 115992
7323 115992
51619 115992
7324 115992
55284 115992
7321 91445
7322 91445
7323 91445
51619 91445
10477 91445
3093 91445
7325 91445
6045 7323
6045 51619
6045 7324
6045 10477
6045 7325
7325 64320
9616 55585
7334 9025
9025 55284
148581 378108
7251 378108
51127 55284
3093 23087
23087 55284
7251 23087
7321 129868
7322 129868
7323 129868
51619 129868
7326 10616
7332 10616
9246 10616
7334 10616
10616 148581
55823 148581
7251 55823
331 7335
331 7336
331 118424
331 55284
331 7325
3093 79444
7189 7321
7189 7322
7189 7323
7189 51619
7189 55293
7329 56852
7251 56852
7321 112401
7322 112401
7323 112401
51619 112401
7324 112401
7334 112401
7335 112401
3093 112401
55284 112401
7323 54941
7334 54941
54941 55284
7325 54941
54941 148581
7322 51444
51444 55284
7321 51283
7322 51283
7323 51283
51283 51619
51283 55284
25898 51619
6047 7324
6047 10477
6047 7328
6047 7329
3093 6047
6047 7325
9246 91694
3093 53840
3093 26001
3093 115426
7321 84231
7322 84231
51619 84231
7332 84231
3093 84231
3093 23609
7324 22888
7325 22888
6048 7335
6048 55284
6048 65264
7328 10293
3093 10293
10293 65264
6015 7321
6015 7323
6015 51619
6015 7324
6015 10477
3093 6015
6015 7325
7328 55521
3093 10193
7322 115123
7323 115123
51619 115123
7324 115123
3093 115123
55284 115123
7325 115123
7322 89970
7323 89970
7324 196403
10477 196403
7328 196403
7332 196403
7335 196403
55284 196403
7325 196403
55293 196403
196403 100131816
7321 51132
7322 51132
7323 51132
51132 51619
7324 51132
7325 51132
7336 84937
7334 64844
7319 130507
7320 130507
3093 140545
7324 55905
7328 55905
3093 55905
55284 55905
7328 8315
7321 90678
7322 90678
7323 90678
51619 90678
7324 90678
7328 90678
3093 90678
55284 90678
55293 90678
7324 26994
9246 81603
6477 7336
7321 55743
7322 55743
7323 55743
51619 55743
7324 55743
10477 55743
7334 55743
55284 55743
7325 55743
7321 10425
7322 10425
7323 10425
10425 51619
7324 10425
10425 10477
7335 10425
10425 54926
7328 23624
7329 23624
7332 23624
9246 23624
3093 23624
23624 54926
7328 151636
7329 151636
3093 151636
54926 151636
7324 9666
7329 9666
7335 9666
7336 9666
3093 9666
9666 54926
9666 65264
9666 148581
7329 255488
29089 255488
7329 222484
29089 222484
7329 54708
7334 54708
54708 55284
54708 64400
29089 54708
7321 23295
7322 23295
7323 23295
23295 51619
7324 23295
7329 23295
23295 118424
23295 55284
23295 29089
4281 7324
4281 10477
4281 7332
3093 4281
4281 7325
7681 51619
7324 7681
7681 10477
7328 7681
7329 7681
7332 7681
7335 7681
7336 7681
3093 7681
7681 55284
7325 7681
7681 148581
7329 54542
7329 493829
7329 79589
29089 79589
373 7328
373 7329
373 64400
7332 56658
7335 56658
3093 56658
55284 56658
7321 84675
7322 84675
7323 84675
80196 140739
7329 90933
64400 90933
648 7329
84108 148581
5192 7329
5913 65264
5987 7319
5987 51619
5987 7329
5987 9246
5987 51465
5987 55284
5987 65264
5987 63893
5987 148581
7324 55159
10477 55159
7334 55159
55159 55284
7328 9921
7335 9921
9921 118424
9921 55284
7325 9921
9921 148581
9040 54778
7335 54778
3093 54778
7325 54778
54778 92912
7251 54778
7328 140432
7328 168433
7329 168433
7328 11236
7328 9781
7335 9781
7336 9781
3093 9781
7328 81847
10477 115992
7328 115992
7325 115992
65264 115992
7324 91445
7328 91445
7329 91445
7335 91445
55284 91445
7328 162333
6045 7328
6045 7335
6045 7336
6045 55284
7321 152006
7322 152006
7323 152006
51619 152006
7328 152006
6049 7328
7321 9616
7322 9616
9616 51619
89870 148581
7321 51127
7322 51127
7323 51127
51127 51619
7328 51127
7321 23321
7322 23321
7323 23321
23321 51619
7324 23321
10477 23321
7328 23321
3093 23321
23321 55284
7325 23321
7321 7706
7322 7706
7323 7706
7706 51619
7334 7706
7706 118424
7321 7726
7322 7726
7323 7726
7321 11074
7322 11074
7323 11074
11074 51619
3093 11074
11074 55284
7335 22954
22954 148581
7321 23087
7322 23087
7323 23087
23087 51619
4591 7328
3093 129868
65264 80128
80128 148581
7251 80128
7321 85363
7322 85363
7323 85363
51619 85363
7328 85363
7334 85363
7335 85363
7336 85363
3093 85363
85363 148581
10616 51619
10616 27338
3093 10616
9260 57154
4086 57154
995 5595
995 5594
2626 3397
2626 3398
2626 3399
7157 9820
4194 7532
1111 4194
1499 9070
1499 8085
1499 4297
1499 4221
1499 5929
1499 8295
1499 2648
1499 8467
4502 29761
2597 29761
4604 29761
58 29761
2318 29761
3164 10155
8013 10155
1616 6929
6934 9802
5071 5071
648 8338
2802 63826
54766 127544
7813 26271
2099 4582
7157 54971
4193 54971
2033 9401
1786 80854
4217 8651
267 7327
3091 54583
2034 54583
5886 7316
4193 7874
2534 83737
84313 84313
51028 84313
11267 11267
11267 51028
79643 84313
11267 79643
5429 7316
7375 28882
7157 56254
5071 5903
31 672
1387 51433
1387 51434
142 2308
79885 81620
8850 81620
2033 81620
659 2274
5970 80854
7157 51341
6622 6622
5063 6622
6622 10435
6622 10602
6622 56882
6622 55843
6622 55803
1500 6622
2039 6622
6622 23710
6622 57179
6622 9921
4209 6622
3376 6622
6873 6908
6908 83860
6874 6908
6877 6908
6878 6908
6879 6908
6880 6908
6881 6908
6883 6908
5430 5431
5430 5438
5430 5439
1788 10419
9627 9627
3303 6622
3303 6620
2339 10013
2342 10013
5925 9212
1019 5925
6598 58508
6598 9757
7068 9611
8338 165918
8850 23411
4209 10498
4654 10498
4656 10498
4209 10419
4654 10419
4656 10419
3065 55743
142 4899
10856 79657
7343 51547
55143 151648
55143 151246
5371 10524
1029 6597
3008 10919
5430 6830
6830 55677
5430 55677
6252 55869
5970 51548
672 7341
672 7329
672 8554
672 51588
57805 63925
545 2175
8852 401024
995 7529
7249 7529
3320 6188
7334 10273
7335 10273
3320 10273
3320 7334
4791 8945
9709 84447
84447 84447
79139 84447
7415 9709
7415 84447
7415 79139
6667 55729
1487 6304
7013 26272
4609 10075
4216 30011
6711 64219
688 11059
468 2033
55829 79139
4298 4299
904 4299
4299 4907
1387 5966
2033 5966
8841 25855
1387 10521
2033 10521
7376 9759
2033 4149
9212 54888
5451 5591
2932 9627
6478 9627
9532 10273
3308 9532
142 3024
1616 8312
5430 10664
8350 8726
1387 8521
4194 11200
6613 10036
6612 10036
7341 10036
7334 7336
7334 387521
997 8454
3065 7088
6597 26039
7957 378884
2932 7957
4221 6929
3091 9759
3091 10014
4792 5683
7157 84148
1602 3725
4602 51701
4602 28996
6720 55294
817 9759
5978 9425
9425 10919
7486 10036
5423 7486
27 4294
81 6772
87 324
163 324
166 1432
288 5597
310 324
334 3725
396 998
408 998
408 3725
408 6721
409 998
572 7532
667 5062
667 5597
667 4802
324 667
695 2885
324 720
1213 5566
1213 65125
1387 4217
1387 5602
1387 8569
324 1387
1434 5597
1446 54472
998 1447
1447 2885
1447 4802
1447 5879
1447 54472
324 1495
1523 4149
1601 2885
1639 6772
1674 54477
998 1730
1756 4217
1810 4802
1832 5581
1958 6721
2033 4217
2033 5062
2033 2885
324 2034
2034 4208
2037 7534
2037 7532
2125 54477
2137 54477
2275 6721
1432 2316
2316 6714
324 2316
2318 65125
2495 29993
2495 54472
2670 6772
324 2801
2804 7329
2804 5598
2804 6721
1432 2872
1385 2957
3055 11183
3069 6654
1432 3096
3097 7532
3097 7534
3097 7531
3106 50649
2885 3190
324 3267
3303 9693
2885 3309
3309 6721
324 3309
3320 5058
3320 3725
3320 5590
3326 5597
3326 8569
3326 6772
3329 5597
3691 6721
3798 9693
3798 9448
3799 9693
324 3799
3840 5879
324 3852
2885 3856
324 3860
324 3861
324 3866
324 3872
3875 7532
3880 54477
324 3880
3895 54477
324 3909
324 3910
3912 7040
3913 54477
3937 7534
3983 6721
4033 7531
4033 7534
4043 5903
2885 4130
1432 4208
1432 4209
4509 9693
4509 29993
4509 65125
2885 4509
998 4512
4513 7531
2885 4538
324 4538
2752 4540
2885 4627
4627 5879
4627 7534
324 4628
4628 7532
4628 7531
2885 4629
1616 4629
324 4629
998 4646
324 4646
998 4649
324 4670
2885 4691
324 4703
4800 4802
4800 6721
4801 4802
2885 4801
1432 4820
324 4928
673 5062
998 5063
2885 5296
5339 54477
5393 7329
5406 7531
5573 65125
5575 65125
5581 9448
5591 8569
324 5707
5710 6721
5747 5879
5774 7532
324 5903
998 5910
2885 5930
1432 6091
2872 6130
998 6146
324 6232
6279 6280
998 6280
6310 6721
5879 6421
2885 6506
6548 9448
6548 65125
4802 6667
6654 6709
6709 6772
6709 54477
1432 6711
4208 6711
6711 6772
6711 23236
6711 26108
6711 29993
6711 6721
2885 6711
6711 54477
324 6711
324 6712
4802 6721
1385 6721
324 6737
6744 7531
6744 7534
6744 7532
2885 6760
998 6767
324 6872
4149 6872
5903 6872
6926 54472
1432 6942
673 7013
7013 7532
7128 7532
7145 7534
7171 29993
4216 7175
324 7175
5597 7184
5597 7203
6721 7265
7266 8569
2885 7311
998 7316
2885 7316
5879 7316
1616 7316
3725 7316
6721 7329
1385 7329
2752 7329
5970 7392
998 7444
4215 7450
2885 7456
4149 7461
7529 7531
7531 7534
7531 7532
369 7531
5058 7532
7531 7533
369 7534
4216 7534
5058 7534
5607 7534
4208 7534
1432 7701
998 7728
7329 7750
1385 7750
6721 7750
7791 65125
6721 7791
7812 65125
324 8021
8349 9448
998 8476
2885 8491
8522 29993
4802 8543
5597 8550
1432 8550
8553 54472
1385 8554
6721 8554
2752 8554
7534 8567
1432 8569
7534 8661
6721 8671
8842 54477
8848 65125
2885 8853
2885 8871
5058 8874
998 8888
5879 8888
324 8888
998 8924
2752 9063
6721 9063
5879 9113
324 9126
6721 9138
324 9146
5058 9149
5879 9223
2885 9229
1432 9252
324 9266
998 9349
9531 65125
5607 9578
8737 9578
998 9578
5602 80184
9709 54472
7531 9734
7534 9734
4208 9734
5903 9742
2885 9743
7532 9750
7534 9750
7534 9778
7531 9778
324 9818
998 9826
9857 54477
7329 9869
324 9869
7531 9874
1385 9878
324 9883
2885 9931
324 9972
7329 9994
2752 9994
6721 9994
2885 10015
7531 10036
7532 10036
7534 10036
10040 54472
10048 65125
324 10048
5566 10048
7329 10114
1385 10114
2752 10114
2885 10114
10155 11335
2885 10188
998 10188
7534 10198
7532 10198
7329 10401
6721 10401
2752 10401
2885 10451
10464 10746
324 10466
5879 10466
5058 10472
7531 10486
2885 10540
8491 10580
2885 10617
2885 10915
6721 10956
7531 10971
4609 10985
4215 10987
4296 10987
5605 10987
6885 10987
8491 10987
10987 11183
4209 10987
6721 10987
7534 10987
4149 10987
4208 10987
7532 10987
10987 65125
4216 11064
5597 11064
324 11097
2885 11127
11127 54477
2885 11183
11190 54477
5903 11214
1385 11244
7532 11346
7534 11346
22837 29993
4802 22850
324 22859
324 22872
22874 54477
1385 22926
2353 22992
324 23020
7329 23064
324 23086
7531 23108
7534 23108
1385 23126
4802 23126
4802 23152
3265 23179
23229 54477
23242 29993
11335 23269
4149 23269
23301 29993
7532 23327
7534 23327
23338 29993
324 23345
998 23345
23368 54477
324 23368
1385 23373
324 23384
7329 23384
5566 23387
6721 23390
4802 23390
4609 23451
5601 23499
3725 23499
324 23499
4802 23506
23543 54472
5879 23568
998 23580
5879 23633
7532 23677
7531 23677
2885 25758
324 25839
9693 25843
2885 25890
2885 25930
7531 25937
7534 25937
7532 25937
324 25957
324 25984
1385 26036
324 26057
324 26058
5602 26153
26258 54477
27327 65125
5058 29066
324 29109
5903 29109
7534 29109
4802 29998
8491 50618
6654 50618
2885 50807
6772 50944
7532 51306
7531 51306
7534 51306
7534 51307
7532 51307
5903 51742
324 53371
2885 54206
54474 54477
4149 54477
54477 54477
2885 54521
2885 54532
1385 54778
11335 54904
9448 55083
54477 55088
7532 55167
7531 55167
7534 55167
7532 55177
7534 55177
2885 55183
1432 55249
5058 55552
1432 55578
673 55704
5566 55704
7532 55661
1432 55671
54472 55728
6721 55729
7329 55729
1385 55729
5058 55769
324 55777
7534 55778
7531 55778
4149 55787
7532 55835
7534 55835
5058 55892
324 55914
324 56204
5879 57514
324 57536
8491 57630
5879 57630
1385 57680
1432 58508
3725 58508
2885 63898
64397 65125
7329 64397
324 64397
2885 64762
1432 64770
7532 64784
7534 64926
7531 64926
7531 65125
7534 65125
5604 65125
7532 65125
65125 65125
5058 65250
7534 65268
65125 65268
1495 79596
1432 79817
54477 80212
54477 80851
7532 81565
324 83759
7531 84080
324 84085
369 84181
54472 84181
7531 84218
324 84289
6721 84448
4294 84451
1495 84619
7532 84952
7534 84952
324 84952
7531 84952
5879 89781
324 89795
324 89796
324 89797
1432 90324
7531 90799
7532 90799
1432 91748
2885 155435
5879 112942
998 114793
26108 114823
324 115677
5879 115703
2885 124540
11183 126070
5594 136319
54472 146691
2885 147179
5058 147686
2885 152503
998 152503
1385 158358
998 158358
5597 162966
29993 170961
7532 171024
7534 171024
4802 196528
1432 203522
2752 204851
7329 204851
4802 205717
1432 10071
998 10071
29993 219790
2885 266812
2885 282974
54477 283234
324 57701
54477 284058
5583 339487
324 344148
54477 140710
54477 375260
7532 375484
7534 375484
2885 399687
369 399687
324 100101267
7532 404734
7531 404734
5371 6304
6839 23523
4286 8554
4286 9063
4087 51377
4088 51377
4092 51377
1452 4194
2033 8841
8841 8850
4209 8841
8607 10856
6046 8359
3014 55872
3014 5599
9913 29950
9792 9913
8850 29950
8850 9792
10155 29950
9792 10155
7514 9792
1540 10013
2099 9759
2099 10014
2099 9734
4302 84444
4193 7316
6500 51530
8454 51530
7316 9958
5071 5685
4869 23569
4609 29028
1788 8350
5591 9971
2547 9971
7520 9971
8359 151636
4221 22938
4221 4609
3054 8314
8557 84676
4703 84676
7136 84676
7138 84676
7140 84676
203 84676
9499 84676
4892 84676
4633 84676
1158 84676
226 84676
8574 84676
7384 84676
11112 84676
672 7153
2033 8350
8350 22933
5897 6502
142 51588
8850 55038
9913 55038
10155 55038
7514 55038
23582 51548
367 23195
367 338322
367 6595
367 6597
367 7704
367 9862
367 23258
367 22890
367 116931
367 6602
367 8405
367 27030
367 22920
10013 84458
7767 10419
4000 5928
467 4193
3065 8720
2099 2314
3066 23492
10919 10951
1956 5111
6046 6908
7157 56950
7157 80854
50943 64375
3066 4261
5036 56254
5585 10013
9968 79923
10013 10537
2353 4150
3725 4150
5971 10919
3065 26060
3066 26060
2305 11200
2185 8932
7975 7994
1050 4149
8349 8819
571 7157
571 7975
4287 8841
7157 7994
4287 9611
2033 22933
118 6599
7158 9656
8856 9611
2186 4087
2186 4088
8350 54583
142 29843
142 26168
3714 142678
1455 5187
5187 8945
5187 23291
672 5430
5241 6605
5241 8289
7142 10038
3306 10038
142 3306
3276 7014
675 871
675 55245
11176 84148
688 2099
4152 8554
4152 9063
1129 6418
1131 6418
1390 3065
3276 8204
8204 8841
3172 3276
10128 10891
2308 10128
4221 8350
54496 140690
3024 140690
8338 140690
8350 140690
8338 54496
8359 54496
4929 6595
4929 6597
5307 6595
9126 113130
23244 113130
23047 113130
5885 113130
3065 4092
4089 4092
7428 9093
604 6688
3065 3070
472 51523
207 4084
4171 79648
6601 79648
6598 79648
3091 10868
5704 6045
142 8216
142 23650
142 221504
274 5991
274 79842
328 661
328 3229
328 6943
467 661
467 1386
467 26039
468 7769
468 8805
468 11036
473 8216
648 2307
661 3182
661 3206
661 3225
661 4488
661 10002
661 23543
661 84528
661 84838
862 4762
862 6887
862 63978
862 84105
864 3431
988 7584
988 84105
988 284312
1053 5451
1053 6909
1053 6923
1053 10025
1053 10260
1053 11036
1053 25920
1053 27097
1053 60529
1053 80108
1053 84678
1053 171017
1385 5991
1385 7584
1385 10346
1385 22823
1385 23512
1385 80818
1385 168374
1386 7528
1482 7088
1487 6925
1487 84458
1616 6925
1642 3232
1642 4848
1642 9935
1642 11179
1649 3202
1649 10214
1649 10743
1649 64288
1761 23650
1874 3399
1915 8517
1993 3182
1993 3225
1993 10002
1993 23543
1998 27033
2001 4778
2001 26039
2002 2016
2002 10481
2016 3206
2016 5433
2016 8626
2016 11036
2016 11108
2016 60529
2018 4211
2018 7089
2018 11036
2034 9915
2071 284312
2118 3233
2130 2146
2130 3661
2130 4796
2130 5991
2130 6596
2130 6827
2130 7738
2130 8341
2130 8548
2130 8841
2130 9513
2130 10473
2130 11128
2130 11319
2130 22890
2130 22955
2130 23512
2130 79733
2130 85363
2130 163087
2290 8928
2305 79842
2313 4088
2516 30827
2623 6879
2623 7706
2623 9278
2623 10743
2623 23650
2623 26009
2623 30851
2624 4089
2624 5450
2625 5915
2626 60529
2626 79842
2735 7494
2735 10743
2908 4488
2908 5371
2908 6257
2908 10002
2908 10432
2908 23764
2908 26137
2908 79842
2908 84838
2908 221504
2960 8517
2960 9139
2960 23650
2960 84105
2960 89870
2960 221504
2960 284312
2962 5987
2965 3227
2965 5450
2965 7862
2965 122953
2965 284312
2972 84105
3005 7494
3054 4779
3054 80764
3059 7597
3059 8216
3059 8517
3059 8548
3059 23648
3059 23650
3066 26039
3068 7494
3131 3174
3131 4602
3150 4778
3169 7088
3171 7088
3171 7089
3171 60529
3172 5092
3182 3229
3182 3233
3182 23543
3182 162989
3196 3664
3196 4173
3196 4211
3196 5451
3196 7088
3196 10379
3196 11036
3196 91392
3200 11137
3200 60529
3202 4086
3202 11036
3202 79797
3206 6617
3216 6943
3216 9338
3216 60529
3219 6665
3219 10514
3219 10745
3219 51147
3219 79797
3219 84525
3219 84654
3225 3229
3225 3231
3225 3235
3225 5433
3225 5451
3225 7538
3225 7703
3225 9111
3225 10379
3225 11036
3225 23466
3225 171017
3227 3662
3227 4088
3227 4211
3227 6667
3227 6774
3227 10014
3227 11036
3227 30009
3227 30812
3229 10002
3229 84528
3232 60529
3233 6258
3233 6615
3233 9191
3233 10481
3233 10771
3233 10921
3233 27033
3233 29883
3233 65982
3233 140461
3233 201798
3235 9214
3397 8517
3399 8517
3399 8819
3399 9139
3399 63978
3431 4674
3431 7746
3659 10379
3662 5629
3662 10481
3662 10538
3662 51513
3663 89870
3664 5991
3664 79842
3670 9079
3670 89884
3670 170463
4007 23650
4010 23648
4086 6942
4086 26039
4087 5450
4088 26039
4088 79842
4097 11036
4152 57473
4172 8216
4212 5087
4212 7706
4212 9326
4487 7089
4488 5450
4488 5468
4488 7088
4488 7089
4488 51201
4602 6672
4605 8216
4605 89870
4605 221504
4664 5450
4762 6895
4762 9139
4778 6758
4778 51282
4780 8805
4790 5092
4790 221504
4791 64332
4799 55534
4800 11137
4800 64895
4862 8820
4862 158800
4862 284312
4990 11036
5036 8517
5083 6759
5083 7088
5083 7089
5083 8431
5083 8939
5083 9325
5083 11036
5083 51157
5083 126070
5090 9326
5092 5934
5092 6602
5092 6829
5092 6928
5092 7571
5092 7597
5092 7748
5092 7753
5092 8819
5092 8914
5092 9330
5092 10127
5092 10153
5092 10260
5092 11059
5092 11128
5092 22955
5092 22982
5092 26036
5092 29117
5092 51621
5092 55320
5092 57658
5092 57801
5092 64895
5092 65124
5092 79813
5092 84105
5092 85363
5092 148206
5092 163081
5308 9326
5316 5991
5316 79842
5356 284312
5371 5434
5371 5468
5371 9443
5371 84105
5431 8216
5431 8517
5431 284312
5433 8517
5433 23650
5433 284312
5434 8216
5434 8517
5434 23650
5434 284312
5450 7849
5450 84528
5451 10379
5451 10481
5468 9925
5468 10002
5468 23764
5468 26137
5468 79842
5468 84838
5468 221504
5468 284312
5629 79842
5914 55806
5915 6258
5915 55806
5934 7494
5981 23648
5981 284312
5987 9412
5987 54620
5987 55806
6047 8517
6258 10153
6426 7494
6474 23650
6617 10002
6617 23650
6617 84528
6657 60529
6667 30012
6672 8216
6672 23650
6721 8216
6756 8939
6758 84105
6758 284312
6759 7494
6759 8216
6772 8216
6774 6778
6774 26039
6774 84105
6778 8805
6778 9802
6778 10153
6778 11059
6778 51132
6778 55139
6778 55628
6778 57621
6778 168374
6829 8517
6829 23648
6829 55534
6829 79842
6829 84838
6879 8517
6879 10346
6879 284312
6882 8216
6887 6938
6887 9139
6887 84105
6895 8517
6895 9412
6895 30818
6895 60436
6907 55806
6909 8216
6921 29950
6921 140462
6925 6929
6925 9328
6925 51588
6925 56676
6932 26039
6941 8216
6943 9328
7021 8216
7021 170463
7024 7342
7026 9325
7067 79842
7088 27287
7088 30012
7088 56751
7089 27287
7089 30012
7089 56751
7494 8431
7494 8939
7494 8971
7494 9325
7494 51157
7494 84105
7494 126070
7517 9326
7528 7775
7544 221504
7571 221504
7572 7706
7572 9326
7592 30012
7597 7597
7597 10214
7597 22890
7621 55734
7696 8216
7696 23543
7703 25803
7704 139324
7727 54925
7728 8216
7750 79842
7752 133522
7769 23648
7775 10002
7862 57326
7988 26009
7988 133522
8061 8805
8216 8216
8216 8517
8216 8607
8216 9443
8216 9759
8216 10025
8216 10036
8216 10062
8216 10147
8216 10153
8216 10743
8216 11059
8216 22890
8216 22955
8216 26009
8216 26036
8216 26574
8216 27044
8216 57474
8216 64895
8216 79733
8216 79813
8216 79998
8216 84172
8216 84456
8216 84678
8216 85363
8216 92565
8216 142689
8216 148206
8216 201514
8216 246175
8458 284312
8517 9049
8517 9443
8517 11059
8517 11074
8517 11128
8517 22938
8517 23650
8517 26009
8517 79842
8548 26009
8548 57862
8861 9355
8914 284312
8970 30012
9070 284312
9079 170463
9139 54620
9139 63978
9214 9326
9214 26287
9219 90390
9412 84105
9412 284312
9443 23543
9443 23650
9443 51003
9443 84105
9443 84528
9443 89870
9443 284312
9457 55663
9513 284312
9669 79842
9678 84105
9759 26039
9925 23338
9935 51201
9935 55734
10002 10379
10002 23543
10002 162989
10014 23764
10036 23543
10036 84105
10062 26039
10084 30012
10127 284312
10214 79842
10214 84105
10214 84838
10214 284312
10260 29950
10260 30012
10346 26009
10363 11036
10379 10620
10379 27287
10379 30012
10379 63946
10379 117154
10438 84105
10481 57474
10481 60529
10743 55534
10743 84838
10773 10773
10793 221833
10919 57473
10921 57474
11036 23543
11036 23764
11036 30012
11036 79842
11036 159296
11074 284312
11100 30012
11108 11108
11108 29950
11179 51043
11179 79724
22890 55534
22938 84105
22938 89870
22938 284312
22955 55534
23338 51147
23338 79842
23338 84838
23543 23543
23543 29117
23543 162989
23648 63926
23650 30851
23650 54620
23660 221504
23660 284312
23774 26039
26009 55534
26009 57326
26009 84105
26009 84838
26009 130557
26009 221504
26039 26574
26039 51132
26039 51616
26039 57798
26039 84108
26039 90390
26039 118932
26145 84105
26287 26959
26287 79842
26508 221833
26574 84105
27033 57474
27316 57474
29079 84105
29950 91612
30009 57474
30012 51147
30012 84525
30818 84105
30834 51042
51003 284312
51176 79842
51282 84307
51616 89870
51684 65988
51684 139324
55628 221504
55628 284312
55663 84307
55734 130557
55734 133522
55734 221504
57057 284312
57326 84105
57727 57727
57801 84105
60529 60529
64105 84105
79722 284312
79797 221504
79813 89870
79842 80032
79923 84528
84105 84164
84105 90390
84105 90655
84525 284312
84528 162989
84684 284312
89870 89870
91612 221504
130557 130557
130557 133522
133522 221504
146434 146434
162655 221833
201516 201516
246175 284312
252884 284312
284312 284312
8202 10498
1387 10498
8350 10498
3276 8359
3091 10956
3091 112399
1642 8350
8350 8451
8350 11091
545 6118
545 11200
7329 55143
5903 55143
672 7520
1482 3065
2737 9968
2017 23411
5970 25855
983 157313
4297 11091
11143 81620
4298 11091
56672 123228
7258 8338
7258 8349
3065 5268
7290 25842
7290 55723
2011 51564
4140 51564
81 51564
81 4205
4205 51564
3207 7528
8350 23028
10971 51564
2099 64754
3014 165918
4172 25949
23582 25949
1112 4221
1432 55300
2315 4734
2315 83737
1840 4214
5300 5914
2308 6502
5467 10499
2033 5467
29803 51053
2033 10498
10498 10499
367 23411
861 28996
2033 28996
28996 28996
1080 10273
7134 84676
7161 10048
4193 8349
4173 11198
4173 6749
5599 7157
2099 10273
10422 63891
1027 10422
1027 63891
9611 23411
7862 84289
7862 64769
3619 6790
3725 11143
4901 8721
3725 8721
1050 8721
3066 3667
3667 5580
6010 6010
1869 10971
8945 26271
4654 6839
4101 7157
8359 10524
1487 3090
1488 3090
3090 8289
3066 9314
10951 84787
23468 84787
8317 10036
1017 10036
7917 140690
25 8202
3725 7341
1743 6478
4842 10273
4436 7507
4436 29935
4437 7507
4437 29935
25942 79685
79685 79685
6418 11277
2033 5325
1387 5325
1387 57708
2547 23410
472 1653
1111 79648
1973 3276
9968 10919
5925 8091
3619 7813
7813 9212
332 7813
1660 2130
10015 30011
6500 9978
6502 137529
2932 6615
1642 81620
1642 8451
4137 10273
5531 11184
3665 4615
3065 54815
3065 57459
5928 54815
5931 54815
1025 5430
8350 23081
8350 9682
8350 9070
6502 11274
267 7316
4193 9349
4089 6502
675 8237
8453 57492
8349 57492
6921 57492
4848 9612
4848 9611
2874 4848
995 11200
1029 10524
4193 6125
4193 6135
10856 55198
10856 26060
10395 23286
8350 23286
142 11198
1499 5626
1482 23125
1812 11255
2099 4221
3065 4928
23426 23426
2099 9219
6304 8850
9500 26574
7157 7528
5310 6477
9575 23411
406 23411
3308 23186
2122 6839
2116 55818
4088 10370
8359 51547
8350 51547
8349 51547
8338 51547
207 9612
867 26018
5710 56893
8850 58160
3065 58160
5599 9734
5601 9734
5602 9734
3725 9734
7128 8737
4691 8338
4691 8349
331 332
329 332
330 332
332 3763
4734 6331
4193 7528
1029 7528
7536 92283
3066 92283
9101 57132
10617 29082
10617 128866
5119 9101
9101 92421
9101 91782
10617 92421
8338 114803
7157 7444
4734 4914
3621 7533
3621 7529
3621 7531
3621 10971
3621 7532
2810 3621
3621 7534
595 3642
207 6598
207 6599
6598 6599
405 672
3299 6597
142 9918
4137 10013
7329 51564
5980 11200
3065 29803
6714 8841
8521 8841
1387 8841
801 3014
996 1499
7082 8531
891 64061
10155 10951
8850 28999
10273 26232
10273 126433
1029 4869
7157 7428
867 84959
7316 84959
7316 53347
8473 10724
545 5976
9638 10589
6602 9638
9638 79685
9638 23774
9638 11011
9638 90987
9126 9638
9638 23122
9638 22930
9638 9638
9638 23286
9638 26064
9638 60592
9638 80178
4943 9638
9637 9638
9637 26064
9637 90987
9126 9637
9637 10081
9637 79685
9637 23122
9637 23286
9637 10589
9637 22930
9637 60592
9637 23774
9637 11011
9637 80178
4943 9637
7189 10892
7186 10892
8454 84893
9978 84893
473 7101
1822 7101
2033 6667
1026 2597
2597 6418
891 2597
867 53347
4609 55294
5618 23291
28996 51701
6885 28996
4193 5886
6477 9627
6478 6622
4088 83737
2194 9099
10210 22927
1616 22927
10401 22927
10042 22927
10524 22927
7329 22927
22927 23645
4904 22927
708 22927
7157 22927
1050 6597
1050 6595
25942 100316904
6839 8350
2101 8204
2103 8204
2104 8204
2099 6667
2101 6667
2103 6667
2104 6667
8473 23636
1457 8473
4137 8473
7525 8473
2146 8350
2146 3024
3024 23512
3024 8726
3024 5928
3024 121536
3006 23512
3006 8726
3006 121536
11143 51053
990 11143
4999 11143
4171 11143
6613 23186
6613 23028
7157 57621
7157 147923
1045 6595
1045 6597
1045 6598
1045 6602
6418 8350
6418 255626
2099 5931
2099 5928
7157 23028
2033 3324
367 6605
1457 7258
8554 9611
7329 9611
6881 80854
8350 80854
5501 10013
2099 3621
3014 5591
579 4086
579 3065
579 4089
8338 54815
8349 54815
8350 54815
8359 54815
8338 57459
8349 57459
8350 57459
8359 57459
2033 8338
2033 8359
8350 8850
8359 8850
8932 10460
5449 5469
2624 5469
6597 10419
6595 10419
10419 25942
6605 10419
6598 10419
6599 10419
8350 10419
8359 10419
6605 25942
6598 25942
6597 23309
6595 23309
6605 23309
6598 23309
4609 6597
4609 6595
4609 6599
4221 25942
3065 4221
3066 4221
5018 5018
5018 28998
5018 55052
5018 10573
5018 51642
740 5018
5018 51258
1108 5987
1108 6597
3206 5087
1147 5970
1147 9612
1786 2146
1788 2146
1789 2146
2099 3065
10498 10847
8522 8522
6595 10657
25822 387332
3014 5524
6720 51621
6721 51621
3159 55170
8091 55170
26986 55170
4869 8091
3159 4869
467 5970
8543 9112
2099 8543
3066 8543
3065 6850
3066 6850
6850 8841
6850 9759
6850 10013
6850 9734
1387 1616
2033 4609
2648 8350
2648 8359
2648 4609
3172 23054
3172 10891
3172 96764
3172 9970
10891 23054
5036 25942
3066 25942
3621 126961
2353 10499
2353 8202
2353 10498
8648 10498
4799 25942
4221 4297
8359 84148
7391 10732
2033 2115
2115 8850
8350 84148
8350 10943
8359 10943
2690 5771
2690 5787
2690 5770
2690 5794
1849 2690
2690 5780
2690 5774
2690 5783
4086 51588
4087 51588
4088 51588
4089 51588
9611 23013
6714 7421
3291 8850
2648 3291
4088 93649
4087 93649
207 2146
2782 9759
2782 10014
1051 1387
1052 1387
8350 9611
8359 9612
4086 7528
4087 7528
4088 7528
4089 7528
190 5241
2033 51621
367 23132
7329 23132
142 2033
142 1387
142 9282
142 1024
142 3159
142 2962
142 4790
142 142
142 3065
142 3066
142 8841
4088 4089
6662 148327
1877 3065
1487 6934
3609 7528
3276 7528
3065 4261
1111 7514
4824 6667
4824 6668
4824 6670
4824 6671
4824 389058
6599 6605
6601 6605
6602 6605
6598 6605
4297 5430
5430 8085
4221 5430
6294 9611
9014 80764
5888 9656
128674 128674
8350 10919
4869 7528
1385 2033
6667 7157
3065 6667
9611 10062
7376 9611
6722 9759
604 255877
25942 255877
3065 255877
815 7529
816 7529
7329 10014
4361 9656
10013 347733
7846 10013
2547 3651
3651 7520
3651 5591
351 6418
5252 8350
5252 8352
5252 8353
5252 8354
5252 8355
5252 8356
5252 8357
5252 8358
5252 8968
2091 3276
2091 10196
2091 55170
1385 3065
2099 84458
7421 84458
3065 84458
8841 84458
9759 84458
2099 9015
2099 9014
6957 9014
6256 9014
5241 9014
5705 5914
329 56616
330 56616
1026 4193
8856 9612
2033 3725
2736 6497
2737 6497
604 2033
1385 5451
6118 11100
6117 11100
1052 51588
2099 80854
1387 4287
2033 4287
4287 8850
3172 9612
3172 8841
3172 9759
7112 8841
5468 9611
1387 8350
6310 9612
9612 342371
9611 342371
342371 342371
6310 342371
8350 29072
29072 29072
5430 29072
3320 6667
3175 8431
841 51564
6605 23186
4869 8350
4869 8338
4869 8349
4869 8359
2033 4869
6839 7067
7157 8295
4208 10499
896 10499
1019 10499
8359 387893
6839 8535
8202 9611
4261 6597
9219 64919
9112 64919
3066 64919
5931 64919
5928 64919
3065 64919
53615 64919
1207 84967
1207 134353
6606 134353
6606 84967
6606 6633
8359 11176
3065 11176
1786 11176
1789 11176
891 1026
1026 9759
1026 10013
1026 3066
207 2308
1387 9739
5903 9759
7280 10013
2033 23426
10498 23426
1499 10498
3091 391104
4287 7415
7415 10277
4287 10277
57092 115426
3091 3308
8431 23741
2648 23741
10499 23741
3012 23741
3018 23741
8350 23741
8359 23741
2033 8335
2033 3018
3065 7024
3066 7024
7024 25942
11051 83737
11052 83737
5430 83737
4734 11052
4734 9898
9898 83737
11052 51741
322 11052
10915 11052
4603 51701
4603 28996
8335 8850
3018 8850
7428 10868
993 23291
993 8945
1540 10293
2033 8202
8359 80854
7316 26088
7316 23163
208 331
207 331
2288 3320
3320 9049
2289 10963
2288 10963
9049 10963
367 83637
6103 8243
6103 9126
2931 4609
26994 64750
9611 9682
6597 51053
4609 55536
6774 27043
4088 9759
4088 10014
1387 7913
2033 7913
7913 8850
9759 10971
9759 57763
546 9759
5980 9759
9759 55201
8625 9759
8625 10014
8625 9734
10014 57763
9734 57763
984 11143
8350 11143
8338 11143
25 11073
4297 7157
5929 7157
4221 7157
7157 11091
8350 10951
3454 23291
1406 2648
5925 9682
472 84148
6857 10432
6258 7421
472 1386
5987 8554
5987 10401
5987 9063
5987 51588
2099 4436
2100 4436
10254 23468
546 23468
23468 25836
6672 25836
11335 25836
6667 9612
6667 9611
6667 54880
4155 83983
8338 83983
8350 83983
3014 83983
1051 9612
4780 9612
2810 7157
1432 7024
5594 7024
5599 7024
6667 64919
7025 23468
6667 23468
998 8874
867 998
5683 29978
2122 4086
2122 4087
2122 4089
3065 8431
8431 8841
8431 10013
1487 2033
1387 1487
8359 8841
8359 9611
4800 7157
641 7329
641 6853
641 10445
641 5709
2104 10891
142 10001
7421 9604
7421 8031
1457 8841
5531 8841
7994 8350
7994 8359
861 7994
2033 4790
7080 8648
1540 8517
1540 7186
1540 7189
5515 5934
5436 7428
7161 57520
8907 10618
1173 10618
10618 26985
2099 5225
1026 2099
3475 4208
3475 3475
3475 4654
3475 9759
5310 9734
672 4088
6883 11016
6874 11016
3014 7486
3315 5587
2033 3007
2033 317772
1026 255488
8932 125997
53615 125997
1108 125997
9219 125997
9112 125997
10714 125997
3065 125997
3066 125997
5928 125997
5931 125997
4609 6502
4738 123228
3308 9531
4152 80063
9869 55729
9869 80063
6667 80063
5925 6774
4609 84875
8350 84875
8338 84875
8349 84875
8359 84875
5431 9150
8338 10419
688 3065
688 2033
595 6774
8454 55832
5071 5705
1387 10499
2033 6774
1387 6774
3172 6667
5315 8925
2033 6720
3658 10616
5430 7428
23411 53335
1616 4089
5591 57379
2965 10587
2965 6257
4801 6883
4802 6883
4801 6882
4802 6882
4800 6882
4800 6883
4800 6878
4801 6878
4802 6878
5970 10498
58 1660
1660 3183
1660 3014
1660 5591
2646 7186
367 7050
7050 25942
1024 4609
902 4609
1025 4609
1387 3064
3064 8850
1457 3065
6667 8900
890 6667
1017 6667
3066 5925
473 126961
473 10919
207 4851
2033 4602
5204 10155
6688 25942
2099 4435
3184 9219
3065 3184
6776 10498
3276 6776
3014 11198
3014 6749
142 3014
2547 3014
3014 10524
55352 121504
1387 10629
122953 122953
1386 122953
7101 23028
1728 3621
10474 23253
8841 23253
9612 27086
472 2309
5515 51564
2625 6667
2625 29803
7428 64344
4790 8945
6910 10524
6722 10524
6528 6528
23624 83737
1147 79004
3551 79004
23645 79004
1387 2113
2033 2113
2113 9439
1387 2114
2033 2114
4778 8850
4609 8850
8350 80764
8359 80764
8841 80764
3065 9314
25 4792
6774 64332
9149 10014
5111 9031
3065 10661
4793 9612
4794 9612
4794 9759
4794 10014
2146 80314
9219 23314
3065 23314
5111 387893
3159 5468
5468 6667
5468 7020
1051 5468
4209 5566
5970 79753
2100 10499
2100 9326
2100 9325
2100 221037
2100 4793
2100 8204
871 2100
2100 8805
2033 2100
5468 5469
5468 9326
5468 9325
5468 221037
4793 5468
871 5468
5468 8648
5468 8805
5468 10499
5468 8202
545 22897
22897 84126
3276 5970
814 9759
3091 112398
1026 2033
5590 6667
983 64061
1017 64061
1019 64061
3006 5591
3006 171023
142 3006
3006 402569
3006 4691
1499 3006
3006 3837
3006 11091
3006 55759
3006 9584
3006 4904
3006 22827
8048 9759
367 6720
1620 23411
2100 5594
3065 5566
56731 56731
10014 56731
3551 5970
5970 29110
5970 9641
5970 6880
5914 7155
6907 79718
3065 4088
4088 6498
4088 7050
4088 25942
10036 10036
2002 3065
4208 10014
4208 51564
3065 51564
3066 51564
9759 51564
10014 51564
51564 51564
5925 132660
8350 9869
6928 8350
8350 23426
8350 9971
7421 8648
6857 25942
8350 27043
8338 27043
8349 27043
8359 27043
3024 27043
3065 7161
604 1107
604 57504
3065 7157
1154 2057
1154 4615
4615 23098
23098 353376
7097 114609
7099 353376
4615 51135
51135 114609
9618 57154
862 6938
1387 6938
2033 6938
6874 6938
6908 6938
4152 9869
8856 10891
6595 8431
8431 25942
6598 8431
6605 8431
1660 7329
2033 3726
2033 6736
3837 6736
6736 8841
9055 24137
9055 9493
1062 9055
6597 6774
1025 6774
4088 8850
2033 4088
4087 8850
3619 9212
1489 2033
5468 23426
6256 23426
5469 6256
2074 8335
2074 3018
2074 8350
2074 8359
2120 9611
862 1822
4654 8850
6908 7629
7629 8554
1387 3216
9112 23421
3159 5578
5578 8091
7024 7528
861 9611
2308 22933
3172 7514
7421 9318
9318 9611
1387 3838
1387 23633
2033 3838
5914 8648
5469 5914
6882 7421
6882 7067
10664 25942
5469 7421
1859 3018
1859 8350
1859 8359
1387 2516
472 3065
5564 10014
5978 6908
2959 5978
9318 23309
9318 25942
7157 25942
6418 6418
3065 9734
2033 3091
8359 51111
8359 84787
3159 5914
1387 3159
2023 3065
142 7520
142 2547
1999 6908
5347 10010
3065 11331
3066 11331
8841 11331
10014 11331
7025 11331
7026 11331
5087 5451
5316 5451
8125 8350
8350 9014
8125 8359
8359 9014
8338 9015
2033 8349
8359 9015
8350 9015
8125 8338
8338 9014
8125 8349
8349 9014
8349 9015
7067 9611
274 4609
1789 3066
1789 6839
1789 8467
1789 23468
1789 11335
6256 9611
6256 6714
7067 23426
7067 8648
1387 10847
5970 51586
5970 9439
5970 9443
6720 51586
6720 9439
6720 9443
1387 7421
5594 7153
1387 8359
695 10018
6598 10018
2969 10018
1455 9112
2146 5934
6498 9611
6498 9612
10553 57727
10553 25842
4086 170261
3603 8841
3312 3603
5468 10524
2908 6418
8317 63967
10013 10146
55170 121504
55170 126961
142 4772
3050 6667
55170 333932
861 9246
6477 9246
4088 7421
2177 8658
2177 7013
545 353497
5585 126961
5524 9759
2057 5335
2057 3635
91 2280
472 11200
55120 55284
5925 8850
641 83990
983 2305
2188 51659
2547 8850
2033 2547
5566 7141
5567 7141
5568 7141
5566 7142
5567 7142
5568 7142
5578 7141
5578 7142
3159 5451
3159 5452
3159 8850
3159 4790
2033 4801
1387 3146
1387 3148
4841 6597
4841 6598
4841 6599
4841 6602
3065 5467
7528 54617
7528 8607
7528 10856
86 7528
1108 5931
1108 5928
1108 3065
2099 23426
2033 2624
2624 2648
546 1616
2626 6667
2627 6667
5449 9611
8820 9611
1387 5449
6714 7068
9611 22938
2033 22938
1062 5594
3065 51588
3066 51588
1387 3659
5111 55120
2033 3065
6880 9611
6878 6880
2959 6880
2959 9611
6878 9611
6880 9975
9611 9975
2959 9975
6878 9975
9975 23309
3065 9975
3065 4609
4609 10524
9025 9656
5888 79728
10635 79728
6721 22926
4602 10155
4602 6497
4602 25942
4602 9611
6497 10155
10155 25942
9739 80335
860 51564
6778 10499
9975 10524
11177 54108
11177 54107
8467 54108
8467 54107
5111 56852
2145 8726
4297 6305
4297 4534
2099 6195
207 4193
7157 9063
3725 9063
3725 8554
2932 2932
5347 55743
839 9354
3002 9354
4602 7329
26073 353497
26073 51455
10459 26073
823 2175
823 2189
8202 8850
7067 9612
4297 6418
7323 10273
2072 2189
2067 2189
1459 84232
1457 84232
598 414899
201254 378708
57697 378708
11073 83990
2099 2959
57599 91833
9959 91833
5111 79915
1965 5610
5914 8202
2099 9612
2188 57697
57697 80010
7156 57697
2101 2104
79365 79365
4654 79365
4654 8553
3065 79365
23411 79365
55818 57591
55818 57496
55818 93649
2932 4261
4609 5469
4609 10025
4863 8295
1786 3070
1789 3070
1786 3065
1487 23186
1487 3066
1487 23028
5914 55791
2099 55791
6095 55791
5468 55791
7068 55791
2908 55791
10919 10919
10919 23468
10919 11335
2146 11331
367 6421
1788 8535
142 6667
4087 4092
6790 9874
6790 11011
4654 93649
2908 7026
545 641
6597 10498
7421 23426
142 472
3276 8370
3276 23426
8350 22976
8350 55870
3297 9112
1052 3065
1052 8841
1052 9759
2033 9314
5716 5970
4790 5716
1499 55553
3065 55553
2099 5970
2099 5245
3621 9318
3622 9318
468 8850
8819 55893
3065 55893
9111 10524
367 90480
1460 8479
1457 8479
1104 3840
1104 3837
5071 11315
9314 10524
688 55294
996 9656
2146 5511
4086 4946
4946 5692
10210 25942
9611 11177
1660 7486
2908 7157
1823 5317
1823 3728
836 6045
842 6045
6878 129685
6881 129685
6884 129685
6877 129685
6908 129685
9913 129685
6121 376497
5460 11091
142 9555
9631 9759
58 9759
4879 9759
775 9759
338 4040
10933 57649
546 8350
1387 7994
51317 126961
1788 29947
1789 29947
29947 126961
8370 29947
8338 29947
8349 29947
7088 23411
4772 10014
4772 8850
2033 4772
6756 89884
1147 126961
2017 10013
5292 126961
4869 7020
3172 6720
2091 10528
2091 10856
2091 8607
1316 26747
1316 6880
6880 26747
6880 10856
6880 8607
8607 26747
10856 26747
8607 55011
10856 55011
2091 55011
1316 2091
1316 10528
2091 6880
9014 79101
9013 79101
9015 79101
7343 79101
1946 6714
1946 23426
6714 133522
1107 5116
1108 5116
2033 5594
6497 6688
4193 7329
4088 9978
1385 8030
1386 8030
1385 5499
3065 8030
8350 9212
8350 83903
604 1387
9112 11315
2033 5079
5163 6446
2101 8850
2101 23411
2101 55869
6502 9978
468 8945
3845 5924
9971 23054
9810 51322
51322 56254
5430 51322
10971 64092
7534 64092
2810 64092
7529 64092
7531 64092
7532 64092
7533 64092
8819 64092
4683 23411
1869 3054
1871 3054
1874 3054
6790 10013
3066 6790
6597 57591
8841 10488
1912 6477
7316 8916
5710 10273
1051 2648
1051 8850
9140 10533
1080 3320
1080 3312
5977 6595
5977 6597
5977 6602
5977 6598
5970 5977
5971 5977
5966 5977
4790 5977
4791 5977
595 5600
2034 7428
1017 3024
207 9869
4297 8350
4297 8359
23028 27043
3090 7329
3090 26168
3090 8554
3090 9063
983 55904
545 2033
6883 9015
6883 9013
3065 55929
4331 55929
3276 9337
3276 121504
4088 10664
836 51053
1457 51053
5903 5905
776 793
5499 10155
5500 10155
1655 8554
5914 6604
5914 8289
1107 4602
672 1032
6839 64919
5879 6418
7534 9156
7529 9156
7531 9156
5591 7068
5591 7067
7067 8841
6907 7067
7068 8841
5591 8841
8290 25842
2099 10474
367 10474
10474 10587
8856 10474
1869 8204
6957 10664
6256 10664
8487 10111
6872 25842
6872 8359
6872 8350
8359 25842
8350 25842
8202 9612
8841 83746
8359 83746
8431 23411
5595 7421
3172 5595
5595 6256
2002 5595
5594 7421
3172 5594
5594 6256
2033 256646
10565 84661
1104 28989
8350 55193
8359 55193
8349 55193
8338 55193
3024 5591
3065 5468
6045 7337
6045 6045
6045 8338
8350 10524
2120 7329
6304 51366
6304 10210
6304 8535
6304 8554
6304 10401
6304 51588
5886 7337
5887 7337
1616 3020
672 3276
4602 6124
1869 23028
1869 80854
10856 10919
648 7874
6045 7874
7703 7874
7874 57332
648 8237
6045 8237
7703 8237
8237 57332
1104 8350
1104 8338
1104 8349
1104 8359
3276 9070
1108 8350
7552 23133
4193 8290
7157 79813
23411 80854
2874 9612
4792 6500
4792 23291
1499 8945
10365 57154
3014 6197
5929 11091
472 1108
6789 23411
7529 10036
2547 10036
7520 10036
6418 10036
8125 10036
10036 10541
3148 10036
10036 51428
10036 10971
4067 201161
8317 56852
4193 51065
4193 6232
7466 57154
10933 79728
9643 79728
8350 114799
7994 126961
6615 23186
6615 23028
3065 6615
1869 7799
10013 11076
3725 53615
596 5071
4778 5599
142 5111
142 5423
2353 5598
2353 197131
867 55620
989 1062
1062 8454
1062 83540
1062 2175
1062 9618
1062 3337
1062 1062
3091 4176
4176 6921
4176 7428
861 10273
3516 5927
5579 8350
5578 8350
2177 55215
2177 5111
2189 6709
3014 23774
3014 6597
1612 27252
8554 9794
9734 9794
2188 3280
2189 3280
3280 55120
2175 3280
7556 11335
10155 84838
11335 84838
6015 7874
2146 7874
7874 23512
7874 8726
5879 64718
6603 64718
7398 57599
5111 57599
2177 7398
58 1072
2187 80233
80198 197342
91442 197342
57697 197342
1111 2178
7337 7337
7157 7337
5888 7486
5893 7486
5888 5893
546 7486
7486 25788
2189 10935
545 2177
29089 55120
55120 55120
2187 55120
2189 7517
1499 6304
7157 10919
8350 79813
1051 10498
267 9709
1739 7337
7337 23513
291 4792
5111 7398
4092 23411
6647 25897
2178 2188
9232 9354
5507 378884
7341 9612
7329 9612
4297 9646
4297 54623
142 8337
142 255626
142 3020
142 8364
1457 7141
440275 449520
571 3161
5499 9878
5499 80335
9878 80335
5514 80335
4092 6935
7421 55806
8554 9937
3654 57162
51135 57162
1639 26234
5978 10923
10923 23186
10923 23468
1191 84447
862 7325
7325 84106
6477 7325
5371 54971
6622 7316
4734 9693
409 4193
154 4193
5584 7428
890 8850
890 991
890 51343
5537 5591
5591 22870
5591 9701
5591 55291
5591 5591
10039 10039
3024 10039
142 10039
5347 10210
7415 25897
1616 10273
4287 29979
2060 29979
3300 29979
2175 2188
4204 7528
56616 57448
1027 7337
329 8767
330 8767
5071 65018
5071 155061
7189 9253
4194 7874
1788 7874
1788 29128
1786 7874
7874 29128
1072 6714
1815 59349
7337 51497
6478 51196
8737 57162
4190 7157
472 9656
1936 6477
4734 6531
23621 26232
7161 200933
23376 80279
2066 11059
7415 10987
26118 28996
595 26259
25 5071
4609 8945
4193 7321
4194 4194
1147 5578
1147 5584
1147 5580
3551 5578
3551 5584
3551 5580
7316 55611
25 6789
8452 23365
1856 84557
1856 11337
1856 7428
7428 10514
10277 10277
4170 27113
4170 5366
2064 10273
472 9156
2908 10013
6478 8975
688 7706
9734 23650
9070 90780
11091 90780
5929 90780
8085 90780
4771 90780
2648 90780
8295 90780
8464 90780
675 3014
983 2146
1017 2146
3663 25942
3663 9612
3065 3663
2033 3663
1387 3663
51514 387893
3172 6721
3014 6789
10010 54708
8350 23468
8350 11335
6597 8350
6595 23468
6595 8350
4609 26959
10013 60672
3297 27145
5886 27145
104 5300
10670 57521
57521 64121
10399 55294
8454 150684
8452 150684
8451 150684
8450 150684
8065 150684
9820 150684
8453 55832
8454 8454
835 4193
7337 51079
6047 6047
51322 80124
7415 51322
7415 80124
4193 6233
4193 6201
2176 3308
2176 3337
367 6049
7316 23118
3837 55829
267 3837
267 84447
267 79139
267 51009
207 1387
207 2931
472 1869
545 1869
5705 58484
387 64750
6478 10253
2033 51043
6337 29924
6338 29924
6340 29924
10293 10293
7157 10146
7157 9908
4193 9908
7321 8453
5071 9463
6500 23291
267 3064
3064 7415
3661 6737
2060 7316
1441 26118
1441 55884
1026 4194
4194 5708
3840 7157
51429 83737
7157 26013
5925 56950
2033 4137
4137 23411
7071 10765
1869 29028
1871 29028
1874 29028
1870 29028
8290 29028
8370 29028
2034 2161
2104 8431
9134 55294
5705 7157
7189 10048
867 4627
2260 4734
1959 7329
1959 4665
5347 5970
3949 29116
7316 56899
7316 23294
2033 6199
2033 6198
6198 8850
6199 8850
4734 54165
889 25898
467 1387
7334 55611
7334 78990
2033 9971
9971 23411
1789 4738
3621 7316
54461 163786
6790 11186
9212 11186
991 11186
54332 203068
994 8945
994 23291
4089 51592
2176 5447
1909 10987
7323 10277
7322 10277
8202 8405
1033 8202
8202 124152
8202 9577
8202 10671
8405 8452
6500 7013
6477 28996
6478 28996
1191 150684
6737 8772
367 51497
4193 8626
4194 8626
4194 7161
3726 57154
5885 29101
10735 29101
5901 10298
2309 7421
7421 23411
2521 23435
190 5460
688 2100
23172 168451
7316 92181
5292 6502
997 6502
1728 10273
5071 55669
820 3480
1029 9320
4609 9320
3659 10273
2099 4087
2099 57154
6720 23411
1499 4851
5111 7320
920 1432
7157 9100
4193 5702
4287 10273
3397 64750
3399 64750
3326 373509
3320 373509
9656 51720
1027 25898
1540 10133
6117 83990
1499 6477
2060 4734
595 1410
595 26272
867 2047
55737 253725
9779 51699
23325 253725
23325 100287171
9897 23325
9897 253725
9897 100287171
4690 5921
4086 5594
4086 10273
818 25898
387 55611
1454 8202
4217 8239
7157 51366
8337 27000
672 29089
6927 23411
7403 8350
8350 23135
3150 7832
8290 81550
6606 8290
8290 10285
329 7251
329 7320
329 7321
329 7322
329 7323
329 92912
329 27338
330 7329
330 7321
330 7323
330 92912
7324 79444
7321 79444
7322 79444
7323 79444
7329 79444
331 7324
331 7329
672 7322
672 7323
329 79444
79444 79444
329 7316
7316 8517
1735 54496
1735 10419
6628 54496
6628 10419
5710 23327
7157 387893
7520 11177
2547 11177
10155 10782
4193 7015
3312 3906
3320 8851
3551 7157
7157 10273
7320 8338
7320 23304
8338 23304
4734 10188
7157 55167
10075 10075
4609 26259
4609 23528
4176 4609
4609 57805
5580 6667
182 9148
328 4193
7157 51720
3551 9817
595 79791
983 1457
1457 4613
801 4057
1457 6722
1211 3312
6722 6722
801 4284
1457 84152
801 6850
801 1457
207 1786
4780 5580
4780 5578
4780 5588
4780 5583
4780 5582
5580 5580
5578 5578
5588 5588
5583 5583
5582 5582
5579 5579
5581 5581
5590 5590
2623 3315
1147 3064
3064 3551
8350 55869
8359 55869
3064 3312
595 5926
1019 5926
898 5926
1017 5926
890 5926
983 5926
891 5926
5926 8819
5925 5926
468 23291
10015 57630
142 11279
383 51377
23581 51377
8294 51377
8359 51377
8360 51377
8361 51377
8362 51377
8363 51377
8364 51377
8365 51377
8366 51377
8367 51377
8368 51377
8370 51377
51377 121504
51377 554313
6418 51377
1823 51377
51377 151516
51377 144501
51377 79983
81 51377
4860 51377
1475 51377
3500 51377
301 51377
51377 319101
51377 196374
3315 51377
3309 51377
51377 728113
51377 653145
5315 51377
1832 51377
2312 51377
2947 51377
6317 51377
6278 51377
7534 51377
51377 162605
51377 353288
3859 51377
3880 51377
5268 51377
51377 83481
7277 51377
5052 51377
7053 51377
5317 51377
1825 51377
10541 51377
9588 51377
1041 51377
51377 140576
1938 51377
3416 51377
3039 51377
3040 51377
3043 51377
51377 89777
11072 51377
310 51377
1072 51377
7879 51377
7167 51377
1973 51377
10487 51377
4666 51377
25828 51377
1509 51377
829 51377
4000 51377
3713 51377
51377 81611
307 51377
51377 57402
1937 51377
7295 51377
409 23032
5580 10014
409 5071
6659 7157
7189 8678
7316 8678
10188 23327
10188 57154
10188 11060
10188 23072
9531 10188
10188 260425
10188 51741
6714 10188
7421 9968
7421 9282
1024 7157
7157 9412
5430 10923
5431 10923
1017 1022
1022 3024
1022 5430
10526 26523
10526 27161
10526 192669
10526 192670
27339 112399
7415 55139
301 7337
3065 9555
8290 11091
5929 8290
4297 8290
7157 10277
4193 10277
10274 149708
5885 10274
8243 10274
9126 10274
983 3007
4067 54602
2146 23512
2146 5928
2146 100124700
4734 23043
4734 5911
4613 6667
7157 55971
4193 55971
4734 9110
80325 116092
408 8027
8661 11236
991 3297
5430 123169
5430 54623
6917 123169
6917 54623
6917 9646
6917 79577
6917 23168
6917 80349
4659 23028
4659 80854
64422 84557
79845 79845
819 79845
537 84447
326 8350
326 8349
3725 149603
351 84447
26088 26994
7251 10015
1630 6125
6117 55159
6118 55159
7329 57162
6421 6778
8452 57542
8452 64714
7375 9129
7375 9733
9129 27339
988 27339
988 9129
9129 10594
7316 10594
3758 57630
3344 7874
5896 8290
5896 121504
5896 8338
5896 8349
7157 7272
7514 25793
4869 57602
10197 57154
79589 79589
3551 8533
3551 51138
3551 10987
3551 50813
3551 3725
1147 10987
1616 4193
1616 7874
4303 51701
11059 26994
3159 125050
331 5414
467 6772
9817 9817
4215 8878
5607 8878
4215 7189
207 6502
6502 7529
3566 9146
9958 9958
7375 7375
8237 8237
1959 11060
998 79872
998 999
7157 55159
4193 55159
7189 10273
5590 10273
6714 10273
8915 142678
4792 8517
331 8737
331 8767
329 11035
330 11035
331 11035
329 54101
330 54101
331 54101
4843 84727
6339 150684
1642 7374
7374 9730
1642 9730
9730 9730
1642 9978
9730 9978
8451 9730
1387 3212
1387 3213
1387 3219
1387 3238
1387 3239
1387 3236
2033 3236
1387 3233
2033 3233
1387 3214
1387 3206
1387 3205
1387 5087
8338 255626
8338 8350
8338 8370
8148 8338
8350 8370
8148 8350
8148 8370
1058 55355
9112 23028
9219 23028
23028 57504
10062 79364
7376 79364
6095 79364
816 816
88 8204
8204 10519
7376 8204
87 8850
88 8850
8766 8850
8850 10062
8850 9240
7110 8850
8850 11190
8850 26135
8850 112483
87 9282
88 9282
1639 9282
9282 55075
9282 54550
5469 7376
547 5469
7140 7251
5915 9612
5916 9612
1173 9612
9612 10048
6258 9612
7376 9612
9612 79155
5468 9612
5916 8202
8202 10062
7376 8202
190 22938
8431 22938
88 22938
5468 23054
6097 23054
10048 23054
10062 23054
23054 29109
88 23421
55629 55802
190 2101
190 5468
6256 7067
7067 8454
7067 9104
6414 7067
816 7068
7068 8204
7068 9324
7068 8202
6258 7068
6257 7068
5914 9588
5914 7376
5914 26548
5915 6257
5915 10957
4135 5915
5916 6256
5916 10957
5916 6258
5916 55629
5916 8431
5916 6257
4135 5916
5916 26548
5916 8648
2752 5467
3693 5467
5467 5629
5467 6256
5467 8648
5467 9588
5467 6472
5467 10048
5467 6258
5467 8431
5467 6257
5468 10987
5468 29109
547 5468
9572 9611
5629 6095
6095 10957
6095 8648
6095 10987
6095 55629
2146 8290
87 6314
88 6314
81 6314
6314 80332
6314 375790
6314 29775
6314 80321
6314 55722
6314 57511
6314 51232
2202 6314
6314 30008
2200 6314
2335 6314
2801 6314
2802 6314
6314 9737
2896 6314
3714 6314
6314 8997
3912 6314
3913 6314
6314 90678
6314 8425
4147 6314
1953 6314
1954 6314
6314 23164
4745 6314
4753 6314
6314 26155
6314 23636
6314 9240
6314 54776
6314 9135
5987 6314
6314 55072
6314 6477
6314 6642
6314 10252
6314 6744
6314 7070
6314 7186
373 6314
6314 57159
6314 51061
6314 29978
6314 7450
20 773
773 10006
87 773
773 375790
226 773
773 347902
773 1173
773 58504
439 773
773 10950
773 9256
773 114897
773 805
773 808
773 9793
773 51232
773 1400
773 1460
773 25822
773 2202
773 30008
773 10919
773 8661
773 2192
773 374650
773 2896
773 57467
773 23072
773 3096
773 3339
773 9807
773 3714
773 8997
773 10656
773 9894
773 57179
773 84530
773 3912
773 3996
773 22859
773 4035
773 4052
773 4054
773 8425
773 63905
773 4145
773 4147
773 1953
773 1954
773 375791
773 375056
773 64112
773 4714
773 4745
773 4753
773 4851
773 10811
773 116448
773 5125
773 5046
773 5372
773 9360
773 54776
773 5730
773 389677
773 23504
773 6160
773 6218
773 6342
773 6426
773 22827
773 10252
773 25870
773 8148
773 51497
773 8848
773 7102
773 347733
773 7385
773 7407
773 6293
773 7450
773 23559
773 56252
773 51538
773 353355
6647 54708
891 991
1029 10075
7157 10075
2118 10055
2118 10054
3551 6885
1026 8517
1026 10133
7316 84142
7316 23172
7316 79184
7316 9577
10273 93649
81 7421
81 2099
6477 6622
4824 10210
595 9099
672 8924
997 4792
7316 10273
997 7316
3636 7316
868 7316
8521 54935
8239 23550
472 8445
4193 8445
7316 10758
7189 10758
2099 55611
3551 6737
4194 9099
4287 5071
6048 57506
5071 5710
4734 26994
4734 7805
4734 221002
4734 22888
4734 57610
4734 57118
27 4734
4734 7867
4734 7528
4734 23558
4734 23168
1956 4734
4734 338692
4734 84851
4734 54765
4734 10458
4734 10769
4734 404093
2321 4734
4734 10635
4734 64092
4734 51631
1193 4734
4088 4734
4734 57658
2534 4734
4215 4734
25 4734
1020 4734
4734 56164
207 4734
2011 4734
4734 57471
4734 10110
4734 5613
4217 4734
4734 10746
4734 146691
4734 6198
4734 79864
4734 10043
4734 57787
4734 6197
4734 5159
4734 139067
2629 4734
4734 10000
4734 79039
2263 4734
4734 131890
10427 22937
8665 114907
5071 10059
3123 6737
6440 11059
6440 11060
4734 6440
6440 10084
10989 81565
10989 27185
7316 55432
4193 6188
6188 7157
6657 7514
8945 64798
2475 64798
6416 83737
2932 6720
9212 55958
9212 9903
9212 90293
51127 54765
7316 57162
5423 10273
5423 10075
4193 9099
6667 8945
672 29086
672 84142
51720 84142
9577 84142
29086 84142
79184 84142
9577 51720
9577 79184
23492 79723
861 3065
861 8841
861 983
991 3298
996 3298
3298 51343
9049 10672
4170 8239
1024 6720
6720 10001
5469 6720
6720 9969
6720 9968
6720 9282
6720 9862
6720 81857
6720 9440
6720 9441
6606 7345
6790 23369
8626 11059
331 5728
1026 4869
4734 6622
6048 51528
5563 7957
5565 7957
580 5437
672 5437
4193 5705
4193 5710
2648 150684
2648 8453
2648 5970
5928 161882
8290 11335
8290 23492
8290 57332
8290 10951
8290 84733
8290 23468
8290 23466
2547 4193
5710 5714
5710 84676
5710 6478
5710 7337
4734 5710
5710 8945
7135 84676
1020 7094
7094 57154
3276 8312
8312 10498
382 26269
6046 8349
4299 8290
7013 54552
7013 7015
983 115426
1017 115426
1019 115426
1021 115426
5111 115426
5925 115426
7157 115426
4170 115426
598 115426
581 115426
1499 115426
2534 115426
3932 115426
4067 115426
9564 115426
5888 115426
3065 115426
7528 115426
3718 115426
939 115426
5788 115426
6500 115426
890 115426
595 115426
891 115426
898 115426
8445 51366
1642 8445
8445 9730
9730 11104
8445 11104
1620 8841
23172 79184
29086 79184
5430 5433
5431 5433
5432 5433
5433 5434
5433 5436
5433 5437
5433 5441
6885 7189
472 7189
5052 7337
672 5241
4609 8312
5460 11060
3298 8452
7329 8359
8350 8359
8349 8359
8338 8359
3065 8359
8359 11335
6096 7136
6096 7329
6096 8204
4878 6096
5704 6096
6096 10957
6096 23054
4135 6096
4852 7376
2309 7376
6447 7376
7329 7376
6258 7376
7376 54929
7376 54556
7376 27253
87 10062
2309 10062
8204 10062
6258 10062
10062 54929
10062 54556
6257 10062
2597 9971
6258 9971
7421 8204
7421 9324
7421 11129
7376 7421
7421 11345
7421 8443
7421 8431
6257 7421
7421 23710
7421 113201
88 8856
5119 8856
6256 8856
4925 8856
6258 8856
6257 8856
2495 9970
4134 9970
3172 3172
3172 5629
3172 7329
3172 8204
3172 4878
3172 10957
3172 10987
3172 55629
3174 7136
2597 3174
3174 9588
3174 10048
3174 10456
3174 10957
3174 55629
3174 10987
3174 8431
547 6256
4134 6257
5468 6257
816 6258
4134 6258
6257 7182
1854 2099
2099 4878
2099 23788
2099 55629
547 2099
2100 10957
2100 10891
2100 55629
1854 2101
2101 5629
2101 7136
2101 8431
2101 23499
190 2104
1854 2104
2104 5629
2104 10682
2104 10957
2104 55629
2104 22899
2495 2908
2908 3178
4306 5629
367 9185
367 547
4929 6256
4929 10987
4929 6257
8013 10987
213 2494
2494 2495
2494 8204
2494 10295
2494 4878
2494 10957
2494 55629
7014 26277
7014 25913
5868 26060
5868 55198
9219 26060
5931 55198
5931 26060
9219 55198
142 200558
3981 200558
7520 200558
8353 9252
9252 126961
8349 9252
8370 9252
8290 8726
2597 23411
6794 55437
57019 131474
6047 6613
6886 23028
1487 8290
1488 8290
3065 8290
3066 8290
6239 8290
7764 8290
8290 8535
8290 9658
8290 10919
8290 23186
8290 79813
2932 51366
7157 54455
1540 83737
2033 7161
1387 7161
1387 5618
5058 8359
8085 9070
5618 5618
6497 7046
889 5999
4779 9817
5970 9817
4193 92344
7158 8359
8359 9682
6648 57602
3805 54476
389 84708
7186 148022
7189 148022
7046 8848
2308 4193
472 8115
3622 57154
5371 7337
4193 6271
4193 6273
4193 6275
4193 6277
4193 6285
8239 26086
801 3756
5702 51141
5705 51141
5688 51141
5689 51141
3638 5702
3638 5688
3638 7415
7415 51141
3638 23197
55215 57599
4734 10253
6477 7014
207 7267
3838 8450
3840 8450
3836 8450
3837 8450
3091 10273
248 3663
5465 7329
267 6647
4734 7316
7157 84132
207 2099
330 10869
6047 6667
2735 83737
2735 8650
1027 5300
6615 144699
5111 5424
801 5898
801 5899
4683 56852
5243 5292
23644 167227
23644 196513
4086 4089
4089 10273
4087 10273
4088 10273
1739 10276
10613 11160
2066 4734
4092 64750
226 5111
2597 5111
25 573
2645 5111
2821 5111
5111 5213
5111 7167
5111 5230
5111 5223
2023 5111
5111 5313
3939 5111
6048 6048
6993 9531
6647 6993
4193 8945
1453 4193
7067 9412
1022 7067
7068 9412
331 9131
688 64750
9040 9820
4092 11060
4088 11060
9063 10075
7534 64326
5430 8556
602 2932
550 7327
37 9021
30011 116985
3635 116985
115207 116985
23362 116985
7158 116985
26136 116985
23063 116985
2185 8835
8835 23429
801 9994
801 26268
801 8242
801 93377
801 6430
667 801
801 10133
801 6202
801 6192
801 55664
801 2778
801 10081
801 54165
801 5962
801 2969
801 51377
801 5887
801 988
801 23095
801 9482
801 23576
801 9472
801 5066
801 6727
801 49855
801 1795
801 8924
801 8663
801 23451
801 10274
801 5718
801 23317
801 9782
801 7518
801 2287
801 23224
801 58533
801 7178
801 55156
801 9188
801 5903
801 4077
801 91624
801 10933
801 22978
801 4008
801 55719
801 23643
801 6629
801 51562
801 4604
801 5431
801 1159
546 801
801 23759
34 801
207 801
801 55692
801 10075
801 4703
801 79811
801 3655
801 114294
801 4904
801 139818
801 64770
801 1655
801 6285
801 6210
801 5708
801 10345
801 6418
801 6249
801 10600
801 6146
801 6208
801 57620
801 5052
801 10989
801 9933
801 51406
801 65979
801 9685
801 23077
801 9841
801 1657
801 23521
801 8878
801 54014
801 10988
801 132320
6596 55743
4090 57154
4090 64750
4193 57154
7529 64326
5515 5562
1387 4088
4088 8928
7157 10813
5867 57531
841 8737
8878 9817
1736 55164
1736 7012
841 8797
841 8795
598 11315
581 11315
573 867
613 3312
25 3312
7188 57506
988 3797
988 23040
988 6711
988 10971
988 23028
988 51361
988 23499
988 9659
988 8997
988 22906
988 9467
988 55763
988 23286
988 7204
667 988
988 23506
988 26036
988 23345
988 10142
988 64753
988 7534
988 119392
988 3799
988 85458
988 8499
988 9472
988 23368
988 23199
988 23265
988 284058
27185 51072
1639 27185
27185 150726
27185 55704
3797 27185
23040 27185
6711 27185
10971 27185
2782 27185
9859 27185
22920 27185
23499 27185
27185 149473
5142 27185
23380 27185
10425 27185
8997 27185
9467 27185
9901 27185
23043 27185
27185 64145
10168 27185
27185 285527
27185 55763
8404 27185
27185 53407
1809 27185
11127 27185
9782 27185
7204 27185
27185 285753
988 27185
667 27185
26230 27185
27185 203068
7280 27185
7402 27185
10142 27185
27185 64753
27185 60412
1191 27185
1808 27185
27185 55638
4741 27185
5885 27185
8658 27185
7534 27185
23287 27185
10439 27185
23637 27185
10592 27185
6709 27185
9126 27185
8028 27185
7511 27185
22891 27185
1756 27185
27185 114928
5230 27185
23279 27185
636 27185
10540 27185
27185 79158
9472 27185
27185 64430
27185 51637
1778 27185
27185 58533
27185 400322
27185 79641
71 27185
27185 80279
7266 27185
23265 27185
27185 90410
27185 284058
5048 27185
22843 27185
6605 27185
7531 27185
9989 27185
1938 27185
5536 27185
22803 27185
758 27185
24144 27185
26960 84062
3843 84062
9472 84062
2972 84062
84062 114088
8766 84062
23265 84062
10197 84062
57474 84062
667 84062
23506 84062
9729 84062
23345 84062
60412 84062
55638 84062
84062 119392
1639 84062
26146 84062
83540 84062
23499 84062
8997 84062
9901 84062
64145 84062
890 84062
23321 84062
6711 80254
23499 80254
64770 80254
10983 80254
667 80254
23345 80254
60412 80254
6709 80254
9126 80254
80254 203522
10645 80254
9612 80254
64430 80254
23368 80254
23199 80254
9989 80254
6625 80254
1756 26146
988 26146
667 26146
23118 26146
9892 26146
10439 26146
10592 26146
26146 119392
9126 26146
26146 55691
26146 51322
10152 26146
26146 54520
10989 26146
6711 26146
23499 26146
2803 26146
22906 26146
10051 26146
890 26146
26146 55763
55704 81565
1063 81565
9859 81565
80254 81565
8997 81565
10168 81565
287 81565
81565 401145
23345 81565
51631 81565
54462 81565
8028 81565
81565 85458
7556 81565
58533 81565
9902 81565
7565 81565
10520 81565
7773 81565
7644 81565
54069 81565
2919 28996
814 23523
8454 253260
9113 83737
1956 64750
604 80204
857 5879
387 857
389 857
7204 55763
667 55763
51631 55763
55763 60412
55638 55763
6709 55763
55763 119392
54462 55763
54520 55763
55704 55763
23028 55763
55763 83540
23499 55763
23380 55763
2803 55763
9467 55763
688 2932
55763 85459
55196 55763
3798 55763
55763 114088
55763 284058
55763 81035
667 9467
9467 23345
8658 9467
6654 9467
6711 9467
667 23043
23043 23345
8658 23043
6654 23043
6711 23043
23043 23499
9659 23043
2803 23043
9901 23043
287 23043
23043 23321
1809 23043
3035 23043
23043 23286
23043 26230
7280 23043
10142 23043
1191 23043
1808 23043
4741 23043
23043 23287
22866 23043
9612 23043
1778 23043
23043 23368
23043 58533
23043 23199
71 23043
5048 23043
22843 23043
6605 23043
5594 8531
4904 5594
2932 4904
2932 8531
1487 23013
5932 23013
23163 55690
1457 55690
3091 6667
11200 26574
5594 9972
5595 9972
1499 84662
23543 84662
23384 84662
29894 84662
29899 84662
11338 84662
65125 84662
56949 84662
1432 10467
7157 10467
332 7514
5914 81857
6256 81857
7067 81857
2099 81857
2908 81857
5879 57531
7124 8737
8737 10657
1159 140462
140462 548596
8314 171023
8314 8338
7189 7375
7186 7375
1387 81857
7805 83737
5576 9867
5573 9867
29086 51720
51720 79184
867 1956
5599 9063
3184 3316
8338 219333
8338 64854
8349 219333
8349 64854
672 51035
580 51035
7316 51035
301 7329
1022 6879
1025 6879
4261 5705
3308 5930
7124 8717
7124 7128
7124 7132
154 112399
7157 55611
6478 26277
481 57447
9020 80829
4193 9260
7157 9260
1571 10273
267 1571
9212 23397
8338 23397
3015 23397
2475 5578
207 8031
207 350
207 171023
207 669
207 150684
207 3337
207 5493
350 339390
566 339390
8668 339390
10399 10987
2669 7448
2 2885
165 2885
183 2885
197 2885
212 2885
2885 55437
259 2885
325 2885
350 2885
2885 23020
567 2885
2885 7918
669 2885
1191 2885
2885 9093
2885 51726
2098 2885
2168 2885
2885 29109
2335 2885
2638 2885
2885 3005
2885 3240
2885 3550
2885 57326
2885 5430
2885 5564
2885 9921
2885 7018
2885 10342
2885 7249
1509 5594
2597 5594
3398 5594
1432 9518
1432 6430
5595 56265
2286 5595
3398 5595
5207 5595
3337 4893
1915 4893
4893 6717
4739 5290
5290 8878
5295 9509
2920 5295
1579 5295
8503 10058
6015 8503
1915 5911
830 5930
3240 5930
5930 8554
5930 6432
5930 55856
5930 7329
1915 6237
350 7157
5566 6003
1385 6003
649 2669
2669 54059
350 2669
2669 9616
2669 339390
1514 2669
2669 6390
2 2669
2669 4728
2669 25915
6390 23533
5295 7276
3430 5594
259 8503
5004 8503
8293 8503
2638 8503
123 5602
432 51701
5340 5911
2286 5911
5911 9136
5911 7108
5265 5911
2512 5911
2029 5911
6237 64979
649 7157
8455 10987
10987 284014
10987 60314
10987 51316
5498 10987
10987 51246
9097 10987
7448 10987
2023 2885
2885 3700
2885 11154
2885 51596
2885 51371
2885 54058
2885 8763
2885 54149
2885 3075
1337 2885
1892 2885
2271 2885
2885 65220
2512 2885
2885 118471
2885 373156
2885 90843
2885 51082
2885 5950
2885 6462
2885 9948
207 55300
2 998
197 998
350 998
998 1369
998 2108
998 10877
998 3956
998 10780
3845 9093
1645 5595
1401 5595
5595 80727
5213 5595
259 5290
5290 93974
5290 57176
1655 5290
5290 10049
2512 5290
3697 5290
5290 6224
5290 7353
1060 1432
1432 10987
1432 1915
1432 2038
1432 6146
1432 6171
1432 23557
5603 56672
5603 23141
4893 6224
5340 5930
5930 81554
350 5930
432 5930
5930 25793
2752 5930
5930 10656
5930 10459
4715 5930
5930 5950
5930 7178
5930 6606
51177 51177
3337 51177
51177 80007
2317 51177
6224 51177
3430 51177
4512 339390
3921 339390
432 339390
1369 339390
3430 339390
3692 339390
5052 339390
6462 339390
335 339390
410 339390
823 339390
2512 339390
4296 339390
8021 339390
5313 339390
23558 339390
1642 11186
5591 6667
3454 25865
4193 26168
5896 8350
10241 55149
1487 81030
1488 81030
27143 81030
81030 84898
7187 81030
3654 57003
3654 5532
3654 22954
3654 64848
369 3656
3656 3703
3656 23435
3656 80149
3659 9817
3659 7187
3660 10533
3660 221937
3607 3660
3660 5532
3661 5925
3661 5933
3662 8518
3654 3662
3662 11011
3662 64848
3663 57506
3394 3664
3665 9049
369 3665
3665 57003
3654 3665
3665 27143
3665 26046
3665 11011
3665 55006
27161 79132
22907 79132
23405 79132
3692 79132
55922 79132
27067 79132
369 114609
57003 114609
3654 114609
26046 114609
25939 114609
7917 57506
4940 57506
9354 57506
9546 64343
57534 64343
55149 64343
9683 64343
55072 64343
7187 64343
64343 200081
4940 22907
3692 4940
4940 117246
4940 7866
4354 10133
5610 22907
5610 23405
5610 23644
3692 5610
5610 117246
4343 5610
5610 27067
5610 54472
5610 23567
23586 56897
54101 84231
23098 57003
23098 27069
3656 23098
23098 79671
3703 23098
9755 27161
9546 9755
9755 9821
57003 340061
1650 340061
3654 340061
79143 340061
26046 340061
8879 340061
3703 340061
6836 340061
9546 10010
27161 29110
29110 79065
10241 29110
29110 55561
29110 57534
29110 55149
10133 29110
29110 200081
29110 55787
1477 54472
9666 54472
3656 54472
23089 54472
54472 56897
7185 10616
7185 55072
7188 91949
7186 7188
4666 200081
167838 200081
55787 200081
1209 81622
3654 81622
79143 81622
6836 81622
8767 57506
6772 57506
5610 79132
1660 5610
10241 57506
8517 57506
29110 142678
5682 5684
5684 5707
1655 5684
3181 5684
9782 27242
27242 375260
8676 27242
5516 285971
5516 140612
5516 85440
5516 128977
5516 255758
5516 6176
5516 55558
54 5516
4090 7317
4090 23450
3163 10989
3163 8663
3163 81533
2908 3163
2 3163
3163 55922
506 3163
3163 23654
3163 282991
3163 79960
3163 51763
3163 140612
3163 6464
3163 155061
3163 10153
3163 5928
3163 4720
3163 27131
3163 51375
397 5881
396 5881
11221 54918
2547 54918
6613 54918
23400 54918
1789 54918
5473 54918
1432 56924
1020 7917
211 1020
1627 10073
10073 84206
10073 55658
7376 11266
5684 5688
5683 5688
5887 10522
1622 5887
1785 3146
1759 1785
1785 6187
1785 4287
1785 7704
1785 11253
1785 10574
1785 10069
1785 60492
1780 1785
1785 7297
1785 26230
1785 6453
1785 2661
1849 1915
578 1627
396 578
5279 7071
7071 7145
7071 125144
7071 23246
1397 7071
7071 79165
7071 23450
7071 9045
1454 199731
1454 3280
1454 2975
1454 9978
1454 11143
1454 57551
1454 79738
1454 7770
1454 56902
1454 80304
1454 83541
1454 2203
1454 9138
1454 81610
1454 4163
1454 23613
665 6092
665 10681
665 151230
665 2634
6137 8550
8427 8550
6187 11345
11345 51088
5786 11345
14 11345
11345 84078
7534 11345
9776 11345
5955 11345
55644 79803
9659 55644
55644 161742
8502 55644
2908 55644
55644 163033
1397 55644
3431 55644
55644 80335
7145 55644
55644 57019
23450 55644
55644 285971
6464 55644
4931 55644
55644 79165
55049 55644
55644 58525
55644 84060
325 3280
325 2806
23542 51042
10939 23542
23542 90990
9978 23542
23542 147808
23542 80150
23224 23542
4726 23542
10743 23542
23542 79738
7415 23542
23542 55249
6598 23542
2146 23542
23542 26276
1123 23542
23542 81557
9094 23542
11161 23542
6624 23542
2634 23542
7159 23542
1400 23542
23542 55558
5648 23542
1072 23542
6453 23542
6611 23542
6199 23542
10040 10376
6455 7534
6455 10570
572 6613
23148 23624
6464 23624
6457 23624
10401 23589
7317 10401
5700 10401
10401 55049
8569 8672
8569 23564
4287 8569
7321 8569
8569 51808
6827 51617
6827 9124
6827 55791
11051 29947
11051 65991
11051 23451
2 11051
1937 11051
1780 11051
8726 11051
11051 84467
11051 80308
6464 11051
11051 23446
11051 22920
11051 54437
11051 25897
1627 11051
3104 11051
11051 29896
11051 221037
2162 11051
5831 11051
5432 11051
3299 11051
1104 11051
7979 11051
7088 11051
10320 11051
5648 11051
9627 11051
1501 11051
5764 11051
11051 25791
2932 26151
2932 4287
2932 93109
2475 2932
955 2932
2932 6256
2932 7157
2932 10974
2932 51380
1474 2932
2932 10755
2932 163183
2932 55299
1937 2932
2783 2932
2932 23317
2932 11161
2932 5366
2932 197131
2932 8543
2932 55968
2634 2932
2932 7917
2932 7321
1786 2932
2237 2932
2932 57662
2597 2932
2932 7846
2932 64780
2932 7431
2932 7770
2932 6251
2932 29115
2932 57731
2932 58526
1107 2932
2932 4796
1978 2932
2932 4134
2932 10153
2932 6176
2932 7088
2932 7511
2932 22823
2709 2932
2932 5648
2932 5764
2932 11258
2932 6187
2932 29947
2932 26118
2932 84966
1059 2932
2932 10743
2932 6503
2932 28969
1915 2932
2932 3507
2932 84467
2932 3799
738 2932
2932 23205
2932 11033
2932 84223
2932 155061
2932 9343
2932 10724
2932 9862
2932 9158
2932 55033
2932 51631
2932 57179
2932 5210
2932 93974
2932 51412
2932 80150
2932 6166
2932 80700
2932 4354
2932 9704
2932 55859
2932 51569
1667 2932
2932 11244
2932 5859
1622 2932
2932 81610
2932 7694
2932 8570
2863 2932
2932 3516
2932 11040
2932 29959
2932 7123
3181 57002
57002 57106
57002 163033
23263 57002
5267 57002
23354 57002
57002 79738
23148 57002
1400 57002
57002 92342
57002 84275
3299 63920
57562 63920
1937 63920
8726 63920
8720 63920
6464 65080
65080 80321
65080 81533
5297 65080
54437 65080
23326 65080
5764 65080
25791 65080
9310 65080
2534 79020
79020 80321
6166 79020
1428 79020
2475 79020
51339 79020
11186 79020
9001 79020
7321 79020
5764 79020
10992 79020
2146 79020
25791 79020
10912 90007
9659 10912
10912 163033
10813 10912
1397 10912
1915 10912
8666 10912
6598 10912
2146 10912
9601 10912
10912 23564
5267 10912
10912 112724
10912 27037
10912 51808
10912 51631
1780 199731
1780 80304
1780 83541
1780 11143
1780 2203
1780 57551
1780 154661
1780 4163
1780 81610
1780 5909
1639 1780
8888 79577
23564 79577
9001 79577
79577 80321
11077 79577
79577 81533
11124 79577
23184 23476
5983 23184
529 23184
5686 23184
23184 27131
3837 23184
23184 51375
811 55791
811 6598
8991 26003
8991 29896
8726 8991
1114 5880
5880 10939
7337 283820
5153 7337
7337 23741
6612 7337
7337 79096
7337 55742
7337 7531
7337 157285
6941 7337
7337 51440
7337 80010
7337 201292
7337 56655
7337 79960
3039 7337
1981 7337
7337 54812
7337 57533
7337 10153
7337 7534
7267 7337
5660 7337
8878 51535
2186 8878
7316 8878
4751 9659
4751 22980
4751 10989
4751 7170
1974 4751
4163 4751
4751 9742
4751 28964
4751 114800
4751 26098
4751 57731
1113 4751
1639 4751
2806 6366
5833 81794
1397 5833
5833 9869
1789 5833
2661 5833
54926 64423
54926 57104
396 54926
54461 54926
55967 79724
858 3301
10426 10989
26135 81533
2046 155061
7791 10244
8575 10244
5447 10244
10244 26022
993 1850
993 54540
2 7353
7353 9013
2162 7353
7157 7353
7353 51535
7353 29882
4804 7353
5648 7353
7353 26230
6642 7353
3507 7353
10989 79101
79101 80321
6166 79101
79101 81533
3326 79101
9638 79101
7114 79101
6598 79101
2146 79101
23564 79101
8888 79101
56975 79101
79101 84289
7321 79101
55791 79101
11124 79101
25791 79101
5862 7867
6612 7867
7867 10980
6611 7867
2146 7867
3507 7867
307 6609
307 9397
6204 58525
1857 6204
6204 22980
6204 8726
2547 6204
1789 6204
1760 6204
1114 5908
2 5908
5908 7157
5908 51380
5315 5908
5162 5908
5908 51150
5908 23564
333 5908
5908 9094
211 5908
5908 7694
5908 9757
5908 7088
5908 10574
5908 55791
5908 11124
23176 51535
9757 23176
23176 79960
6457 23176
2 23176
6455 23176
10567 57106
10567 23263
10567 123920
7905 10567
10567 79890
1627 4232
4232 79174
4232 80321
4232 163033
4232 84289
4232 9638
4232 22920
4232 10468
4232 7917
4232 123920
4232 7755
4232 282991
3611 6137
3104 3611
3611 6464
3611 4285
3611 163033
3611 5267
3611 155061
3611 11066
1152 3611
3611 25897
3611 7692
3611 7755
5921 27037
5921 79738
5921 163033
5267 5921
2547 5921
5921 10209
2146 5921
5320 80321
5320 7917
6092 51109
771 51109
51109 282991
51109 51109
6456 79364
6456 6457
6456 129285
6456 22839
2162 6456
3937 6456
6456 51222
6456 10570
6456 26230
6455 6456
3507 6456
6456 51157
6456 51339
2643 6456
6456 78994
6456 66000
6456 7298
2947 6456
6456 23139
6456 55211
6456 22870
6456 7123
6453 6456
1633 6258
1633 1633
53944 80304
10320 53944
53944 203259
23608 53944
53944 154661
2886 6187
2886 7704
1 2886
506 2886
2886 9362
2886 5315
1780 2886
2886 116987
2783 2886
2886 7114
2886 5162
2886 80308
2886 85440
2886 4436
2886 3032
2886 7088
2886 9757
2244 2886
2886 51808
2886 9869
1942 2547
1381 29896
23468 55791
396 23468
5294 8427
5601 6416
6197 8663
522 6197
6197 56033
5648 6197
6197 6611
7140 11165
11165 27229
11165 54663
11165 81533
5349 11165
11165 55658
4942 11165
780 11165
1937 11165
9141 11165
7905 11165
738 11165
11165 23683
6139 11165
11165 197131
4174 11165
11165 23204
11164 11165
7181 11165
1627 11165
3280 11165
328 11165
7846 11165
11165 84206
3301 11165
11165 54927
5830 11165
211 11165
7511 11165
11165 84232
6356 11165
3792 7846
5599 100289635
1850 5599
5599 54540
659 5599
5599 10957
3312 5599
5599 440193
5599 51222
5599 64783
5599 51282
5800 7534
5800 6457
5800 10570
5800 55211
5800 6455
5607 80150
6195 23564
4287 6195
4354 6195
5496 6195
6195 7272
2634 6195
6195 6430
6195 51808
6195 7415
1072 6195
6195 10575
397 5879
5879 7917
7389 7431
1107 7389
7389 10042
7389 11124
5507 6449
1460 56647
1460 84324
118 1460
1284 1460
1460 60673
1460 6256
1460 6613
1460 3074
1460 23258
1460 11004
1460 163183
1460 91355
1460 63874
1460 6389
1460 5481
1460 51339
1460 8543
1460 2634
1460 58491
1460 79913
1460 4854
1460 7159
1460 7917
1460 1786
1460 55558
1460 6453
1460 5796
1161 1460
1460 7416
1460 4953
1460 283989
1460 51231
1460 26234
1460 8576
1460 117166
1460 51490
1460 5624
1460 7088
1460 56849
1460 5981
1460 10120
1460 147808
1460 10813
1460 84795
1460 55152
1059 1460
1460 55658
1460 84317
1460 6137
333 1460
1460 3692
156 1460
1460 10681
1460 10724
1460 27132
1460 375484
1460 26002
1460 221545
285 1460
1460 54973
1460 23135
1460 5210
1460 51124
1460 6780
1460 255758
1460 51412
1460 3932
1460 9948
1460 23152
1460 57418
1460 3953
1460 9397
1460 6117
1460 23244
1460 5976
1460 4673
1137 1460
1460 4355
1460 347733
1460 2720
1460 5306
1460 29959
598 53349
598 7157
598 124512
598 51535
598 51222
598 26098
598 9601
598 51031
598 10181
598 23646
598 85440
598 11244
598 197131
598 2203
598 7088
60 598
598 7159
598 23367
598 5764
7311 9802
9802 80321
1284 9802
8878 9802
1019 9802
9802 84942
9802 51003
7088 9802
1287 9802
9802 84467
637 11161
637 2597
637 11244
637 51340
637 2634
637 9842
637 347733
637 7088
637 84060
637 1400
637 9869
637 84467
51808 79058
7415 79058
51808 55968
1622 55968
835 10743
835 1915
835 6256
2547 6863
1059 6863
871 9638
871 51617
871 80321
871 7917
5970 6137
1432 5970
1639 9729
2597 10181
2597 3735
2597 3280
70 2597
2597 2806
2597 4802
2597 9180
2597 26578
2597 7531
2547 5163
7917 8322
79607 161742
79607 80321
79607 81533
1508 79607
51003 79607
7431 79607
57562 79607
7114 79607
2783 79607
8888 79607
6464 79607
56975 79607
79607 84289
5859 79607
79607 155061
54437 79607
79607 84060
25791 79607
9869 79607
9310 79607
341 51617
6232 58478
4141 6232
6232 57142
6232 80304
6232 51617
6232 23148
5473 6232
481 9757
481 27037
481 23564
481 5720
481 1397
481 2146
1981 79682
3915 79682
6092 79682
2547 79682
10857 79682
79682 347733
28964 79682
57731 79682
23654 79682
4720 79682
6622 9659
333 6622
6622 85440
2597 6622
1019 6622
1 6622
1915 6622
6622 8666
6622 51150
10008 51280
10008 23649
2597 10008
10008 83638
3798 10008
5859 10008
10008 23446
10008 11186
10008 55791
1915 10008
5473 79817
11102 85440
2 11102
4436 11102
11102 58525
9757 11102
5720 11102
506 11102
832 11102
5315 11102
4857 11102
51025 93621
2823 51025
51025 80321
51025 282991
1789 51025
10857 51025
2547 9729
2547 23741
2547 7411
5648 8440
3014 55611
3014 5859
3014 9013
2 3014
60 3014
3014 27097
3014 4804
3014 5648
3014 26230
3014 22820
5590 58491
5590 10813
5590 9397
5590 23258
5590 84317
6198 55211
6198 7123
2887 84273
1453 90861
875 5573
4753 5573
5573 80304
5573 22893
5573 9189
2547 6391
396 6391
55111 144717
1789 55111
5473 55111
6457 6457
5585 8427
5585 6703
3628 8655
9252 23564
2079 9252
9094 9252
9252 285971
71 9252
6092 9252
9124 9252
9252 10743
9252 84335
9252 25897
1400 9252
4091 9252
9252 55735
6453 9252
6598 9252
2146 9252
1400 6714
3115 57142
3115 6092
5347 8600
8600 23564
8600 127281
8600 29766
8543 8600
8600 27037
8600 9862
8600 79738
8600 11066
8600 57562
6305 8600
8600 51808
8600 8720
1915 8600
8600 51530
2146 8600
4695 51617
11186 79723
8888 79723
6464 79723
79723 80321
55791 79723
56975 79723
661 5600
5600 51759
5600 9362
1432 5600
5600 9021
1915 9020
6885 51042
6885 79738
6885 25897
5536 6885
6885 9978
6885 155061
4726 6885
2146 6885
7965 10522
3791 7965
7965 64837
5720 7965
7965 57562
7965 9782
7965 55330
7965 80149
7965 79980
5518 7965
1107 7965
7965 23263
7965 27037
60 7965
7965 23379
2244 7965
7965 51631
6390 10253
10253 10781
7704 10253
10253 197131
2200 10253
1508 10253
1397 10253
1785 10253
10253 54437
10253 203259
4682 10253
1476 10253
1400 10253
7376 10253
10253 51507
2242 9659
2242 285971
2242 155061
51574 55660
5170 8682
5170 127281
5170 84433
5170 26073
5170 28964
5170 7692
5170 23039
5170 6305
5170 56902
5170 54541
5170 6598
5170 9021
5170 80304
5170 79768
2547 5170
5170 8557
642 5170
5170 51808
5170 51530
5170 51631
2 7050
11130 51808
7083 93621
118 7083
7083 7249
3798 7083
7083 22993
6256 7083
7083 51380
5720 7083
7083 63874
3032 7083
7083 58525
7083 23139
7083 55558
6642 7083
6453 7083
7083 51253
7083 10522
7083 23137
7083 7704
7083 79364
7083 151230
1019 7083
7083 56261
4288 7083
6612 7083
4953 7083
7083 7114
7083 23564
7083 23589
7083 81794
7083 79663
211 7083
7083 55049
60 7083
7083 80128
7083 10120
7083 7375
7083 55152
7083 9013
2 7083
3431 7083
7083 51003
1059 7083
1780 7083
7083 84467
3507 7083
6137 7083
7083 51763
7083 89849
7083 51088
7083 56975
758 7083
4436 7083
14 7083
7083 55112
4761 7083
7083 54973
7083 51124
7083 170959
7083 51412
1974 7083
7083 221037
5531 7083
5315 7083
7083 116987
4804 7083
7083 80227
6818 7083
7083 9397
7083 55020
5859 7083
5928 7083
7083 7123
7083 29959
1760 7083
4287 7083
7083 10989
1284 7083
523 7083
7083 23046
7083 9362
2132 7083
7083 51150
7083 26230
7083 80308
7083 51339
7083 54437
7083 7917
7083 7846
7083 23157
2162 7083
7083 7297
7083 8666
7083 79960
7083 8607
7083 84942
5624 7083
7083 27037
7083 10468
7083 84321
7083 25879
6187 7083
1 7083
1287 7083
506 7083
7083 148413
1915 7083
7083 84317
2664 7083
2146 7083
7083 8916
3692 7083
7083 54920
7083 28511
7083 10381
1114 7083
7083 23135
7083 9659
7083 7083
7083 255758
1302 7083
4354 7083
1397 7083
7083 57418
7083 124512
6117 7083
7083 55738
7083 23646
7083 85440
213 7083
5775 7083
7083 9757
439 7083
2720 7083
2244 7083
7083 11124
1627 54935
7846 54935
54935 55088
6609 54935
10524 54935
54935 55680
54935 57562
54935 79754
26098 54935
8726 54935
9650 54935
54935 55052
10549 54935
29766 54935
6464 54935
1622 54935
23608 54935
54935 155061
1789 54935
54935 84078
10899 79364
1400 7319
7319 197131
205 9817
3280 5747
4678 5747
2203 5747
2162 5747
5747 79738
5747 23148
1937 5747
5747 10212
5747 55422
5747 64787
5747 9404
7347 51617
7347 57645
3093 6453
3093 55660
23450 55680
5883 23450
23450 163033
301 2597
301 151230
301 322
301 51380
301 54987
301 6117
301 9094
301 55611
301 11161
301 2547
301 9757
301 10574
301 7321
301 10980
301 55791
301 11124
694 7846
694 2547
54902 161742
54902 79803
7317 54902
5597 116154
5597 26061
5597 26151
5597 10015
5597 8663
71 5597
5597 8417
5597 5862
5597 79738
5597 7692
522 5597
5597 6621
5597 5891
5597 6134
5597 51078
5597 6703
5597 51237
5597 6453
5597 84337
5347 5597
1627 5597
5597 146330
5597 7311
5597 79065
5597 10287
5597 51567
5597 79143
5597 9379
5597 10094
4192 5597
5597 56683
5597 10980
5597 9266
321 5597
5597 5909
5597 5648
5597 26164
5597 51433
5597 10120
5597 64689
5349 5597
4726 5597
5510 5597
771 5597
5597 10949
3831 5597
5597 54946
5597 64745
5597 79891
5597 91977
5597 26227
5597 11168
5597 55142
811 5597
2010 5597
273 5597
5597 55011
5267 5597
5597 7272
5597 26578
5597 7786
5597 56033
5473 5597
5597 6611
4605 5597
3092 5597
5597 23286
5597 6430
5597 10048
5597 23421
5597 9124
5597 5819
5597 11031
335 5597
5597 55211
5564 5597
5597 27341
5597 79885
5597 89891
5597 10539
780 5597
5597 9875
1912 5597
5597 285971
5597 6464
5518 5597
1012 5597
5597 7917
1072 5597
5597 25920
5597 90417
2623 5597
5597 5914
5597 7846
5597 163033
5597 339175
5597 8721
1736 5597
3630 5597
5597 9021
1650 5597
5597 54943
5597 10311
4285 5597
5597 5933
5597 7466
396 5597
5413 5597
4172 5597
5597 7167
5573 5597
1272 5597
5597 8715
5597 8525
5597 84950
839 5597
5597 10540
5597 80232
2309 5597
5597 7755
5597 9404
5597 22938
4245 5597
5597 10209
1917 5597
3184 5597
5597 11164
5597 6885
4091 5597
5597 55964
5597 6709
5359 5597
5597 51571
5597 29968
5597 84315
5597 7332
1973 5597
759 5597
5597 10399
5597 55422
5597 114971
5597 6687
3189 5597
5597 128240
5597 9842
5597 10715
3420 5597
2876 5597
2783 6776
2745 2806
2273 9590
1627 2273
2273 9659
2273 10522
2273 3280
2273 8726
2273 10628
1627 8945
8945 11186
8945 10413
8945 80149
8945 23379
5100 8945
1627 7178
6176 7178
10413 23291
3791 23291
3104 55629
9043 55629
2547 55629
51031 55629
51726 56893
51726 161742
26009 51726
51726 80321
10589 51726
8664 51726
2146 51726
51726 55139
23317 51726
23564 51726
1291 51726
51726 375484
1400 51726
27131 51726
11124 51726
9315 9757
1915 9315
1026 161742
1026 4287
523 1026
1026 22993
1026 7157
1026 51380
1026 6279
1026 9362
1026 2783
1026 2132
1026 51150
1026 80308
1026 221184
1026 55611
1026 3032
1026 58525
1026 27097
1026 10574
1026 7917
1026 7321
1026 84060
1026 2661
1026 10522
1026 3104
1026 7704
1026 7846
1026 151230
1026 2162
1026 6612
1026 7431
1026 5162
1026 7114
1026 23564
1026 81794
1026 84942
211 1026
1026 7088
1026 27037
60 1026
1026 10980
1026 7375
1026 6187
1026 1508
2 1026
1026 51003
1026 1059
1026 3431
1 1026
1026 1287
1026 10743
506 1026
1026 1780
1026 1915
1026 84467
1026 10641
333 1026
1026 51763
1026 9094
1026 11189
1026 10681
1026 4436
1026 55791
285 1026
1026 10381
1026 1114
1026 170959
1026 9659
1026 51412
1026 5315
1026 4804
1026 85440
1026 5859
1026 84289
1026 7694
1026 9757
1026 347733
1026 2244
1026 5928
1026 3234
1026 7123
1026 29959
1026 11124
1026 9869
10013 23649
3280 10013
4678 10013
2203 10013
10013 26073
10013 79738
10013 23148
7755 10013
9404 10013
10013 10549
6176 10423
81631 93621
118 81631
80764 81631
2059 81631
79137 81631
54462 81631
79567 81631
8726 81631
6598 81631
29766 81631
51088 81631
14 81631
1789 81631
841 81631
1627 81631
8019 81631
4605 81631
55738 81631
9043 81631
23394 81631
7979 81631
6294 81631
1622 81631
23608 81631
6176 81631
6879 81631
1211 81631
5909 81631
5606 6137
30011 51222
8930 157313
3104 8764
8764 56893
8764 81533
8764 10589
8655 8764
8764 84942
5267 8764
2 8764
8527 8764
8764 57562
8720 8764
4720 8764
3613 8764
51617 79724
6457 53358
1400 1808
1808 10570
7138 10989
6457 7138
7138 79724
7138 10524
5297 7138
7138 23148
1937 7138
7138 10042
7138 282991
7138 22938
7138 55854
7138 51617
5267 7138
7138 7321
7138 58500
7138 23660
7138 55577
5008 7138
7138 23762
3326 7138
7138 29896
7138 26022
4141 7138
7138 7431
7138 9001
7138 25852
7138 22872
2534 7138
7138 80304
1107 7138
1655 7138
7138 11124
7138 23367
7105 51617
5058 7052
11140 84167
10522 11140
10989 11140
1428 11140
11140 63934
2475 11140
3276 11140
11140 54862
11140 51535
5720 11140
11140 57731
7755 11140
1113 11140
10781 11140
6210 11140
8878 11140
6294 11140
2643 11140
11140 84280
11140 57727
11140 80097
11140 51631
11140 27131
1639 11140
9310 11140
5347 51412
5347 23152
5347 6256
5347 55658
5347 91355
5347 84317
5347 26234
5347 51231
3692 5347
5347 5481
5347 8543
5347 51490
4355 5347
5347 58491
2720 5347
5347 7159
5347 375484
5347 7917
5347 221545
5347 54973
5347 6453
6092 10206
396 10206
7321 51548
11124 51548
4690 7311
333 1019
1019 23564
1019 7704
1019 5859
1019 22993
1019 27037
506 1019
1019 5315
1019 51631
8575 140612
6464 8575
8575 155061
8575 10153
6895 8575
8575 55922
8575 57562
8575 27131
1400 7415
7415 10040
3856 55278
2547 55278
666 84273
1400 1846
60 2167
1107 2167
2167 9189
2167 5584
9638 79760
57562 79760
7846 79760
118 79760
6464 79760
26098 79760
57551 79760
6176 79760
1627 7323
6780 7323
7323 23285
7323 54914
7323 7846
7323 23608
6176 7323
7323 7511
7323 10494
7323 9141
8649 9659
8649 9362
8649 197131
8649 81794
5859 8649
8649 10153
3028 7321
1107 3028
3028 11124
5997 23555
1508 5997
5862 5997
3978 5997
5997 79738
5997 57562
5997 7905
5997 7791
1312 5997
5997 51386
3104 5997
5997 51124
5997 163033
5997 84315
5997 23354
5997 63904
5997 10567
5997 7316
1107 5997
5997 79890
2547 5997
5997 347733
1400 5997
5997 92342
4735 25839
4735 90861
2475 4735
3925 4735
396 9246
9869 11183
6788 8570
6788 23564
6788 51808
5859 6788
4354 6788
2634 6788
51535 55577
55577 161742
55577 80335
11116 55577
55577 163183
5315 55577
1780 55577
55577 79165
23450 55577
27330 64780
4354 27330
6256 27330
9704 27330
1059 27330
10974 27330
7770 27330
27330 163183
27330 51569
27330 57731
27330 29115
27330 84467
23317 27330
11161 27330
8543 27330
10153 27330
27330 155061
6176 27330
9862 27330
3516 27330
1786 27330
7123 27330
5648 27330
1622 8508
3181 5871
2547 5871
5267 5871
5871 114044
5871 11066
5871 23148
1672 5871
5871 10549
617 3301
51569 56616
1915 56616
56616 155061
1271 90861
3845 9659
3845 10574
1915 3845
3845 84966
397 51569
396 51569
2547 9709
396 9709
6606 10989
1284 6606
523 6606
3798 6606
6606 22993
6256 6606
6606 51380
5720 6606
6606 9362
2132 6606
6606 51150
6606 80308
3032 6606
6606 58525
6606 54437
6606 23139
6606 84060
6606 55558
6606 51253
6606 23137
2597 6606
6606 7846
6606 7704
6606 79364
4288 6606
6606 6612
6606 7114
6606 8666
6606 79960
6606 23589
6606 23564
6606 81794
6606 84942
6606 55049
6606 27037
6606 7088
60 6606
6187 6606
6606 7375
6606 9013
2 6606
1059 6606
3431 6606
6606 51003
1287 6606
1 6606
506 6606
1780 6606
6606 60492
1915 6606
3507 6606
2146 6606
6137 6606
6606 51763
333 6606
6606 51088
6606 56975
4436 6606
6606 54920
6606 28511
6606 10381
6606 170959
6606 9659
6606 51412
4354 6606
1397 6606
6606 57418
5315 6606
6606 116987
4804 6606
6606 9397
6606 6818
6606 55738
6606 85440
5859 6606
6606 9757
2244 6606
5928 6606
1760 6606
6606 9869
11075 114800
11075 80321
11075 114928
4804 11075
4673 84246
1104 1114
1104 161742
1104 7375
1104 7157
1104 51380
1104 5315
1104 4804
1104 1780
1104 5162
1104 2783
1104 51150
1104 6117
1104 80308
1104 23564
333 1104
1104 9094
1104 3032
1104 7694
1104 58525
1104 7088
1104 9757
1104 27037
60 1104
1104 10574
1104 7917
1104 3234
1104 55791
1104 11124
1104 10381
8773 9782
8773 375260
396 23498
7534 28966
5434 7184
2353 5434
5434 6861
5434 55033
55211 55643
5859 55211
1487 55084
1487 51222
1487 254251
1107 1487
1487 5929
1487 1495
5720 9869
9869 80097
9869 51631
55349 124925
6132 55349
54984 64853
1665 54984
9659 10989
213 10989
1915 10989
8726 55284
23608 55284
1789 55284
6613 9869
211 6613
7917 54539
5473 54539
396 11344
23412 54951
1645 54951
51075 54951
5886 51808
1622 5886
7409 51808
51808 165324
1622 165324
7415 165324
5300 10522
5300 7249
839 5300
1302 5300
3798 5300
1059 5300
5300 51380
506 5300
5300 9362
5300 5315
5300 60492
1780 5300
5300 8666
5300 9094
5300 23564
333 5300
5300 23589
5300 5859
5300 58525
5300 9757
5300 27037
5300 7917
5300 55791
1760 5300
1107 10733
3735 8503
8503 64780
8503 79980
7411 8503
5859 8503
1615 8503
8503 64837
8503 27037
5720 8503
2244 8503
8503 57562
8503 51631
8503 84467
5928 6185
4804 6185
6185 84467
4215 10040
11224 347733
11224 27352
207 11244
207 1937
207 1639
8655 8705
8705 92342
7431 148741
333 7431
3735 7431
7431 8220
1400 7431
6455 7431
5630 7431
9403 25805
2547 9403
10890 58478
10890 64780
5473 10890
7453 25879
1789 7453
9459 51157
5058 9459
9459 28964
9459 114928
6457 9459
9459 66000
1616 6137
771 1616
7846 10440
7088 9729
1915 79922
10454 26164
10454 116154
10454 51759
10454 84433
10015 10454
839 10454
5510 10454
10454 28964
10454 23039
10454 11248
9875 10454
1912 10454
661 10454
6134 10454
10454 116983
5267 10454
1152 10454
1072 10454
1627 10454
10454 64780
10454 90990
10454 84315
10454 51056
10454 80150
9978 10454
8550 10454
10454 26073
8772 10454
10454 51451
10454 114971
2058 10454
10454 80304
10236 10454
10454 116985
6176 10454
10454 11066
10078 10454
10454 26133
5573 10454
7276 7846
6767 7276
2 7276
7276 9013
3431 7276
6612 7276
7276 10743
7276 57562
7276 9362
4804 7276
7276 9189
7276 51150
7276 55611
7276 51763
7276 11161
5859 7276
5584 7276
60 7276
7276 27097
439 7276
7276 7917
1501 7276
3299 10263
10263 10897
1627 10263
3104 10263
1104 10263
10263 29896
2 10263
6176 10263
10263 10320
1937 10263
8726 10263
8720 10263
5831 10263
5552 84722
5552 7917
5552 80321
5552 23352
7159 51535
7376 11161
6092 7376
1107 7376
4354 7376
6609 7376
7376 51380
7376 7431
1287 7376
7376 8470
7376 7917
7321 7376
7376 80010
7376 10042
7376 11124
5586 64753
1114 5586
4650 5586
5586 54540
5586 8666
1915 5586
310 4287
310 1284
310 523
310 22993
310 7157
310 51380
310 9362
310 2783
310 2132
310 26230
310 51150
310 80308
310 55611
310 221184
310 11161
310 66000
310 2634
310 3032
310 54437
310 27097
310 10574
310 7321
310 7917
310 84060
310 2661
310 2597
310 7846
310 7704
310 151230
310 1019
310 6609
310 2162
310 6612
310 7431
310 7114
310 5162
310 23564
310 81794
310 84942
310 27037
310 7088
60 310
310 1855
310 10980
310 1400
310 7375
310 6187
310 1508
2 310
310 3431
310 1059
310 51003
1 310
310 1287
310 506
310 1780
310 60492
310 1915
310 84467
310 6137
310 51763
310 10641
310 9094
310 333
310 10681
310 11189
310 758
310 4436
310 55791
285 310
310 54973
310 10381
310 1114
310 170959
310 51412
310 1302
310 57418
310 5315
310 4804
310 80227
310 9397
310 6117
310 5699
310 23646
310 85440
310 5859
310 7694
310 347733
310 9757
310 2244
310 5928
310 3234
310 7123
310 11124
310 9869
310 1760
6835 27020
6125 6835
6835 55422
6678 163033
2547 6678
8848 161742
2 8848
3431 8848
8726 8848
2783 8848
6125 8848
8848 10042
8848 84467
8848 9094
8848 55611
8848 8888
8848 11161
8848 10681
8848 56975
5584 8848
1789 8848
8848 58525
8848 27097
7321 8848
8848 55791
8848 11092
7431 8848
8848 58508
5162 8848
8848 23564
8848 23589
1107 8848
5859 8848
8848 84942
8848 9757
7088 8848
1400 8848
8848 57727
8848 51530
8848 11124
1857 7490
7490 10360
7490 7755
7490 57551
3155 3280
3155 3301
3155 55658
3155 81794
3155 23204
6782 80010
6782 56655
6745 6782
1455 80304
1455 5909
1455 154661
3164 23649
3164 3280
3164 6092
2908 3164
3164 163033
3164 3326
3164 51003
3164 6129
3164 57142
3164 79738
3164 23148
3164 55422
3164 10549
3164 51031
3164 3181
3164 6925
1107 3164
3164 5267
3164 11124
3164 5473
267 1400
267 10040
1915 9270
9270 11124
65265 93621
10989 65265
23476 65265
65265 80321
7846 65265
2059 65265
57551 65265
11186 65265
9638 65265
5297 65265
1857 65265
26098 65265
51406 65265
55422 65265
7755 65265
10992 65265
65265 282991
65265 79174
55854 65265
65265 140612
2534 65265
65265 84078
211 65265
14 65265
58525 65265
65265 347733
10468 65265
25791 65265
1857 5291
5291 79803
211 5291
5201 8663
5201 22993
5201 10403
5201 26098
2132 5201
5201 80010
1113 5201
2146 5201
5201 51763
5201 6234
5201 55845
5201 8320
5201 56975
5201 9729
1639 5201
5201 9659
1974 5201
5201 6612
5201 114800
5201 8220
5201 23654
5201 57731
5162 5201
5201 7025
5201 22872
5201 79960
5201 55020
213 5201
5201 9742
5201 25865
439 5201
3234 5201
5201 5764
5201 27131
5201 9310
5595 51222
5595 84280
5595 9818
5595 51282
5595 55905
5595 27330
1514 7917
1514 8726
2885 5530
2885 28964
998 2885
835 2885
1647 90007
1647 6187
1647 6256
1647 84966
1647 7157
1059 1647
1647 10743
1647 163183
1647 1937
1647 1915
1647 2783
1647 3507
1647 84467
1647 23317
1647 11161
1647 11033
1647 197131
1647 8543
1647 2634
1647 7917
1647 7321
1647 5210
1647 2597
1647 64780
1647 4354
1647 221037
1647 7431
1647 57731
1107 1647
1647 11244
1647 5859
1647 81610
1647 7694
1647 8570
1647 7088
1647 3516
1647 29959
1647 5648
1647 7123
1647 5764
7802 7802
2487 23649
2487 79738
2487 26298
2487 4086
2487 9978
2487 56902
2001 2487
3104 10944
10944 29896
10944 23451
2 10944
10944 57562
1937 10944
10944 84467
5432 10944
6464 10944
10944 23446
6176 10944
10944 54437
10944 25897
9627 10944
8720 10944
5764 10944
22920 25934
25934 203259
25934 60492
9218 55177
51776 90007
51042 51776
9978 51776
4354 51776
6598 51776
2146 51776
3507 51776
26276 51776
9094 51776
23564 51776
51776 285971
51776 155061
26112 51776
25897 51776
1400 51776
6453 51776
3265 10522
3280 7529
3481 7917
3481 27231
3481 11124
7706 10616
7706 55072
6917 51366
1025 6917
1025 51366
8359 23476
8350 23476
7409 7846
7535 7846
7375 10075
7855 27330
2932 7855
815 25898
3309 5894
6879 29894
6883 29894
6877 29894
801 3783
801 3782
2309 6502
5300 8558
56852 84250
4194 6025
4792 4793
925 222484
925 84708
5896 9730
801 4900
114 805
27338 51343
4193 5144
801 7531
5612 23586
3161 7280
4287 7332
60 3161
801 3161
4193 4691
4851 6615
3315 7374
7486 7486
5427 56655
5427 54107
207 5515
207 409
3159 23594
5454 5454
2033 5454
5454 6908
5454 6663
5077 5454
2959 5454
11140 27102
3320 27102
3308 9001
801 55503
5578 55503
3651 5087
2969 3717
4084 6195
4084 6198
836 57215
3054 57215
57215 57215
25942 57215
3065 57215
801 3358
1457 3800
801 7064
88 3781
3875 6840
6840 57409
6840 8409
6840 23421
699 6840
1063 6840
2316 6840
6840 10456
3320 6840
3801 6840
4000 6840
6840 84823
6840 10198
4831 6840
4957 6840
6840 255967
6840 399909
3161 6840
6840 7126
6840 51474
546 6840
6840 9928
6840 57496
4297 6840
6840 9644
3835 6840
6840 57519
7520 8161
2547 8161
1385 7528
7528 11016
801 3320
801 3308
801 2288
2099 5705
5705 6256
801 2596
3320 5536
801 9495
5347 10381
7015 10728
3320 7015
3151 8850
2033 2959
1017 2033
695 695
208 2099
801 3845
408 5595
408 5594
408 2932
3184 5093
5093 26986
3184 5094
5094 26986
4800 6667
3725 5594
5580 6774
5599 6774
1487 6935
1488 6935
7157 11200
1406 2033
2033 3150
2033 3151
4087 6667
4088 6667
4089 6667
801 6331
11200 11200
3313 728489
7316 56957
8737 9099
7088 8820
5111 10075
7186 7316
7186 9063
3981 10592
889 59341
991 5292
5241 55509
5241 122953
889 5331
355 889
1457 2569
7528 8314
3054 7528
11059 92714
11059 27106
11059 57561
7251 92714
10015 92714
11060 92714
4734 92714
83737 92714
10015 57561
10015 29082
5578 23586
5579 23586
5582 23586
60 1490
3308 3836
3172 4089
3172 4088
2115 9252
1022 1025
1017 4869
2308 5914
1025 2962
904 5430
904 2962
1457 2221
1457 2962
7531 26272
7316 8975
7324 10273
10273 10477
10273 55284
7319 56254
7320 56254
56254 56254
8349 56254
8337 56254
8338 56254
56254 126961
8370 56254
2099 10521
1655 2099
2099 8295
331 22954
8338 55167
8337 55167
8349 55167
55167 126961
8359 55167
4297 126961
84444 126961
1479 29894
10914 29894
23283 29894
1025 125050
1025 10614
5594 7132
5594 8718
5594 7343
5595 7343
5595 6667
5594 6667
2033 26471
2033 22976
2033 3576
5501 7421
4137 7322
2932 4137
2322 9246
2322 6477
6714 54583
6714 6714
991 1039
23405 27161
9271 23405
8350 8467
6749 8350
9775 10482
2099 4350
6256 54538
5468 54538
7068 54538
2033 4110
3791 8945
7083 51343
991 7083
990 51343
990 991
891 51343
860 6662
1540 7316
6188 7341
5594 5914
2113 5598
5566 55869
3065 5592
6923 112950
2101 10891
958 3308
5430 7520
983 10524
2033 3665
1387 3665
9344 203068
7846 9344
4087 7157
4088 7157
238 51530
1027 3840
1027 3836
1027 7531
1027 7529
1027 7534
9150 26173
9150 65123
9150 26512
9150 25896
9150 55656
5469 9150
9150 9282
9150 9439
9150 51586
9150 9862
9150 10025
9150 81857
9150 9440
9150 9441
9150 29079
9150 9443
9150 10001
9150 112950
7534 8350
7529 8350
7532 8350
1457 7454
142 3980
3980 7520
2547 3980
4790 7536
4790 10014
7536 10014
4087 8021
4088 8021
4089 8021
4088 9972
11065 90025
90025 90025
891 90025
19 1459
1831 7329
1831 7341
3996 10048
4286 10213
4140 4286
7329 387893
7316 54764
7329 30818
5080 7341
5077 6872
996 1163
23567 57510
3609 23567
3308 6647
1641 8239
2203 5071
3745 23327
7867 23327
1193 23327
23327 30008
9146 23327
23327 54602
4215 23327
7417 23327
23327 51304
23327 57118
23327 57610
1020 23327
25 23327
4112 23327
2039 23327
23327 57379
2011 23327
7881 23327
2287 23327
1613 23327
673 23327
4217 23327
23327 79039
23327 51776
9196 23327
4914 23327
23327 404093
6199 23327
27 23327
782 23327
7528 23327
10746 23327
23327 56987
5613 23327
91 23327
23327 55803
657 23327
10000 23327
23327 50488
6795 23327
23327 84081
23327 84305
10110 23327
10422 23327
6156 23327
10461 23327
6725 23327
5176 23327
8444 23327
7316 7334
3815 9306
7341 85363
10273 10746
6622 10273
9529 10273
3308 9529
6622 9529
3217 5591
142 3217
3217 7520
2547 3217
5429 56852
1432 8202
5594 8202
5599 8202
2932 8202
3093 56616
5879 10401
5987 7157
4193 5987
5590 51588
8767 8767
1856 378884
9817 23633
9817 51194
4734 8463
5579 90933
90933 90933
1026 63943
1058 9212
1058 6795
8290 9212
4843 92369
4843 80176
2099 2274
2099 7329
2099 8554
56852 56852
51426 56852
4609 26269
382 23163
367 2071
367 2068
367 2966
367 4193
367 10273
367 2967
2068 2967
1022 2967
2965 2967
2966 2967
805 27130
805 9657
801 2886
5333 5898
6790 8290
672 7324
672 7325
672 10477
672 55284
672 3093
672 7334
1616 6613
3329 23410
4102 10155
4105 10155
4101 10155
10155 266740
10155 51438
9500 10155
5987 81557
5987 64110
5987 54551
10155 56160
56160 197370
56160 64219
64110 197370
7316 10155
7157 10155
54780 56160
5371 8312
6502 7428
4850 8242
5429 25898
7316 51283
8521 29843
8521 8536
271 4734
657 4734
4734 7264
2257 4734
2287 4734
4734 7881
4734 8514
4734 11183
4734 126308
4734 55651
4734 84081
4734 9616
4734 9166
4734 9801
4734 65997
4734 113174
4734 57698
4734 10572
4734 6857
4734 55346
4734 51256
4734 170082
4734 84305
4734 7525
4734 79058
4734 56941
4734 26291
4734 10616
3667 4734
3801 4734
4734 93349
4734 54956
4734 51334
4734 79657
4734 9962
4734 10801
4734 9014
4734 5638
4734 9040
4734 6725
4734 8851
814 4734
2242 4734
4734 5347
4734 29110
4734 8428
4734 10494
4734 51765
6297 8451
6297 8450
1642 6297
4734 8986
4734 5894
2868 4734
4734 7465
1198 4734
2044 4734
4734 6789
4734 6795
5931 6297
4734 6850
4734 8798
4734 5586
4734 5593
2324 4734
4734 10645
2033 8877
4826 378884
11335 83746
6045 83746
83746 84108
6045 84108
4841 5499
4841 5500
4841 5501
5499 6421
7533 9156
7532 9156
2810 9156
9156 10971
3837 9156
3840 9156
5901 9670
4088 9958
81847 81847
5111 51455
7316 10013
7316 51455
5429 51455
142 81847
7515 81847
2547 81847
648 8337
6045 8337
648 7323
899 9738
27338 27338
7316 27338
7316 9099
7316 7874
7316 27005
7128 7316
7316 10617
7316 7347
9099 27338
8078 27338
7874 27338
9958 27338
27005 27338
1540 27338
27338 54764
27338 55611
27338 56957
10617 27338
4287 27338
7347 27338
7189 54764
7128 7189
7189 55611
7189 9099
7189 8078
7189 9958
7189 10617
7189 27005
4287 7189
5292 51343
2064 2885
23054 23054
6955 23054
6957 23054
7421 23054
5926 121504
5926 126961
2956 10036
56254 64750
8350 54496
8520 121504
2099 6498
3725 9112
5885 8243
997 5885
5885 6137
5885 6134
5885 7482
3188 5885
5885 84919
5885 23645
1613 5885
5885 7634
5885 8764
5885 7114
4513 5885
3575 5885
1476 5885
2317 5885
1072 5885
5885 22921
2275 5885
5885 6993
5885 6165
2969 5450
10018 23321
8312 64750
64750 64750
5929 9739
10155 56916
5111 56916
3320 10910
3320 6500
4734 23213
4734 91869
7866 23327
6319 23327
23327 64221
23327 90933
23327 55319
9014 23327
23327 26206
6769 23327
3005 23327
23327 51334
3801 23327
23327 91608
5638 23327
1018 23327
8514 23327
2257 23327
9616 23327
23327 27301
9801 23327
7041 23327
23327 51256
23327 55651
23327 55529
23327 56603
23327 26063
23327 59343
10572 23327
23327 65997
4133 23327
23327 83931
23327 84309
23327 84310
23327 140597
23327 92092
23327 126308
6895 23327
23327 284273
10929 140890
6432 140890
8527 140890
6894 140890
56904 140890
4904 140890
10521 140890
27316 140890
6294 140890
8350 51592
9112 53615
53615 80312
6597 53615
861 55352
10419 55352
865 55352
5728 9368
6921 10399
6923 10399
3265 8945
26827 55696
26826 55696
26825 55696
834 114609
5071 9529
3308 5071
4683 5591
472 7520
545 7520
472 84126
5591 84126
7140 7140
87 7846
1605 7846
87 1605
1605 3688
3688 7846
1605 4133
1605 7094
1605 7414
7094 7846
7414 7846
596 23770
801 23770
10138 132625
8726 132625
23429 132625
2247 7057
58 7169
335 949
336 949
5710 51377
335 154664
336 154664
7134 7139
7135 7139
1207 6633
1207 6635
1207 6636
1207 6637
7137 11123
9223 23109
87 23109
1605 10551
1605 155465
10551 27076
27076 155465
5594 8986
3912 3915
5970 79918
2146 64219
23512 64219
8726 64219
6638 8487
6753 8777
64219 64219
1871 3070
3014 79648
50943 84148
11143 79960
64769 79960
51147 79960
4101 5371
3720 9869
23354 54801
54801 93323
23354 93323
1024 4087
1024 4088
1025 4087
1025 4088
5347 144132
1024 4086
1022 4086
1025 4086
1025 9150
1024 9150
1022 9150
4088 5594
3308 5970
3308 5966
3308 4790
84148 84148
23411 84148
4914 7189
898 5300
1017 5300
1499 6500
8350 29128
8350 115426
3024 51135
3009 51135
3006 51135
3007 51135
3008 51135
3010 51135
1978 51135
4155 51135
3024 5578
3009 5578
3006 5578
3007 5578
3008 5578
3010 5578
1978 5578
4155 5578
1459 10013
9656 11073
3930 8350
3930 8370
88 11155
2248 6187
9918 23397
23397 64151
10253 30011
4869 26168
5499 9625
5499 64651
712 5499
5499 163882
5499 286262
5499 170954
5499 26092
4751 5499
5499 5504
5499 5507
5499 5509
5499 90673
5499 7159
5499 23368
5499 648791
5499 10848
5499 84919
5499 84988
5499 10048
5499 55183
5499 153769
5499 6780
5499 51729
5499 56252
5499 9372
5499 23189
5499 84280
1181 5499
5499 9859
1213 5499
1152 5499
1267 5499
1272 5499
1398 5499
5499 30827
1639 5499
5499 10522
5499 9758
5499 144321
5499 29997
5499 25998
5499 60672
5499 57338
5499 222658
5499 23248
5499 57562
5499 9663
4097 5499
5499 114569
5499 9448
4693 5499
1911 5499
5499 8554
5499 10401
5499 57580
5499 51334
5499 50651
5499 9627
5499 6653
5499 161742
5499 65264
5499 8408
5499 27107
5499 152485
10524 23650
55166 79682
5347 55166
1447 5347
7157 23309
3320 56950
56254 79577
9810 79577
546 9189
1432 8850
1432 2033
1432 8841
8359 23133
5914 23133
5430 23133
5591 9150
367 57680
6331 11060
10951 25936
11335 25936
23468 25936
25936 79980
25936 57082
6240 10524
6240 50484
6241 10524
5294 6418
8359 55355
8805 29117
5595 5595
864 4851
1164 6742
983 6742
8290 10524
3717 8290
1017 8850
1017 2648
860 10432
861 10432
1387 90780
472 9810
472 56254
183 7157
983 9918
983 64151
983 23397
4087 83737
8470 57556
50618 57556
10580 57556
57556 57630
9856 10116
9856 25970
4897 259217
4897 23499
4897 260425
8871 50618
8567 55187
3547 25831
3547 57610
5799 9793
5362 9898
5362 23360
5362 57214
5362 57560
23145 23331
23145 222255
9378 23037
9378 26037
9378 23026
9378 23499
9882 23350
9882 10137
9882 57634
9882 54790
23129 23499
1173 23223
1951 23075
667 1951
4038 25861
9646 26047
26047 57178
23499 26047
9320 22883
9869 22883
9748 22883
8888 22883
22883 57597
9379 23499
8853 221981
22995 23136
23025 23136
20 55755
9863 57453
23228 57453
57453 260425
5365 9820
5365 9806
5365 9863
5365 22903
5365 260425
23369 29079
9969 29079
23038 29079
22887 29079
9758 27148
23139 27148
27148 55755
9320 57571
667 57670
4645 57670
8618 57670
50618 57670
55777 57670
57610 80731
23499 79613
23031 85445
23014 85445
23499 85445
57610 85445
1173 84466
2887 84466
8449 84466
23020 84466
57610 84466
1602 4089
2648 10579
4155 5584
4155 5590
1022 5584
1387 4193
6772 84444
467 3651
1460 23411
2033 26959
1387 26959
1017 4172
898 4172
5578 10013
1786 23411
8856 23054
23054 23426
8648 23054
5469 23054
3205 8451
51176 387893
6500 9412
2648 6867
2648 10460
10765 23028
10765 53615
3065 10765
2033 2353
2033 2354
2033 8061
2033 2355
2033 3727
4654 10524
4772 7846
3837 4772
3837 7846
8290 80854
1390 5595
60489 60489
3065 8839
8839 8841
26277 55003
25913 26277
891 1017
5521 11200
84148 339287
5525 11200
5528 11200
5527 11200
5529 11200
5526 11200
4155 5527
10943 84148
84148 284058
1387 4087
3716 8290
7158 8202
6418 7157
836 9656
5970 79813
5710 10537
5708 51667
2149 10015
1027 8850
4609 10273
1191 7428
1108 9025
6774 23028
6774 80854
10013 80204
10013 121504
10013 53635
10600 80204
10600 121504
10600 53635
10537 10600
2547 2956
472 9894
2475 9894
23677 25792
5682 23677
23677 55257
23677 54737
3309 23677
23677 80318
23677 27247
9352 23677
7265 23677
23677 84614
23677 84131
23677 59338
23677 55466
6950 23677
7203 23677
2288 23677
23677 78994
23677 26330
23677 129852
472 3646
8290 23133
8290 23512
3164 23607
7182 23607
23607 26959
3227 23607
1399 339287
1399 59338
1399 1953
1399 8425
1399 2896
1399 5359
1399 3911
1399 4853
50618 54915
23268 55114
23268 55909
701 23268
163 6453
6453 8853
6453 118788
5204 6453
6453 10262
6453 10309
6453 51729
6477 22936
4000 6769
6769 51531
6769 7205
6769 51517
6769 8994
7410 10309
676 7410
7410 8672
5930 7410
6767 7410
7410 10040
7410 80124
7410 9240
7410 259282
7410 51593
2339 7410
6954 7410
7410 64844
7410 10808
7410 9689
7410 26135
7410 84640
7410 10277
7410 26130
7410 23126
7410 55257
6895 7410
7410 10946
7410 22938
7410 79711
2517 7410
7410 51652
7410 344148
7410 9859
7410 9412
5886 7410
3185 7410
7410 134218
7273 7410
7203 7410
7410 23142
7410 8428
7410 55274
5495 7410
7410 25820
7410 57448
6733 7410
7410 10576
7410 27297
7415 9873
9873 80124
3309 9873
6731 9873
9873 112942
9873 129852
9873 339287
9873 10576
6450 9873
1119 9873
9873 51759
3326 9873
7157 8289
8290 10943
10943 121504
4904 6195
4904 6197
4734 5879
1855 4734
1017 3007
1019 3007
6714 7189
2534 7189
5715 7528
6502 7528
5578 7376
862 23013
861 23013
5590 8202
367 51341
1051 6880
1999 6880
3297 6880
4773 6880
5901 23039
190 2908
2908 6714
1017 8317
7291 9219
5931 7291
1108 7291
5931 9219
3066 9219
5581 10524
2690 10273
5728 10273
1017 1027
1027 3009
1017 3009
6497 7329
1017 1017
1017 3005
898 3005
8284 8290
9972 23039
23239 64854
10413 154796
4734 154796
4193 7270
9025 9682
9682 165918
27351 140685
7112 11339
7157 10524
3020 4297
3020 80854
3009 23468
2186 3020
4173 8900
5925 10524
1017 4171
801 2099
3221 5451
2547 5451
2146 5970
2146 5971
142 7486
6760 10432
5300 8202
2033 5300
351 7532
983 3009
3009 8900
995 1017
4863 25988
5925 5987
10461 10461
898 3009
5241 8900
1017 5241
6714 8900
5241 6714
861 1786
862 1786
322 10524
351 10524
7532 10524
2033 57658
672 8338
7343 10524
333 10524
334 10524
1869 3479
1020 3005
5591 9656
7520 9656
2099 10524
2100 10524
2908 10524
2647 9112
2647 27043
2099 2647
595 4176
6453 22905
6453 8301
6453 23360
6453 23414
3267 6453
6453 22841
1601 6453
3268 6453
6453 7461
6453 58513
6453 9950
6453 6453
5493 6453
5295 6453
6453 8499
6453 9267
6453 9810
6453 54908
1213 6453
2060 6453
6453 55614
6453 23647
1674 6453
6453 23048
6453 79571
3092 6453
6453 23281
6453 387119
6453 29763
6453 10015
6453 57580
6453 9135
6453 26064
6453 60592
6453 81603
5287 6453
6453 150946
6453 10253
6453 9229
6453 8871
6453 9873
23360 50618
9342 50618
7182 50618
23028 50618
50618 79036
50618 51747
2060 50618
50618 58513
23085 50618
23015 50618
2804 50618
29911 50618
50618 83892
4077 50618
9659 50618
50618 56254
6810 50618
6867 50618
7204 50618
26057 50618
50618 440193
667 50618
9135 50618
6093 50618
50618 80230
7110 50618
183 50618
27245 50618
867 50618
26511 50618
11052 50618
1785 50618
356 50618
50618 89848
9873 50618
10457 50618
3706 50618
50618 55323
8425 50618
4154 50618
10015 50618
50618 118788
5287 50618
27316 50618
50618 85021
9229 50618
30011 50618
6655 50618
6853 50618
8976 50618
7456 50618
50618 147179
2801 50618
6455 50618
273 50618
50618 56252
10163 50618
3190 50618
50618 150946
60 3192
8900 51343
1017 51343
6453 50618
50618 50618
5868 6453
382 6453
5144 6453
7272 57082
142 1050
1050 7520
1050 2547
1019 3024
1432 9261
5594 9261
5596 8550
5702 5702
1432 5594
1432 5595
1460 7157
1432 7157
5594 7157
11140 11140
1460 9261
11077 11077
9261 9261
5595 9261
8550 9261
1432 1912
648 1432
2100 23471
898 4863
1017 4863
4863 8900
7157 79884
8554 9656
9656 51588
602 1487
8339 23304
51132 57455
1025 7319
7319 8349
9730 55388
1407 9099
7336 9025
7157 8648
7157 8202
3020 11335
898 5925
3581 10524
5071 5886
672 7979
5709 7979
7979 9861
902 1017
898 1027
898 3024
5710 10211
6597 23097
604 23097
23097 23512
1024 6597
604 1024
1024 23512
6597 10001
6597 9440
604 10001
604 9440
10001 23512
9440 23512
8085 11091
11091 58508
9757 11091
9739 11091
11091 23067
2146 79813
8726 79813
2146 64754
8726 64754
2146 26122
8726 26122
2146 100048912
8349 28996
3397 5710
4654 5710
983 3024
891 3024
3912 7316
1017 4082
983 4082
1019 4082
898 4082
3094 4286
1499 3094
5993 57763
25 57763
4352 57763
5140 57763
25 10971
4352 10971
5140 10971
8290 84444
5111 10951
8290 51780
1387 51780
8359 8520
5879 9098
998 9098
3066 10075
2099 10919
7291 387893
2874 8431
2874 3065
2874 8841
6749 8338
6749 8349
3020 6749
6749 8359
7329 9112
1020 6164
1019 6164
3020 23774
1020 5925
894 5925
3024 9134
2033 6776
5682 5688
5683 5685
5685 5688
5687 5688
5682 5683
5682 5690
5683 5684
5684 5685
5683 5687
5682 5682
5682 5685
5682 5687
5689 5691
5689 5695
5689 5693
5689 51371
5690 5691
5682 5693
5683 5693
5684 5693
5691 5693
5693 5695
5693 51371
5694 5695
5694 51371
5691 5695
5695 51371
5684 9212
1108 1108
1457 54955
2099 6873
1234 5686
890 1027
7314 11201
7316 11201
5111 11201
5530 5687
5534 5688
27 5688
25 5688
5578 8290
5663 5689
5663 5686
5692 27339
3008 11335
7157 55693
861 3276
1114 29979
351 29979
6678 29979
29979 50861
5695 51156
5698 6714
29979 148022
23190 29979
7415 29979
5682 5699
5691 5699
5689 5696
23435 29979
5688 5698
5696 5698
5688 5689
5698 51371
29978 29979
5563 5565
4892 5563
5563 7111
5563 7329
5563 57326
5563 22938
5563 7205
5563 58529
5563 126526
5565 51608
5565 5717
2230 5565
5565 10399
2318 5565
667 5565
1460 5565
5565 115265
1410 53632
29995 53632
51335 53632
5563 5717
5562 5717
5531 10155
1387 2309
2908 10062
1958 3553
3553 6667
3276 8350
8350 54623
8350 51230
8359 51230
7314 85363
5701 85363
890 3024
7329 11140
7329 9443
1460 7329
4733 7329
7329 8721
2353 7329
3151 7329
7329 11077
5702 7329
7329 27330
6881 7329
7329 30834
5702 9618
9618 10241
4862 9618
9618 9659
9618 9737
2495 9618
1029 5702
5705 7316
2965 7316
5705 5886
2965 5886
5705 7421
815 5705
5705 9454
5132 5705
25842 146059
55723 146059
11047 245972
7290 29855
894 3024
890 5925
983 5925
7316 79155
8878 23435
10921 22985
10284 10921
10284 22985
10919 126961
1024 1024
1024 126961
4067 10657
7525 10657
10657 50618
3055 10657
4867 10657
10657 51429
10657 26578
10657 30011
10152 10657
10657 54806
273 10657
10657 23229
10657 50649
10657 23368
10657 55971
695 10657
9051 10657
10657 23607
1739 10657
1740 10657
1741 10657
1742 10657
1794 10657
1795 10657
2268 10657
9644 10657
2444 10657
9256 10657
6453 10657
10657 117153
10657 51678
4641 10657
4647 10657
8440 10657
10657 29993
10580 10657
9853 10657
10657 23328
10657 26751
8935 10657
10657 401548
10657 221178
10657 51517
10657 84959
10657 23268
7409 10657
10657 64429
7082 10657
30011 92799
1457 8878
7538 30011
4691 7538
7538 26986
3308 7538
6311 6456
6311 6457
9212 9212
9212 220134
9212 221150
79980 348235
10403 220134
147841 220134
147841 348235
147841 221150
57405 147841
4869 10360
3001 4722
595 1017
1020 1600
6452 28988
6452 30011
25930 128866
7251 25930
6456 25930
25930 85365
10015 27352
10015 128866
6456 10015
10015 85365
1601 30011
2017 23607
6456 23607
5970 8110
4790 8110
6595 8110
6597 8110
6602 8110
6598 8110
3024 3984
3024 3985
3984 4155
3985 4155
1020 1759
273 7161
6455 8867
6720 201501
8462 10951
8462 11335
8462 23468
3090 26147
3090 5252
672 79728
675 79728
1759 6453
273 1785
1785 6456
1785 6714
1785 2885
1759 6714
7316 51028
7251 11267
51028 51028
7251 51028
7251 7251
51028 79643
5119 9525
5119 5119
5119 57132
9525 27243
9525 10015
10015 10015
29082 51652
27183 29082
10015 92421
29082 92421
92421 128866
27183 92421
92421 92421
27183 57132
27183 27243
79643 128866
8078 339976
51426 51455
11201 51455
5429 11201
4898 126961
9146 387521
7316 9690
862 2113
1386 2113
1956 5579
7251 10142
7251 8826
6093 7251
10015 55165
55048 55165
55165 155382
9146 55165
7251 85365
85365 85365
1316 84458
7251 10040
9146 10040
7251 26088
983 6667
9025 11200
8085 126961
9757 126961
9739 126961
23067 126961
891 983
983 6117
3725 4734
3725 7251
5111 9025
10193 57448
4792 7323
4792 7322
4792 7332
59350 117579
51289 117579
5970 10524
823 5885
4298 27125
4300 27125
4298 54623
1017 6117
6117 8900
891 6117
1024 8204
637 6117
6117 84126
6613 7329
10273 55585
10273 85300
3093 7316
7316 165918
7316 254225
156 10013
25 56897
6722 7403
6910 7403
1482 7403
6845 84079
6613 51720
6613 79184
6613 84142
6613 9577
9532 9532
2033 4851
8850 126961
3178 5591
3183 5591
1788 8263
4869 7316
1453 3791
1788 10919
1788 79813
1788 54737
79813 79813
54737 79813
7157 83987
6942 8338
6942 8349
4613 8089
8089 23028
8089 55691
8089 9025
4609 8089
1432 6604
3014 22976
2353 7321
2353 7332
23621 26088
3482 23163
3265 27342
5903 29843
5903 7157
5903 7155
5903 6672
4193 8554
4193 5902
5111 7319
6659 7329
7321 11043
7322 11043
7323 11043
7324 11043
7325 11043
10477 11043
7321 10107
7322 10107
7323 10107
7321 81559
7322 81559
7323 81559
7324 81559
7334 81559
5987 7324
5987 10477
7325 22954
7324 22954
10477 22954
7336 22954
7321 135892
7322 135892
7323 135892
7324 135892
7325 135892
10477 135892
7334 135892
10612 51619
7321 81786
7322 81786
7323 81786
7324 81786
10107 51619
7324 51127
4591 7321
4591 7322
4591 7323
4591 7324
4591 7325
4591 10477
7321 10475
7322 10475
7323 10475
10475 51619
7324 10475
7325 10475
10475 10477
7321 80263
7322 80263
7323 80263
51619 80263
7324 80263
7325 80263
10477 80263
51619 135892
5987 7325
5987 7334
7325 11074
3725 4074
1264 23268
1264 203068
29978 29978
190 55072
8431 55072
613 1398
4654 80854
367 84458
1029 128312
1029 3065
4654 84193
867 5295
867 5599
5608 7098
11276 23163
9685 23163
2554 29979
2555 29979
2556 29979
2559 29979
2560 29979
2561 29979
2562 29979
6850 29761
867 29760
1446 1457
1446 1460
801 1460
4898 4898
10413 26524
6788 25843
10454 23118
6885 257397
10454 257397
2066 23118
5062 8361
6788 55233
9455 51035
367 26524
6788 9113
1460 4287
7862 126961
23774 126961
84717 126961
84939 126961
7468 126961
5426 5427
5426 54107
5426 57804
64785 84296
9837 84296
9837 64785
51659 64785
5422 84296
5424 84296
5426 84296
3661 29110
29110 29110
4287 4287
86 1017
86 1025
7185 8784
7186 8784
7187 8784
2590 64127
51024 64127
7088 64127
7431 64127
10524 64127
5529 64127
4613 23411
51246 85365
3482 26088
5296 6850
2268 6850
5295 6850
6204 6850
6204 7157
56950 126961
648 3014
3014 6045
10524 126961
546 126961
11186 60485
5696 51371
8087 81550
9513 81550
2332 81550
9212 83903
9212 126961
8027 83737
10254 83737
3551 5347
4646 8887
4646 10241
8887 10241
9212 26524
9113 9212
867 6714
867 4067
26986 57690
801 8874
1634 4233
1158 23624
10253 84313
10253 51028
8517 727764
3932 345757
3932 6654
3932 10657
2118 4087
1457 10422
7316 9100
2186 8294
27342 27342
7316 27342
9113 27429
5914 10318
5916 10318
5868 27342
5868 79874
867 7525
867 4690
163 1213
164 1213
23062 23621
23163 23621
1019 5716
23163 729873
26088 55297
7251 84440
7251 9727
29979 58513
1969 1969
2048 2048
867 867
25 10580
6714 10580
867 2694
867 6947
867 6948
23081 126961
7403 126961
6850 7305
382 26056
2706 163882
10804 163882
2707 163882
2705 163882
2697 163882
10052 163882
1457 3482
1457 26088
6521 6850
1029 23647
1029 26088
65018 65018
4350 5886
9113 10413
26986 27327
23569 51147
860 2274
9113 55233
9113 92597
9113 126308
9113 79817
9113 148932
9113 25843
26524 55233
26524 92597
26524 126308
26524 79817
26524 148932
25843 26524
1111 26524
11200 26524
7532 26524
1080 5566
1027 3717
7415 55768
11124 55768
55768 55968
983 55083
1017 55083
1020 55083
1021 55083
8535 9839
7329 9839
10197 57379
7415 7993
5710 11065
5693 11065
51720 51761
7325 23013
9246 23013
7336 55611
355 11124
8878 84557
6772 7329
1734 51465
5325 7329
7329 23426
3091 10869
6478 10869
6477 10869
6446 23327
2932 6901
4943 11337
4943 11345
4943 81631
60 26260
26260 84163
26260 80319
6696 7917
5930 6696
6696 27335
6696 51279
6696 150684
6696 10987
6696 23385
6696 84132
6696 493856
6696 9101
6696 27125
6696 51421
1641 6696
1915 6696
6696 22832
4130 6696
4131 6696
4082 6696
6696 10787
6696 10048
6696 9632
6696 6780
6696 203068
3337 6696
6696 7265
5567 6696
6696 27347
6696 56850
6696 9693
6696 7178
6696 11138
6696 200014
6696 123920
6150 6696
6125 6696
6137 6696
6138 6696
6207 6696
6696 140730
6696 23557
488 6696
6696 27092
801 6696
6696 64101
515 6696
1105 6696
6696 30836
2034 6696
3150 6696
6696 25800
6696 27332
6696 8019
6696 130813
1727 6696
6696 92126
2495 6696
3040 6696
6696 30820
758 6696
6696 10400
6696 23646
4666 6696
6696 6741
6696 64418
6696 55754
6696 91752
5599 51343
983 51343
3476 4281
3476 11043
1499 7320
3093 100506742
7316 7327
6195 27250
5347 11078
1029 7486
1759 7341
1759 8554
1759 7329
1759 1759
860 59269
9075 9414
7329 9075
9063 9075
7022 7329
7021 7329
7020 7329
7415 11124
7316 7335
7316 7336
7316 11124
2175 199990
3551 9454
8470 23022
87 8470
5901 51194
5901 9564
7324 51194
2318 57159
5551 57159
5074 80176
54514 80176
54514 84727
5074 84727
54514 92369
5074 92369
6500 23403
6500 26232
6500 55336
6500 79176
6500 26233
6500 84261
6500 54461
6921 8835
6921 10966
6921 84727
6921 80176
6921 92369
6921 51665
6921 140459
6921 51676
6921 26118
8945 29904
1938 29904
367 9318
7317 7320
997 7317
7317 7321
7317 7322
7317 7323
7317 7332
7317 7324
7317 10477
7317 27338
7317 7325
11059 23111
11060 23111
23111 83737
23111 57154
23111 64750
10226 23111
65018 192111
6446 65266
207 65266
23327 65266
23327 65125
3735 3921
3735 5594
10477 51194
7325 51194
8626 83737
4205 7329
3297 7329
8874 83737
2767 10636
10133 23710
10133 84557
10133 81631
1147 9641
3551 9641
1147 1457
3815 6714
2099 51720
3298 7703
7329 7703
7182 10454
1119 6502
1956 5795
7316 9146
983 7329
5768 7322
7322 7322
7316 93082
22954 340061
196 10273
7157 10891
2177 7316
991 9232
5566 83737
1457 83737
7126 83892
7126 79890
6683 57132
6683 9798
6790 9099
7316 55666
1956 122809
25898 92344
993 1452
5371 8554
5371 9063
2932 4780
2081 9097
51652 51652
4077 84557
4077 9101
4077 7316
7157 23072
7784 9898
7784 51021
7784 124912
7784 284521
7784 27253
7784 85377
7316 29979
3064 8517
7316 51676
2317 51676
4086 10413
8350 84678
58529 84676
1457 6337
3551 23327
6314 7341
6314 6613
7316 55905
6426 7157
1029 8626
7316 257397
7189 257397
8517 257397
5562 51185
7316 26046
267 7917
4176 26512
7341 29761
6612 29761
7329 29761
6613 29761
23158 81631
23061 81631
79735 81631
11345 23158
11345 23061
23216 23710
23710 55357
23102 23710
9779 23710
23710 51256
23158 23710
23061 23710
23710 83874
23710 26000
23637 23710
23710 125058
23710 79735
9910 23710
4943 23710
23216 84557
55357 84557
23102 84557
9779 84557
51256 84557
23158 84557
23061 84557
83874 84557
26000 84557
23637 84557
84557 125058
79735 84557
9910 84557
4943 84557
7316 10254
2273 9958
367 9100
196 196
8945 27161
6047 7341
1163 6500
23678 83737
2099 79872
10628 83737
331 10572
7013 55337
4673 7013
7013 7466
840 7013
7013 79657
5184 7013
39 7013
4478 7013
5052 7013
6829 7013
5940 7013
7013 9921
7013 90678
7013 55621
6646 7013
7013 126306
7013 64897
5226 7013
3310 7013
7013 30000
7013 10381
7013 7086
5036 7013
7013 9817
7013 10313
273 7013
3081 7013
7013 10606
7013 79159
6143 7013
7013 7453
7013 79169
226 7013
6456 7013
7013 54758
7013 26128
7013 64793
7013 128646
2937 7013
7013 54974
6850 7013
6300 7013
4747 7013
7013 84867
7013 57175
1428 7013
3337 7013
6723 7013
3059 7013
2053 7013
7013 23770
2237 7013
4190 7013
3945 7013
4134 7013
7013 9053
7013 9588
445 7013
271 7013
6601 7013
7013 10785
5315 7013
7013 57142
7013 10298
1414 7013
7013 23616
4171 7013
7013 7167
7013 9416
2036 7013
5409 7013
2203 7013
5050 7013
7013 10591
7013 51466
7013 11269
7013 10327
7013 55646
5579 7013
302 7013
6907 7013
1072 7013
7013 9188
7013 84717
191 7013
7013 256281
7013 10273
95 7013
7013 124245
2242 7013
7013 10777
7013 10614
3162 7013
7013 124790
3024 7013
7013 11054
4598 7013
7013 9275
6431 7013
6418 7013
5757 7013
7013 11252
6888 7013
800 7013
7013 7280
3843 7013
328 7013
1809 7013
6301 7013
7013 57062
7013 25796
2593 7013
6904 7013
3200 7013
3176 7013
4951 7013
7013 11332
7013 51411
1936 7013
396 7013
5496 7013
7013 10473
6623 7013
7013 83874
7013 9322
6672 7013
4926 7013
7013 9087
4501 7013
203 7013
7013 26093
7013 9324
7013 10212
5121 7013
3326 7013
7013 9401
7013 388536
7013 10072
1975 7013
1627 7013
7013 10383
1641 7013
308 7013
7013 28988
5236 7013
7013 8996
6819 7013
2026 7013
7013 728113
3939 7013
7013 10626
7013 10953
7013 55276
3927 7013
5214 7013
1152 7013
677 7013
7013 134492
7013 203569
7013 9168
7013 51119
7013 115861
2597 7013
7013 8895
7013 84632
7013 27232
9686 54386
25978 54386
54386 54869
4504 54386
5424 54386
6902 54386
54386 55740
10078 54386
51540 54386
22977 54386
54386 116224
10741 54386
27238 54386
50810 54386
54386 57092
4350 54386
54386 339448
54386 84330
3149 54386
11091 54386
54386 57016
29086 54386
1788 54386
8332 54386
51759 54386
8366 54386
7965 54386
6286 54386
2169 54386
9785 54386
54386 221184
7514 54386
54386 79873
5371 54386
2034 54386
2577 54386
54386 54913
810 54386
207 54386
54386 57716
3190 54386
5877 54386
29763 54386
3029 54386
3620 54386
51154 54386
54386 56963
23406 54386
8682 54386
4190 54386
9588 54386
6601 54386
1414 54386
4171 54386
9416 54386
5409 54386
5050 54386
10327 54386
54386 256281
10777 54386
3024 54386
11054 54386
9275 54386
4678 54386
2547 54386
3146 54386
54386 203245
1487 54386
54386 55915
54386 55110
54386 54971
26092 54386
9502 54386
1398 54386
7345 54386
11344 54386
100 54386
54386 55291
3557 54386
26015 54386
54386 90507
5504 54386
26100 54386
23498 54386
6418 54386
5757 54386
11252 54386
6888 54386
328 54386
54386 57062
25796 54386
2593 54386
4951 54386
5496 54386
10473 54386
6623 54386
54386 83874
6672 54386
4926 54386
9087 54386
4501 54386
203 54386
9324 54386
10212 54386
5121 54386
29094 54386
1427 54386
9401 54386
10072 54386
308 54386
28988 54386
5236 54386
8996 54386
54386 728113
9168 54386
51119 54386
54386 115861
8895 54386
27232 54386
26277 124808
1198 26277
26277 26716
26277 83706
26277 79734
26277 200895
26277 161253
26277 203068
26277 84817
4048 26277
5606 26277
26277 29085
5315 26277
5579 26277
6907 26277
10273 26277
7345 26277
100 26277
26277 55291
26277 90507
5504 26277
26277 200316
10620 26277
8468 26277
26277 55198
26277 89870
307 26277
10636 26277
2017 26277
800 26277
3843 26277
6301 26277
3200 26277
3176 26277
7532 26277
11332 26277
26277 51411
1936 26277
396 26277
9322 26277
203 26277
26093 26277
26277 29094
1427 26277
26277 57037
23154 26277
5830 26277
3921 26277
9715 26277
10726 26277
23746 26277
6876 26277
9531 26277
60 26277
3326 26277
26277 388536
10072 26277
1975 26277
1627 26277
10383 26277
1641 26277
308 26277
5236 26277
8996 26277
6819 26277
2026 26277
26277 728113
3939 26277
10626 26277
10953 26277
26277 55276
3927 26277
5214 26277
1152 26277
677 26277
26277 134492
26277 203569
2597 26277
8895 26277
26277 84632
26277 27232
5998 65057
65057 126364
141 65057
10273 65057
65057 200316
8468 65057
65057 89870
2017 65057
10963 65057
3713 65057
64080 65057
2029 65057
8666 65057
7531 65057
64236 65057
7280 65057
3843 65057
1809 65057
6904 65057
65057 83874
29094 65057
57037 65057
23154 65057
5830 65057
3921 65057
9715 65057
10726 65057
23746 65057
6876 65057
9531 65057
60 65057
3326 65057
9401 65057
65057 388536
1975 65057
1627 65057
10383 65057
1641 65057
28988 65057
6819 65057
2026 65057
65057 728113
3939 65057
10626 65057
10953 65057
55276 65057
3927 65057
5214 65057
1152 65057
677 65057
65057 134492
65057 203569
51119 65057
2597 65057
65057 84632
25913 85007
9945 25913
25913 94056
25913 51268
25913 57118
10634 25913
25913 254427
9293 25913
25913 163882
25830 25913
408 25913
3141 25913
5871 25913
8567 25913
25913 55313
4103 25913
25913 29993
25913 57179
9046 25913
25913 54496
25913 84305
5064 25913
218 25913
25913 254295
25913 83605
5153 25913
25913 51477
25913 90737
10223 25913
25913 90416
25913 79026
25913 100507436
3303 25913
9022 25913
25913 27284
7866 25913
3945 25913
4134 25913
9053 25913
271 25913
25913 57142
10298 25913
23616 25913
7167 25913
2036 25913
2203 25913
10591 25913
25913 51466
11269 25913
302 25913
1072 25913
191 25913
10273 25913
95 25913
2242 25913
3162 25913
4598 25913
9502 25913
1398 25913
11344 25913
3557 25913
25913 26015
25913 26100
23498 25913
10620 25913
25913 55198
307 25913
10636 25913
10963 25913
3713 25913
25913 64080
2029 25913
8666 25913
7531 25913
25913 64236
11252 25913
800 25913
7280 25913
1809 25913
6301 25913
25796 25913
2593 25913
6904 25913
3200 25913
3176 25913
7532 25913
11332 25913
25913 51411
1936 25913
396 25913
6623 25913
9322 25913
9087 25913
4501 25913
25913 26093
5121 25913
1427 25913
25913 57037
23154 25913
5830 25913
3921 25913
9715 25913
10726 25913
23746 25913
6876 25913
9531 25913
60 25913
3326 25913
9401 25913
25913 388536
10072 25913
1975 25913
1627 25913
10383 25913
1641 25913
25913 28988
5236 25913
8996 25913
6819 25913
2026 25913
3939 25913
10626 25913
10953 25913
25913 55276
3927 25913
5214 25913
1152 25913
677 25913
25913 134492
25913 203569
9168 25913
25913 51119
25913 115861
2597 25913
8895 25913
25913 84632
25913 27232
3150 7014
7014 7737
4691 7014
7014 58490
3151 7014
6137 7014
3014 7014
7014 339230
445 7014
7014 10785
7014 55646
7014 9188
7014 84717
7014 124245
7014 10614
7014 124790
6431 7014
4678 7014
3146 7014
7014 203245
1487 7014
7014 7014
7014 55915
7014 55110
7014 54971
7014 26092
6418 7014
5757 7014
6888 7014
328 7014
7014 57062
4951 7014
5496 7014
7014 10473
6672 7014
4926 7014
7014 9324
7014 10212
308 7014
7014 9168
7014 115861
7014 84632
7014 27232
1643 8338
1643 126961
5684 10971
4193 10971
1026 10971
4077 7273
4077 4077
4077 8878
1871 51343
8878 84676
2931 10969
6722 84676
10969 55294
7316 79594
7341 79594
1495 25852
10059 79594
7273 8878
2706 26232
3659 4869
3659 4904
3659 10155
5599 83737
4117 4117
4117 51343
5590 8878
3875 25898
3856 25898
4299 6477
4299 6478
25820 25820
1856 83737
2932 5144
1452 5144
4155 29110
4155 9641
7415 51035
1643 7508
6277 27101
1163 137529
5599 56852
10616 55072
2078 3301
2078 10294
2078 55466
331 29110
331 9641
3661 9641
7128 7805
1155 8139
6622 7051
8452 23221
4734 8678
5289 8678
8678 83737
55120 55215
2177 55120
2011 6794
6794 150094
29110 57162
3551 57162
7157 8431
5163 7375
5562 7957
4904 254170
9101 10193
4193 5292
4609 57646
6923 79699
6923 10444
6921 79699
6921 10444
7316 51366
3953 10193
672 2119
6477 7071
5830 8239
1457 7428
2932 4193
3091 7321
997 3091
7015 10519
7015 10273
330 7316
331 7316
1801 7316
330 8517
8517 10892
4193 5684
6885 7375
7316 7398
7316 7375
7316 9101
7316 8237
7316 29761
4607 84676
51191 51191
5580 7428
23770 54583
5700 23770
5708 23770
846 10617
7436 29116
7804 29116
5702 9352
2316 51676
9352 10213
7316 221687
527 221687
860 64750
7186 7965
3665 10155
9101 27243
9101 25978
57132 159195
27243 159195
92421 159195
25978 159195
23392 284001
9468 23392
23392 26232
2804 23392
23384 23392
3799 23392
4625 23392
4628 23392
23345 23392
287 23392
667 23392
1163 23392
1362 23392
4189 23392
23392 165918
4670 23392
23392 283638
23392 26057
23392 150946
4288 23392
4651 23392
9135 23392
23392 84440
23392 51720
10992 23392
7327 23392
23392 55585
23392 55823
23392 158399
3920 7345
3312 7345
3320 7345
4738 11330
1432 5925
7316 25898
51132 64750
3658 26234
1616 59343
5371 6047
11065 26586
5970 7321
5970 7324
5970 7328
997 5970
5970 7322
5970 7323
5970 7332
5970 11065
6794 7322
1616 6737
6737 9994
7329 7704
7341 7704
9039 9040
28996 29843
2034 3320
3320 64344
6045 283871
580 83990
23072 54894
596 399664
596 3184
387 4214
87 4214
393 4214
4214 5601
4214 5594
4214 6416
1630 6478
4131 54708
2309 8945
6502 51343
9656 64682
1387 9656
991 9656
1111 56955
1457 8533
1457 50813
1460 8533
1460 50813
1457 9318
5587 9318
5587 10987
5587 50813
1457 7157
5587 7157
5587 5587
1457 1457
9636 27005
7317 8139
7046 7375
207 7375
7316 51377
2873 9318
2873 8533
2873 10920
2873 10980
8533 10920
10980 51138
50813 51138
10980 10987
10980 50813
3091 10987
1642 2873
1642 8533
1642 9318
1642 51138
1642 10987
1642 10980
1642 10920
1029 150684
6478 57630
983 26271
659 57761
57154 57761
83607 84708
9212 84708
6795 84708
55924 84708
84708 94032
1612 84708
64798 84708
57593 84708
2049 84708
57698 84708
64951 84708
84708 389125
84708 85409
57449 84708
5481 84708
65997 84708
84708 132320
6620 84708
84708 284273
4799 26986
11059 84708
84708 401251
51522 84708
51322 84708
6811 84708
5579 55072
7316 79004
7316 29924
7316 22905
3300 7316
7316 55968
7316 10133
7316 56852
7316 8887
7316 54472
7316 10318
7316 51271
7316 84993
7316 152137
7316 54469
7316 10241
7316 9683
7316 8780
7316 60685
7267 7316
7316 56061
10971 223082
9146 25852
7316 55975
4077 11345
51295 286827
7157 64326
5499 25937
7428 10399
672 63967
58 84676
3320 4193
4772 7329
4772 8554
7323 26260
4035 55188
4035 54862
4035 6625
4035 56899
4035 55022
4035 9987
351 8774
351 7314
4038 55022
4035 22919
351 9479
351 22919
3611 4851
1999 5058
4092 7332
991 9587
4659 6478
1869 4193
51343 64112
6612 7329
6478 112399
3024 5580
3024 5581
1147 4214
7332 7844
7325 7844
7324 7844
7324 223082
324 23513
6613 26054
890 57695
57695 57695
9516 83737
4956 8851
2034 112399
468 112399
27131 57534
6722 7329
1499 5371
2309 5594
4193 7341
4855 6921
3297 5347
83593 204851
4193 83593
3320 5467
4281 5515
2932 3308
1452 3308
1457 3308
2932 3320
1452 3320
6672 6672
9641 29110
5071 84959
5071 53347
3665 29110
84678 84678
57154 83605
57154 57154
4215 57154
3661 3661
8883 9040
3312 6622
22992 126961
785 11335
7013 51132
7316 55236
10537 55236
55236 65264
7317 7319
10537 65264
4609 117854
1213 10043
6788 60485
10211 10818
10580 10818
3064 51003
1400 3064
3064 9638
3064 28964
1107 3064
1891 3064
3064 8518
2547 3064
3064 5217
3064 51588
580 28964
9001 28964
1107 28964
55791 114928
28964 55791
9001 11143
580 11143
580 9001
9001 10912
6613 51588
10474 51588
9001 10524
10524 10912
580 10915
580 1107
1107 55660
9001 9638
10912 51645
9823 9823
333 1915
333 84289
333 2661
333 9869
333 55791
333 9001
333 84060
55791 84078
55791 55791
9001 55791
580 10524
580 11244
580 8518
580 29117
580 84078
580 51588
580 55791
580 9869
580 5764
580 114928
580 84289
580 9638
10915 55692
10915 51588
9001 51631
1213 2547
1195 51588
1937 1937
1937 10912
9638 10989
9638 55791
9842 10912
10912 84060
10912 55692
10912 55791
10912 51588
10912 51003
2597 10524
2661 10912
10474 84289
10474 28986
11143 55791
3093 51588
9001 84078
9001 84289
9001 114928
10989 51588
9001 10989
10989 10989
10989 55791
3064 114928
3064 10813
3064 7802
55660 84557
1107 7431
1107 1107
1107 55791
1107 51588
1107 11244
1107 4747
1107 10915
1107 3837
1107 6886
3615 51588
3838 28986
3838 9001
3837 51588
3837 5764
2547 10474
2547 7203
28986 51588
9001 29117
29117 55791
4747 51588
4747 7431
4747 29117
51588 84557
51588 55791
51588 55660
10524 55791
5764 10912
5764 9638
5764 5764
5764 51588
5764 114928
5796 10912
9869 10915
9869 55791
6457 7431
6457 51588
6886 11244
7157 51588
7157 11244
7431 10813
7431 9869
5713 7431
7431 11244
7431 51535
7431 51588
7431 9001
7431 84060
7431 84289
7431 9823
11244 55660
11244 51588
7582 9001
7582 11244
1326 79155
4790 79155
351 26088
867 1398
3320 7157
6597 8361
6597 126961
6597 8349
1019 3005
983 3005
9135 27342
4193 7322
4194 7322
997 997
4155 6788
2908 7332
673 5604
7337 9246
4780 10477
4780 7325
273 1020
10477 10477
672 5295
1399 5295
5159 5295
3717 5295
238 5295
8029 8029
867 952
2810 27246
5886 27246
1822 27246
8558 27246
1471 27246
9732 27246
2352 27246
4239 27246
3493 27246
3265 27246
4594 4594
6788 92597
11329 92597
166785 166785
4594 166785
273 1859
1859 5548
324 27429
894 5716
5716 5925
8517 79155
10178 10580
4152 10178
2534 10278
613 867
836 10980
839 10980
840 10980
841 10980
867 3932
4059 7329
10577 23327
4502 23327
481 23327
23327 79901
9056 23327
5087 23327
23327 91703
10456 23327
9371 23327
1021 5925
142 7329
8473 10454
7329 8626
4850 7324
4850 4850
9627 51667
3093 51667
898 8945
1499 7321
1053 1054
1053 1649
1053 26037
1053 4302
1053 23641
1053 8554
1053 7329
1053 7750
1053 8533
1053 6778
1050 8554
5982 56852
4798 51377
1436 55620
55165 56155
56155 56155
23166 26088
23062 23166
23163 23166
286 200845
5708 23197
79139 80700
7353 7415
7353 80700
5708 80700
7917 10952
10952 51608
8266 10952
439 10952
7917 29927
6844 7917
439 29927
439 6844
439 6811
3551 8915
367 10188
326 10422
7375 51701
355 7329
2120 7341
984 2099
9978 11146
2313 9063
2313 7329
4193 4869
1642 64421
1643 64421
2313 8554
5887 11047
11047 29979
1965 9451
5711 7316
312 4734
4193 8557
1827 8945
3688 26232
7128 152137
7128 79155
7334 8737
23192 23710
4306 7329
4306 7341
7316 83932
5111 83932
1029 80279
7316 55521
55521 64946
4734 55503
8533 9318
9318 10980
9318 10987
9318 50813
10987 50813
10920 50813
7341 10208
7132 25999
25999 27242
7329 8575
121504 387893
6714 23624
7535 23624
997 3094
3094 9978
5934 6502
3094 6667
207 79594
7316 7337
9690 9690
6613 9063
1457 8554
6612 10208
6613 10208
5905 10208
8338 56970
8338 23326
8349 56970
8349 23326
10605 51366
1457 5371
7341 10401
6613 10401
7334 10425
7316 10425
5710 10616
1387 4067
1387 3055
1387 6714
6478 8445
84708 221935
84708 387755
4897 84708
5243 84708
8997 84708
26285 84708
84708 350383
84708 149371
23348 84708
84708 116135
2902 84708
395 84708
84708 222484
6753 84708
146 84708
55117 84708
55872 84708
59352 84708
7301 84708
4435 84708
57530 84708
5739 84708
9152 84708
30811 84708
2696 84708
421 84708
1501 84708
8502 84708
84708 246176
9076 84708
7249 84708
84708 219770
8784 84708
9075 84708
3609 84708
1519 84708
7444 84708
7478 84708
6801 84708
3739 84708
27237 84708
10084 84708
23580 84708
84708 94103
51297 84708
29 84708
9929 84708
79023 84708
613 84708
3357 84708
10343 84708
23024 84708
29951 84708
1525 84708
1525 222484
10343 222484
23024 222484
29951 222484
222484 266727
8535 222484
222484 387914
19 84708
150 7345
151 7345
152 7345
154 7345
3184 10492
3184 4904
3184 10644
3184 7329
5704 10131
2521 5036
7428 9162
7428 11004
7428 84324
7428 23473
7428 55249
7428 348093
7428 9821
7428 23770
1457 5905
997 6907
6907 7321
3660 4193
672 2074
1915 4281
5784 10413
7572 7593
7593 7753
7593 7727
1027 6500
1027 8454
7157 79594
5371 28996
4092 57154
4092 23327
3003 7415
3003 6418
3003 55666
3003 7353
7157 8848
6720 6721
6720 6720
4193 7178
81559 100462977
9638 10277
1029 1488
1488 7316
92345 677768
92345 677776
26821 92345
22954 84062
1147 79155
8452 9886
8065 9886
8065 23221
25898 58477
835 7329
835 7341
8349 9810
22836 22836
23221 23221
22836 23221
2309 81620
11342 23557
5692 8454
10971 22882
5686 7534
6304 7341
7157 9141
1213 8925
8554 9994
5914 29979
329 5879
4000 5093
1950 4000
4000 4000
4000 7329
4000 7703
4000 64949
2316 4000
4000 201294
6885 81603
4778 10413
4734 4778
991 996
4792 6197
4091 57154
10273 23381
3556 220972
7329 27246
6142 27246
7316 27246
27246 27246
7048 7189
7046 7189
7227 7329
7227 7341
5243 5696
5696 6890
5696 6891
5689 5690
5690 5693
5691 5691
5691 51371
5691 5692
5692 5693
5692 5695
5692 5696
5692 51371
5692 5699
5693 5694
5691 5694
5694 143471
5687 5694
5695 5695
5695 143471
5695 5698
5691 5696
5694 5696
5695 5696
5696 5696
5696 5699
5690 51371
5699 51371
51371 51371
5684 51371
5685 51371
5688 51371
5682 5698
5682 51371
5683 5690
5683 5699
5684 5699
5687 5693
5687 5696
5688 5688
1027 3024
595 595
5702 5704
10421 80709
9491 10421
10421 51729
6628 10421
4103 5716
5868 27352
5869 27352
5878 27352
27352 116442
10890 115704
5868 64786
5869 64786
5878 64786
5868 79735
5869 79735
5878 79735
5872 9910
9910 83871
9609 9910
4943 5862
9098 83452
22930 57403
22930 54734
22930 116442
2495 4267
4267 5478
4267 7328
302 4267
4267 10807
4267 9319
3837 4267
842 57448
836 57448
5621 54478
3198 5621
1448 5621
5621 29994
5621 84310
5621 6835
5621 79005
5621 494514
1263 5621
5621 55696
5621 91050
4350 5621
5621 7745
5621 85480
5621 51202
5621 57787
5621 79797
5621 9519
5621 29777
5621 6171
5621 283337
5621 51503
2273 5621
5621 65062
5621 8870
5621 57179
5621 138428
5621 9659
5621 55843
5621 92170
5621 84916
5621 26523
5621 11091
5621 55803
5621 94274
1153 5621
5621 57732
5621 84305
5621 55651
5621 8495
5621 100131997
2258 5621
5621 150209
1267 5621
5621 28987
5621 55599
5621 8444
836 842
27429 57448
840 57448
841 57448
4092 10987
4133 4140
7321 7321
9101 9402
9402 9846
9402 29760
4294 9318
4867 10188
4867 9743
10987 29959
3689 10987
997 54469
7319 7750
7320 7750
5055 10594
11243 50813
4780 50813
2782 64857
54331 64857
7295 10987
7133 7187
7132 7187
7132 7185
355 7187
9618 653361
10811 653361
2548 653361
6427 653361
4607 653361
51053 653361
8972 653361
7189 9618
4602 8554
2873 51138
1540 7846
4633 9098
9098 91526
10987 79370
3190 8665
3190 100008589
3190 100008588
7185 7186
7187 7188
7186 7187
595 1386
4282 4830
1994 7428
6500 25827
1994 7422
6850 10293
5080 28996
1739 2904
2081 10987
984 8665
3837 10482
3842 10482
10482 79711
10482 51194
3612 10482
995 4140
701 57082
8517 8517
55140 126961
8359 55140
8518 55250
8518 55140
9150 55250
9150 55140
8537 8655
4090 10987
2782 80232
54331 80232
196 10625
546 641
7153 10987
5241 10987
8648 10987
775 10987
85363 117854
53840 85363
10892 10892
29128 333932
29128 126961
29128 653604
1540 9212
5524 9212
1540 5524
8350 8805
8351 8805
8352 8805
8353 8805
8354 8805
8355 8805
8356 8805
8357 8805
8358 8805
8805 8968
6404 10318
7454 10188
3705 7157
3705 3725
3705 3705
3705 4792
5810 10987
5883 10987
3364 10987
5926 25855
25855 64426
6605 25855
6872 25855
9111 25855
10049 25855
6525 25855
3841 25855
10987 23582
7428 11127
189 648
648 7991
7917 9131
356 5483
356 26578
356 257364
356 3055
356 7525
356 6714
356 51429
356 57522
356 285590
356 695
356 79574
356 64333
356 51168
356 8440
356 2533
356 7006
356 6708
356 64092
356 153769
356 1740
356 10174
356 8935
356 1398
356 51517
356 9644
356 55971
356 6457
356 27134
356 784
356 58538
356 5290
356 23268
356 9732
356 8997
356 346389
356 9901
356 8190
356 23380
356 653361
356 3702
356 785
356 150221
355 23197
3551 55012
4673 9318
8350 9318
8359 9318
3551 112399
2150 10987
7158 10987
1861 51138
10987 26471
3745 6714
9924 26986
26986 26986
10140 26986
10036 26986
26986 57472
1447 1457
1446 5347
983 1447
207 11073
1616 26135
10210 26135
7834 26135
10054 26135
6996 26135
8554 26135
10401 26135
26135 51588
26088 26088
9685 26088
2550 2775
10910 25936
10910 11243
10910 79003
10910 79980
2550 3763
2550 5999
3320 25936
3320 11243
3320 79003
6794 79155
1191 7276
7276 7276
4090 9146
4089 4090
2033 4090
23062 26088
23163 26088
23062 23163
5925 9810
9810 9810
7185 148022
9146 27043
595 8945
8655 10399
10018 10399
3308 11124
3362 10987
1508 30011
8449 11017
8449 9410
843 9994
843 80196
841 80196
207 253260
5602 6416
943 7185
943 7187
1062 6500
5588 10971
25 10075
5074 8878
57132 57132
128866 128866
57132 128866
29082 128866
51652 128866
51510 57132
29082 51510
51510 128866
51510 51510
27183 128866
27243 27243
27243 51652
25978 25978
29082 29082
27183 27183
25978 51652
5119 7329
57132 90417
8802 57132
23020 57132
8766 57132
25904 57132
6749 57132
8045 57132
8715 27243
8893 27243
9240 25978
25978 26227
25978 115416
23534 51652
8766 51652
9063 128866
5393 128866
28996 128866
29082 54862
29082 54902
8621 29082
54862 92421
26133 92421
7644 51510
6169 51510
11235 51510
2971 51510
7701 51510
51510 55665
6597 51510
51510 51534
51108 79643
79643 84337
211 10617
10617 81693
10617 55075
10617 56259
5607 10617
2011 22841
207 26994
207 27246
6602 79155
50855 56288
3643 10603
5562 57521
5563 57521
5987 9641
5987 29110
1147 5987
3551 5987
915 3738
6462 339201
6462 84248
6462 81888
6462 64777
6462 27440
231 6462
6462 6652
1509 6462
6462 9622
55 6462
5321 6462
563 6462
204 6462
5315 6462
498 6462
327 6462
6462 6462
347 6462
2 6462
6462 6717
6462 64129
5730 6462
4494 6462
4495 6462
4502 6462
6462 7337
6462 63893
6462 11252
6405 6462
5355 6462
2542 6462
6462 10211
6462 57126
1364 6462
6462 9526
162 6462
160 6462
59 6462
60 6462
72 6462
1278 6462
6462 11034
1674 6462
6462 9051
2316 6462
6462 23420
1915 6462
3646 6462
6462 6722
6462 10608
6462 27350
6462 6625
6462 8653
1191 30835
9146 22906
9021 79004
4140 5318
1387 5886
4193 26524
1912 7867
9021 55201
7337 259266
5178 7186
9627 65018
11315 11315
894 7703
4771 57820
699 57082
11130 57082
1780 11117
10540 11117
4926 11117
1616 7161
1616 7157
1616 8626
3551 7161
4653 4653
4653 5176
59 4653
2597 4653
2512 4653
60 4653
71 4653
1192 4653
1278 4653
1281 4653
2 4653
3911 4653
3679 4653
4653 7076
4653 7046
4653 7132
1915 4653
3029 4653
4653 8880
3958 4653
4653 4853
4653 56944
975 4653
4653 5981
1158 4653
3543 4653
4653 10296
1889 4653
713 4653
4653 5315
4653 7086
4653 10487
2023 4653
226 4653
302 4653
3313 9093
51361 64400
51361 51361
29911 51361
51361 84376
29911 29911
29911 84376
64400 84376
84376 84376
367 5080
4691 64412
3836 51070
5371 11200
10174 30837
5594 23224
5595 23224
5371 23224
6045 7316
7316 51127
7225 11237
2033 7704
11060 11060
26091 26091
51366 51366
8924 8924
5701 5701
5706 5706
3638 10857
4214 4214
7316 83737
7316 11060
7316 23327
7316 7322
7316 10477
7316 118424
7316 26091
1154 1441
5971 10892
860 3091
894 25827
801 894
805 894
808 894
22858 57521
8772 11124
4292 5429
675 11200
29110 64343
3551 11124
1022 4331
902 5431
1022 5431
939 7186
6774 30837
7704 10159
2242 10155
7186 9260
7187 9260
3394 7709
4214 10238
1859 10238
9149 10238
10238 28996
10773 112939
604 112939
7541 112939
54880 112939
11275 112939
8507 112939
5979 5979
11124 114548
11124 55655
11124 199713
11124 91662
5594 5594
3551 7185
5594 27101
1147 2309
2309 3551
3551 55620
4615 55620
1438 3551
1439 3551
5371 6478
540 150684
5194 5194
3326 81603
6531 6804
207 57630
9627 51535
27429 27429
1447 27429
3595 9021
2475 3667
3161 6790
2737 5578
1452 2737
2737 2931
2737 8945
6934 10459
4067 5294
2034 27252
1915 7704
7020 284252
7468 9656
5071 79586
7187 57506
1314 22908
1315 22908
51028 83547
11267 83547
1147 7132
5566 29128
8408 55626
1499 10009
5573 23598
5734 55527
3737 3737
3745 3755
6934 10009
4133 7846
87 4133
89122 89122
10346 10346
1616 2495
1616 8405
1616 90135
6850 7410
2534 7410
2534 7409
867 7410
1460 7126
672 5499
10155 84911
596 672
8841 112939
9759 112939
9611 9612
3751 30820
3572 5781
388 7126
5883 10116
1457 9616
4214 4792
1820 6672
1820 5371
1820 10477
1616 6548
22889 27339
27339 27339
3654 8290
5546 10459
9020 445341
409 3061
408 3061
409 7316
174 331
11338 27339
5430 11338
5430 27339
329 835
3604 122769
4214 5609
4216 5609
5608 6416
11146 55294
6500 11146
8454 11146
9616 11146
5868 51479
701 7161
10938 51479
5987 80314
10971 153090
4217 10971
1453 7157
51135 57161
3654 57161
4659 25814
2782 25814
2783 25814
2335 25814
25814 51021
2744 25814
2800 25814
19 25814
3500 6737
4085 4085
342931 342931
6950 7428
2782 51655
604 23598
10054 11315
7341 11315
7329 11315
1616 11315
1979 2475
3178 9604
1477 5430
1478 5430
1479 5430
5430 29894
5430 51692
5430 53981
581 3738
1385 2932
1385 2931
2010 4008
23087 85363
6737 85363
3320 5048
5579 25998
5587 25998
983 81620
890 81620
1017 81620
891 81620
8290 29128
6789 11186
6788 11186
38 5191
3738 3741
3654 3656
3654 11213
9616 9616
5595 57521
5594 57521
3164 4214
30 8520
8370 8520
8338 8520
1499 6934
2099 10865
7067 10865
6256 10865
367 10865
2100 10865
5914 10865
207 5524
7454 10109
8350 9730
7157 9730
3065 9730
5591 9730
472 9730
545 9730
472 3014
545 3014
1017 6500
890 1017
9212 84962
22858 23552
5536 23552
7917 22858
695 51311
695 7099
695 10333
695 54106
5371 6672
6478 22974
5901 10459
8717 8717
1981 7186
196 672
4792 9093
4793 9093
5970 9093
6921 9021
150684 170622
2072 84464
4780 8507
836 4193
4824 79084
367 79084
79084 79084
2492 23468
2492 6281
2492 10971
2492 7704
2492 26060
2492 4550
2492 55000
11275 11275
70 11275
472 64421
545 64421
5879 344558
7076 7704
836 7704
142 7704
5592 202658
55768 79139
699 983
699 5347
10300 11104
1147 4790
2782 4168
331 5894
11104 81565
1778 11104
5048 11104
10300 81565
1778 10300
5048 10300
3737 4758
3739 4758
10379 26145
3660 26145
3660 359948
84464 548593
2072 548593
2067 548593
80198 548593
146956 548593
80198 84464
84464 146956
4221 8290
4793 51341
5970 51341
3725 7186
3725 4214
4804 7189
4804 4804
3751 23704
2316 23704
23363 23704
7257 23704
6872 7157
7253 23513
8451 55832
1147 8945
3837 8480
331 22980
10134 10952
10134 23471
5048 54820
5048 5048
8408 57521
8408 9776
6194 6198
7189 353376
701 4085
331 4193
8786 10681
156 2782
29116 103910
648 84108
6015 84108
1021 1022
2782 5082
5082 22948
7247 10472
27429 56616
4609 79753
4149 79753
6923 51224
6921 51224
6923 162699
6921 162699
4281 5524
10189 57187
8563 10189
9984 10189
10189 84321
10189 79228
10189 80145
7919 57187
7919 8563
7919 9984
7919 84321
7919 79228
7919 80145
4686 10189
4686 7919
7919 22916
2870 30818
156 30818
5530 30818
3751 30819
30819 30819
30819 30820
5300 5371
5371 7050
2932 4214
7709 339967
5585 7186
5585 5585
23118 128178
6737 167227
3716 9021
3560 9021
8396 8405
3308 10910
3744 51371
6714 10278
1398 10278
5467 7141
5468 7141
5465 7141
367 6942
604 53335
701 5347
4214 23373
367 55827
2782 23551
2783 23551
2784 23551
2968 7495
2967 7495
2967 2968
1211 10459
3751 57628
1804 3751
331 10392
331 64127
1457 9627
4223 9921
4223 7716
3184 4223
4223 6414
4223 4535
4223 4512
4223 4604
6907 6907
8452 55213
8452 9978
8452 10477
7324 8452
7325 8452
997 8452
7322 8452
1102 8452
10477 55213
1102 10477
10477 57542
8405 10477
8454 10477
8451 10477
2186 9817
4215 4215
10746 10746
8737 8737
4193 5347
5347 7157
1616 6693
355 1616
4809 4809
4809 10465
4809 9129
4809 9128
4809 26121
10465 10465
9129 10465
9128 10465
10465 26121
9129 9129
9128 9129
9129 26121
9092 9129
9128 9128
9128 26121
26121 26121
24148 26121
9092 9092
9092 23020
9092 24148
10907 24148
9343 24148
23020 24148
10594 24148
9343 9343
9343 23020
23020 23020
10594 23020
10594 10594
9410 23020
9129 24148
23759 23759
4217 6416
6500 8295
3551 7248
23099 55814
7704 92140
10459 55249
6876 9604
841 7189
672 2969
7428 9314
6241 6502
6045 11331
326 1616
4193 4831
8290 26155
26155 337875
8337 26155
4750 59348
4750 9638
4750 9637
4750 7533
546 4750
4750 7158
4361 4750
4750 11127
4750 5525
4750 7249
4750 8727
65123 79035
58493 65123
3745 27012
10286 27339
988 10286
51503 56259
988 56259
988 988
9367 22836
3745 9312
3745 93107
9312 9312
9312 170850
9312 93107
5347 22981
4846 51070
4846 4846
5468 253980
26155 121504
996 5925
540 7704
540 3240
2782 6674
3932 3932
7879 27246
27246 338382
4216 5599
2002 10459
7699 10155
7692 10155
3566 9655
6622 65018
5566 5970
1314 10972
1315 10972
9276 10972
10972 22820
372 10972
10972 11316
10972 22818
1314 22820
22820 22820
372 22820
1314 1314
372 1314
1314 22818
1315 1315
1315 11316
1315 22818
7185 7185
4193 28996
4214 5058
1616 3297
7157 23411
5371 23411
5430 5430
2965 5430
1022 2960
1457 5430
8724 55737
4926 8480
56893 83440
10551 56893
374 56893
7917 56893
3537 56893
55837 56893
55148 56893
56005 56893
56893 114897
862 56893
6366 56893
4267 56893
1041 56893
1295 56893
11052 56893
1478 56893
23283 56893
9802 56893
27122 56893
56893 113878
1906 56893
30008 56893
2001 56893
9982 56893
2286 56893
56893 65117
55295 56893
56893 79879
56893 121506
56893 80125
8324 56893
2563 56893
56893 80318
2882 56893
26762 56893
3099 56893
11145 56893
3489 56893
3507 56893
56893 57542
56893 150771
56893 124220
4192 56893
56893 84970
4302 56893
4832 56893
4867 56893
4878 56893
51706 56893
10482 56893
10954 56893
9260 56893
56893 57161
5300 56893
8396 56893
51297 56893
5479 56893
5480 56893
5552 56893
5768 56893
10742 56893
56893 60626
10921 56893
6184 56893
22955 56893
6406 56893
5054 56893
5276 56893
56893 125170
26206 56893
6692 56893
10254 56893
6782 56893
7031 56893
56893 56937
22954 56893
29979 56893
56893 84833
7432 56893
7462 56893
56893 653808
7755 56893
9491 54715
54715 63948
1856 54715
3185 54715
22920 54715
54715 84445
9253 54715
54715 84528
23287 54205
23287 57523
9131 81628
4591 54840
7518 54840
1822 2130
1822 79571
1822 83755
1822 114823
1822 4188
1822 84766
1822 8440
1822 84528
1822 5359
1822 10197
1822 11030
1822 7205
1822 11091
6310 9114
6310 170082
6310 6936
6310 8812
1021 6310
6310 11051
1398 6310
6310 139105
6310 9802
6310 30008
6310 55603
6310 115572
6310 79869
6310 84872
6310 64745
6310 9798
6310 59349
6310 116071
6310 84970
6310 9253
6310 200931
5015 6310
6310 51586
6310 84528
6310 11040
6310 9883
6310 23543
6310 11030
6310 11129
6310 9779
6310 8557
6310 7186
6310 22954
6310 27033
6310 11338
6310 389874
1488 342371
9802 342371
26003 342371
4077 342371
4223 342371
11030 342371
3420 6311
6311 8031
6311 30834
4287 84986
2130 4287
4287 80262
4287 56159
4188 127002
56970 79048
7347 56970
9098 56970
2553 23152
23152 84705
10346 23152
23152 30834
705 8161
8161 79959
8161 80321
8161 51700
8161 8449
8161 9093
8161 9457
8161 55093
8161 79873
8161 9513
8161 79571
8161 9747
8161 57542
3839 8161
8161 84708
8161 8379
8161 60491
5682 8161
8161 10197
6880 8161
8161 51224
7597 8161
2073 2130
8328 10987
8328 11007
8328 57596
8328 83878
8328 30834
2130 26959
26128 26959
3304 23640
2130 3306
3306 4223
3308 54541
2130 5093
5093 9260
5093 5725
5725 54039
54039 58155
51444 57060
5957 10084
5621 81628
5660 9189
9444 9491
9444 11067
8939 9444
3059 9444
5094 9444
5725 9444
9444 58155
9444 10432
9444 23543
9444 11030
9444 51444
9444 10169
9444 55145
9444 10083
473 83755
473 5359
473 10346
6095 55885
190 6095
26278 81628
26278 30834
3836 6880
6880 23633
6880 51444
6880 10629
6880 7317
6908 89885
7157 9522
7337 55837
5914 7337
7337 9522
8933 29979
29979 80318
29979 83593
29979 653808
1155 7874
7874 10346
7874 11060
56893 56893
56893 57409
56893 80332
10123 56893
56893 93974
51286 56893
10961 56893
8913 56893
56893 64770
1315 56893
9419 56893
1760 56893
54749 56893
56893 79152
55578 56893
55660 56893
2664 56893
9146 56893
10989 56893
56893 338692
56893 203260
56893 79096
56893 64112
56893 64753
23420 56893
56893 408050
56893 388677
4942 56893
56893 57326
27253 56893
5100 56893
9240 56893
9463 56893
5798 56893
5799 56893
8241 56893
6092 56893
7857 56893
6427 56893
56893 58506
3925 56893
7041 56893
23112 56893
7186 56893
28951 56893
29978 56893
7390 56893
51322 56893
10971 56893
51304 56893
23414 56893
5886 56893
3615 56893
1822 54715
6310 54715
6311 54715
7916 54715
26155 54715
25801 54715
54715 100506164
9500 54715
54715 57060
9444 54715
54715 221662
23543 54715
10318 54715
11189 54715
23287 25776
8500 23287
8497 23287
2023 23287
9857 54840
3096 54840
54840 57658
54840 116840
51760 54840
23005 54840
4155 54840
54840 64061
51193 54840
9463 54840
1822 375790
1822 1822
1822 7917
782 1822
1822 9139
1822 55835
1822 8646
1397 1822
1822 1856
1822 2202
1822 30008
1822 1953
1822 1954
1822 2192
1822 2597
1822 2896
1822 3339
1822 3714
1822 23145
1822 4052
1822 8425
1822 4155
1822 84465
1822 4745
1822 4753
1822 64599
1822 5211
1822 25898
1822 6585
1822 252983
1822 84447
1822 7011
1822 23613
1822 8241
1822 79868
1822 10516
1822 4036
1822 5125
1822 5684
166 1822
377 1822
1822 7916
1822 26155
1760 1822
1822 1893
1822 2199
1822 55700
1822 84726
1822 23053
1822 3881
1822 7994
1822 23522
1822 23543
1822 55072
1822 6477
1822 6478
1822 10615
1822 23132
1822 159195
31 6310
478 6310
6310 7916
6310 10950
6310 128434
6310 91752
1072 6310
6310 23152
6310 165530
2224 6310
3096 6310
6310 23131
6310 8462
6310 100506164
5954 6310
6310 55072
6310 55249
6310 118738
6310 6310
1760 6310
6310 55638
6310 26205
6310 10526
4155 6310
6310 29085
4037 26088
6310 147912
6310 6720
6310 259230
6310 54902
322 6310
6310 6311
6310 11273
2534 6310
3241 6310
6310 65125
6310 29072
6310 84726
6310 9701
6310 23053
6310 22864
6310 729262
6310 130916
4946 6310
6310 9698
6310 11069
6310 9743
6310 23013
6310 23132
6310 10477
6310 159195
6310 65268
6310 92822
6310 22882
6310 23051
6310 54882
6310 10865
6310 9878
1471 6310
6310 9093
6310 9666
6310 9086
6310 56478
955 6310
6310 55578
2274 6310
6310 54870
6310 25758
6310 25801
3303 6310
3691 6310
6310 8514
6310 158358
6310 146433
6310 9757
6310 7994
6310 64753
6310 9611
6310 51701
3164 6310
5184 6310
639 6310
6310 23518
6310 342667
6310 54472
6310 7205
6310 9898
6310 7329
6310 7447
6310 7791
1153 6310
6310 27245
5730 6310
6310 23264
6310 23060
112 6310
6310 11332
6310 11258
6310 23587
6310 253725
6310 79633
6310 54540
2935 6310
6310 57563
6310 8861
6310 401442
6310 90678
4147 6310
6310 399687
4677 6310
5702 6310
6310 56681
6307 6310
6310 10147
6310 6601
6310 30815
6310 85451
166 342371
54882 342371
322 342371
7916 342371
8161 342371
1487 342371
23587 342371
9555 342371
9146 342371
3096 342371
84726 342371
23131 342371
23053 342371
342371 100506164
23543 342371
64121 342371
23132 342371
159195 342371
50 342371
2037 342371
23136 342371
7070 342371
134 342371
8906 342371
1173 342371
11332 342371
51754 342371
9139 342371
84181 342371
79868 342371
1601 342371
9415 342371
64745 342371
2521 342371
8522 342371
26205 342371
23271 342371
84632 342371
4147 342371
4152 342371
114785 342371
4817 342371
29085 342371
9463 342371
23264 342371
10147 342371
9169 342371
6601 342371
6720 342371
30815 342371
342371 342667
84866 342371
9321 342371
55249 342371
87 6311
88 6311
6311 374650
6311 26128
6311 23424
6311 7917
4287 9463
6314 9463
6314 7159
5886 6314
11335 127002
3912 127002
5523 127002
9463 56970
29950 56970
23152 29072
7095 23152
23152 55835
9463 23152
23152 29920
87 8161
88 8161
81 8161
708 8161
1460 8161
8161 8997
8161 23254
8161 57563
8161 126075
4645 8161
8161 64753
8161 96764
8161 25894
8161 9463
8161 9733
8161 57410
8161 58533
7024 8161
8161 64061
8161 11179
3276 8161
8161 56341
8161 64837
8161 89953
8161 9581
87 2395
2395 9463
2672 9463
87 8328
8328 375790
8328 8678
672 8328
8328 9577
8328 55184
1059 8328
8328 55835
8328 137964
1837 8328
2202 8328
8328 30008
1953 8328
1954 8328
8328 51162
2192 8328
8328 79656
8328 80852
2896 8328
8328 23072
8328 9146
3190 8328
8328 25900
3339 8328
3714 8328
8328 8997
8328 124401
8328 57576
3912 8328
8328 8425
8328 84445
8328 9782
8328 11043
8328 84315
8328 79784
8328 64753
8328 26012
4745 8328
4753 8328
4851 8328
8328 9659
8328 10611
8328 57595
1912 8328
8328 9463
8328 84440
8328 25898
5987 8328
8328 60561
8328 55072
8328 10900
6872 8328
8328 23371
7110 8328
7205 8328
8328 64061
7447 8328
8328 84133
166 8328
6311 8328
8328 9093
8328 10516
8328 84962
5684 8328
7185 8328
8328 51061
3836 8125
3841 8125
8125 23633
5093 92906
5093 9782
5093 79171
4857 5093
5093 57060
5093 54033
5093 6428
5093 5094
5093 81628
5093 7360
5093 10659
3190 5093
5093 9444
5093 22913
5093 22827
5093 11189
5582 9463
5582 10811
5582 10640
5582 54535
5621 5684
9444 57060
473 9139
473 30008
473 23613
473 5684
473 7916
473 79868
473 1893
473 2202
473 84726
473 7994
473 23543
81 26278
9463 26278
6908 30827
6908 136227
6908 9001
7874 65057
7874 9915
7874 51177
7874 84699
7874 9093
2130 7874
7874 55698
7874 55182
7874 79656
7874 23072
7874 9709
7874 57563
7874 57692
7874 64844
5178 7874
7874 9463
7874 23613
7874 27429
7874 84447
7112 7874
7216 7874
7874 23090
7874 54880
7874 54550
5493 7874
4137 4139
8517 51143
23307 253725
55509 84901
3725 55509
1616 7132
331 1994
28996 57659
2073 5430
2073 2074
6195 57521
3725 9685
87 1191
1191 11130
1191 11104
1191 90417
2011 9181
6615 26524
4646 10133
154 2778
154 2782
154 54331
554 2782
554 54331
154 2771
554 2778
150 2771
150 2782
150 54331
2776 259249
2771 259249
2782 259249
54331 259249
2778 6915
6915 10672
2776 6915
2771 6915
2782 6915
6915 54331
2782 54331
2060 2060
2778 2782
2011 7402
5606 10746
6416 10746
25776 200030
1191 25776
5606 5606
6416 6416
1432 6416
4215 6416
4215 5606
408 2782
1978 5594
1029 23163
1263 6790
701 1263
5371 8626
1452 4137
4137 5566
1147 1387
1387 3551
1387 8517
9685 9685
1191 2006
26524 84962
2911 10133
983 9185
983 29924
351 1191
351 4036
672 26986
160 273
160 8867
1173 8867
1213 8867
1211 8867
2782 2908
2783 2908
2908 10399
6434 10114
6430 10114
3178 10114
3181 10114
3187 10114
6426 10114
3667 57521
8660 57521
7465 8945
7465 23291
2931 4137
1020 4137
6885 10454
3482 23062
10956 54583
7184 10956
701 9232
6790 9232
9232 9700
5048 5144
4140 8844
5894 8844
2534 2534
4067 4067
55297 55297
1191 4069
10938 64780
7503 10482
4116 7503
2011 65018
1859 26524
1859 91750
1398 3815
2885 10603
6464 10603
10482 10482
10482 56001
10482 56000
10482 55998
51455 51455
9232 51343
11065 11065
890 5710
890 5886
7415 7415
3105 10134
10134 10134
10134 55973
3998 10134
3105 4103
6456 6456
2900 5868
81 9146
3932 84962
8878 84962
7010 79155
7525 10188
3055 10188
4067 10188
4690 10188
8021 11097
8021 8021
10204 10482
5607 50855
10482 29890
10482 64783
4110 54583
3551 8737
1432 4155
8517 29775
10241 50628
8517 84433
10014 23235
5562 10014
5562 200186
6456 120892
6455 120892
6457 120892
120892 120892
4155 120892
51347 120892
8767 120892
5590 120892
6788 120892
8428 120892
10494 120892
3320 120892
7186 120892
3126 4105
6596 6667
6596 6670
4055 10771
3329 120892
351 1410
55738 120892
79705 79705
4131 120892
7846 120892
4137 120892
1978 120892
1432 1978
1978 6788
3663 4615
604 1487
2104 7088
25 672
1420 1421
1420 3315
1420 3316
1409 1421
1409 3316
1410 1421
10140 51514
8317 10140
7528 8726
10938 64145
30846 64145
30845 64145
8945 57695
2549 6464
3123 4102
1410 3906
1410 4191
3014 10210
1410 2212
8874 120892
998 120892
60 120892
6338 6340
6337 6338
6338 27230
6340 27230
6337 27230
3684 10134
7316 7415
10403 57082
5606 120892
5608 120892
6416 120892
5609 120892
545 51514
207 120892
4040 120892
7490 9391
7157 7490
5869 120892
30851 80279
55342 120892
9529 120892
25930 120892
84456 120892
120892 138046
1856 120892
1857 120892
1855 120892
551 1410
551 551
25988 80764
10933 25988
25988 56654
23524 25988
4288 25988
23215 25988
9656 25988
25836 25988
25988 84881
9343 25988
25988 84991
6434 25988
7307 25988
25988 64062
25988 57409
1822 25988
25988 54765
25988 26610
3727 25988
25988 100101267
7090 25988
8458 25988
25988 124359
10467 25988
2935 25988
4609 5371
7157 9040
3551 51126
867 8029
351 9040
274 6249
10134 51024
55054 83452
9363 55054
9474 55054
5692 51185
57521 58528
10325 57521
274 4154
5705 51177
567 567
672 6667
2770 2782
2771 2782
2773 2782
2770 2783
2771 2783
2773 2783
2770 59345
2771 59345
2773 59345
801 29927
3087 7088
2099 10616
7415 9047
4763 7415
6502 7832
694 6502
2011 23303
4088 57178
4089 57178
4088 9063
4089 9063
7186 9641
7186 8517
7089 51176
5867 80230
5868 80230
5914 23532
1410 9531
5111 7323
7465 9024
994 9024
995 9024
2017 10188
3195 7088
5501 30012
7189 246330
3956 7375
5717 7375
7375 51647
5660 7375
483 7375
3911 7375
7375 10577
5687 7375
481 7375
5351 7375
5478 7375
445 7375
5236 7375
5705 7375
6647 7337
3308 7337
7316 7317
10010 10010
3672 81858
3673 81858
5885 286053
4100 22938
3065 4100
10013 122953
467 10013
3065 122953
9759 122953
10014 122953
467 9759
467 10014
467 3065
467 8841
5887 7508
10758 10758
8517 10758
1191 23059
1017 26524
4155 5591
1447 4751
6790 26524
10771 10771
8554 10771
7329 10771
4110 5595
4110 10499
705 2066
2066 7216
26353 126393
1410 26353
8988 26353
867 7535
10045 10482
2011 10971
2011 5581
2011 5310
1191 11009
1956 9146
1956 10254
4792 9641
4792 29110
2060 3267
27327 192670
23112 192670
57690 192670
27327 192669
23112 192669
57690 192669
27161 57690
26523 27327
26523 57690
4140 5292
4140 4140
5292 5292
1191 3329
1191 5621
2060 23111
2060 7020
10188 10188
3741 10188
8563 10482
10189 10482
1080 4810
3309 6184
4773 359948
1213 10040
207 7415
7415 83932
10095 10109
6790 10095
6790 10109
1410 81606
1410 6622
1642 7507
1643 7507
10953 51382
5562 10953
10953 55929
2115 286053
7257 286053
57692 57692
675 9500
1107 10320
6597 10320
1029 9111
9111 9320
3091 4692
8078 65975
9958 65975
4684 5335
4684 6710
4684 203068
4684 5499
4684 7345
3667 26259
3667 7316
3667 6198
1410 2247
1410 4803
1410 7422
1410 3630
1410 1499
832 3312
829 3312
51552 80230
1410 1674
1410 2670
2812 9618
2812 7041
2812 653361
6500 283807
88 283807
2318 283807
4289 54994
10296 54994
54994 54994
54994 64795
1026 55658
55658 55658
5867 64145
57403 64145
51552 64145
53917 64145
9686 359948
3717 4217
4217 5781
3839 7690
7690 23633
3838 7690
317 3320
4193 4734
1612 4193
675 4734
1026 1613
1613 4193
1613 1613
1613 7157
1613 11200
3308 6622
472 4193
472 1453
8454 9040
8452 9040
5330 6622
3280 7088
2019 7088
6929 7088
2290 7088
6272 114815
2932 6591
3054 3054
3054 10978
10488 10978
7398 23239
4131 11315
58485 60684
51112 58485
7109 58485
27095 58485
6399 60684
6399 51112
6399 7109
6399 27095
6399 100128327
6399 51399
6399 126003
6399 79090
6399 122553
6399 83696
51693 60684
7109 51693
51693 100128327
51693 79090
51693 122553
27095 126003
27095 122553
51399 100128327
22878 100128327
83696 100128327
7109 100128327
60684 100128327
51112 100128327
126003 100128327
79090 100128327
122553 100128327
58485 100128327
8454 10987
51399 51399
22878 51399
51399 83696
7109 51399
51399 60684
51112 51399
51399 51693
7109 126003
7109 79090
51112 79090
79090 79090
79090 122553
8454 10920
7109 122553
22878 22878
22878 83696
7109 22878
22878 60684
22878 51112
22878 122553
7109 83696
51112 83696
7109 51112
51112 60684
51112 51112
51112 122553
6300 27429
4155 6300
4155 5600
4155 5603
4155 5595
4155 5594
983 4155
1020 4155
5600 27429
5603 27429
5595 27429
983 27429
1020 27429
25974 27249
7157 8651
472 8651
6622 6711
801 7249
2773 5577
3364 4437
4437 5810
4437 5883
3364 4436
4436 5810
4436 5883
2956 3364
2956 5810
2956 5883
2771 83737
6293 55275
738 55275
55275 55770
738 6293
6293 6293
6293 51542
55275 55275
51542 55275
738 51542
3055 5062
3932 5062
5062 6714
5062 344558
5062 10174
5062 8874
6714 8751
8751 401548
4867 8751
8751 8874
4067 8751
7525 8751
8751 9644
8751 29763
8751 51100
8751 9459
4690 8751
8470 8751
8751 344558
5595 23513
5578 23513
2534 27040
3932 27040
332 126961
55143 126961
3619 126961
2932 2997
2932 6622
3308 4137
2185 9564
2185 8935
6714 8935
2534 8935
23118 51701
51701 51701
51176 51701
5599 5599
4436 4595
2956 4595
4091 10617
4092 10617
7316 85363
2023 2534
5594 9846
5594 6622
5241 8850
983 3832
596 5599
1432 8878
5770 10254
867 26578
3146 7508
3146 5887
1984 64328
8569 10253
8470 8936
5782 8470
867 5578
867 5588
4920 6885
4086 4091
4092 7041
160 4646
4092 23645
4646 5058
94 25805
90 25805
657 25805
91 25805
7046 25805
658 25805
4646 22853
4155 4217
4697 11315
3315 6622
6622 126393
6622 26353
3316 6622
2533 3937
9789 23400
10960 23400
10130 23400
10952 23400
23400 118424
10897 23400
6844 23400
22848 23400
2580 23400
9378 23400
23400 23770
23208 23400
3312 23400
7852 23400
23400 57007
3384 23400
23400 56126
887 23400
23400 81619
4886 23400
2149 23400
4040 23400
10013 23400
665 23400
517 23400
23400 65991
23400 204851
23400 84206
23077 23400
23400 58505
23400 54554
10238 23400
4948 23400
23400 55251
23400 114757
1277 23400
2844 23400
23400 374393
23400 51439
23400 80011
23400 56851
23400 51398
5327 56034
5328 56034
6768 56034
5578 7153
5579 7153
5582 7153
7161 8850
3054 8473
4869 5335
2885 4869
238 5335
238 2885
207 6497
23435 112939
367 27033
1017 7272
5562 6885
5564 6885
11315 65018
868 868
3725 23411
2353 23411
657 4086
5925 57786
7187 10771
8065 140739
119392 375757
5888 375757
5888 119392
207 6789
5144 5566
2099 23118
1813 5074
25 4137
4137 6850
6850 6850
801 1813
60 8439
3320 51447
3064 5705
6117 7508
5887 6117
1947 8440
7994 440093
7994 8294
5111 5932
5595 9846
1213 6714
1213 2534
207 7431
598 1409
581 1409
598 1410
581 1410
1017 23552
1409 1411
1410 1411
1411 1411
1499 9821
7316 9821
3184 7428
1409 4284
1410 4284
1415 4284
1420 4284
3184 7422
5347 7465
983 7465
331 5654
10134 201562
672 1499
1119 64798
26271 64682
26271 29882
996 26271
26271 29945
26271 51433
8881 26271
26271 51434
8697 26271
26271 51529
891 996
996 9232
4488 9063
2932 5594
857 5515
857 5499
7132 28986
4804 28986
2648 5087
207 5499
2648 6929
6929 8295
6929 8464
6871 6929
4193 5087
3659 6688
3394 6688
891 3009
994 8556
2057 10603
27242 64324
580 8338
25898 51390
1387 8349
2033 126961
2033 8370
2648 8338
2648 8349
2648 126961
2648 8370
998 89846
5058 7046
5058 7048
8290 22992
7428 64170
1457 64170
841 7316
6191 6201
6191 6202
6191 6209
6191 6217
6191 6218
6191 6223
6191 6224
6191 6193
6191 6194
6191 6203
6191 6205
6191 6206
6191 6207
6191 6222
6187 6191
6188 6191
6191 6204
6191 6227
6191 6208
5704 9970
5705 9970
5705 9321
5933 6597
5934 6597
5925 6597
196 135112
405 135112
405 9612
196 9612
6688 6908
5925 6688
5268 10656
5268 114907
672 8314
2872 9978
2872 7428
2872 8453
2872 7411
5071 7332
7321 9690
7321 9025
1446 11315
1446 5645
2099 55147
5241 55147
5241 9584
5071 7316
6571 11315
4088 6275
26986 400961
6010 79139
7321 9978
7332 25897
5896 7322
7332 57531
11065 51343
7321 51343
7323 51343
3093 51343
373 7324
7321 55072
7321 51676
7321 64750
7323 64750
7321 10043
7322 9306
4193 7323
7332 10075
7322 25898
5071 7327
5071 7334
5071 7322
868 7409
868 7410
7322 57617
868 3190
7321 57448
1410 7321
7322 23327
997 114907
7322 51366
7323 57154
267 7326
7321 8850
7322 90933
4850 7321
5771 6714
10102 100462977
1915 100462977
54737 100462977
5052 100462977
5464 100462977
3320 100462977
5686 100462977
23011 27342
5925 11200
1111 5925
672 1111
7316 9929
4287 4738
8517 8737
8737 10133
7328 10155
7334 10155
997 10155
7321 10155
7322 10155
7323 10155
7324 10155
7332 10155
7325 10155
10155 11065
373 7321
373 7322
373 7323
7334 142678
7321 29116
7322 29116
7323 29116
29116 51619
2516 23132
2494 23132
8554 23132
2908 23132
5468 23132
6256 23132
7027 9021
7321 115426
6478 7322
991 11065
7322 9730
11065 51529
7321 51529
7186 7321
7323 51592
7334 29116
7321 7428
8078 117584
4287 117584
7874 117584
55611 117584
51377 117584
78990 117584
92552 117584
57646 117584
9700 117584
8027 117584
10868 64219
64219 158880
8078 64219
4287 64219
7874 64219
10617 64219
55611 64219
9929 64219
7347 64219
9101 64219
51377 64219
64219 78990
64219 92552
57646 64219
9700 64219
8027 64219
7323 26118
8078 84676
4287 84676
7874 84676
55611 84676
9929 84676
7347 84676
9101 84676
51377 84676
27005 84676
78990 84676
84676 92552
23032 84676
9958 84676
57646 84676
9700 84676
59343 84676
8027 84676
9099 84676
8314 84676
55432 84676
7345 84676
26168 84676
7375 84676
4734 7321
8078 84675
4287 84675
7874 84675
55611 84675
7347 84675
9101 84675
51377 84675
78990 84675
84675 92552
57646 84675
9700 84675
8027 84675
55432 84675
7375 84675
5071 7324
5071 7323
8078 57159
4287 57159
7874 57159
55611 57159
9929 57159
7347 57159
9101 57159
51377 57159
57159 78990
57159 92552
23032 57159
9958 57159
11274 57159
8027 57159
9099 57159
55432 57159
7345 57159
27005 57159
26168 57159
7375 57159
7323 64219
7323 57159
7323 84676
7323 117584
7323 9978
10868 27005
27005 158880
4287 27005
7874 27005
10617 27005
27005 55611
9929 27005
7347 27005
9101 27005
27005 27005
27005 78990
23032 27005
9958 27005
27005 57646
9700 27005
27005 123228
9097 27005
9099 27005
8314 27005
27005 55432
7345 27005
26168 27005
7375 27005
9958 10868
9958 158880
7874 9958
9958 55611
9929 9958
7347 9958
9101 9958
9958 23032
9958 123228
9097 9958
8027 9958
8314 9958
9958 55432
7345 9958
9958 26168
7375 9958
10868 57646
57646 158880
8078 57646
7874 57646
10617 57646
55611 57646
9929 57646
7347 57646
9101 57646
51377 57646
57646 78990
57646 92552
23032 57646
9958 57646
57646 57646
9700 57646
57646 123228
9097 57646
8027 57646
8314 57646
7345 57646
7316 57646
7375 57646
7322 26232
7128 7334
7334 165918
7323 81847
6737 7321
7321 9320
5071 51465
5071 7326
7332 64219
7189 7332
7324 83737
7323 51366
7322 84708
4193 7337
7323 165918
7323 9025
7328 23304
7323 10193
7321 10075
7326 10075
7324 254225
7324 165918
329 7335
330 7335
7332 23327
7322 10075
7323 27342
5111 257218
7334 257218
7336 257218
7322 23624
7321 27342
3093 23327
7322 9978
7323 55182
7322 64326
328 7329
7321 22954
7323 22954
6737 7328
6737 7322
6737 7332
6737 11065
997 6737
4193 7332
7332 10273
5599 9479
5601 5609
1386 5601
5599 5604
5599 5605
5594 5609
7161 25898
1485 9947
2962 9947
3015 9947
9475 9947
9947 10632
9801 9947
9853 9947
9947 55268
1643 7150
1161 7150
472 7150
3662 7150
580 7150
2004 7150
6895 7150
4297 7150
3394 7150
7150 10379
7150 22938
7150 23451
5542 7150
6625 7150
7150 11338
7150 25804
7150 50628
1024 7150
7150 9184
5933 7150
5934 7150
7150 83743
7150 8189
3716 7150
3981 7150
5521 7150
7150 22954
5957 7150
5837 7150
317 7150
7150 9793
7150 51174
7150 10846
2033 7629
7326 83737
7321 25820
5071 9246
5071 7335
7334 57162
7335 57162
997 9616
7321 51191
7321 221687
7322 54708
7322 51529
7321 55958
7321 90293
7322 10206
7323 55128
7322 84676
7324 10210
7321 26232
7323 26232
7324 26232
7332 26232
27338 51529
7321 84678
997 7428
6500 7321
6045 7332
9040 9978
7323 26259
7321 10293
7322 10293
7323 10293
997 55294
7322 55521
7321 23327
7332 9690
7321 8916
7332 8916
7332 9320
7321 84676
7321 9148
7334 57630
7323 57630
7324 9810
7324 56254
7334 79845
7324 79845
7321 79845
7322 79845
7323 79845
7322 84447
7323 84447
7321 57630
7324 79589
7328 79589
7321 79589
7323 220972
4194 7323
7321 54708
7323 54708
7323 8924
7334 51127
7334 56658
7316 56658
7322 26091
10477 26091
26091 118424
10477 23327
23327 118424
997 23327
6478 7321
7322 11060
10477 11060
11060 118424
997 11060
3093 11060
7322 83737
10477 83737
83737 118424
997 83737
3093 83737
7326 9978
7321 57162
7322 57162
7332 11059
6048 7334
6048 7327
580 7323
7324 11060
7186 7336
7267 7322
7323 10075
867 7323
7321 140462
7323 8850
5896 7328
7323 55072
580 7324
580 7325
580 10477
580 7334
580 55284
4193 7325
4193 10477
7323 55167
7323 378884
1022 7321
2959 4261
4261 6880
9776 11337
9706 11337
9821 11337
79443 84557
79443 81631
9706 11345
2099 27043
6714 27043
1017 3398
1017 3399
64100 64100
4654 64100
382 9727
382 84440
381 9727
4602 9978
3276 6772
6772 10196
5324 9063
5324 51588
5324 8554
5325 9063
5893 5893
1499 5599
1499 5601
4155 9874
4683 9874
1111 9874
801 11329
6285 11329
11329 11329
4869 7157
396 4287
41 4287
4287 7341
8993 23640
81786 81786
2874 4438
2874 4439
5499 6790
5500 6790
5501 6790
1447 6790
5587 11214
5566 11214
1017 7027
983 7027
983 1869
60 3983
4869 5036
861 8409
1457 3475
58 6622
861 1488
51024 64786
3838 11200
5071 8517
8337 90865
8349 90865
2643 2643
2643 2644
2643 10598
2643 6018
2643 3312
2643 6670
2643 25927
2643 25837
481 2643
6622 10376
5414 6622
1778 6622
6622 6853
6622 8507
2029 6622
6622 6717
309 6622
6622 56898
3295 6622
4512 6622
5052 6622
6622 27043
6622 29115
2288 6622
5202 6622
6622 55031
156 6622
3831 6622
6622 10776
367 11315
5578 253260
26827 79650
5591 7507
472 7507
545 7507
5347 10735
857 6622
409 6553
11315 204851
3009 5580
55201 84557
351 11076
2033 2034
329 4084
4549 55037
5347 6622
6622 10769
1263 6622
5347 6620
1263 6620
3579 6767
1457 6622
207 6622
1452 6622
6622 10567
348 1457
1457 4137
23279 79023
23279 25909
22919 203068
6502 8945
7316 197370
7316 55658
7316 146310
7322 197370
7322 146310
5728 11315
207 79109
2079 84271
2079 25792
5071 9040
9040 65018
6622 6714
2023 6714
1859 6622
3320 6622
1027 5599
1027 5602
3725 5602
3299 78986
3299 5594
429 4208
429 4209
1406 8815
2931 5566
2932 5566
5578 6402
5592 6402
5588 6402
3320 3661
9474 23001
55636 57680
1017 1045
5524 29127
983 29127
8772 11315
841 11315
5207 5578
207 5207
5207 5566
6751 10419
2033 3024
5241 8125
7068 8125
5468 8125
5501 5504
1453 55861
1455 55861
1456 55861
1454 55861
1453 6622
1453 4137
2629 6622
6827 6829
5578 653361
5579 653361
5580 653361
5590 653361
3024 5579
3024 5590
868 1956
2969 10569
2969 6638
56676 56676
8648 25959
1457 25959
351 2039
351 170082
351 84305
351 9801
351 55421
351 51334
351 9455
351 7431
351 84081
351 6156
351 23168
351 79733
351 342527
351 57606
351 11345
351 5347
351 3476
351 4133
351 7881
351 9470
351 348825
351 4350
351 11269
351 56943
351 11091
351 254268
351 51123
351 55803
351 9371
351 11333
351 10635
351 140290
351 7178
351 55303
351 128061
351 6769
351 10827
351 127733
351 65997
351 5127
351 85480
351 79657
351 7528
351 91272
351 84969
351 55319
351 28989
351 9550
351 6790
351 2002
351 55228
351 1495
351 55388
351 140597
351 2257
351 222171
351 653784
351 83707
351 1641
351 56941
351 65008
351 100505540
351 5998
351 84722
351 84310
351 7150
351 3801
351 6223
351 79864
351 57471
351 3667
351 26135
351 142940
351 374403
351 127795
351 23126
351 51372
351 79173
351 80347
351 10146
351 2237
351 6136
351 1820
351 29995
351 143884
351 3329
351 118813
351 9221
351 9205
351 55082
351 79039
351 79571
351 138199
351 22998
351 1059
351 5725
351 5481
351 28512
351 7468
351 146691
351 158511
351 79058
351 79745
351 220004
351 10714
351 126308
351 6001
351 8796
351 51100
351 10226
351 6204
351 54014
351 57697
351 847
351 80700
351 9014
351 151649
351 51491
351 6625
351 51202
351 1964
351 9021
351 90933
351 11157
351 148252
351 10636
351 10123
351 7535
351 55738
351 65117
351 6812
351 57696
351 84681
351 257169
351 51533
351 91574
351 6917
351 6660
351 10801
351 219988
351 84934
351 89953
50 351
351 2319
351 84916
351 8870
351 4957
351 10209
351 3098
351 79048
351 5128
351 55139
351 10744
351 353
351 79969
351 29920
351 285172
351 79169
351 7166
351 26276
351 10494
351 4302
351 9891
351 339512
351 3148
351 5778
351 8886
351 7866
351 9709
351 54897
351 55379
351 752
351 9444
351 79739
351 57820
351 2647
351 51616
351 4939
351 9113
351 9397
351 27301
351 2037
351 51503
351 6741
351 51204
351 57379
351 24142
351 6224
351 59343
351 6941
351 11004
351 10455
351 6895
351 404220
351 5603
351 25824
351 6100
351 112812
351 55599
351 3980
351 148932
351 4869
351 64981
351 6953
351 64837
351 9825
351 84726
351 3937
351 6835
351 9183
351 10078
351 4636
351 8896
351 84851
351 91050
351 152877
351 10659
351 9702
351 27037
351 2580
351 30968
351 8495
351 60370
351 2597
351 23118
351 3053
351 3622
351 50619
351 1983
351 28987
351 130535
351 9274
351 1489
351 92092
351 54478
351 51759
229 351
351 51101
351 200765
351 50809
351 90326
351 8666
351 23647
351 23313
351 63932
351 57410
351 171023
351 54440
351 8416
351 10248
351 2887
351 153769
351 1397
351 55617
351 121457
351 55144
351 5700
351 379
351 2803
351 26017
351 91608
351 51285
351 10140
351 4601
351 8894
351 3845
351 146956
351 1785
351 79762
351 64708
351 55345
351 200558
351 64951
351 51265
351 57669
351 90480
351 84676
351 6160
351 90070
351 5921
351 7374
351 84654
351 26692
351 27079
351 56987
351 81788
351 2182
351 84154
351 84777
351 91894
351 55850
351 1026
351 8342
351 64097
351 284273
351 8908
351 10298
351 83478
351 9201
351 84105
351 91442
351 57595
351 79132
351 7867
351 1677
351 8445
351 6203
351 4793
351 84708
351 972
351 1891
351 6206
351 7918
351 10814
351 8412
351 2584
351 23569
351 56924
351 6217
274 351
351 8161
351 7090
351 5149
351 84706
351 57182
351 9255
351 94274
351 4356
351 92344
351 79074
351 8569
351 2117
351 9060
351 4088
351 92170
351 7259
351 7123
351 10120
351 139067
351 4176
351 282991
351 2961
351 9567
351 55215
351 23184
351 57704
351 740
351 133619
351 6945
351 689
351 55510
351 1455
351 11047
351 25873
351 23640
351 11325
351 64857
351 638
351 154796
351 6954
351 84632
119 351
351 8452
351 9570
351 112950
351 6456
351 60682
351 65992
351 5062
351 6171
351 124995
351 90441
351 9572
351 10521
351 22826
351 6668
351 53349
351 22891
351 3983
351 9212
351 25780
351 64799
351 55252
351 22862
351 9196
351 79002
351 339448
351 8490
351 114885
351 90624
351 10943
351 26146
351 541472
351 63915
351 25953
351 5413
351 8738
351 80820
351 1198
351 10458
351 113251
351 9092
351 55168
351 9655
351 23179
351 56894
351 22882
351 83931
351 55701
351 10573
351 11127
351 6878
351 83657
351 51056
23 351
351 85417
351 55156
351 8939
351 3670
351 51218
351 7803
351 705
351 63935
351 9349
351 84294
351 51377
351 51693
351 23594
351 140545
351 83853
351 5908
351 23421
351 8036
351 127396
351 51474
351 5584
351 4800
351 7274
351 54065
351 84224
351 55132
351 57645
351 79171
351 9191
351 92856
351 28986
351 10295
351 3033
351 89882
351 80301
351 7048
128 351
351 1018
351 7570
351 6903
351 27230
351 9862
351 51639
351 9957
351 29903
351 150209
351 81608
351 1386
351 554236
351 4739
351 5264
351 51631
351 1453
351 10966
351 51318
351 54462
351 29844
351 29080
351 65003
351 7549
351 64135
351 135644
351 26040
351 1756
351 57862
351 10476
351 2078
351 57035
351 3047
351 2705
351 55054
351 7325
351 8337
351 54107
351 414918
351 5511
351 257415
351 7083
351 2997
351 10572
351 160492
351 660
351 3178
351 27338
351 7373
351 1339
351 9454
351 10767
351 64763
351 84057
351 2551
351 6382
351 11278
351 8659
351 55323
351 23259
351 54986
351 55233
351 658
351 22926
351 51105
351 54962
351 146705
351 29889
351 1114
351 9519
351 11098
351 8893
351 55268
351 10095
351 375260
351 56931
351 22950
351 80763
351 284312
351 160777
351 84320
351 3782
351 51203
351 5144
351 25977
351 79837
351 51473
351 51406
351 134637
351 5756
351 587
351 51547
351 169611
351 51256
351 10193
351 84557
351 203286
351 4086
351 84290
351 26227
351 55862
351 9759
351 55048
351 56342
351 5682
351 5105
351 84080
351 9915
351 782
351 5717
351 5598
351 79698
351 1454
351 27129
351 27238
351 2004
351 10671
351 5440
351 54739
351 991
351 79629
351 4599
351 10933
351 2670
351 10514
351 3600
351 1500
351 353513
351 5782
351 84317
351 51593
351 55178
351 23623
351 64591
351 80724
351 8823
351 80071
351 221711
47 351
351 2027
351 509
351 2280
351 5015
351 25939
351 11284
351 26508
351 6198
351 57018
351 374659
351 283748
351 6205
351 222166
351 1119
351 23149
351 135138
351 7272
351 3337
351 80111
351 9262
351 28971
351 442523
351 6780
351 51018
351 8019
351 23408
351 1653
351 79886
351 9939
351 1457
351 51574
351 255626
351 4832
351 283337
351 6850
351 55346
351 10436
351 51535
351 55111
351 200185
205 351
351 79656
351 55907
351 9203
351 78994
351 79800
351 5359
351 6164
351 57179
351 9270
351 23617
351 2263
351 254896
351 93380
351 148281
351 440556
351 498
351 23111
351 83856
351 10589
351 8233
351 117245
351 6428
351 221150
351 2620
351 8645
351 7469
351 9099
351 7529
351 3145
351 60686
351 1827
351 137994
351 26258
351 4010
351 83983
351 146225
351 10645
351 11083
351 80018
351 10110
351 10929
351 23119
351 132851
351 196441
351 254295
351 10492
29 351
351 63941
351 83879
351 5686
351 27044
351 445
351 51078
351 57118
351 65979
351 81545
351 116985
351 401068
351 23235
351 84193
351 79175
351 162333
351 3050
351 8851
351 5996
351 63826
351 3898
351 347273
104 351
351 58529
351 54934
351 6827
351 79149
351 54108
351 51247
351 79447
351 65110
351 11336
351 3158
351 6642
351 554207
351 23061
351 5170
351 51538
351 63943
351 10043
351 10686
351 83451
351 8725
351 93349
351 6017
351 445347
351 7453
351 51010
351 26070
351 27430
351 10055
351 1859
351 1998
351 5580
351 4151
351 6904
351 55138
351 3070
351 8650
351 3338
351 10963
351 2491
351 53944
351 90381
351 51550
351 7584
351 7167
351 2781
351 65975
351 1876
351 29767
351 79159
351 22858
351 64927
351 5058
351 1666
351 3029
351 6168
351 23213
351 57678
351 1662
351 7534
351 221960
351 135656
351 257629
351 4117
351 199221
22 351
351 10422
351 167359
351 7035
351 6541
351 3267
351 55697
351 4837
351 5533
351 10062
351 80345
351 79661
351 10428
351 54734
351 26063
351 64506
351 260429
351 27145
351 5636
48 351
351 221443
351 8976
351 23759
351 3833
351 440193
351 200172
351 6752
351 79632
351 83608
351 10992
351 159686
351 3005
351 23133
351 11266
351 8266
351 55340
351 22932
351 57596
207 351
351 83595
351 139105
351 84727
351 54707
351 9158
351 79155
351 65244
351 114792
351 55596
351 165100
351 54556
351 55841
351 55798
351 6167
351 3428
351 25875
351 84309
351 23648
351 10278
351 60385
351 91647
351 10293
351 10982
351 5600
351 8892
351 79640
351 84832
351 64850
351 1846
351 56681
351 8825
351 5710
351 27072
351 23786
351 79590
351 55924
351 151188
351 79639
351 11309
351 9787
351 55166
351 6231
351 4209
351 10713
351 11279
351 1783
351 2079
351 58493
351 4300
351 1111
351 10344
351 26025
351 55758
351 2181
351 57489
351 22818
351 10988
351 92935
351 79887
351 5106
351 51441
351 201725
351 9978
351 203328
351 79066
351 8994
351 51264
351 5429
351 5443
351 64073
351 10018
351 80823
95 351
351 5527
351 79858
351 79666
351 55801
351 285313
351 3223
351 8317
351 10842
351 51765
351 23435
351 10439
351 6733
351 59307
351 1316
351 11137
351 79165
351 10235
351 4013
351 158584
351 55781
351 4076
351 6251
351 64393
351 2780
351 11257
351 4163
351 9130
351 22821
351 64333
351 23743
351 6014
351 26097
351 900
351 28981
351 64968
351 81567
351 26659
351 79706
351 142937
351 8214
351 84464
351 2932
351 115353
351 85302
351 4707
351 84612
351 83786
351 993
351 51552
351 6880
351 285315
351 54765
351 155038
351 27245
351 1632
351 80896
351 116540
351 54494
351 3550
351 5859
351 151647
351 341032
351 56986
351 4712
351 10263
351 2940
351 192670
351 7763
351 24140
351 57154
351 11066
351 64419
351 79364
351 6319
351 5747
351 23580
351 55916
351 284802
351 4152
351 79980
351 22902
351 126789
351 9341
351 23595
351 9314
351 219833
351 23194
351 170261
351 8807
351 4693
351 140699
351 116987
351 1030
351 5055
351 55852
351 254427
351 10978
351 2274
351 4336
351 4857
351 200424
351 5315
351 56829
351 9128
351 27330
351 219983
351 403312
351 9623
351 401505
351 3660
351 10574
351 124411
351 4222
351 3045
351 10261
351 64802
351 440452
351 1020
351 286343
351 7965
351 55778
351 8294
351 83759
351 55114
351 10049
351 10131
351 5720
351 11222
351 9140
351 27201
351 51699
351 140576
351 91612
351 3692
351 51601
351 3957
351 192286
351 3217
351 145645
351 140459
351 93343
351 55679
351 7802
351 80125
351 285203
351 317772
351 2036
351 3998
351 389119
351 85403
351 5008
351 3507
351 4212
351 10367
351 29843
351 3915
351 55094
351 6123
351 9468
351 529
351 7571
351 84303
351 10237
351 6426
351 2104
351 166336
351 58191
351 6242
351 23471
351 25911
351 10742
351 11201
351 79958
351 9991
351 23059
351 135114
351 170062
351 9943
351 80210
351 79618
351 22822
351 65265
351 347918
351 54457
351 10362
351 7428
351 26502
351 90411
351 1508
351 10067
351 57464
351 4174
351 54814
351 9098
351 27296
351 10551
351 54946
351 56853
351 118427
351 948
351 3396
351 84077
351 10464
351 1315
351 23708
351 80152
351 8407
351 339122
351 9134
351 51116
351 7050
351 219333
351 965
351 9712
351 6948
351 2557
351 57107
335 351
351 10987
351 55699
351 10598
351 4976
351 23678
351 4023
351 219541
351 7139
351 6208
351 7326
351 5721
351 10423
351 57456
351 138065
351 146722
351 55863
351 54487
351 84266
351 22848
351 2299
351 114793
351 2582
351 64098
351 83706
351 10352
351 11130
351 8209
351 3955
351 1787
351 1288
351 6648
351 339184
351 79139
351 6732
203 351
351 10242
351 127428
351 55707
351 8609
351 79077
351 9230
351 79637
351 3620
351 27343
351 10807
351 55052
351 4477
351 55036
351 9450
351 9218
351 56270
351 283229
351 10890
351 51122
351 27246
351 25949
351 10880
351 3574
351 6818
351 2938
351 51239
351 148523
351 11218
351 4171
351 83873
351 94239
351 126248
351 5729
351 1082
351 10245
351 123920
351 1716
351 131601
351 405754
351 79686
351 29968
351 5000
351 81565
351 94101
351 157556
351 5536
351 27095
351 123263
351 6279
351 51534
351 7391
351 5507
351 9514
351 6598
351 662
351 50945
351 5356
351 51314
351 4194
351 79711
351 51013
351 9649
351 27292
351 79712
351 84701
351 54884
351 51289
351 255027
351 4695
351 5435
351 1731
351 8935
351 10856
172 351
351 64577
351 397
351 81876
351 56683
351 285600
351 8204
351 112609
351 1404
351 84254
351 7052
351 10658
351 8740
351 257203
351 51762
351 653145
351 5129
351 8394
351 8683
351 140730
351 80764
351 56905
351 2543
351 84892
351 1671
351 3658
351 5098
351 64781
351 374666
351 10039
351 9467
351 3313
351 7357
351 11129
351 79140
351 4286
351 338382
351 90203
351 10578
351 56141
351 5606
351 84947
351 79982
351 11152
351 6472
351 8689
351 81627
351 7172
351 27042
351 54960
351 5878
351 2960
351 8775
351 1019
351 9399
351 348487
351 57763
351 83606
177 351
351 10923
351 147685
351 56521
351 29935
351 23151
217 351
351 5238
351 2109
351 81035
351 9701
351 1238
351 56097
351 5602
351 23682
351 84542
351 8613
351 23474
351 23057
351 200576
351 2983
351 80207
351 8605
351 124599
351 254887
351 5211
351 56001
351 10653
351 83448
351 140691
351 158399
351 8450
351 80196
351 1977
351 6591
351 56676
351 136895
351 127540
351 64168
351 5967
351 23533
351 161931
351 133690
351 9499
351 80094
351 432
351 10438
351 60489
351 9446
351 6233
351 382
351 9632
351 5524
351 1395
351 9576
351 25837
351 54985
351 9584
351 6357
10 351
351 4724
351 6222
351 51530
351 91010
351 24137
351 7434
351 5650
351 7586
351 53343
351 9139
351 5478
351 55333
351 3467
351 7189
351 57708
351 375341
351 7337
351 112840
351 4084
351 57593
351 121599
351 23630
351 6431
351 79670
351 91133
351 57002
302 351
351 10769
351 56899
351 65982
351 23062
351 55208
351 117157
351 150383
351 55876
351 6505
351 10979
351 137492
351 55815
351 9127
351 92399
351 26330
351 57117
351 149563
351 10480
351 79991
351 444
351 11143
351 2119
351 25764
351 1969
351 3958
351 147841
351 55652
351 79805
351 3838
351 1365
351 27346
351 92714
351 10449
351 338692
351 1022
351 55915
351 83719
351 6993
351 57103
351 10069
351 5136
351 168090
127 351
213 351
351 10681
351 83939
351 5711
351 220136
351 5236
351 8293
351 121536
351 128637
351 372
351 8078
351 83861
351 8999
351 203260
351 343035
351 55757
351 10098
351 54495
351 2517
161 351
351 10776
351 83636
351 4351
351 79977
351 881
351 728194
351 140732
351 1933
351 80262
351 79912
351 126282
351 49861
351 5296
351 26073
351 6919
351 55655
351 55227
351 25926
351 11021
351 83888
351 11200
351 64428
351 79763
351 9690
351 25855
351 10010
351 51272
351 23524
351 84812
351 80233
351 1478
351 2537
351 140902
351 2289
351 55768
351 54995
351 8195
351 55810
351 55784
351 4085
351 3516
351 26225
351 338094
351 79012
351 10939
351 200523
351 4232
351 55742
351 51031
351 5763
351 84693
351 400569
351 622
351 26071
351 8933
351 3633
351 84298
351 127602
351 51150
351 2797
351 1465
351 89796
351 64798
351 1488
351 4697
351 10328
351 8623
351 3048
351 53335
351 27075
351 11068
351 5828
351 4321
351 26578
351 51652
351 130916
351 10325
351 5412
351 25979
351 23047
351 83461
351 11317
351 84868
351 203068
351 6882
351 26043
351 28970
351 493856
351 3018
351 6794
351 8676
351 158038
351 8479
351 80319
351 115123
351 26155
351 64754
208 351
351 9364
351 8409
351 23205
351 64407
351 4826
351 63904
351 10402
351 8631
351 55732
351 161247
351 4668
351 116224
351 9022
351 55625
351 6416
351 56269
351 6777
351 64760
351 9764
351 84286
351 25923
351 92597
351 54961
351 23604
351 23085
351 493753
351 3553
351 246330
351 84950
351 26003
351 80256
351 2972
351 5174
351 6015
351 112495
351 11228
351 6118
351 7010
351 90768
351 5207
351 10623
351 3055
351 55207
351 51760
351 79672
351 4103
351 84293
351 4919
351 284366
351 3306
351 84522
351 9555
351 3480
351 51322
351 2113
351 627
351 10809
351 9911
351 9391
351 10330
351 10626
351 10586
351 3903
351 79180
351 55812
351 55172
351 3814
351 5564
351 79411
351 7092
351 420
351 2768
351 64770
351 79828
351 10762
351 3840
351 54097
351 9252
351 55159
351 8926
351 8536
351 23381
351 79443
351 51300
351 10736
351 78990
351 66005
351 79017
351 896
351 10620
351 23016
351 122704
351 100131816
351 54959
351 10201
351 23612
351 55737
351 4698
351 6616
351 51181
351 65123
351 57658
351 93627
351 5047
351 122651
351 93408
351 8764
351 5042
351 29883
240 351
351 59353
351 284076
351 2769
351 285282
351 84190
351 11313
351 554223
351 94103
351 3630
351 29765
351 79695
351 3080
351 255394
351 7627
351 5529
351 9410
351 2214
351 50863
351 11154
351 83442
351 5582
351 9722
351 51545
351 11133
351 26503
351 23139
351 501
351 57687
351 51001
308 351
351 837
351 165631
351 64787
351 54361
351 10912
351 695
351 5093
351 113201
351 54801
351 7538
351 26994
351 5753
351 833
351 6891
351 284680
351 9839
351 201163
351 84864
351 2660
351 2835
351 161514
351 152195
351 10072
351 90843
351 54872
351 54575
351 51444
351 9547
351 112487
351 5740
351 29083
351 5800
351 55471
351 55090
351 1153
351 3268
351 404203
351 91445
351 7984
351 55026
351 9997
351 2206
351 3449
351 6227
351 261726
351 10084
351 83732
351 10369
351 8665
351 4440
351 64771
351 10616
351 57404
351 339416
351 54981
351 5889
351 10368
351 91775
351 378708
351 10866
351 80777
351 114879
351 84129
351 4154
351 283349
351 6514
351 55347
351 10541
351 207063
97 351
351 80017
351 4099
351 10673
351 346606
351 202459
351 386675
351 55213
351 1735
351 57761
351 55163
351 597
351 5873
351 51195
351 9765
351 3817
351 5358
351 55332
351 10946
351 79823
351 10881
351 3248
351 26286
351 84932
351 5165
351 883
351 5029
351 375307
351 91107
351 10238
351 203228
351 124404
351 6445
351 474344
351 4515
351 132299
328 351
351 5451
351 494143
351 4709
351 64853
351 84735
351 51412
351 56658
351 85458
351 10682
351 3984
351 146310
351 54407
351 3655
351 286257
351 10562
351 57486
351 374
351 1845
351 10081
351 7448
351 4916
351 51250
351 3385
351 221786
351 2307
351 79777
351 8165
351 10290
351 5692
351 9356
351 55705
351 9776
351 10694
351 93323
351 28951
351 146852
351 55256
351 132228
351 51642
351 57110
351 3442
351 5599
351 93099
351 1032
351 7001
351 80007
351 9545
351 64417
351 161835
351 4632
351 11326
351 4287
351 4680
351 9173
351 51374
351 90390
351 2118
351 339976
351 5468
351 3445
351 80333
351 90871
351 27163
351 11190
351 10533
351 51501
351 27231
351 54830
351 139135
351 79692
351 6230
351 51566
351 23649
351 468
351 8208
351 255762
351 3766
351 7809
351 3804
351 400120
351 54463
351 286006
351 255119
351 84720
351 9976
351 56951
351 92703
351 54581
351 23566
351 284440
351 1470
351 5333
351 1327
351 1499
351 10899
351 92346
351 9527
351 7417
351 51027
351 79568
351 3376
351 2123
351 84196
351 2923
351 2050
351 85300
351 29110
351 55193
351 51004
351 5173
351 51399
351 84261
351 163778
351 83590
351 131118
351 79847
351 64795
351 51365
351 440248
351 5501
351 8449
351 5292
351 5316
351 4720
351 161003
351 79158
351 60343
351 347862
351 10218
351 254827
351 65989
351 5688
5058 285464
3064 3064
2 351
2 4846
2 22976
2 24138
2 126003
2 140545
2 84106
2 2193
2 3437
2 10724
2 6009
2 7001
2 51295
2 1995
2 51013
2 2639
2 9361
2 1558
2 1562
2 5886
348 2639
348 27250
351 5663
351 3437
351 10053
351 84106
348 11140
4846 11140
351 11140
1020 11140
3337 11140
11140 51295
1995 11140
11140 51013
11140 54850
2639 11140
3437 11140
11140 24138
9361 11140
11140 84171
10724 11140
11140 84106
7001 11140
5886 11140
11140 140545
6468 11140
1559 11140
11140 57559
642 1558
348 1558
1558 3337
1558 9361
22976 51295
642 51295
5664 51295
5663 51295
348 51295
10053 51295
1562 51295
3337 51295
1995 51295
51295 54536
51013 51295
2193 51295
2639 51295
24138 51295
9361 51295
51295 84171
7001 51295
5886 51295
6009 51295
51295 51295
6468 51295
51295 55165
51295 57559
4846 54536
351 54536
51013 54536
2639 54536
54536 84171
7001 54536
54536 54536
348 3437
3437 24138
3437 9361
3437 5886
9361 24138
7001 24138
5886 24138
348 84171
9361 84171
5886 84171
22976 22983
351 22983
5664 22983
2 22983
642 22983
348 22983
4846 22983
10053 22983
1020 22983
1558 22983
3337 22983
22983 51295
1995 22983
22983 54536
22983 51013
22983 54850
3437 22983
22983 24138
9361 22983
22983 84171
10724 22983
22983 84106
7001 22983
5886 22983
10556 22983
22983 57559
6468 22983
5864 22983
9545 22983
1559 22983
22983 55328
2639 4846
1995 4846
4846 55361
1994 4846
4846 25959
4846 140545
5886 55361
348 5663
5663 5664
5663 11140
5663 5864
5663 84106
2639 5663
5663 25959
1020 5663
5664 6009
5664 27250
5664 54850
5664 54536
3337 5664
5664 8513
5664 140545
1559 9545
9545 55165
348 140545
642 140545
1020 140545
51295 140545
1995 140545
51013 140545
54850 140545
2639 140545
24138 140545
9361 140545
10724 140545
84106 140545
7001 140545
5886 140545
57559 140545
84445 140545
6468 140545
1559 140545
2 2
2 10053
2 126074
2 11140
2 3337
2 115704
2 54850
2 6468
2 5864
2 56729
2 57559
642 10053
10053 84171
5864 10053
9545 10053
348 348
348 90580
348 1562
348 1994
348 2193
348 54850
348 24138
348 9361
348 4846
348 84106
348 7001
348 6009
351 22976
351 55361
351 5664
351 5864
1558 54536
1558 3437
351 51295
1558 51295
1559 51295
51295 54850
3437 51295
51295 55361
5864 51295
2639 22983
351 4846
4846 55165
4846 51013
4846 22976
4846 5664
5663 10053
1562 5663
1558 5663
5663 54850
4846 5663
5663 27250
5663 7001
5663 5886
5663 6009
5663 57559
5664 55165
1994 5664
5664 115704
2639 5664
3437 5664
5664 24138
5664 10724
5664 147841
55165 140545
1558 140545
54536 140545
2193 140545
3437 140545
84171 140545
22983 140545
22976 140545
5663 140545
5864 140545
9545 140545
140545 140545
10556 140545
2 23154
2 7372
2 64223
348 6767
4846 6767
2202 4846
4846 51024
4846 30008
4846 55072
4846 7372
4846 10989
4846 23164
4846 5654
4846 51061
88 4846
81 4846
3020 4846
6948 22976
6456 22976
7372 22976
5663 23136
87 5663
5663 80303
2597 5663
5663 55177
5663 6767
2029 5663
1072 5663
5663 7372
5019 5663
1778 5664
5664 23741
2 60
2 476
2 112398
2 2026
2 51024
2 93185
2 10376
2 7301
71 348
348 56172
348 22905
348 2290
348 53822
348 5654
348 9922
348 58526
348 5110
348 22874
348 6124
348 7301
348 148156
351 1072
4846 9524
1191 22976
22976 23136
9468 22976
6233 22976
22976 192683
9524 22976
5328 192683
2258 5663
3146 5663
5663 50618
5663 6323
5663 10376
14 5664
71 5664
1119 5664
5664 11319
3257 5664
1861 1861
26060 51094
1024 5430
2908 5591
6877 51616
6878 51616
3932 10146
4733 6886
3297 5594
3297 5599
7323 114907
32 3141
2547 5241
5241 7520
2002 5601
1386 5602
2002 5602
5241 5591
2547 2547
2547 5591
7520 7520
3727 5601
207 11331
5813 5925
4654 11331
4773 4773
1111 5970
2261 2261
3481 54760
5594 26003
1432 26003
5599 26003
11171 11200
664 6009
665 6009
6009 10567
2672 10036
405 23493
405 23462
9212 22919
6885 89891
7189 89891
89891 257397
23118 89891
8099 10263
3725 6416
3725 5609
3320 8976
3326 8976
6714 8976
351 351
8487 26871
6606 26871
11171 26871
26871 79760
26871 79833
26871 54960
25929 26871
26871 50628
11218 26871
6066 8487
6066 6606
6066 11171
6066 79760
6066 79833
6066 54960
6066 25929
6066 50628
6066 11218
1956 7442
2099 7249
207 2033
207 8850
207 2309
207 23411
5163 8850
4137 6446
4137 6198
4137 6195
4137 6197
2185 4137
4137 9252
815 4137
5058 26973
5599 284403
905 5585
3838 5901
1434 5901
196 6880
196 6878
196 6874
196 8648
196 10499
1017 9055
898 9055
890 9055
891 9055
983 9055
891 5925
1021 3024
142 834
834 3553
1874 5934
1875 5934
595 5934
896 5934
5934 60561
5934 23151
5934 10660
1639 5934
3948 5934
5933 60561
5925 60561
3978 5111
2353 5925
1019 7343
595 7343
1017 7343
898 7343
2670 9212
1674 9212
890 5934
5894 8625
5753 5753
5578 10928
5982 5984
5981 5984
983 4001
4001 5579
3005 5579
23049 55181
23049 56006
921 1457
1019 5424
896 5424
1017 5424
898 5424
10094 10109
10092 10094
1017 5111
1017 9738
983 9738
545 1031
472 1031
801 1612
1612 1612
5594 64333
1432 64333
836 5585
9248 9248
408 9248
1457 3603
983 3603
995 1040
1457 4609
567 3105
6714 80725
1523 10919
902 5430
695 6776
801 4846
801 4843
1387 4603
3566 6778
3458 6778
3716 6778
896 5218
1026 5218
5218 219771
5218 5218
5218 5925
1029 55602
5478 5925
8683 22927
10492 22927
467 467
467 2274
467 3399
468 7988
3399 4849
1445 3399
2274 5977
1445 2274
2274 29115
2274 3399
2274 22827
2274 6774
2274 55422
2274 79797
2274 199777
2274 64375
2783 3399
2664 2794
2794 7803
3399 3399
468 4792
79837 79837
7803 64764
2274 11331
27289 64764
3399 27289
3399 22827
6945 29115
3399 6945
467 7988
7988 64764
1445 7988
5977 7988
1848 7988
2274 7988
2794 7988
7988 26959
7988 29115
4792 7988
7988 159296
7803 7988
7988 27289
7988 7988
7551 7988
7988 55422
7988 79797
2274 7551
3399 7551
7551 7551
55422 79797
29115 79797
3399 79797
79797 79797
3399 199777
4792 64375
4609 5062
1029 1869
3064 6874
4824 7150
2959 5434
3024 4015
2006 4015
4015 8349
3957 4049
5578 94274
5581 94274
5583 94274
5590 94274
5587 94274
1452 94274
1454 94274
7534 94274
1453 94274
53944 94274
1455 94274
1456 94274
1453 7534
2683 2683
2683 7037
2683 7846
2683 203068
4291 79682
1869 6908
2959 7067
4582 7157
2002 7329
2494 7329
1124 5879
1398 1796
5159 5335
5159 7409
3643 5335
5335 8660
2885 8660
4690 9564
660 9564
1796 5921
1796 4690
3667 5336
3667 25970
2260 5753
2260 3702
2260 4690
2260 7409
27 1796
1796 5753
1796 3702
1796 6464
1796 7409
52 580
162 580
481 580
483 580
580 1277
580 1630
580 2280
580 2286
580 2287
580 2517
580 3422
580 3958
580 3964
580 4502
580 4535
580 5094
580 5688
580 6224
580 6427
580 7288
580 7675
580 7919
580 8554
580 8566
580 8724
580 8991
580 9070
580 10487
580 10577
580 22878
580 22932
580 23020
580 23347
580 51182
580 51366
580 55069
580 55259
580 55734
580 56647
580 56672
580 56945
580 60684
580 80349
580 92906
580 118987
580 150684
580 152330
580 285464
580 375850
71 672
223 672
481 672
483 672
672 1025
672 1277
672 1634
672 1778
672 1974
672 2023
672 3301
672 3337
672 3628
672 3948
672 4123
672 4214
672 4535
672 5527
672 5550
672 5660
672 5687
672 6744
672 6795
672 6897
672 7091
672 7288
672 7399
672 7589
672 8029
672 8624
672 8662
672 8724
672 9070
672 9099
672 9329
672 9669
672 9797
672 9946
672 10048
672 10577
672 10926
672 11063
672 11112
672 11180
672 23020
672 23028
672 23761
672 25927
672 26256
672 29990
672 51182
672 51451
672 51535
672 54476
672 54549
672 54816
672 54875
672 55152
672 56605
672 57062
672 57096
672 57649
672 58533
672 79654
672 80760
672 81554
672 83639
672 84321
672 93492
672 132851
672 144132
672 150684
672 152330
672 199720
672 201965
672 219790
672 222698
672 255758
672 283989
672 285464
672 728411
7020 10011
466 10011
1386 10011
467 10011
468 10011
8548 10011
7832 10011
1050 10011
8092 10011
1385 10011
1649 10011
9988 10011
1871 10011
1958 10011
1959 10011
2099 10011
2100 10011
2104 10011
2113 10011
2114 10011
2353 10011
2354 10011
2355 10011
2623 10011
2908 10011
2959 10011
2966 10011
9328 10011
9421 10011
29 1894
930 1894
1476 1894
1894 1974
1894 4152
1894 4502
1894 4513
1894 5118
1894 5687
1894 6224
1894 6921
1894 7314
1894 7417
1894 9486
1894 9669
1894 10577
1894 10994
1894 23020
1894 23420
1894 26284
1894 51371
1894 54980
1894 55297
1894 55611
1894 57215
1894 57697
1894 84690
1894 199720
1894 219990
1894 285464
1499 79577
5579 84433
5588 84433
3694 5594
1457 7515
2010 8815
3094 8607
3094 10856
8607 8607
71 3981
694 3981
1191 3981
1278 3981
1387 3981
1513 3981
1716 3981
1915 3981
1973 3981
2107 3981
2597 3981
3098 3981
3150 3981
3178 3981
3181 3981
3652 3981
3948 3981
3981 4173
3981 4512
3981 4513
3981 4514
3981 4535
3981 4538
3981 4540
3981 4716
3981 4758
3981 5036
3981 5192
3981 5379
3981 5605
3981 5687
3981 6135
3981 6427
3981 7091
3981 7158
3981 7178
3981 7314
3981 7332
3981 7453
3981 7840
3981 7918
3981 8563
3981 8668
3981 8672
3981 8724
3981 8836
3981 8904
3981 9094
3981 9114
3981 9380
3981 10072
3981 10181
3981 10393
3981 10445
3981 10487
3981 10577
3981 10856
3981 10945
3981 11127
3981 11130
3981 23022
3981 27077
3981 27095
3981 27102
3981 28962
3981 50511
3981 51023
3981 51056
3981 51079
3981 54812
3981 54838
3981 55074
3981 55239
3981 55308
3981 55325
3981 56204
3981 57414
3981 57715
3981 65124
3981 79001
3981 80127
3981 81608
3981 90637
3981 91582
3981 91833
3981 119016
3981 126299
3981 150684
3981 201283
3981 259266
3981 283871
3981 345630
3981 408050
3981 653188
2023 3981
3981 5478
267 9656
550 9656
1191 9656
5557 9656
6159 9656
9656 10791
9656 10987
9656 90987
9656 113878
9656 729324
481 22976
483 22976
2517 22976
3301 22976
3939 22976
3958 22976
4502 22976
4535 22976
5094 22976
5187 22976
5236 22976
5333 22976
5478 22976
5527 22976
5687 22976
6117 22976
6136 22976
6224 22976
6427 22976
6676 22976
6871 22976
8502 22976
8554 22976
8668 22976
8724 22976
9063 22976
22976 653067
9553 22976
9588 22976
9669 22976
10516 22976
10577 22976
10693 22976
10910 22976
11004 22976
11063 22976
22824 22976
22878 22976
22976 23512
22976 23582
22976 25896
22976 26256
22976 51097
22976 51167
22976 51182
22976 51535
22976 51647
22976 51726
22976 54980
22976 55802
22976 57332
22976 57599
22976 57828
22976 79659
22976 80162
22976 80213
22976 81889
22976 83862
22976 90135
22976 90987
22976 92906
22976 114294
22976 115752
22976 118663
22976 118881
22976 132671
22976 140883
22976 219402
22976 285464
22976 348303
22976 653602
49 7158
5116 7158
5714 7158
6390 7158
7158 9043
7158 168391
23126 23468
3619 23468
836 6667
840 6667
839 6667
6617 6908
3661 5599
5521 80311
57002 220064
3725 4773
3725 6874
2672 6688
5518 6885
659 5501
5501 51125
3563 5501
5501 10048
5501 9625
5501 27034
5501 29777
5501 11041
5501 84280
5501 388135
712 5501
5501 79789
1213 5501
5501 163882
5501 10987
5501 64651
5501 10522
5501 26610
2512 5501
5501 53826
3150 5501
5501 222658
5501 57562
5501 22853
5501 222236
4751 5501
5501 9891
5501 65979
1911 5501
5501 8554
5501 23368
5501 84919
5501 84988
5501 170954
5501 5507
5501 51334
5501 55183
5501 6129
5501 23248
5501 23076
5501 153769
5501 85358
5501 8027
5501 6780
5501 10579
5501 79736
5501 26092
5501 7159
5501 286262
5501 51729
5501 56252
5501 57683
5501 24149
5501 63934
6885 65018
1022 2961
6667 7528
220134 348235
80273 80273
29128 29128
6613 54778
2273 6015
7341 54778
2273 59269
6613 9994
8317 8317
10926 10926
4175 8317
4175 10926
1017 10926
5599 9255
5460 83737
814 4851
9969 55294
23389 55294
1499 2272
23011 26060
26060 26060
5460 27022
7157 56658
5970 7874
4193 56924
7415 55666
6714 9101
3190 4193
3190 7157
3190 7341
5914 7874
3014 4691
1742 57575
2547 4691
4691 10849
4683 4691
4691 9656
3014 9188
1915 4193
1742 4193
8648 8856
8856 10499
8856 10616
7507 8924
7157 79035
23383 25836
7157 7291
1457 2547
1457 7520
3123 55016
3122 55016
3551 5581
10920 51138
10987 51138
991 991
1643 23358
1643 54532
7917 23197
1915 10537
2005 5599
2005 5595
3091 5315
5315 112399
8945 29128
8626 25898
5563 11059
5887 7316
7316 146691
7316 56897
7316 10043
7316 55048
7316 91300
7316 441234
7316 100131980
7316 11244
7316 285296
7316 55293
7316 23352
7316 10844
7316 23331
7316 27327
7316 54958
7316 54972
7316 54974
6953 7316
7062 7316
6866 7316
6645 7316
7316 79622
7316 9353
6446 7316
1731 7316
6405 7316
7316 25914
7316 285855
7316 53635
5493 7316
7316 23244
7316 340990
7316 390883
4988 7316
7316 93034
7316 284086
7316 94025
7316 130916
7316 23195
7316 8379
4057 7316
1107 7316
7316 90293
7316 57482
3792 7316
7316 91464
7316 57701
7316 100507321
3151 7316
7316 9945
7316 84253
7316 100130417
7316 26998
7316 10278
7316 9718
7316 58511
7316 127343
7316 26063
1277 7316
7316 22897
7316 253175
1000 7316
7316 51134
7316 64682
47 7316
7316 10075
7316 388697
7316 79874
7316 7353
7316 140732
7316 10906
4670 7316
7316 201626
3309 7316
874 7316
873 7316
7278 7316
7316 113457
7316 152098
914 7316
7316 55125
7316 11340
686 7316
7316 57578
7316 126375
7316 100272216
7316 9462
7316 10286
7316 93611
7316 23054
7316 7707
7316 55175
7130 7316
7074 7316
7316 57572
6674 7316
7316 51253
7316 54768
7316 100288805
7316 116328
5745 7316
7316 23224
7316 653489
7316 641977
7316 727897
7316 56033
131 7316
7316 54212
7316 143941
7316 8450
1062 7316
7316 7511
6136 7316
7316 91074
7316 9569
7316 389151
1113 7316
7316 83448
7316 8493
7316 9655
1665 7316
2195 7316
7316 55706
6916 7316
7264 7316
2319 7316
7316 27329
7316 81846
7316 149013
7316 25832
7316 100132406
7316 728841
7316 400818
7316 55672
7316 200030
7316 51367
7316 8178
7316 51434
2972 7316
7316 7760
7316 54681
2243 7316
4134 7316
7316 51474
7316 64405
7316 221935
7316 51105
7316 90199
7316 9786
7316 23384
7316 56171
7316 55132
7316 9135
4296 7189
331 192111
329 192111
1612 5595
1612 5594
1612 103910
7375 8315
8315 9958
7347 91694
5987 7347
5987 51377
10616 51377
51377 80128
4331 9099
6737 9099
9099 10293
9099 10616
9099 22888
9099 23087
5987 9099
9099 53840
9099 54941
9099 55658
9099 56658
9099 80128
9099 81603
9099 84108
9099 85363
9099 90678
9099 91694
9099 114088
9099 115992
9099 196403
9099 222484
9099 255488
9099 378108
373 9099
9099 23624
7726 8078
8078 56658
8078 85363
5987 7874
7874 10616
7874 11074
7874 81603
7874 115426
7189 7398
7398 51533
7398 80128
7398 196403
6737 9958
9958 10616
9958 51127
9958 51533
9958 55658
9958 80128
9958 85363
9958 255488
9958 378108
23624 27005
867 27005
373 27005
9781 27005
27005 90678
10616 27005
27005 81603
27005 84108
27005 85363
27005 91445
27005 114088
27005 196403
10616 84669
80128 84669
9781 84669
84669 378108
7726 57602
7189 10713
7706 10713
7726 10713
10713 56658
10713 81603
10713 85363
23087 25862
10616 25862
9924 10616
9924 23087
9924 255488
55611 55658
5987 78990
7189 78990
7706 78990
7726 78990
10616 78990
23321 78990
55658 78990
56658 78990
78990 81603
78990 85363
6045 139562
10616 139562
23624 139562
56658 139562
80128 139562
85363 139562
7128 23321
6048 7128
7128 9604
7128 10616
7128 51132
7128 10612
7128 81603
7128 85363
5468 7316
997 5468
5468 5970
6477 22827
6477 10188
7329 55743
7041 23624
7205 23624
868 7041
1026 6502
701 51343
991 51343
10987 10987
9399 55294
8772 23608
6885 64127
7189 7329
7316 11047
3303 4137
4683 9025
4683 7321
4683 7334
23586 23586
9372 26994
7316 9372
7316 10392
3659 4193
3659 6418
2322 6503
4193 4851
54778 54778
8239 57154
8454 55208
8454 123879
8454 23142
8454 84259
8453 55208
8453 123879
8453 23142
8453 84259
8452 55208
8452 123879
8452 23142
8452 84259
8451 54165
8451 55208
8451 123879
8451 23142
8451 84259
8450 54165
8450 55208
8450 123879
8450 23142
8450 84259
8065 55208
8065 123879
8065 23142
8065 84259
9040 123879
9040 23142
9040 84259
54165 140739
55208 140739
9821 64326
3727 64326
11060 57561
57561 83737
23327 57561
9863 57561
10576 203068
58 10576
10376 10576
1938 10576
6188 10576
7184 10576
10576 11160
7415 10576
5708 10576
331 10576
840 10576
3326 10576
5706 10576
1791 116092
2055 9218
2055 11161
2055 9482
2055 11345
664 2055
665 2055
2055 10130
2055 57142
2055 10550
928 2055
2055 4580
2055 57447
2055 10382
2055 80777
2055 51018
2055 5798
2055 2824
2055 58515
2055 9789
2055 5354
2055 7316
2055 5355
2055 286451
2055 221302
2055 8834
2055 28978
2055 84314
2055 85013
2055 80194
2055 10430
207 1499
4683 9656
1981 3184
3184 26986
3184 3308
5594 8462
1027 6714
332 8290
8290 51752
8290 11004
3796 8290
5496 8290
5599 10018
5599 90427
463 10401
408 5144
409 5144
408 4792
1018 5925
1401 3024
1401 8338
5771 6778
207 5591
4137 5585
6929 6929
6929 7391
6929 642658
4331 5430
4331 6829
1454 5499
1029 1958
1386 7068
8290 53615
8290 23338
5931 8290
8290 8520
8290 9767
5928 8290
8290 9112
8290 9219
5977 8290
3002 4000
3001 4000
7316 7316
7316 8239
7316 8287
7316 9097
7316 84196
7316 57695
7322 55611
689 2099
7157 79654
10892 79654
329 8517
5578 7448
5566 7448
1147 9611
9212 25827
7327 9978
3717 3717
7015 8445
3297 10273
6273 10273
6286 10273
6709 6711
967 79001
10682 79001
27230 79001
79001 79001
5355 79001
9217 79001
7018 79001
518 79001
10130 79001
6288 79001
3240 79001
6778 79001
79001 80194
5265 79001
6836 79001
9455 79001
432 79001
79001 171546
2267 79001
57817 79001
3250 79001
433 79001
10550 79001
7905 79001
1266 79001
64795 79001
8818 79001
5479 79001
10134 79001
10544 79001
2705 79001
10159 79001
6303 79001
716 79001
928 79001
346 79001
10897 79001
55365 79001
2512 79001
335 79001
51024 79001
79001 120224
336 79001
51478 79001
10410 79001
10013 79001
197 79001
51643 79001
79001 84522
27068 79001
29058 79001
5110 79001
5283 79001
6307 79001
79001 254863
79001 219654
79001 729515
79001 154467
79001 196410
79001 677800
55862 79001
23471 79001
51734 79001
11277 79001
334 79001
341 79001
4501 79001
79001 100506144
1318 79001
1525 79001
51296 79001
2266 79001
79001 89822
79001 83862
345 79001
6576 79001
975 79001
79001 151903
9071 79001
5097 79001
1312 79001
51115 79001
5580 6772
3315 9261
3716 3716
5599 51528
80314 84525
4609 57650
6663 9111
1019 4088
1019 4087
1017 4088
1017 4087
5610 7297
898 1026
890 1026
1019 1026
1026 4856
1026 1050
4082 5590
3001 3024
3001 8349
3001 3001
71 3003
3003 10381
2801 3003
3003 3190
71 3001
3001 3190
3001 3067
2801 3001
3091 4088
6383 6383
5578 6383
5579 6383
5582 6383
9656 10111
1457 9656
4221 4627
4067 5144
5144 6714
2534 5144
2691 2692
668 9113
25 5144
2885 5144
51 5830
5830 8309
5830 8310
1962 5830
3295 5830
5830 6342
5830 10455
5830 26063
1891 5830
5830 55825
5830 26061
5830 23600
1384 5830
5830 54677
5830 10005
5830 10965
5830 25824
1610 5830
5830 54363
5830 51179
5830 11001
5830 8443
3417 5830
189 5830
5830 51268
2053 5830
5830 373156
5830 196743
5830 23417
3155 5830
5830 283927
3416 5830
5830 83752
5830 390916
570 5830
5830 10901
5830 51024
4843 5830
4358 5830
5830 122970
6915 23322
3320 26973
240 4056
241 4056
240 241
29117 126961
5290 6772
5588 25780
2033 3661
4056 4056
215 11001
4087 60528
5599 79109
800 801
324 1487
6416 6885
154 156
545 1385
4215 6885
3689 5579
3689 5580
3689 5578
3689 5581
3689 5582
3091 4097
3091 3326
3091 7975
5526 8870
5526 5594
5527 5594
9572 9612
9612 9971
8202 8856
847 1962
1457 8894
1460 8894
1447 1460
2273 8204
1482 3720
2626 3720
4137 5524
4137 5536
3313 23640
3309 23640
142 1508
142 1511
3309 5621
9611 10438
9612 10438
9572 10438
7067 10438
7068 10438
7316 22954
7322 22954
1039 4609
1039 1039
1499 2010
1488 10273
7334 55658
7334 27246
1956 55658
1956 27246
472 1616
6667 6908
904 904
54386 55183
55802 80153
1656 55802
23644 55802
1386 5600
4068 5600
1432 4068
5430 9400
1731 9212
578 4793
1457 4793
7518 11284
3064 8554
3064 26036
3064 3221
3064 51466
3064 10422
3064 10363
3064 54821
2512 3064
3064 64927
3064 56254
3064 23493
3064 79027
3064 5295
3064 84936
3064 55204
3064 286514
3064 93621
3064 10477
3064 153527
3064 11221
3064 114932
3064 23062
3064 84289
3064 90410
3064 26508
3064 6867
3064 8930
3064 55211
2118 3064
3064 158809
3064 9412
3064 8357
3064 8799
3064 4152
3064 10906
3064 3227
3064 26578
3064 9818
3064 170626
4023 4023
6310 10475
6310 10254
6310 8554
6310 9900
6310 6540
6310 92906
6310 79364
3927 6310
6310 9537
1390 6310
6310 9516
1139 6310
6310 57715
6310 284312
6310 7248
6310 79047
6310 6988
6310 29965
6310 10289
6310 23493
6310 80005
2101 6310
6310 10742
6310 408029
6310 51567
1181 6310
6310 84188
6310 8939
1408 6310
6310 207063
6310 10989
5723 6310
6310 92014
4488 6310
6310 51075
6310 6522
6310 9444
6310 64223
5471 6310
1397 6310
6310 8061
6310 7531
6310 115426
6310 64062
4684 6310
4016 6310
6310 10409
6310 58473
3835 6310
6310 79870
6310 27031
6310 57798
6310 23074
6310 7536
3482 6310
2889 6310
6310 9170
4776 5599
4775 5599
4776 5601
4775 5601
6310 286514
6310 23062
120 6310
2118 6310
6310 9804
4113 6310
6310 81554
6310 158809
6310 25763
440 6310
6310 8350
6310 26508
6310 85458
4978 6310
6310 22809
816 6310
6310 10994
6310 79813
6310 8665
6310 57647
836 2623
5729 81573
1457 7518
9223 150084
7182 221895
5468 221895
6256 221895
7182 7182
2960 2965
5524 5579
5499 5579
4086 4086
4086 4087
4086 4088
4087 4087
4087 4088
4088 4088
4089 4089
1029 6521
2931 5591
2932 5591
2932 10000
4602 7341
4602 6613
5566 6236
472 7014
1111 3320
6667 6667
2033 10499
409 1213
2099 10451
58 137735
84448 137735
9040 55208
123879 140739
824 5594
824 4137
7015 8607
1736 8607
7444 23542
2100 5536
2099 5536
2810 3184
5591 6722
9318 123228
2873 123228
472 80176
1999 4609
836 5599
836 5601
3725 5591
328 2033
2277 2324
675 1017
675 890
890 3009
2099 10614
904 2099
6709 51466
6709 26136
26136 51466
3843 6129
5901 6129
1025 23476
5514 5566
5580 7132
3190 5514
3667 10076
10488 23093
10488 10956
998 147923
6502 8555
5501 338699
5501 51074
5501 9070
1514 5501
5501 23191
5501 51339
5501 8798
5501 79411
2954 5501
1452 5501
3717 5501
5501 55693
5501 9448
5501 9397
5501 29959
5501 6240
5501 8910
5501 23293
5501 343521
5501 83862
5501 11073
5501 29896
5501 221830
5501 387718
5501 196740
5501 220004
5501 119710
5501 84080
5501 84221
5501 221908
5501 375759
5501 7572
5501 51315
5501 7145
5501 127544
5501 56948
5501 90853
5501 57519
5501 55296
5501 6422
5499 343521
5499 6422
5499 220004
51343 63967
3093 51529
834 90865
5824 8800
5824 55670
6885 151742
5287 5987
23028 126961
5599 9088
5602 9088
5601 5601
5602 5602
207 1385
5551 5551
836 1026
56160 493861
7428 7428
996 5728
5728 51343
1978 5524
983 29904
1026 3009
2962 2963
8878 80206
4000 90523
5371 9978
983 5371
1017 5371
1021 5371
1017 8359
983 8359
8338 9025
3014 9025
8349 9025
5894 6788
1676 3004
142 3004
9113 9891
9113 81788
5585 7185
5585 7133
1994 11200
6788 6788
9755 29110
58 27429
7846 27429
27429 203068
27429 56604
27429 84617
7431 27429
8854 27429
3028 27429
1981 27429
1915 27429
10155 27429
790 27429
9525 27429
27429 57805
23042 27429
27429 283970
55818 126961
6628 6634
6628 57819
6628 51691
1207 6628
6632 7307
6632 27258
6633 57819
6633 54819
6636 6637
6627 6636
6636 22827
6636 51593
6430 6636
6636 23658
6636 11157
6636 51690
6637 27258
6625 10523
6625 10419
6626 6627
6626 11338
3190 6626
6626 79171
6626 58155
6631 8241
3609 6631
6631 84292
6631 11325
6631 11100
6631 55109
5936 6631
6631 79084
3184 6631
3185 6631
3188 6631
6631 10656
6631 23543
1386 5581
9647 10116
5430 6829
2547 3001
3001 7520
5585 6300
5608 6300
55660 55660
10291 55660
10992 55660
7307 55660
23350 55660
10523 55660
9584 55660
55660 79753
51634 55660
1659 55660
9360 55660
55660 118924
55660 79576
54819 55660
55147 58517
9584 58517
26121 58517
9092 58517
6627 6629
6629 57794
6629 11100
8175 10291
8241 10291
7536 10291
10291 11325
10291 79084
10291 23543
10419 10946
23451 84991
5356 23451
23451 79753
7307 10992
3183 10992
10594 10992
10992 23020
10992 57819
10992 27258
9129 10992
10992 56949
8449 10992
10569 10992
9939 10992
9984 10992
10992 118924
10992 91603
5094 10992
10992 114034
10992 151613
10992 54819
7737 10992
9343 23450
23450 51645
3315 23450
23450 114034
10262 10523
8241 10262
7536 10262
3609 10262
6431 10262
10262 10594
9343 10262
10262 10286
10262 84292
10262 11325
10262 10521
10262 11100
5936 10262
10262 79084
3184 10262
3185 10262
3187 10262
26121 84844
1665 84991
1665 8241
1665 10181
1665 57794
1665 11325
1665 29896
1665 79576
23350 84991
7536 84991
57794 84991
51503 84991
29115 84991
9129 10285
10523 11338
11338 55749
8241 11338
11338 57794
9584 11338
10949 11338
9129 11338
10521 11338
3190 11338
11338 29115
5936 11338
3184 11338
9444 11338
10656 11338
10657 11338
11338 23543
7307 10523
7307 8241
7307 9128
7307 84950
7307 27339
4236 7307
7307 9785
7307 10921
7307 118924
7307 79576
7307 114034
7307 54819
7307 26986
6732 7307
6733 7307
6733 9879
8241 23350
10181 23350
23350 56259
11325 23350
23350 29896
10523 55749
10523 55147
9584 10523
9092 10523
10523 84950
10523 79753
1659 10523
10523 10921
10523 118924
10179 10523
10523 55082
10523 55109
10523 85313
10523 11017
3189 10523
10523 151613
10399 10523
10523 55692
22827 58155
7756 9184
9184 79576
8241 55749
3190 55749
7737 55749
8241 8241
7536 8241
8241 57794
6431 8241
8241 27339
5546 8241
3550 8241
8241 9785
1655 8241
3190 8241
5936 8241
3188 8241
8241 27238
5725 8241
7536 7536
3609 7536
7536 9343
7536 10286
7536 84292
7536 10179
3190 7536
7536 11100
5936 7536
7536 79084
3185 7536
3187 7536
3188 7536
3609 10181
10181 51691
10181 27339
10181 51729
10181 79084
6429 27336
9584 55147
5936 55147
10419 55147
9444 55147
23543 55147
6733 55147
9129 9584
9584 84950
9584 10284
9584 29115
3188 9584
9584 79576
9584 114034
9584 151613
9584 54819
7737 9584
6733 9584
1994 1994
1994 3190
1994 5725
1994 58155
1994 23543
3609 56949
3609 91603
3188 3609
3609 7737
4904 27258
4904 55234
3312 51593
3190 51593
6426 10949
6426 10921
6426 6429
6426 10772
6428 84950
6427 6428
6428 6434
8683 11100
6431 6434
6431 114034
23524 24148
23524 79753
6429 23524
23524 151613
1655 10949
3190 10949
1153 10949
3185 10949
3188 10949
3189 10949
3178 51645
3178 6434
3178 3189
3183 22913
3183 3184
3183 58155
3183 10658
3190 22913
3184 22913
3187 22913
9444 22913
10657 22913
10658 22913
4686 55421
10594 27339
10286 10594
10569 10594
10594 84292
10594 91603
5093 10594
3188 10594
10594 27238
23020 51691
7737 23020
9343 51691
3550 9343
3315 9343
3550 24148
10421 24148
11157 57819
5546 57819
1207 57819
27258 51691
27258 84292
8563 27258
27258 79084
1207 27258
25804 51690
25804 55234
25804 114034
11157 23658
23658 51690
11157 51690
1207 11157
51691 55234
9129 56259
9129 79753
4236 9129
9129 10569
9129 118924
5093 9129
9129 79576
9129 54819
9128 27238
9532 10465
5936 26121
3188 26121
10399 26121
4809 22938
9092 22938
4236 9092
9092 59286
6429 9092
9092 54819
84950 84950
1659 84950
10921 84950
9360 84950
6429 84950
54819 84950
6732 84950
6733 84950
5546 27339
3315 27339
27339 51362
11325 27339
3312 57805
51729 56259
22938 56259
8896 56259
3550 56259
5511 56259
3190 56259
56259 84081
54819 56259
6733 56259
55692 56259
1655 51729
9716 10084
10084 79084
3188 10084
5546 23759
5546 114034
9716 55696
11100 55696
5936 55696
23543 55696
56949 57461
22938 56949
3550 56949
8449 56949
51340 151903
57461 57461
1659 57461
22938 79753
4236 22938
22938 91603
22938 63932
22938 151613
51645 84292
8563 51645
5511 51645
11100 51645
51645 79084
51645 79171
9716 84292
9716 91603
5936 9716
9716 79084
4236 79753
3550 79753
55421 79753
79753 151613
54819 79753
6733 79753
51634 84811
27238 84811
1659 51634
51634 79576
3550 4236
4236 55234
3315 4236
1659 4236
4236 9785
4236 118924
3550 3550
3550 55234
3550 9984
3550 118924
3550 91603
3550 114034
3550 151613
3550 54819
3550 7737
3550 10399
10421 55234
23759 91603
3315 3315
3315 84292
59286 84292
8449 9785
8220 8449
8449 27238
51428 79576
9775 57703
2483 57703
26017 57703
5093 53938
1659 1659
1659 9984
1659 10179
1659 29115
1659 79576
1659 54819
9785 27238
9360 10569
5094 10569
9532 10569
10569 54819
9939 114034
6429 10921
6733 10921
6733 22985
3189 55421
9984 9984
9984 118924
8563 9984
9984 29115
9984 79084
10283 118924
29115 84292
3188 84292
5094 84292
9532 84292
84292 114034
27238 84292
10399 84292
5093 9360
9360 79576
9360 54819
8220 118924
91603 118924
29115 118924
79576 118924
118924 151613
54819 118924
5936 8220
8220 151613
8220 10399
8563 91603
5093 91603
5936 10179
10179 10657
7756 11100
7756 79084
4670 7756
6427 6429
6429 6434
6429 10772
6427 6427
6427 6434
5499 10421
5499 114034
5499 27238
5093 54819
10521 10521
1655 10521
3190 10521
5936 10521
3189 10521
1655 3190
1655 1660
1655 5936
1655 3187
1655 3188
1655 3189
1655 10657
1655 23543
10419 57805
9532 57805
5511 79084
6434 10772
3192 10492
3184 3192
3189 3192
3190 10492
1660 3190
1153 3190
3190 5936
3184 3190
3190 26986
3190 23543
3182 5725
3182 58155
29115 79084
55082 55082
10419 55082
54819 55082
6733 55082
11100 11100
5936 11100
6606 11100
3185 11100
3188 11100
3189 11100
1660 5936
1153 10657
55109 55109
55109 114034
4670 5936
3185 5936
3188 5936
3189 5936
5936 79171
5936 63932
5936 26986
5936 58155
10419 10419
4670 79084
5094 79084
9532 79084
79084 114034
27238 79084
9444 79084
9782 58155
9532 9829
6733 11017
6606 23543
3184 3185
3184 3189
3184 5725
3184 58155
3185 3189
3185 114034
3185 23543
3187 3189
3188 3188
3188 10399
3188 9444
3188 23543
3189 3189
5094 79576
23543 79171
3728 81576
79576 79576
79576 151613
5725 23543
10656 58155
10657 58155
9444 9444
10656 10656
10656 10657
10657 10657
10657 23543
55692 55692
2932 54541
6452 80351
8720 8877
51 219743
7054 219743
219743 219743
81631 115201
665 84557
5335 7409
673 6199
2810 64326
7321 64326
27342 84315
22879 27342
22879 57617
22879 55823
22879 64601
22879 65082
22879 27072
65082 84315
1457 55854
1457 8030
1457 51096
1108 1457
1207 1457
1457 29766
1457 6749
1457 6427
1457 9774
1457 9790
1457 10421
1457 51602
1457 57062
1457 10541
1457 6176
1457 6175
1457 26156
1457 6741
1457 51566
1457 81892
1457 6421
1457 6188
1457 9987
1457 1975
1457 10199
1457 3840
1457 11052
1457 6222
1457 11333
1457 27336
1457 4735
1457 10270
1457 9188
1457 23091
1457 10291
1457 7913
1457 3069
1457 4236
1457 51073
1457 5007
1457 23451
1457 6838
1457 3191
1457 11168
1457 5393
1457 4904
1457 10482
1457 5814
813 1457
1457 92345
1457 10772
1457 22803
1457 23223
1457 123169
1457 9967
1457 10813
1457 27044
1457 84946
1457 23360
1457 5684
1457 84950
1457 84991
1457 3159
1457 1933
1153 1457
1457 7112
1457 4171
1457 1654
1457 22985
1457 6601
490 1457
1457 3183
1457 117246
1457 9136
1457 1965
1457 9406
1457 51593
1457 10992
1457 10923
1457 27250
1457 6625
1457 8669
1457 51773
1457 23076
1457 9785
1457 5546
1457 51574
1457 55677
1457 6829
1457 9669
1457 8563
1457 9918
1457 6294
1457 54853
1457 85456
1457 27316
1457 55781
1457 22950
1457 84524
1457 92140
1457 6128
1457 56342
1457 4836
1457 84549
1457 728642
1457 55660
1457 4928
1457 8241
1457 2956
1457 23248
1457 81608
1457 5567
1457 55379
1457 23367
1457 10528
1457 26135
1457 54890
1457 3326
1457 51329
498 1457
1457 54521
1457 9295
1457 6137
1457 7153
1457 26065
1457 4869
1457 29115
1457 8449
1457 4691
1457 64426
1457 10130
1457 10250
1457 79869
1457 196441
1457 23524
1457 64978
1457 6830
1457 5411
1457 51068
1457 8087
1457 155435
1457 64423
1457 79039
1457 84717
1457 10521
1457 23358
1457 1736
1457 26010
1457 57448
1457 11321
1457 4172
821 1457
1457 23122
1457 9049
1977 25929
4535 10135
2512 10135
10135 10410
135 10135
2678 10135
7157 84447
6790 7161
2475 57580
3162 64852
3162 29894
3320 9868
3661 9868
6850 84959
22933 51343
991 22933
6502 23410
6502 23409
6502 51548
3836 6502
6502 23633
2931 5578
2931 5579
2931 5582
2931 5583
2931 5580
1027 23633
25 5052
6426 9128
3434 24138
3433 3434
572 5894
604 5894
572 5058
2099 5881
3002 5591
2547 3002
3002 7520
23621 255738
1387 3949
641 7013
2309 23411
207 677
677 9261
677 7529
5770 6774
3717 5770
6794 54861
7248 27018
3551 23118
1019 2305
1021 2305
990 1019
1019 2735
1019 4609
1019 5015
1019 5933
1019 5934
1019 6474
1019 7593
1019 7884
1019 23253
1019 26168
1019 51222
1019 53335
1019 55339
1019 63925
1019 94039
1021 284312
1021 171024
1021 162989
1021 135295
1021 94039
1021 79753
1021 63925
1021 57716
1021 57593
1021 56478
1021 55147
1021 53335
1021 51224
1021 51535
1021 29896
1021 26168
1021 25836
1021 25776
1021 23635
1021 23411
1021 23126
1021 23175
1021 23253
1021 22974
1021 22906
1021 22794
1021 11129
1021 10891
1021 10943
1021 10580
1021 10152
1021 9683
1021 9686
1021 9414
1021 9295
1021 9203
1021 7727
1021 7884
1021 7538
1021 7593
1021 7071
1021 7027
1021 6935
1021 6660
1021 6663
1021 6426
1021 6427
1021 6432
1021 6434
1021 5933
1021 5934
1021 4926
1021 4775
1021 4609
1021 4209
1021 4300
1021 3670
1021 3297
1021 2146
1021 2309
1021 2002
1021 1388
1021 1649
990 1021
2623 6688
2625 6688
2623 6689
4204 28996
1017 9134
1018 9134
1026 9134
1027 9134
1028 9134
6789 259230
5829 6048
6048 7316
1601 115548
5295 10006
23119 23119
3090 23119
11190 23235
2648 3009
3009 8850
891 57820
7332 57820
23090 80184
22897 80212
22897 146057
6873 10921
6434 10921
10921 51747
6881 83860
6881 9913
3838 6881
3837 6881
3838 129685
3837 129685
3838 83860
3837 83860
2932 5971
1617 23369
1617 9444
1617 66037
1617 22873
1617 199221
1617 9666
1618 23369
2931 10522
2932 10522
2931 51527
2931 51324
4100 6446
1432 7248
2931 54540
2932 54540
3636 283987
54708 54708
6737 7316
329 9641
330 9641
1029 10572
7321 10572
9267 9595
8651 9595
1548 5447
1565 5447
1576 5447
11200 25898
322 1956
322 2064
1956 5296
2065 5296
2064 10603
1956 8471
2064 8471
2064 117157
2064 8651
2064 8440
2065 8440
1956 3717
2065 3717
1956 4068
2065 4068
1600 2064
1600 2065
2064 9402
1956 10307
2064 10307
1956 9546
25 1956
25 2064
25 2065
25 2066
1956 2242
2065 3055
2064 2268
2065 2260
2065 6714
1123 2064
2065 4690
2064 2241
2065 2241
1956 5336
2064 5336
1956 5335
2064 5335
2065 5335
2064 5921
2065 5921
26249 65266
2066 5921
2064 3716
1956 5295
2064 5295
2065 5295
1956 6464
2064 6464
2065 6464
2066 6464
1956 3667
2064 3667
2064 6774
2064 6772
2064 4145
2064 7006
2064 7294
2065 7294
27 1956
27 2064
27 2065
27 2066
1956 7535
2065 7535
1956 6850
2064 6850
2065 6850
2066 6850
1398 2064
1398 2065
1399 2064
1399 2065
1956 8650
640 1956
640 2064
660 1956
660 2064
2065 3718
2064 7410
2065 7410
1124 2065
2064 6452
1956 25759
2064 25759
1956 5781
2064 5781
2064 3702
2065 3702
1956 6503
2064 6503
1956 23542
2064 23542
2064 9610
2065 9610
1956 5753
2065 5753
2065 2886
2064 8412
2065 8412
2064 23371
2065 23371
2064 64759
2065 64759
1956 220164
2064 220164
2064 400745
2064 6830
1956 56899
2064 56899
2066 56899
1956 116449
2064 116449
1956 84951
2065 84951
1956 55715
2064 55715
2064 29760
1956 54453
2064 54453
1956 53358
2064 53358
2065 53358
1956 8503
2064 8503
2065 8503
1956 23294
2064 23294
2066 23294
323 1956
1956 7409
2064 7409
2065 7409
1796 2064
2064 10045
2064 84174
1956 9047
2064 9047
1956 25970
1154 1956
1154 2064
1956 55816
1956 26060
2064 10451
2065 10451
2065 27071
1956 9479
2064 9479
1956 10019
2064 10019
2065 10019
1956 7094
2064 7094
1956 9253
57617 171024
5976 8661
9978 54926
6778 9516
4085 9587
8517 9099
1785 79694
57154 79176
7332 9978
5793 5793
4092 8554
4092 27107
2547 4092
4092 4654
4092 6660
4092 7270
4092 51523
4092 83595
4092 26508
4092 55870
4092 51427
4092 57496
4092 9580
4092 8458
4092 22992
4093 55236
4093 10903
4093 8665
4093 8544
4093 8085
4093 7403
4093 9839
4093 8888
4093 10905
4093 23451
4093 22943
160 4093
1442 4093
1443 4093
2512 4093
1583 4093
4093 5660
4093 6625
4093 5989
4093 4245
4093 10971
405 4093
2896 4093
4093 5256
4093 5859
4093 5714
4093 55769
4093 4299
4093 23173
4093 7013
3646 4093
60 4093
4093 11034
4093 8543
4093 6711
2313 4093
667 4093
4093 5467
4093 5069
4093 8761
4093 23650
4093 9320
4093 5339
4087 4093
4093 5529
4093 157922
4093 63891
4093 9662
1877 4093
4093 9646
4093 9652
4093 51523
4093 132884
4093 79586
4093 27043
4093 23355
4093 55219
4093 79230
4093 201516
4093 23086
4093 57492
4093 9640
4093 100293516
4093 80325
4093 57104
4093 9093
4093 55611
4093 80124
4093 79987
4093 147664
4093 51676
4093 10048
4093 79048
4093 8663
4093 7266
4093 5318
4093 64333
4093 6904
4093 64129
4171 23594
988 4998
4174 4998
4176 5000
4175 23594
5000 55388
8318 55388
4171 55388
4998 81620
5001 8318
1021 4171
595 5000
8318 23595
8317 55388
988 4172
4172 55388
988 4999
896 55388
988 4173
988 55388
4171 9133
990 55388
595 55388
4176 55388
9134 23595
4998 23595
990 4171
4175 8900
1029 51053
4093 81570
4093 64374
4093 55898
4093 56652
4093 64795
4093 26508
4093 57134
4093 11177
4093 56893
4093 81624
4093 54893
4093 6238
4093 9070
4041 4093
4093 55577
4093 29979
4093 23592
4093 23462
1729 55660
23476 55660
8554 55660
752 55660
6625 55660
5792 55660
5573 55660
5175 55660
5211 55660
7414 55660
6651 55660
10486 55660
7917 55660
7329 55660
1029 5000
6018 55660
8621 55660
988 4174
5673 55660
5094 55660
1021 55388
23352 55660
4175 51053
990 5001
55596 55660
990 23595
[truncated: 319,188 more chars]
