# Supplementary material for: Graph embedding-based novel protein interaction prediction via higher-order graph convolutional network
Source: PLoS One. 2020 Sep 24;15(9):e0238915. doi: 10.1371/journal.pone.0238915 (PMC7514053; doi:10.1371/journal.pone.0238915)
Supplement: S1 File — Six human PPI networks. (ZIP) [file pone.0238915.s001.zip › S1 File/bioplex.txt]

1 10422
1 63891
1 284403
1 9923
1 56888
1 23352
1 23198
1 2232
1 51035
2 145864
2 79695
2 55033
2 4016
2 5806
2 79006
2 51162
2 64146
2 285203
2 55118
2 284207
2 5858
2 56983
2 84279
9 3383
10 56910
10 23567
10 25818
14 6134
14 64782
14 65125
14 10076
14 427
14 59272
14 51763
30 5191
30 10797
30 83696
33 127833
35 1800
36 7837
37 324
37 10901
39 38
41 40
41 55325
41 9451
41 3163
41 8795
41 11000
52 60
52 345651
52 445582
54 80311
54 25792
86 1727
86 8607
86 2237
86 58490
86 643752
86 6601
86 7203
86 84717
86 10693
86 908
86 10576
86 3094
86 6950
90 657
90 94
90 9392
90 51293
90 57655
90 284996
90 659
90 64801
94 283970
94 29957
95 51592
100 728378
100 345651
116 55671
116 262
116 25852
116 1070
116 4924
116 55352
116 1207
116 7837
116 9453
116 6788
116 6789
116 26519
116 323
116 27344
116 26515
116 60485
116 9648
119 118
119 120
119 83594
119 126133
119 6093
119 9475
126 64131
126 125
140 23066
140 479
140 55705
140 51194
140 23061
140 8834
141 54464
141 586
141 23363
156 157
159 122622
173 653269
173 2633
173 345651
173 59
175 25843
175 3040
175 3043
175 100510688
175 10444
181 57448
181 4853
181 140460
181 2896
181 7083
181 387921
181 83892
181 2192
183 54101
183 821
183 3309
183 4696
185 479
185 493
185 492
185 6535
185 1641
185 857
185 10560
185 8834
185 23555
187 9044
187 23195
187 80185
187 55770
187 79934
187 7514
187 79053
187 9026
187 5163
187 60412
187 57117
187 64801
187 6522
187 55763
187 57508
187 493
187 23042
187 79675
187 23039
187 221927
187 81926
187 51104
187 54552
187 2710
187 2030
187 60481
187 54919
187 23047
187 60561
187 3716
187 51194
187 7272
187 1376
187 9197
187 23392
187 63892
187 29957
187 57143
187 54536
187 622
187 4968
187 55013
187 22796
187 10381
187 6687
187 23244
187 23376
187 116150
187 5770
187 472
187 2175
187 80097
187 6526
187 201562
187 94097
187 10682
187 79085
187 381
187 8560
187 23333
187 55326
187 80167
187 9213
187 4580
187 26173
187 56994
187 55863
187 55706
187 345778
187 90550
187 6718
187 221955
187 5865
187 51114
187 153396
187 11146
187 27229
187 10426
187 25923
187 84804
187 2063
187 7026
187 10555
187 196074
187 5001
187 84187
187 4512
187 91137
187 215
187 1896
187 9409
187 80724
187 148223
187 4535
187 22845
187 728932
191 10768
191 79078
191 91369
197 728378
207 208
208 7314
208 63893
208 120114
208 8287
208 7169
208 54780
214 3956
214 26232
217 3514
217 8854
217 4329
217 2244
217 5265
217 7018
217 2266
217 3500
217 3502
217 3503
217 335
217 2243
217 3493
217 51806
218 100423062
218 8338
218 3514
218 3500
218 3501
218 3502
218 91433
218 224
218 55663
219 10116
219 51684
219 10901
221 8503
221 9631
221 1118
221 123283
221 23363
221 3658
221 5494
221 84942
221 51714
221 55236
221 1762
221 84669
221 56776
222 221
222 100510688
224 23066
224 23061
224 64786
224 2177
224 57650
224 57117
224 64328
224 545
224 9670
224 57223
224 23355
224 26046
224 26173
224 29911
224 10735
226 10498
230 226
231 441282
240 54821
240 9110
240 8897
240 64860
240 22930
240 1762
240 154810
240 154796
240 22796
240 7174
240 64398
240 10825
240 23102
240 146923
240 11243
240 9793
240 4791
240 114885
240 55614
240 79956
240 158
240 84057
240 283970
240 6453
240 6196
240 51780
240 10645
240 23259
240 122060
240 4047
240 8881
240 9491
240 283643
240 201292
240 57104
240 8567
241 118924
246 90580
247 11127
247 27097
247 25948
247 22895
248 402
248 381
248 55207
248 116442
248 250
248 112724
248 11269
248 81027
249 9789
249 90701
251 250
251 248
251 79026
251 10600
251 2588
251 145173
251 26577
257 7508
257 10491
257 10609
257 147339
257 55214
257 64175
257 23499
257 11198
257 27304
257 5577
257 55471
257 79068
257 84078
257 89890
257 121457
257 254048
258 4036
258 10422
273 1173
273 79719
273 1175
273 274
273 162
273 163
273 161
273 160
283 6050
285 23140
285 23219
285 79654
286 25920
286 200576
286 55697
286 23047
286 9896
293 2548
302 6281
302 113146
302 57542
302 312
307 10946
308 131578
310 55233
311 1474
314 9950
314 23592
319 8693
321 79719
321 57062
321 1762
321 9922
321 23096
321 10868
321 8924
321 320
321 93643
321 23032
321 5337
321 8945
321 23291
321 9849
321 63941
322 79877
322 8924
322 84461
322 351
322 334
322 23064
322 132001
322 85360
322 333
323 3312
323 9882
323 9885
323 351
323 334
323 322
323 8165
323 57120
323 333
323 23780
323 5910
323 84144
323 538
323 55255
323 23102
323 56776
323 3083
326 7051
326 55
326 6280
326 427
326 2760
326 51200
326 121214
326 1512
326 242
326 6278
326 8804
326 79153
328 79786
329 23283
329 331
329 27429
329 2781
329 2596
329 7185
329 84167
329 151195
332 5469
332 9282
332 55143
332 29108
332 10001
332 29079
332 9440
332 92922
332 3619
332 51003
332 3050
332 54797
332 55588
332 9412
332 84246
332 9477
332 112950
332 6837
332 284297
332 389541
332 90390
335 79188
347 214
347 1861
347 5270
347 3491
347 5819
350 2316
351 4831
351 8824
351 23466
351 440519
351 353274
351 168374
351 170959
351 51427
351 26586
351 57505
351 33
351 55700
351 23213
351 4189
351 23363
351 23144
351 7078
351 122786
351 146956
351 51118
351 79810
351 80781
351 25871
351 10220
351 9053
351 55959
351 55388
351 9817
351 83903
351 23491
351 83729
354 7311
355 10382
355 10381
355 7280
355 347733
355 80230
355 51103
355 55201
355 23171
355 23042
355 9557
355 79029
355 22836
355 7358
355 348180
355 55325
355 8772
355 57508
355 51184
355 841
355 64149
355 51603
355 79607
355 381
355 157769
355 1801
355 9425
355 5189
355 90580
355 94097
355 83451
356 3275
356 257364
356 27102
356 10536
356 158747
373 339010
373 100287399
373 51314
373 6418
373 29890
374 115
374 3383
374 727738
374 29916
379 54386
379 7014
379 7278
379 10437
383 384
387 2720
387 29941
387 5586
387 23002
387 23365
387 5476
387 9181
387 5910
387 9138
387 9826
387 57826
389 9202
389 1729
389 2720
389 23002
389 23500
389 5476
389 387
389 5910
389 55860
389 23365
389 84886
389 9138
389 219790
389 9826
389 6242
405 3312
405 196
406 4862
406 9575
406 4059
406 78999
406 56938
408 9221
408 6295
408 84717
408 6949
408 22985
408 9732
408 8816
408 23168
408 90624
408 7862
408 8659
408 63916
409 2317
409 9221
409 407
409 408
409 56704
409 23189
409 80155
409 23168
409 147339
409 4300
409 4298
409 56852
409 27042
409 57669
409 23382
409 10768
409 27125
409 5989
409 7862
409 55100
409 4795
409 1059
410 285362
410 2588
410 23184
410 23099
412 285362
412 79143
412 7779
412 79796
412 54867
412 10970
412 10243
412 286410
412 64429
412 493856
412 11194
412 2697
412 56262
412 9950
412 64327
412 79137
412 3714
412 51092
419 479
419 5066
419 4669
419 153642
419 259217
419 445571
419 56983
419 8516
427 4841
432 18
432 5771
432 83483
433 3309
433 54867
433 153129
433 80727
433 79147
433 9349
433 64098
433 6646
433 7078
433 57515
433 81562
433 643853
433 9950
433 64327
433 23284
433 339123
433 4512
433 256471
433 84243
439 163033
439 53343
439 7485
439 79058
443 5232
443 80230
444 662
444 55240
444 54958
444 6810
444 51103
444 201931
444 51295
444 6814
444 90550
444 55379
444 221496
444 26355
444 55218
444 55013
444 28976
444 9482
444 91689
445 5091
445 23410
462 81027
462 56154
462 10956
462 8802
462 55871
462 686
468 4943
482 57142
483 23065
483 479
483 3107
483 84720
483 79796
483 149175
483 80856
483 132720
483 347688
483 1947
483 3679
483 57142
483 643853
483 2896
483 10550
483 54928
483 6253
483 56255
483 8828
483 10668
483 25825
483 10385
483 7049
483 219738
483 3693
491 57678
491 22856
491 493
491 492
491 10134
491 84720
491 55240
491 345757
491 27333
491 55711
491 6522
491 1861
491 6713
491 121260
491 9950
491 89941
491 51635
491 563
491 84514
491 347
491 215
491 8694
491 118430
491 51150
491 221496
491 1191
491 23556
491 4129
491 100287932
491 23534
491 8324
491 79053
491 653519
491 89944
491 79956
491 9725
491 64418
491 80146
491 51280
491 8630
491 58477
491 153129
491 25874
491 65010
491 10257
491 253558
491 253782
491 11270
491 114781
491 79065
491 84920
491 9497
491 89845
491 720
491 23204
491 399909
491 5826
491 55362
491 58505
491 55244
491 23457
491 10079
491 80305
506 10476
506 498
506 64756
506 522
506 539
506 10632
506 29956
506 4509
506 83862
506 93974
509 506
509 93974
513 521
513 9276
513 4711
513 4528
513 345651
513 10476
513 506
513 51067
513 55028
513 87178
513 514
513 498
513 80324
513 7156
513 1376
513 23395
513 509
513 23410
513 515
513 539
513 10102
513 26164
513 84816
513 10632
513 549
513 83989
513 25934
513 4509
513 10901
515 4509
515 162427
515 29956
515 509
515 10476
515 506
515 3329
515 498
515 55758
515 9203
515 55066
515 54943
515 522
515 539
515 93974
515 10560
518 506
518 513
518 2803
518 84514
518 57642
525 528
525 526
525 90423
525 529
525 10576
525 523
525 1657
525 23545
525 535
525 51382
525 9296
525 9550
525 534
525 245973
525 135112
525 23335
525 258010
527 203547
527 506
527 10159
527 9114
527 23545
527 219738
550 23172
550 338
550 2342
550 7803
550 55905
551 56898
551 60491
551 8453
551 11101
551 9331
551 9334
551 100507436
551 79133
551 79833
551 5654
551 2342
551 1031
551 411
551 4669
551 6484
551 9469
551 7428
551 374378
566 79699
566 6456
566 6455
566 55914
566 63979
566 55909
566 445571
566 114880
566 6774
566 27042
566 26232
567 51203
567 5903
567 729857
567 84220
567 5905
567 3840
567 3839
567 3837
567 7329
567 9787
567 5471
567 2217
567 8460
567 23306
567 157313
567 29098
570 6780
571 55616
571 81610
571 11016
571 3161
571 440915
571 7975
571 4097
571 64839
571 26263
571 57614
571 91419
571 58487
571 7690
571 23764
582 583
582 10072
582 3312
582 585
582 123016
582 26128
582 27241
582 55212
586 55689
586 1762
586 114984
586 26009
586 55791
586 5528
586 22930
586 9931
586 6311
586 405
586 25793
586 9320
587 3329
590 55505
590 55651
590 23196
590 1736
590 89
590 957
590 81624
590 149175
590 444
590 79869
590 7278
590 23022
590 92345
590 7536
590 4052
590 26232
590 55740
590 57698
590 4253
590 8976
590 4016
594 1629
594 593
594 23395
595 1017
595 983
595 1019
595 115939
595 7062
595 1027
595 1020
595 1031
595 1028
595 1026
598 23244
598 596
598 581
598 572
598 10018
599 11001
599 581
599 637
599 27113
599 10018
604 55739
605 2934
605 8289
605 57492
605 55274
605 6601
605 6599
605 6595
605 6597
605 6604
605 6603
605 6602
605 57496
605 57591
605 4430
605 29998
605 10486
605 10487
605 653781
605 345651
605 85477
605 65979
605 196528
605 56907
605 8110
605 29117
605 55193
605 6598
605 9749
605 54617
605 8193
605 6605
605 9274
605 84501
605 11344
605 5977
605 86
605 51412
605 65980
605 93973
605 151230
605 23506
605 6760
605 84058
605 125476
605 283899
605 10328
608 80207
608 6894
608 54491
608 10269
608 5071
608 25896
608 221061
608 7105
608 10554
608 970
629 4831
629 89970
629 220323
635 23743
635 9107
639 1809
639 660
639 1739
639 6714
639 6237
639 9354
642 83594
644 7094
644 57057
644 114880
644 51449
644 1775
644 84816
644 10325
644 23259
649 7092
649 7093
649 3309
649 6249
649 79070
649 80232
649 64795
649 64777
649 64151
649 9918
649 2803
649 10592
649 23753
649 25852
649 4289
649 5567
649 10296
649 57610
649 10048
649 143888
649 4361
649 4683
649 11004
649 10111
649 8411
649 79018
649 9118
649 3798
649 54994
649 1479
649 8379
649 1477
649 5885
649 116225
652 811
652 5627
652 63893
652 54704
652 51684
652 57045
652 54876
653 23078
653 3043
653 157567
655 51765
655 11235
655 197131
655 262
655 23078
655 5528
655 2783
655 10220
655 53339
655 100510688
660 23358
660 84306
660 56270
660 10425
660 10920
660 200014
661 171568
661 51728
661 11128
661 55718
661 10623
661 55703
661 10622
661 27297
661 10621
661 5441
661 51082
664 665
664 57223
664 160760
664 8834
669 114984
669 29959
669 83855
670 3329
670 84193
670 5536
670 54902
672 580
673 10971
673 7529
673 7532
673 7531
673 7534
673 7533
673 22930
673 51566
673 5894
673 369
673 3845
673 3265
673 5604
673 5605
673 57521
673 9812
682 493
682 10594
682 23195
682 80789
682 545
682 57020
682 60412
682 55610
682 6894
682 23171
682 9894
682 26052
682 472
682 9183
682 23395
682 63897
682 9416
682 25778
682 9238
682 2475
682 10526
682 54919
682 23047
682 11336
682 51194
682 6293
682 64328
682 23392
682 29957
682 23332
682 23244
682 55183
682 285315
682 259217
682 6904
682 22796
682 83548
682 738
682 91949
682 8443
682 55240
682 79675
682 80724
682 23644
682 9657
682 124454
682 79072
682 79783
682 9735
682 9382
682 8189
682 23331
682 23039
682 9425
682 79607
682 23376
682 84342
682 6936
682 196074
682 55486
682 90378
682 215
682 148223
682 5609
682 9044
682 23066
682 10985
682 27340
682 80185
682 24148
682 55770
686 4642
695 3320
695 3327
695 11140
695 4216
695 283237
695 129138
699 701
699 57082
699 991
699 8480
699 10403
699 343069
699 2186
699 79003
705 51121
705 84946
705 6188
705 23223
705 1662
705 9904
705 8602
705 5073
705 85395
705 161424
705 1725
705 79050
705 153443
705 170506
705 28987
706 1381
710 2896
710 5327
710 445571
710 84364
713 479
713 1762
713 10988
713 2335
713 84749
713 25819
713 10536
713 7428
715 329
715 51279
715 131578
716 8030
716 9989
716 715
717 1604
719 29956
719 4707
719 203547
719 493
719 492
719 51097
719 54958
719 506
719 51103
719 8933
719 64801
719 64151
719 51295
719 10970
719 538
719 9950
719 23390
719 54503
719 7905
719 54898
719 83693
719 56895
719 84197
719 8694
719 3163
719 6307
719 137695
719 128486
719 5770
719 515
719 27173
719 132720
719 55591
719 28976
719 80255
719 55005
719 6542
719 55967
719 10478
719 55219
719 23284
719 64429
719 11146
719 6309
719 285966
719 201562
719 653519
719 1902
719 56262
719 55245
719 10560
719 5862
719 643853
719 55706
719 3070
719 57665
719 7542
719 54733
719 57231
719 25875
719 10162
719 55585
719 23326
719 5194
719 4509
719 5771
719 25844
719 148534
719 23555
719 253782
719 91012
719 10079
719 7982
719 9725
719 5002
719 11285
719 121665
719 6774
719 8443
719 84317
719 57106
719 144404
719 5001
719 1896
719 201164
719 9409
719 64327
719 340481
719 4711
719 256471
719 23457
725 10120
725 79027
725 51164
725 5627
725 8933
725 6293
725 10671
725 10166
725 6787
725 124995
725 5609
726 10963
729 23597
729 145173
729 147991
733 10427
733 6455
733 55741
733 23670
735 1474
735 348
744 6818
744 2063
752 5514
753 57520
753 23072
753 11060
753 4734
753 83737
753 23327
753 11059
753 8887
753 80014
753 130507
753 197131
753 57617
753 252983
753 93
753 92
753 29924
753 260425
753 23333
753 338692
753 88455
753 9785
753 57154
753 64750
753 5335
753 23326
753 201163
753 55072
753 1454
753 9223
753 10413
753 23325
753 51684
753 51720
753 4087
753 4088
753 10616
753 404093
758 9391
758 5255
758 5256
758 64210
758 2063
758 7025
758 7026
758 23277
758 5257
758 54963
758 26502
758 10190
758 83549
758 23549
758 5261
758 139596
758 7775
762 5129
763 23203
763 23410
767 5650
767 3514
767 213
767 718
767 3500
767 3501
767 3502
767 1474
767 3708
767 3709
767 7018
767 79983
767 5265
767 197
767 1041
767 6278
767 5055
767 1893
767 100423062
767 2266
782 255057
782 784
782 783
782 84128
784 783
784 255057
784 56270
784 5335
785 784
785 23127
813 23119
814 9701
814 8874
814 23243
814 28964
814 9815
814 283373
817 818
817 815
817 816
817 79968
817 8473
817 8394
817 7374
817 3054
817 205564
817 132660
817 8314
817 259282
817 55683
817 51514
817 29960
817 211
817 4750
817 9739
817 55140
817 115939
817 121441
817 11083
817 5891
817 92170
817 127602
817 286262
817 755
817 9053
817 57621
817 1801
817 3516
817 30827
817 126789
817 84083
817 115708
817 25917
819 64786
819 439
822 3312
822 202559
823 831
823 3895
823 4741
823 7431
823 9118
823 824
823 10763
823 2339
823 135228
823 9320
823 83692
823 2342
823 84290
823 826
823 6100
827 2316
827 23224
827 23299
827 11177
827 25831
827 22832
827 23353
827 2731
827 55236
827 54108
827 78999
827 359845
830 23607
830 10120
830 10121
830 116985
830 4849
830 85379
830 23255
830 25904
830 23019
830 253725
830 387680
830 146206
830 23325
830 55604
830 9897
830 11258
830 80301
830 85456
830 6840
830 30011
830 57482
830 10540
830 51164
830 829
830 832
830 4848
830 9125
830 23616
830 55860
830 9337
830 51177
830 55571
830 84516
830 29883
830 9973
830 57472
830 246175
830 653440
830 374666
830 55607
830 2274
834 11127
834 3832
834 2549
834 23228
834 51742
834 5298
834 56776
836 23071
836 331
838 837
838 90070
838 9912
845 59
845 80829
845 2976
845 9820
845 55607
845 84687
845 9330
845 49854
845 55759
845 56980
845 23363
845 57669
845 54566
845 205564
845 29997
845 55175
845 6209
845 65080
845 1616
845 55052
845 83987
845 55959
845 51665
845 4140
845 23481
845 203062
845 26259
845 51199
845 23246
845 317781
845 113026
845 151246
859 10040
859 23052
859 51512
859 65055
859 7289
859 55388
859 11339
859 755
859 90799
859 57698
859 54069
859 25844
859 55320
859 8724
859 80152
859 80213
859 2011
859 857
859 7314
859 8905
859 81573
859 23095
859 4798
859 284119
859 51119
859 23102
859 79649
859 23098
859 26064
859 25777
859 80346
859 51308
866 1690
866 5066
866 200895
874 873
874 114781
883 24149
883 55689
883 26009
883 51562
887 5571
887 55243
887 5564
887 63892
887 54899
887 5562
887 64395
889 10568
889 56061
889 9270
889 57493
890 8900
890 81620
890 983
890 1018
890 25939
890 91748
890 90381
890 92797
890 9882
890 49855
890 23133
890 5933
890 5934
890 6502
890 1387
890 2033
890 9088
890 1027
890 1020
890 1026
890 27085
890 4998
890 116092
890 1028
892 81857
892 9968
892 116931
892 23013
892 9969
892 23097
892 1024
892 9442
892 51003
892 23389
892 5469
892 10025
892 9282
892 9439
892 51586
892 55090
892 10001
892 29079
892 80306
892 9440
892 55588
892 6837
892 9862
892 84246
892 9477
892 112950
892 400569
894 1017
894 1019
894 5934
894 1027
894 1020
894 1028
894 1026
896 1017
896 983
896 1019
896 5934
896 1021
896 1027
896 1020
896 1028
896 1031
896 1026
896 26228
896 25818
896 1387
900 23352
900 23140
900 1642
900 8450
900 8451
900 5528
900 5529
900 5527
901 4831
901 5527
901 5528
901 5529
902 2068
902 1022
902 64786
902 2073
910 728577
910 821
910 80023
910 3105
910 84918
910 78991
910 23326
910 85450
910 27348
910 79465
910 492
910 8754
910 388650
910 79695
910 10905
910 9509
910 4121
910 50512
910 80856
910 567
910 9427
910 2217
910 56994
910 57463
910 57168
910 54928
910 81533
910 200895
910 3764
910 10385
910 11120
910 8744
910 2621
910 79147
913 821
913 22862
913 25864
913 6786
913 4253
913 55754
913 5362
913 10585
913 10905
913 10505
913 2217
913 10882
913 388650
913 91147
913 25789
913 81562
913 728577
913 26032
913 3679
913 1798
913 57089
913 3764
913 567
913 57552
913 4122
913 25825
913 157567
916 84514
916 100507680
916 4012
916 2812
916 80213
916 219738
920 113174
920 64801
920 8890
920 23545
920 535
920 317762
920 51293
920 8891
920 79932
920 9341
920 23126
920 8834
924 51651
924 91663
930 81488
930 80013
930 93185
930 10331
933 6278
933 51200
939 56913
939 492
939 79934
939 329
939 966
939 1496
939 285966
939 80727
939 115
939 9522
939 6407
939 6406
939 7186
939 9950
939 132720
939 91147
939 92014
939 10560
939 2783
939 3265
939 78987
939 970
943 153733
943 990
943 7187
943 55763
943 7185
943 80018
943 7186
943 51382
943 23333
943 2647
943 1613
943 2274
943 9702
943 11127
943 55706
943 55204
943 51126
943 64083
943 65244
943 29127
944 147015
944 5188
944 545
944 285761
944 116442
944 50937
944 27348
944 80329
944 79465
944 6259
944 100506658
944 29985
944 80328
944 2153
944 53834
944 5802
944 1947
944 4752
944 409
944 23412
944 54910
944 50512
944 132001
944 3045
944 3040
944 976
944 1605
944 65010
944 1949
944 124936
944 5771
944 29785
944 8744
944 64093
944 256471
944 4833
945 201266
945 5824
945 808
945 23412
948 79143
948 79669
948 54677
950 9043
950 9341
950 11146
960 79012
960 79143
960 79736
960 2976
960 3030
960 54958
960 30000
960 56949
960 9330
960 2247
960 3032
960 55028
960 285966
960 2975
960 81839
960 23592
960 988
960 5584
960 10691
960 9716
960 56980
960 53834
960 57216
960 114882
960 8878
960 26205
960 112495
960 1186
960 271
960 1462
960 23788
960 57461
960 51362
960 112574
960 257364
960 3909
960 10038
960 79828
960 2260
960 2263
960 10202
960 3956
960 79065
960 55696
960 2631
968 5917
968 28969
968 9928
968 30000
968 113174
968 9675
968 2896
968 3956
968 345778
969 2775
969 203111
969 5834
969 342979
969 199731
970 23195
970 27340
970 80789
970 79934
970 51704
970 55027
970 26953
970 80230
970 55680
970 80727
970 64328
970 92105
970 57508
970 23042
970 7182
970 9522
970 23326
970 4928
970 23039
970 25926
970 9238
970 472
970 9026
970 54552
970 2710
970 79902
970 128637
970 23047
970 3364
970 56928
970 57122
970 79731
970 2189
970 347688
970 54963
970 9354
970 9373
970 6397
970 161424
970 23244
970 23534
970 54536
970 23279
970 65123
970 132001
970 11146
970 8891
970 64924
970 196074
970 55326
970 55635
970 374986
970 9675
970 10735
970 25923
970 56994
970 5605
970 112
970 8914
970 51194
970 64216
970 160760
970 5606
970 84259
970 54808
970 7026
970 7025
970 79863
970 79831
970 57505
970 5001
970 84126
970 727936
970 3475
970 1317
971 80311
971 810
971 89790
972 22820
972 26958
973 63899
973 8225
973 7297
973 7277
973 11269
973 9349
973 23438
973 10381
973 347688
973 55149
973 55325
973 253512
973 6787
973 8560
973 80167
973 9425
973 91419
973 25819
973 6687
973 23331
973 65010
973 4833
973 10367
973 84749
973 622
973 84068
973 29988
973 196074
973 4059
973 5190
973 26164
973 9409
973 114971
974 10381
974 293
974 79415
974 4763
974 27333
974 79053
974 80230
974 57498
974 81035
974 3364
974 6721
974 9917
974 55028
974 7249
974 5140
974 63897
974 491
974 93
974 25778
974 57198
974 92105
974 2131
974 80179
974 5297
974 29940
974 9950
974 9238
974 64924
974 7277
974 7846
974 21
974 26046
974 10564
974 10908
974 57216
974 9990
974 84899
974 9213
974 11253
974 85450
974 9373
974 2137
974 8034
974 2064
974 84083
974 388650
974 79671
974 6293
974 57655
974 23637
974 738
974 51439
974 85365
974 79089
974 79085
974 114789
974 54795
974 109
974 253512
974 9016
974 23001
974 26985
974 25896
974 2260
974 80789
974 10426
974 5427
974 84197
974 55366
974 51104
974 57521
974 9833
974 54101
974 23333
974 79694
974 10367
974 4238
974 55610
974 79669
974 7852
974 9583
974 64225
974 5277
974 10712
974 90580
974 55243
974 728294
974 6894
974 3070
974 10678
974 23678
974 23400
976 30817
976 7419
976 23530
976 56704
976 51704
976 9144
976 2222
976 25825
976 54872
976 104
976 2030
976 728378
976 221496
976 55830
976 3162
976 23788
976 29929
976 2137
976 286451
976 51172
976 8460
976 653519
976 57515
976 643853
976 2783
976 79064
976 10282
976 4893
976 25844
976 23555
976 4714
976 4540
976 11285
976 256471
976 340481
976 144404
976 84243
978 8825
978 4355
978 51678
978 84305
978 66036
978 9107
978 9204
978 1031
978 9546
978 51255
983 1018
983 81620
983 9133
983 891
983 1027
983 22858
983 5128
983 1028
983 9088
983 1026
989 5414
989 346288
989 5413
989 23157
989 23176
989 55752
989 151011
989 10801
991 890
991 10574
991 1017
991 983
991 701
991 51067
991 7203
991 9184
991 119504
991 1163
991 1164
991 2033
991 9587
993 7534
993 10277
993 23291
993 8945
994 7534
994 23291
995 51684
995 6464
1003 84129
1003 1495
1003 1496
1003 8502
1003 9702
1003 4650
1003 259266
1003 4642
1003 1499
1003 421
1003 57678
1003 10775
1003 3030
1003 22926
1003 9817
1003 8879
1003 10076
1003 4644
1003 55930
1003 11128
1003 29941
1003 3032
1003 6721
1003 4052
1003 6322
1003 160418
1003 1500
1003 51669
1003 4430
1003 57622
1003 23020
1003 9883
1003 10445
1003 26608
1003 6305
1003 5007
1003 79830
1003 9941
1003 25885
1003 57498
1003 10908
1003 57216
1003 6259
1003 5337
1003 5338
1003 9657
1003 1605
1003 84128
1003 84135
1003 55219
1003 741
1003 7982
1003 55254
1003 64215
1003 221154
1003 81533
1003 10367
1003 8568
1003 3764
1003 118987
1003 79863
1003 84948
1003 10078
1003 5291
1003 8744
1003 3767
1003 10490
1003 6650
1006 1495
1006 1496
1006 8502
1006 57523
1006 3728
1006 1499
1006 421
1006 3030
1006 3032
1006 1500
1006 84899
1006 9941
1006 5338
1006 7297
1006 79810
1006 5663
1006 100510688
1006 4059
1012 55326
1012 25778
1012 27069
1012 128869
1012 9349
1012 6397
1012 10381
1012 347688
1012 81671
1012 79956
1012 381
1012 55245
1012 10325
1012 56994
1012 56255
1012 3638
1017 890
1017 898
1017 983
1017 1018
1017 2720
1017 9133
1017 5933
1017 5934
1017 8454
1017 891
1017 9134
1017 1387
1017 2033
1017 6502
1017 1027
1017 902
1017 171568
1017 1026
1017 9847
1017 1033
1017 1028
1017 225689
1018 3320
1018 3326
1018 664618
1018 730211
1018 3312
1018 81620
1018 2289
1018 51053
1018 898
1018 9134
1018 6502
1018 208
1018 1027
1018 891
1018 1028
1018 1026
1018 1164
1019 3320
1019 3326
1019 664618
1019 3327
1019 730211
1019 2289
1019 11140
1019 2990
1019 79627
1019 1030
1019 1029
1019 3718
1019 1026
1019 1032
1019 1027
1019 2671
1020 1018
1020 898
1020 9847
1020 891
1020 1027
1020 91768
1020 23552
1020 5218
1021 1030
1021 1029
1021 1032
1021 730211
1021 2289
1021 55284
1021 905
1021 904
1021 27102
1021 1027
1021 1028
1021 1026
1022 890
1022 3320
1022 3326
1022 664618
1022 3327
1022 730211
1022 3323
1022 2289
1022 23552
1022 2068
1022 891
1022 10241
1022 221322
1022 1027
1022 5298
1022 898
1024 9968
1024 116931
1024 730211
1024 9969
1024 23097
1024 9442
1024 23389
1024 10025
1024 9282
1024 10001
1024 29079
1024 80306
1024 9440
1024 9439
1024 55588
1024 6837
1024 9862
1024 84246
1024 5127
1024 51586
1024 55090
1024 9477
1024 112950
1024 81857
1024 90390
1024 4659
1025 51574
1025 3320
1025 3326
1025 664618
1025 3327
1025 730211
1025 3323
1025 9049
1025 2289
1025 4299
1025 11140
1025 3094
1025 4298
1025 56257
1025 905
1025 904
1025 3899
1025 4300
1031 1019
1031 1021
1031 84305
1036 9110
1036 1629
1036 11073
1036 8536
1036 7296
1036 116064
1036 473
1039 3895
1039 1763
1039 252983
1039 79632
1039 5532
1039 5533
1039 5534
1039 343099
1039 58513
1039 30850
1039 202051
1039 6804
1039 84300
1039 201725
1039 3321
1039 84461
1040 3688
1040 81609
1040 7105
1040 92840
1044 51121
1044 54505
1044 23196
1044 55342
1044 54882
1044 26057
1044 7675
1044 9790
1044 26024
1044 440519
1044 170959
1044 51427
1044 5976
1044 51335
1044 27067
1044 51663
1044 22907
1044 1993
1044 84656
1044 23369
1044 10514
1044 26995
1044 1662
1044 254048
1044 56652
1044 222194
1044 23523
1044 7290
1044 10250
1044 85364
1044 9904
1044 23560
1044 55132
1044 79670
1044 6426
1044 51538
1044 6166
1044 84078
1044 89890
1044 51001
1044 51807
1044 5930
1044 64965
1044 57050
1044 29889
1044 10038
1044 22794
1044 51755
1044 91746
1044 55147
1044 1659
1044 6430
1044 131405
1044 84811
1044 55153
1044 440686
1044 140890
1044 55870
1044 1196
1058 9555
1058 11198
1058 55355
1058 6749
1058 4173
1058 11339
1058 285598
1058 54069
1058 440686
1060 59
1060 79980
1060 10403
1060 79003
1060 11243
1060 83540
1068 7508
1068 547
1068 23095
1068 11198
1068 55775
1068 1069
1068 57577
1068 23262
1068 23077
1068 55795
1068 129049
1068 9905
1068 3014
1068 5586
1068 9814
1068 1070
1068 134359
1068 8888
1068 84926
1068 161582
1068 8458
1068 23677
1068 90353
1068 10038
1068 54535
1068 157574
1068 7291
1068 127602
1068 49854
1068 90141
1068 10295
1068 8861
1068 1381
1068 9820
1068 64146
1068 89884
1068 26259
1070 8557
1072 10487
1072 10486
1072 345651
1101 10695
1101 245812
1102 55213
1102 2235
1104 51203
1104 653489
1104 727851
1104 5903
1104 84220
1104 5905
1104 3840
1104 3839
1104 9787
1104 3837
1104 5902
1104 89796
1109 84898
1112 5989
1112 5990
1112 5991
1112 1643
1112 403341
1112 8945
1112 23291
1113 112869
1113 8562
1113 89958
1116 3312
1116 811
1118 6135
1118 51115
1118 7428
1123 1124
1131 10381
1131 347688
1131 23066
1131 5291
1131 480
1131 56704
1131 10527
1131 55027
1131 64225
1131 53407
1131 9670
1131 9675
1131 9894
1131 51651
1131 5297
1131 8729
1131 7277
1131 7278
1131 9093
1131 26046
1131 285598
1131 9855
1131 5338
1131 55705
1131 10948
1131 24140
1131 22870
1131 54965
1131 84272
1131 9497
1131 51184
1131 55770
1131 79675
1131 25819
1131 857
1131 2324
1131 55732
1131 54676
1131 54808
1131 57326
1131 219738
1131 29911
1131 79731
1131 64854
1131 26020
1131 167227
1132 23066
1132 63892
1132 10985
1132 23039
1132 23214
1132 59
1132 55027
1132 254531
1132 30000
1132 506
1132 55705
1132 9183
1132 23042
1132 10844
1132 221927
1132 2710
1132 80789
1132 55183
1132 2030
1132 285598
1132 291
1132 293
1132 57650
1132 23047
1132 54919
1132 9735
1132 2935
1132 51194
1132 60561
1132 7277
1132 7846
1132 23392
1132 22870
1132 84272
1132 55591
1132 22796
1132 10381
1132 7272
1132 79053
1132 23358
1132 84919
1132 2175
1132 93183
1132 23167
1132 157769
1132 10162
1132 5865
1132 253782
1132 8487
1132 89845
1132 57143
1132 9262
1132 23098
1132 64151
1132 54536
1136 57655
1136 4238
1136 55711
1136 9917
1136 8459
1136 84514
1136 3710
1136 3709
1136 221496
1136 388650
1136 124446
1136 26507
1136 1896
1136 10402
1136 23780
1136 83468
1136 643853
1136 57534
1136 79064
1136 2135
1136 2743
1136 57089
1136 79583
1136 338761
1136 29940
1136 55260
1142 7301
1142 221496
1144 79948
1144 662
1144 5311
1144 51704
1144 90231
1144 79796
1144 6443
1144 202052
1144 4238
1144 9451
1144 6721
1144 160418
1144 9236
1144 6713
1144 56928
1144 51635
1144 51614
1144 55253
1144 29954
1144 6560
1144 26507
1144 2137
1144 10385
1144 1388
1144 7009
1144 79971
1144 51092
1144 118987
1144 11000
1144 493856
1144 23780
1144 286148
1144 51290
1144 643853
1144 55254
1144 121665
1144 21
1144 89845
1144 1896
1144 7991
1144 4948
1144 84293
1144 10712
1144 8459
1144 7982
1144 54879
1144 79065
1144 90701
1144 51439
1144 55244
1144 25912
1144 253558
1146 51412
1149 3501
1149 3383
1149 5317
1149 145264
1149 448834
1152 1158
1153 10419
1153 51067
1153 3276
1153 65008
1153 400961
1153 51335
1153 55352
1153 79084
1153 115416
1153 83732
1153 55170
1154 8065
1154 55626
1155 7277
1158 245973
1158 114299
1160 1158
1160 283458
1163 890
1163 81620
1163 983
1163 1017
1163 1018
1163 9133
1163 51053
1163 898
1163 8454
1163 1164
1163 891
1163 6502
1163 22858
1163 9134
1163 1917
1163 1026
1163 1027
1163 9088
1164 890
1164 1017
1164 983
1164 81620
1164 9133
1164 891
1164 51053
1164 1027
1164 9088
1164 898
1173 161
1173 160
1173 8905
1173 1174
1173 130340
1173 613
1173 139285
1173 55589
1173 22848
1173 23384
1173 11215
1173 10928
1173 162
1173 163
1173 2060
1173 6453
1173 50618
1173 81557
1173 80351
1173 8658
1173 9701
1173 27042
1173 81035
1173 58513
1173 324
1173 9685
1173 5187
1173 57658
1173 5195
1173 64219
1173 9867
1173 63971
1173 164
1173 8650
1173 9185
1173 85021
1173 1408
1173 1407
1173 23243
1173 51535
1173 115548
1173 5830
1173 57680
1173 29924
1173 9900
1173 84078
1173 5567
1173 85439
1173 57455
1173 51454
1173 9482
1173 25977
1173 8867
1173 9722
1173 253959
1173 400793
1173 92017
1173 51172
1173 10078
1173 4201
1173 8906
1175 1173
1175 7314
1175 6453
1175 50618
1175 162
1175 163
1175 58513
1175 85021
1175 115548
1175 161
1175 79719
1175 85439
1175 10928
1175 90416
1175 160
1175 121457
1175 55589
1175 22848
1175 55707
1175 2060
1176 8120
1176 8546
1176 192669
1176 55750
1176 79699
1176 26985
1176 80204
1176 10947
1176 55684
1176 6687
1176 8943
1176 26001
1176 10202
1176 22862
1191 9620
1191 1861
1191 79633
1191 2135
1191 80789
1191 5802
1191 5792
1191 54549
1191 55714
1191 51449
1191 81562
1191 8516
1191 4121
1191 51061
1191 445571
1191 78991
1191 2783
1191 55741
1191 79694
1191 57555
1191 126433
1191 8744
1191 54940
1191 10905
1192 286262
1192 254427
1196 10250
1196 9774
1196 9967
1196 8899
1196 55421
1196 5930
1196 494115
1196 23131
1196 57035
1196 22985
1196 27332
1196 55425
1196 55596
1196 10921
1196 1195
1196 11129
1196 51593
1196 51535
1196 29072
1196 79882
1196 4820
1196 22794
1196 55339
1196 91746
1196 57727
1196 10929
1196 135295
1196 10772
1196 29803
1198 3320
1198 3326
1198 3327
1198 9667
1198 23524
1198 5930
1198 2289
1198 55227
1198 23513
1198 23131
1198 8287
1198 11140
1198 4898
1198 63893
1198 124245
1198 27332
1198 56257
1198 9360
1198 6426
1198 23411
1198 1196
1198 23534
1198 5411
1198 91746
1198 10210
1198 80011
1198 10197
1198 51535
1198 23382
1198 23210
1198 6625
1198 55119
1198 23091
1198 8487
1198 25962
1198 10929
1198 135295
1198 10772
1200 57521
1200 8034
1200 115209
1200 4833
1230 6813
1230 55824
1230 506
1230 2596
1230 2790
1230 387882
1230 7525
1230 1969
1230 83461
1230 79165
1238 5129
1261 9203
1261 489
1261 51075
1261 57231
1261 84514
1261 91452
1261 6407
1261 6406
1261 6293
1261 9854
1261 118987
1261 51560
1261 79594
1261 5311
1261 109
1261 93
1261 23412
1261 6811
1261 25923
1261 64225
1261 25912
1261 23141
1261 23457
1261 80856
1265 3312
1265 1266
1265 11101
1265 51399
1265 210
1266 10498
1267 23410
1270 10137
1270 1121
1270 10116
1270 79585
1280 5351
1296 10491
1296 81035
1296 1280
1296 23127
1296 7373
1296 2335
1296 8974
1296 1289
1296 55033
1296 1287
1296 1284
1296 80781
1296 1288
1297 1280
1297 1292
1297 1291
1297 54776
1297 7428
1300 23127
1300 8650
1300 10882
1300 4354
1300 1284
1300 10953
1300 338761
1325 8905
1325 4151
1327 1629
1327 154791
1327 11151
1340 6714
1340 440686
1340 7381
1340 6821
1347 7156
1347 1340
1347 55471
1347 728489
1358 3309
1358 100526737
1358 9019
1358 3676
1358 4833
1358 2621
1358 83729
1362 8907
1362 55325
1362 3607
1366 949
1368 84705
1369 9859
1369 51780
1369 53339
1386 11016
1386 3725
1386 3727
1386 54878
1386 147339
1386 56852
1386 25820
1388 56154
1388 55607
1388 54995
1388 205
1388 10069
1388 90624
1392 197131
1392 6237
1393 81027
1393 10318
1393 9133
1393 197131
1393 5357
1393 653583
1393 1964
1393 8878
1393 23304
1393 65260
1396 5529
1396 7083
1401 3912
1401 130507
1401 6710
1401 5768
1401 55342
1401 3911
1401 54928
1401 51121
1401 2131
1401 11098
1401 9349
1401 9334
1401 7078
1401 23670
1401 55501
1401 8509
1401 5802
1401 1284
1401 10220
1401 8703
1401 3913
1401 6484
1401 80781
1401 284217
1401 79937
1401 9469
1401 375790
1401 11285
1401 56913
1401 91775
1401 9394
1401 8614
1401 64146
1401 770
1407 1408
1407 8454
1410 57523
1410 81929
1410 50628
1410 8697
1410 221092
1410 3315
1410 84309
1410 4131
1410 9531
1410 6399
1410 27166
1410 140775
1410 317762
1410 114823
1410 54862
1410 11007
1413 7314
1413 7082
1413 1643
1413 161436
1413 5950
1413 8450
1413 8451
1413 2295
1413 317
1413 27185
1413 253260
1413 5498
1413 54903
1417 10454
1420 1419
1432 128710
1432 9820
1432 3219
1432 3216
1432 3206
1432 3225
1432 55031
1432 55227
1432 91748
1432 114984
1432 253260
1432 64285
1432 9401
1432 8826
1432 3835
1432 23759
1432 23363
1432 5616
1432 9261
1432 7867
1432 8986
1432 9252
1432 2872
1432 8569
1432 84259
1432 1852
1432 1849
1432 83607
1432 83987
1432 10645
1432 91807
1432 80824
1432 5606
1432 4209
1432 26259
1432 200894
1432 25792
1432 22974
1432 81627
1432 2077
1432 51444
1432 1455
1432 2671
1442 1443
1442 2688
1442 81689
1444 23352
1445 55824
1445 4145
1445 2444
1446 23196
1446 3309
1446 4052
1446 80311
1446 54880
1446 10846
1446 7078
1446 90187
1446 2077
1446 2117
1446 338707
1446 55602
1447 5533
1447 7464
1452 9736
1452 8925
1452 81610
1452 114991
1452 644815
1452 57683
1452 9462
1452 26130
1452 283237
1452 4041
1452 4040
1452 286077
1452 3161
1453 5577
1453 10142
1453 3312
1453 9659
1453 157680
1453 3161
1453 28966
1453 5187
1453 54851
1453 1408
1453 1407
1453 26130
1453 81610
1453 286077
1453 114991
1453 55775
1453 90362
1453 63943
1453 139231
1454 3312
1454 5577
1454 728378
1454 5110
1454 9659
1454 8864
1454 5187
1454 286077
1454 26130
1454 1408
1454 1407
1454 114991
1454 1453
1454 139231
1454 140032
1454 90362
1454 55245
1454 9110
1454 28966
1454 53339
1454 57542
1455 1456
1455 11188
1455 9837
1455 51659
1455 64785
1455 10087
1455 54876
1455 84296
1456 53944
1456 7314
1456 88455
1456 338692
1459 10336
1459 51428
1459 57661
1459 79576
1459 51631
1459 4297
1459 988
1459 613
1459 984
1459 57592
1459 147339
1459 23613
1459 8669
1459 23429
1459 26053
1459 64319
1459 1457
1459 54778
1459 9640
1459 6045
1459 6015
1459 55105
1459 84264
1459 57666
1459 64061
1459 7508
1459 64397
1459 8479
1468 10648
1468 1472
1468 90070
1468 11272
1469 339302
1469 1472
1469 1514
1469 1515
1469 1512
1487 23119
1487 6935
1487 9839
1487 58525
1487 7799
1487 79813
1487 7764
1487 9658
1487 1488
1487 1108
1487 140688
1487 8715
1487 7227
1487 324
1487 26148
1487 6239
1487 54880
1487 23028
1487 254251
1487 84458
1487 80204
1487 283248
1487 55758
1487 23186
1487 80304
1487 8535
1487 5933
1487 63035
1487 2122
1487 10919
1487 5925
1487 56905
1487 10472
1487 100526737
1487 27433
1490 4036
1490 151230
1490 1387
1490 2033
1490 55128
1490 65260
1490 51343
1490 25820
1491 26330
1504 10687
1506 5720
1506 5721
1506 91369
1510 145173
1510 9107
1510 1111
1510 2783
1510 66036
1510 200845
1510 904
1511 114928
1511 54915
1511 6233
1511 22980
1511 341640
1511 84262
1511 58525
1513 51742
1513 55914
1513 1515
1513 1514
1513 147339
1514 8218
1514 392360
1514 1512
1514 55704
1515 1514
1519 10434
1519 2896
1527 51507
1527 100507290
1527 54822
1527 662
1527 9928
1527 53407
1527 9911
1527 23023
1527 57458
1527 27131
1527 51669
1527 5140
1527 9883
1527 199953
1527 9703
1527 10206
1527 57655
1527 6610
1527 100134938
1527 23219
1527 51594
1527 51714
1527 10712
1528 56895
1528 9910
1528 51182
1528 6643
1528 23052
1528 10454
1528 10134
1537 7381
1543 345651
1543 2969
1543 80155
1543 7174
1543 3069
1543 5720
1543 10291
1543 22894
1543 7443
1543 129401
1543 55197
1543 5834
1543 3954
1543 51119
1543 5315
1543 80218
1543 1982
1543 4301
1543 8669
1543 114883
1543 55611
1543 3241
1543 2107
1543 5965
1543 56259
1543 28985
1543 83939
1543 6643
1543 10137
1543 120
1543 1479
1543 5610
1543 94056
1543 51719
1543 10269
1543 10436
1543 4924
1543 51440
1543 6917
1543 23476
1543 9491
1543 8615
1543 8724
1543 5511
1543 5300
1543 6905
1543 5781
1544 10857
1544 2235
1544 427
1544 2043
1548 10567
1549 1548
1549 1553
1555 493
1555 491
1555 492
1555 10901
1559 10452
1559 1557
1559 976
1562 1559
1562 6542
1571 51115
1571 55718
1577 1551
1577 3501
1577 3500
1577 6318
1580 5313
1582 3312
1582 4070
1582 8916
1582 2783
1582 8073
1588 55666
1588 135228
1588 781
1588 3014
1595 653269
1595 345651
1595 3265
1601 6318
1601 115548
1602 3043
1604 1116
1604 100510688
1610 4831
1610 57542
1610 2944
1627 60
1627 345651
1627 59
1627 2934
1627 29767
1627 9455
1634 22856
1634 339451
1638 821
1638 10058
1638 51061
1638 91039
1638 91584
1638 55741
1638 55366
1639 25778
1639 10120
1639 10121
1639 59
1639 11258
1639 10540
1639 51164
1639 830
1639 832
1639 11275
1639 55860
1639 84516
1639 4285
1641 9201
1641 349565
1641 22894
1641 8454
1643 5203
1643 8450
1643 8451
1643 1642
1643 51138
1643 51097
1643 10574
1643 5204
1643 10576
1643 50813
1643 6830
1645 6718
1646 10526
1646 1109
1646 8644
1646 1645
1646 162239
1656 80153
1656 57532
1656 196513
1656 23644
1656 149986
1656 55802
1656 10957
1656 10298
1656 6311
1659 51121
1659 58509
1659 6732
1659 55216
1659 56949
1659 51340
1659 9716
1659 84955
1659 22938
1659 22880
1659 23382
1659 10768
1659 57461
1659 151903
1659 23210
1659 6166
1659 6142
1659 10450
1659 25949
1659 51362
1667 1938
1667 3913
1667 3912
1667 9254
1667 90025
1667 1362
1667 7837
1667 649
1667 3685
1667 2588
1667 79892
1667 7082
1667 23654
1667 781
1667 80267
1667 22795
1667 5532
1667 5533
1667 5530
1667 79937
1667 2896
1667 153642
1667 7373
1667 10695
1667 5641
1667 23670
1667 3949
1667 4017
1667 10577
1667 2192
1667 5534
1667 55761
1667 1486
1667 949
1667 1138
1667 1690
1667 64420
1667 23505
1667 5327
1667 100507436
1667 7078
1667 26007
1667 26002
1667 5362
1667 5361
1667 1291
1667 9394
1667 9353
1667 590
1667 55959
1667 3909
1667 3911
1667 91147
1667 4884
1667 8722
1667 11167
1667 1515
1667 3485
1667 3679
1667 3977
1667 11247
1667 4126
1667 1956
1667 8828
1667 7040
1667 4854
1667 411
1667 80781
1667 3321
1667 54972
1667 728358
1667 51104
1667 7049
1667 64093
1667 4122
1667 51752
1667 84279
1667 148113
1667 29967
1667 7474
1667 79414
1670 6152
1670 5796
1670 5362
1670 5361
1670 283638
1670 7284
1670 54972
1670 51661
1670 6188
1670 341640
1670 80144
1670 79892
1670 23654
1670 4811
1670 160418
1670 23063
1670 26035
1670 22883
1670 112724
1670 54537
1670 9807
1670 5091
1670 84034
1670 4017
1670 84279
1670 51382
1670 135228
1670 4052
1670 5295
1670 100507436
1670 51809
1670 10009
1670 55172
1670 51182
1670 10882
1670 65109
1670 55033
1670 26032
1670 9394
1670 84986
1670 23008
1670 7049
1670 8828
1670 55959
1670 5654
1670 25962
1670 2932
1670 5290
1670 648
1670 64146
1670 79006
1670 148113
1670 11179
1670 170626
1670 338761
1670 390916
1670 5768
1670 284207
1670 285220
1671 9372
1671 60
1671 345651
1671 445582
1671 9807
1671 5858
1671 80204
1671 2137
1671 64856
1671 8722
1671 4285
1671 348093
1671 161882
1671 10413
1672 4836
1672 9397
1672 3416
1672 23203
1672 9512
1672 135293
1672 54461
1672 83989
1673 10269
1676 23270
1676 1677
1677 7314
1677 4744
1677 5783
1677 5567
1677 5586
1677 131578
1687 5339
1687 6188
1687 57380
1687 11001
1687 79594
1716 4684
1716 56896
1716 6812
1716 495
1716 492
1716 1996
1716 3009
1716 8340
1716 1272
1716 1641
1716 9201
1716 9892
1716 6857
1716 51440
1716 7447
1716 6854
1716 6853
1716 5534
1716 1400
1716 1809
1716 1808
1716 1759
1716 1633
1716 2036
1716 2776
1716 54331
1716 6620
1716 6855
1716 5864
1716 57468
1716 3241
1716 83988
1716 3208
1716 22924
1716 528
1716 6804
1716 112755
1716 815
1716 1012
1716 287
1716 274
1716 50863
1716 2891
1716 63908
1716 4137
1716 2775
1716 79012
1716 10059
1716 55207
1716 4133
1716 3897
1716 26059
1716 6616
1716 794
1718 59
1718 479
1718 65991
1718 51752
1718 3265
1718 7798
1731 5414
1731 5413
1731 4735
1731 989
1731 23157
1731 23176
1731 55752
1731 151011
1731 10801
1731 55964
1731 399687
1731 4898
1731 140460
1736 55505
1736 6129
1736 92345
1736 10856
1736 55164
1736 26094
1738 8050
1738 128710
1738 1629
1738 1743
1738 55753
1738 4967
1738 5165
1738 1737
1738 6653
1738 25973
1738 5160
1738 9054
1738 8945
1738 23291
1738 92259
1738 154791
1738 54039
1748 22894
1748 10082
1756 6640
1756 6645
1756 6641
1756 9493
1756 115106
1756 1495
1756 1838
1756 1837
1756 7402
1756 51678
1756 8727
1756 54930
1756 22933
1756 79836
1756 114876
1756 84058
1756 90933
1762 11180
1762 7086
1762 2580
1763 9391
1763 55154
1763 11215
1763 123283
1763 64210
1763 79633
1763 3156
1763 79866
1763 5567
1763 29959
1763 55747
1763 5888
1763 2730
1763 9887
1763 55559
1763 699
1763 28987
1774 2670
1774 9789
1774 28972
1775 3643
1775 3309
1777 821
1780 27185
1780 1778
1780 51143
1780 1781
1780 1783
1780 9349
1780 81610
1780 89891
1780 23269
1780 56905
1780 90378
1781 1778
1781 9061
1781 1783
1781 2794
1788 1789
1797 81488
1797 9400
1797 79871
1797 3494
1797 79798
1798 6810
1798 242
1798 23011
1798 6483
1798 51097
1800 64327
1800 60481
1800 23195
1800 10994
1800 56913
1800 55240
1800 9918
1800 79053
1800 54867
1800 8733
1800 10592
1800 64151
1800 23397
1800 26608
1800 64924
1800 27069
1800 57508
1800 22868
1800 5001
1800 2189
1800 23353
1800 41
1800 81671
1800 51109
1800 2475
1800 29929
1800 79089
1800 201163
1800 2697
1800 84920
1800 80146
1800 4709
1800 51251
1800 23052
1800 261729
1800 3241
1800 55706
1800 57583
1800 148534
1800 11079
1800 5277
1800 64225
1800 10058
1800 9463
1800 11230
1800 144404
1800 56834
1800 340481
1800 8692
1800 58505
1800 9091
1807 1809
1807 1808
1807 56896
1809 1400
1809 1808
1809 10570
1813 81035
1813 80762
1813 4482
1813 11152
1819 3312
1819 51389
1820 138715
1820 10620
1820 8924
1827 5532
1827 5533
1827 5530
1827 278
1827 79624
1827 5534
1827 10143
1827 1473
1827 124220
1827 2932
1827 2931
1827 3493
1827 1470
1831 9819
1831 8848
1831 81628
1831 55165
1831 29959
1837 653269
1849 1852
1849 5129
1855 1856
1857 56949
1857 64359
1857 1856
1857 51340
1857 81839
1857 988
1857 9716
1857 84292
1857 3607
1857 221937
1857 57216
1857 23363
1857 22938
1857 1457
1857 151903
1857 10450
1857 57461
1857 25949
1857 54039
1861 29071
1861 100507680
1861 56928
1861 10143
1876 23269
1876 7027
1876 23429
1876 54939
1876 7029
1876 11091
1876 83746
1876 3065
1876 84108
1877 51574
1877 23119
1877 51121
1877 6154
1877 6229
1877 8531
1877 4904
1877 60488
1877 64965
1877 9188
1877 163033
1877 64763
1877 7621
1877 708
1877 5976
1877 55037
1877 1736
1877 27067
1877 23451
1877 51649
1877 3024
1877 221785
1877 27332
1877 6217
1877 6189
1877 7818
1877 63893
1877 8969
1877 6838
1877 10240
1877 64969
1877 51081
1877 56945
1877 6166
1877 29777
1877 6202
1877 84524
1877 51116
1877 6233
1877 4343
1877 64963
1877 64951
1877 9841
1877 51333
1877 54989
1877 84240
1877 80135
1877 27107
1877 6143
1877 10412
1877 131405
1877 51650
1877 1457
1877 8425
1877 51023
1877 64412
1880 57616
1880 8893
1880 1967
1880 8890
1880 150771
1880 8892
1880 22795
1880 9411
1880 283578
1880 6383
1880 10274
1880 10735
1880 10082
1880 2239
1880 114882
1880 7049
1880 2870
1880 8577
1880 57703
1880 2817
1880 2719
1880 8891
1880 29095
1880 9369
1880 6385
1880 57463
1880 91689
1880 8829
1880 9341
1891 64087
1891 10455
1891 7187
1891 56922
1891 8826
1891 8891
1891 2274
1892 817
1892 1629
1892 8925
1892 91647
1896 26985
1896 10947
1896 203547
1896 23352
1896 23524
1896 10491
1896 7343
1896 8120
1896 8546
1896 55214
1896 64175
1896 10283
1896 57703
1896 5411
1896 92345
1896 80856
1896 4300
1896 29880
1896 114882
1896 84629
1896 10768
1896 30827
1896 9739
1896 84078
1896 25792
1896 2823
1901 114787
1901 478
1901 479
1901 492
1901 728378
1901 2776
1901 10672
1901 5911
1901 6714
1901 285598
1901 3101
1901 53
1901 961
1901 55204
1901 3265
1901 64327
1901 2787
1901 80727
1902 64327
1902 81035
1902 29956
1902 79603
1902 9950
1902 7301
1902 493
1902 25963
1902 84720
1902 6548
1902 51704
1902 22937
1902 4538
1902 3895
1902 51103
1902 9917
1902 53373
1902 80727
1902 51295
1902 23592
1902 10970
1902 22908
1902 23390
1902 54898
1902 4253
1902 285598
1902 1277
1902 25880
1902 3709
1902 8417
1902 2137
1902 55005
1902 53
1902 22875
1902 976
1902 128486
1902 54997
1902 55454
1902 515
1902 132720
1902 9294
1902 57181
1902 653519
1902 84920
1902 55890
1902 201562
1902 4709
1902 112
1902 153396
1902 9482
1902 80856
1902 84197
1902 6253
1902 10560
1902 3958
1902 51290
1902 23284
1902 54940
1902 11194
1902 54733
1902 57380
1902 10162
1902 5194
1902 51714
1902 84975
1902 57515
1902 10550
1902 4509
1902 253782
1902 10079
1902 7852
1902 84889
1902 126321
1902 116151
1902 162427
1902 8834
1902 84187
1902 10066
1902 79064
1902 10099
1902 92840
1902 56834
1902 84243
1902 9248
1902 146223
1902 144404
1902 55298
1902 81790
1902 4514
1902 64132
1902 256471
1902 219738
1902 10328
1902 4711
1902 80346
1902 140707
1909 221079
1909 9144
1909 4535
1909 10682
1909 4580
1909 64327
1909 4512
1909 4170
1909 10018
1910 9044
1910 491
1910 30000
1910 57117
1910 23042
1910 472
1910 10565
1910 10564
1910 63892
1910 23392
1910 9735
1910 4012
1910 55763
1910 57650
1910 441250
1910 55770
1910 23355
1910 23039
1910 54899
1910 10640
1910 8829
1910 55732
1911 23467
1911 23466
1911 23492
1911 6322
1911 84733
1911 80012
1911 1912
1911 8535
1911 57332
1911 1457
1911 648
1911 100532731
1911 6045
1911 6015
1911 57713
1911 22955
1911 80036
1915 7407
1915 1933
1915 1936
1915 833
1915 23170
1915 1917
1915 2274
1915 5515
1915 8882
1917 7407
1917 1933
1917 1936
1917 833
1917 23170
1917 2324
1936 4131
1936 3895
1936 708
1936 6238
1936 1933
1936 833
1936 147339
1936 7407
1936 23078
1936 347688
1936 8732
1936 23382
1936 91419
1936 90806
1936 83903
1937 3895
1937 7407
1937 3636
1937 1933
1937 1936
1937 833
1937 1917
1937 1915
1937 8195
1942 64762
1948 1947
1948 23239
1948 23066
1948 5291
1948 256714
1948 2048
1948 2049
1948 2044
1948 2050
1948 57609
1948 23181
1948 79990
1948 6305
1948 9928
1948 7297
1948 6383
1948 9672
1948 5296
1948 4199
1948 26052
1948 8615
1948 491
1948 5318
1948 116150
1948 25894
1948 8892
1948 8776
1948 55300
1948 29941
1948 284069
1948 1801
1948 64327
1948 201627
1948 10099
1948 55852
1948 5290
1948 84948
1948 55698
1949 51750
1949 29941
1949 143098
1949 1739
1949 7277
1949 10381
1949 347688
1949 57189
1949 2043
1949 115704
1949 3956
1949 5889
1949 9425
1949 113026
1949 25917
1949 201627
1949 285966
1949 81559
1958 57590
1958 90007
1958 4664
1958 10763
1967 8893
1967 8890
1967 8891
1973 8672
1973 1981
1973 1982
1973 23095
1973 8661
1973 25998
1973 9775
1973 1974
1973 27250
1973 317649
1973 8663
1973 10480
1973 8662
1973 8664
1973 3646
1973 200205
1973 138716
1977 8672
1977 1981
1977 56478
1977 1973
1977 23357
1977 1979
1977 1978
1990 8841
1990 24149
1990 54880
1990 9931
1990 2737
1990 56950
1990 10576
1990 78994
1990 81027
1990 57568
1990 27185
1990 159195
1990 22897
1990 7916
1990 84626
1990 9470
1993 171568
1993 284695
1993 51087
1993 9877
1993 6294
1993 9667
1993 10643
1993 10642
1993 10644
1993 24144
1993 23196
1993 26093
1993 10147
1993 23609
1993 10236
1993 10492
1993 5976
1993 1736
1993 23524
1993 27067
1993 55421
1993 124245
1993 51663
1993 132430
1993 26986
1993 8761
1993 6738
1993 494115
1993 27316
1993 1995
1993 79868
1993 9698
1993 23369
1993 9782
1993 221092
1993 51340
1993 55280
1993 988
1993 129831
1993 22985
1993 55696
1993 6936
1993 85364
1993 3183
1993 343069
1993 4343
1993 23367
1993 55132
1993 6426
1993 10921
1993 84705
1993 51808
1993 22938
1993 400961
1993 51593
1993 3608
1993 143884
1993 51362
1993 6311
1993 151903
1993 8220
1993 9582
1993 200316
1993 57461
1993 5411
1993 79882
1993 9716
1993 56949
1993 22913
1993 1198
1993 10605
1993 22794
1993 91746
1993 5939
1993 25949
1993 3191
1993 55602
1993 6832
1993 10450
1993 3658
1993 8575
1993 6434
1993 1196
1993 23567
1993 10929
1993 10772
1997 23640
2009 23219
2009 203068
2009 7280
2009 347733
2009 27436
2026 2023
2026 2027
2027 2023
2028 84978
2028 664
2029 7314
2029 7375
2029 479
2029 5768
2029 91039
2029 8481
2029 11269
2029 23468
2029 3658
2029 5875
2029 55188
2029 9110
2029 51400
2029 5190
2029 54913
2029 51097
2029 10248
2030 6714
2030 2783
2037 22985
2037 8546
2037 4300
2037 4298
2037 9360
2037 5411
2037 10921
2037 6730
2037 9406
2037 57703
2037 1207
2037 9739
2037 1196
2037 2036
2037 23136
2037 7532
2037 7534
2037 79576
2037 653269
2037 23524
2037 23131
2038 3312
2038 9497
2038 58533
2039 7529
2039 7532
2039 7531
2039 7534
2039 197131
2039 91039
2041 201266
2041 23066
2041 57614
2041 79659
2041 8893
2041 8672
2041 5591
2041 55181
2041 11260
2041 54892
2041 23158
2041 8890
2041 55027
2041 57505
2041 30000
2041 9928
2041 5824
2041 113174
2041 23310
2041 81624
2041 10592
2041 10274
2041 64328
2041 23049
2041 8729
2041 9793
2041 987
2041 4976
2041 23265
2041 4524
2041 51626
2041 374986
2041 9736
2041 26046
2041 8568
2041 60561
2041 9657
2041 10827
2041 8536
2041 84705
2041 80210
2041 23233
2041 29781
2041 161424
2041 1687
2041 4924
2041 51184
2041 8892
2041 57326
2041 26985
2041 9735
2041 8891
2041 64601
2041 9044
2041 9026
2041 29911
2041 10640
2041 149371
2041 9262
2041 54808
2041 55559
2041 4763
2041 63916
2041 56006
2041 23597
2041 64743
2043 2168
2045 1946
2045 23065
2045 3309
2045 5091
2045 22795
2045 2042
2045 2043
2045 284656
2045 220323
2045 55699
2045 9349
2045 7277
2045 100507436
2045 4884
2045 64093
2045 79866
2045 4059
2045 7474
2045 116987
2046 2021
2046 1946
2052 83871
2052 256471
2056 116254
2056 2057
2059 10458
2059 271
2065 1317
2065 3113
2065 64146
2065 7388
2065 7277
2065 347688
2065 100507680
2067 128710
2067 2072
2067 84464
2067 79008
2069 5867
2069 56255
2069 3956
2071 2965
2071 613
2071 2967
2071 7874
2071 2968
2071 2966
2071 1353
2071 1022
2071 10489
2071 2073
2071 404672
2071 902
2071 7702
2071 4331
2091 10419
2091 7216
2091 80829
2091 2976
2091 54386
2091 81931
2091 80264
2091 25799
2091 708
2091 9330
2091 26953
2091 10528
2091 55147
2091 9328
2091 63035
2091 54984
2091 55035
2091 153443
2091 96764
2091 2975
2091 64434
2091 7014
2091 4674
2091 4675
2091 127544
2091 51602
2091 84135
2091 9136
2091 134430
2091 84838
2091 27245
2091 23160
2091 83732
2091 55274
2091 89970
2091 51566
2091 57050
2091 51808
2091 55352
2091 84146
2091 5822
2091 84128
2091 9401
2091 727936
2091 55249
2091 100131017
2099 84735
2099 81706
2099 5409
2099 2633
2099 5232
2099 89790
2108 2109
2108 414919
2109 11215
2109 5575
2109 64395
2109 57082
2109 79980
2109 23007
2115 83931
2115 64326
2115 55070
2118 10498
2119 83931
2119 64326
2119 10477
2119 55070
2120 4040
2120 4041
2120 22795
2123 57120
2123 2260
2123 57552
2123 10550
2123 9046
2132 54902
2132 1523
2132 2131
2132 60312
2132 27130
2132 11101
2132 161424
2132 79863
2132 84749
2132 3115
2138 5780
2138 10087
2139 317762
2150 57117
2150 7871
2150 84263
2150 148223
2152 1603
2152 9777
2155 10882
2155 79174
2155 10874
2158 10381
2158 51366
2158 4041
2158 63979
2158 29843
2158 64222
2158 7846
2158 100288406
2158 10979
2158 55181
2158 23597
2158 55871
2158 54680
2158 100526737
2158 55529
2158 152992
2158 29072
2158 89782
2158 8841
2158 3070
2158 84515
2158 142678
2158 84146
2158 7528
2158 85379
2158 220323
2158 79075
2158 56983
2158 3239
2158 285203
2158 167227
2158 55154
2160 351
2160 79174
2160 10443
2161 91369
2161 3312
2168 64841
2178 5167
2178 10672
2178 23011
2178 8443
2178 55361
2189 7314
2189 23283
2189 2175
2189 9061
2193 10056
2194 145482
2194 23326
2202 79943
2202 65988
2202 79724
2202 199692
2202 140467
2202 163049
2202 25799
2202 7589
2202 10794
2202 7695
2202 79862
2202 3309
2202 10623
2202 563
2202 221504
2202 57541
2202 4052
2202 100131017
2202 89887
2202 2192
2202 347
2202 9726
2202 10622
2202 55311
2202 79797
2202 51162
2202 51411
2202 1877
2202 55118
2204 22979
2209 341640
2209 6645
2209 5099
2209 64881
2209 79465
2209 27034
2209 80144
2209 8476
2209 3698
2209 51294
2209 3040
2209 27253
2212 9103
2212 8411
2212 5357
2212 11212
2212 51011
2212 5534
2212 328
2212 56952
2212 5781
2212 26136
2212 645
2213 2212
2213 92935
2213 2931
2214 10981
2214 23413
2214 2710
2215 8828
2215 100510688
2215 7026
2215 51241
2215 479
2215 3685
2215 135228
2215 4884
2215 10381
2215 347688
2215 22858
2215 84230
2215 80131
2217 79659
2217 57511
2217 4041
2217 4040
2217 9445
2217 9928
2217 30000
2217 100507680
2217 9918
2217 23265
2217 4038
2217 3949
2217 334
2217 5802
2217 84168
2217 283659
2217 79465
2217 8914
2217 23590
2217 80328
2217 27173
2217 23534
2217 5099
2217 7057
2217 27333
2217 55732
2217 51100
2217 9657
2217 50512
2217 2260
2217 2263
2217 2264
2217 1852
2217 462
2217 3040
2217 5045
2217 9019
2217 57575
2217 8724
2217 23214
2217 8910
2217 79669
2217 56105
2217 9334
2217 3083
2217 8744
2217 51083
2217 65078
2219 79932
2219 23317
2219 5786
2219 728378
2219 5793
2219 5420
2219 2220
2219 26032
2219 26470
2219 57670
2222 84669
2222 26507
2222 29954
2222 81622
2224 54902
2224 23590
2224 10269
2224 2731
2224 8192
2224 57107
2224 211
2224 51449
2224 326625
2224 996
2224 23198
2224 91647
2235 7936
2235 25920
2235 23277
2235 10857
2235 56922
2235 23410
2235 51497
2235 154791
2235 55245
2235 91647
2235 5164
2237 5111
2239 10082
2239 9789
2244 283458
2244 4831
2244 10056
2244 7094
2244 3323
2244 9748
2244 5481
2244 79624
2244 64422
2244 1845
2244 3069
2244 10291
2244 22894
2244 7443
2244 29089
2244 5584
2244 10137
2244 7317
2244 5834
2244 9061
2244 23576
2244 58490
2244 55197
2244 94056
2244 2744
2244 83939
2244 84717
2244 79068
2244 51119
2244 80218
2244 2237
2244 80155
2244 2962
2244 27238
2244 84305
2244 9559
2244 26136
2244 132
2244 25801
2244 4677
2244 8615
2244 10654
2244 8669
2244 84328
2244 1917
2244 55611
2244 56259
2244 2107
2244 392
2244 8544
2244 28985
2244 645
2244 54517
2244 3796
2244 3704
2244 5062
2244 5058
2244 2776
2244 9943
2244 5781
2244 57456
2244 134510
2244 5451
2244 51719
2244 5604
2244 1491
2244 57465
2244 9805
2244 387
2244 6917
2244 8562
2244 58533
2244 158
2244 55872
2244 3954
2244 10914
2244 8724
2244 3157
2244 5721
2244 2794
2244 55163
2244 6697
2244 27257
2246 23199
2246 133584
2246 2817
2246 2719
2246 7049
2246 6385
2246 10363
2246 6383
2248 51121
2248 64848
2248 11018
2248 9188
2248 26057
2248 54882
2248 404734
2248 163227
2248 22984
2248 22907
2248 9816
2248 11056
2248 10153
2248 64763
2248 55035
2248 10514
2248 23223
2248 23598
2248 9904
2248 9875
2248 3014
2248 4189
2248 23560
2248 79954
2248 54732
2248 222068
2248 26155
2248 10972
2248 54464
2248 85395
2248 5981
2248 51187
2248 79039
2248 8886
2248 57050
2248 170506
2248 90957
2248 79682
2248 4924
2248 29889
2248 10412
2248 8446
2248 134430
2248 10199
2248 85865
2248 317781
2248 5822
2248 30836
2248 64061
2248 51042
2248 115509
2248 55602
2253 55226
2253 51121
2253 9790
2253 64848
2253 6189
2253 57062
2253 64965
2253 28981
2253 6188
2253 9188
2253 26057
2253 54882
2253 404734
2253 23223
2253 22984
2253 26160
2253 5976
2253 6732
2253 55037
2253 55081
2253 51663
2253 55216
2253 55342
2253 22907
2253 54606
2253 8100
2253 10153
2253 3010
2253 84656
2253 92104
2253 26574
2253 55035
2253 57109
2253 64794
2253 6217
2253 10514
2253 1662
2253 9904
2253 1736
2253 9875
2253 8546
2253 3014
2253 64976
2253 4931
2253 7818
2253 10885
2253 23560
2253 23367
2253 57216
2253 157769
2253 26155
2253 23378
2253 124995
2253 84311
2253 51098
2253 6209
2253 84273
2253 170506
2253 1616
2253 64318
2253 55299
2253 8886
2253 84524
2253 79039
2253 10523
2253 80173
2253 4343
2253 55717
2253 57703
2253 11103
2253 9933
2253 57696
2253 90957
2253 10412
2253 5937
2253 60488
2253 57560
2253 134430
2253 55153
2253 10199
2253 64149
2253 692312
2253 5822
2253 81627
2253 131405
2253 54464
2253 85437
2253 81839
2253 317781
2253 147339
2253 51755
2253 387338
2253 10884
2253 984
2253 80742
2253 122704
2254 2962
2254 80155
2254 26281
2254 118924
2254 5481
2254 83939
2254 51014
2254 4301
2254 6827
2255 3024
2255 51121
2255 23411
2255 3698
2263 57498
2263 23190
2263 23350
2263 8502
2263 2260
2263 2261
2263 2802
2263 2247
2263 9807
2263 28966
2263 79856
2263 26130
2263 9213
2263 9354
2263 6197
2263 6196
2263 6195
2263 53335
2263 7076
2263 126917
2263 10523
2263 85459
2263 84277
2267 83481
2267 55341
2267 7915
2267 60560
2267 7837
2267 57505
2267 55739
2267 125950
2267 83874
2267 23759
2267 55201
2267 197131
2267 143884
2267 83607
2267 7373
2267 1643
2267 2966
2267 55907
2267 54888
2267 81545
2267 4301
2267 9181
2267 55239
2267 5502
2267 115939
2267 54876
2267 4726
2267 4924
2267 10982
2267 84886
2267 64852
2267 51175
2267 118426
2267 10059
2267 5327
2267 25930
2267 1284
2267 83989
2267 2071
2267 23474
2267 51280
2267 2059
2267 284273
2267 79876
2267 25934
2267 27249
2267 2965
2267 51174
2267 9836
2267 1060
2267 22980
2267 26010
2267 80178
2267 79811
2267 54785
2267 144100
2267 6311
2267 10180
2267 7205
2267 23141
2272 9107
2275 57473
2275 23242
2275 79832
2275 256714
2275 57496
2275 55749
2275 23185
2275 49854
2275 154810
2275 9204
2275 92799
2275 81892
2275 7791
2275 5937
2275 93643
2275 57509
2275 159090
2275 26054
2275 83990
2275 204851
2275 116224
2277 23352
2277 8754
2277 57448
2277 56888
2288 3320
2288 3326
2288 664618
2288 730211
2298 8050
2298 708
2298 5164
2298 5163
2298 5516
2298 5515
2298 54902
2298 5165
2298 1737
2298 5519
2298 5518
2298 23532
2298 55844
2298 5520
2298 5162
2298 5160
2298 221504
2298 9497
2298 283373
2298 2306
2298 200350
2298 9453
2298 9778
2298 573
2298 23382
2298 10768
2298 51142
2298 84262
2298 389362
2302 259266
2302 5989
2302 5990
2302 5991
2302 23552
2302 5195
2302 80204
2302 221322
2307 5519
2307 55844
2307 51
2307 4285
2307 5515
2319 84283
2319 64786
2319 196264
2319 25874
2327 2783
2330 203111
2330 10724
2330 6714
2330 347688
2330 8925
2332 3959
2332 9275
2332 25948
2342 7314
2342 54908
2342 10652
2342 84376
2342 84823
2342 1063
2342 1859
2342 2339
2342 23426
2342 90957
2342 5167
2342 831
2342 23074
2342 57095
2342 55471
2342 7803
2342 6610
2342 29911
2342 10024
2353 1386
2353 11016
2353 9586
2353 83931
2353 3725
2353 3726
2353 3727
2353 7407
2353 64326
2353 55070
2355 1386
2355 11016
2355 9586
2355 3725
2355 3727
2355 6653
2355 23140
2355 10498
2355 57658
2355 7407
2355 79654
2355 54882
2355 26057
2355 359948
2355 9266
2355 9265
2355 64326
2355 84078
2355 115939
2355 26960
2355 80204
2355 60468
2355 8089
2355 83931
2355 7392
2355 80230
2355 26145
2355 55070
2355 10221
2355 64207
2355 57597
2358 479
2358 92255
2358 493
2358 491
2358 492
2358 57142
2358 64121
2358 9144
2358 506
2358 80727
2358 23042
2358 7905
2358 64924
2358 2710
2358 347734
2358 56926
2358 23420
2358 408050
2358 54898
2358 83693
2358 2030
2358 81614
2358 158747
2358 23556
2358 128486
2358 27173
2358 132720
2358 55005
2358 6542
2358 653519
2358 151556
2358 84920
2358 22862
2358 80097
2358 201562
2358 55676
2358 6253
2358 10560
2358 10325
2358 54733
2358 84230
2358 65991
2358 56994
2358 89122
2358 153129
2358 10550
2358 4509
2358 54808
2358 27229
2358 29100
2358 253782
2358 91012
2358 819
2358 64327
2358 55610
2358 10079
2358 64225
2358 25829
2358 23214
2358 57827
2358 23204
2358 256471
2358 5827
2358 92840
2358 23731
2358 116985
2358 4538
2358 22845
2358 153396
2358 84975
2358 80346
2492 1603
2492 202052
2492 84919
2492 57231
2492 9854
2492 118987
2492 84272
2492 100134938
2492 657
2492 5826
2492 2697
2492 10723
2492 10712
2492 57406
2492 2812
2492 51172
2492 1896
2492 219738
2495 5650
2495 3514
2495 2512
2495 51631
2495 3034
2495 51806
2495 144568
2495 7051
2495 1474
2495 23581
2495 11219
2495 1515
2495 810
2495 6407
2495 6406
2495 8031
2495 4199
2495 145264
2495 6318
2495 6317
2495 5950
2495 7053
2495 79983
2495 49860
2495 2312
2495 2760
2495 195814
2495 51200
2495 55
2495 242
2495 5493
2495 427
2495 27178
2495 3713
2495 84290
2495 79887
2495 9333
2495 342897
2495 8710
2495 1893
2495 25818
2495 5655
2495 1368
2495 11012
2495 1472
2495 1469
2495 3557
2515 9509
2515 57168
2515 81543
2515 100507680
2515 7273
2515 253558
2515 387263
2517 5587
2517 285362
2517 84269
2517 10954
2517 2519
2517 2011
2517 261726
2519 3309
2519 821
2519 201158
2519 7388
2519 23324
2519 57106
2519 9069
2519 23011
2520 23140
2520 79654
2520 10444
2520 11101
2520 283458
2520 84809
2520 170626
2521 200845
2523 55454
2523 27333
2523 4701
2523 4715
2523 4714
2523 7368
2523 89944
2523 5654
2523 6548
2523 83468
2523 167127
2523 4724
2523 9488
2523 4540
2523 4712
2523 4711
2525 100507680
2525 1889
2525 23390
2525 26507
2525 79695
2525 10882
2525 516
2525 55033
2525 89944
2525 55676
2525 64924
2525 145864
2525 781
2525 51439
2525 79770
2525 8692
2530 4245
2530 3685
2530 412
2530 4124
2530 4122
2530 5360
2534 3320
2534 3326
2534 664618
2534 3327
2534 3323
2534 6197
2534 6196
2534 6195
2534 11140
2534 5584
2534 7525
2534 6714
2534 5789
2534 8795
2547 7508
2547 7486
2547 9555
2547 11198
2547 142
2547 3980
2547 7520
2547 6749
2547 7515
2547 10038
2548 5066
2548 149175
2548 2131
2548 26229
2548 8693
2548 728577
2548 55254
2548 200895
2548 54972
2548 9215
2548 11285
2548 2683
2548 441381
2548 57089
2548 4122
2548 283358
2553 7165
2553 2551
2553 23424
2556 3107
2556 79796
2556 8733
2556 55761
2556 2558
2556 10585
2556 23505
2556 90701
2556 25789
2556 79971
2556 55244
2556 2743
2556 10347
2556 57463
2556 1896
2556 7991
2556 28972
2559 489
2559 100507680
2559 3156
2559 118987
2559 26580
2559 116225
2559 2562
2559 30846
2559 202052
2559 399909
2559 54879
2561 2562
2561 115557
2563 22926
2563 202052
2563 9236
2563 55761
2563 27246
2563 51092
2563 2530
2563 23505
2563 4189
2563 7991
2563 79065
2563 54879
2564 100507680
2564 79796
2564 9236
2564 375056
2564 3145
2564 55761
2564 56479
2564 57655
2564 6542
2564 728932
2564 26580
2564 79956
2564 8323
2564 26507
2564 11194
2564 55254
2564 2050
2564 2812
2564 55244
2564 9583
2564 81537
2564 219738
2564 91289
2564 3992
2566 1374
2566 2565
2566 821
2566 100507680
2566 202052
2566 8733
2566 81027
2566 26580
2566 253558
2566 25864
2566 9334
2571 2260
2585 728378
2585 2783
2585 59345
2585 79026
2585 966
2585 5357
2585 5042
2585 343099
2593 10667
2597 26330
2597 79058
2615 114790
2615 3309
2615 23592
2615 117247
2615 64429
2615 167227
2615 7040
2615 6774
2615 8834
2615 6610
2623 7205
2624 7109
2624 51399
2624 83696
2624 3614
2624 161882
2632 2997
2632 2992
2633 2634
2633 2635
2633 2783
2634 388646
2634 2635
2634 3320
2634 3326
2634 3327
2634 730211
2634 120
2634 118
2634 54039
2634 3040
2638 728378
2638 653269
2638 60
2638 345651
2638 440915
2638 59
2639 81689
2639 92935
2644 1981
2644 10767
2644 23363
2644 359948
2644 10645
2644 139818
2644 10529
2644 126789
2644 865
2650 7311
2650 4035
2650 54902
2650 91137
2651 487
2651 51108
2651 27069
2651 7373
2651 55128
2651 10447
2651 3115
2661 10381
2661 347688
2661 345651
2661 2783
2661 7277
2661 64856
2661 26232
2661 4629
2661 91056
2661 9477
2662 23077
2662 4038
2662 4524
2662 54971
2662 22847
2662 200933
2664 2665
2664 5872
2664 4218
2664 10890
2664 11021
2664 158158
2664 83871
2664 5870
2664 53917
2664 7879
2664 5867
2664 53916
2664 5862
2664 29761
2664 201475
2664 57403
2664 5869
2664 23011
2664 22931
2664 51552
2665 9555
2665 2335
2665 80007
2668 10296
2668 25852
2668 79018
2670 3312
2670 1674
2670 9118
2670 10763
2670 197131
2678 728441
2686 51599
2686 79796
2686 955
2686 149175
2686 10585
2686 10003
2686 51114
2686 388650
2686 9019
2686 55819
2686 79694
2686 79087
2686 25864
2686 1663
2686 9488
2687 4598
2687 653269
2687 6575
2687 6509
2687 100510688
2689 81689
2689 23173
2694 26232
2695 7373
2695 890
2695 5439
2695 10193
2697 6813
2697 6812
2710 2713
2710 7342
2710 563
2710 10647
2710 347
2710 3043
2710 391123
2712 3312
2720 51399
2720 55262
2720 83696
2720 122553
2720 7109
2720 27095
2720 51693
2720 6399
2720 100507680
2729 2730
2729 51068
2742 7018
2742 25963
2742 5311
2742 130507
2742 26507
2742 129401
2742 4012
2742 79734
2742 26580
2742 10447
2742 267
2742 10299
2742 29967
2742 23510
2747 2746
2752 29922
2752 23312
2752 84260
2752 79058
2760 59
2762 80351
2762 8658
2765 23352
2765 79719
2765 2195
2765 7837
2765 3913
2765 8729
2765 22883
2765 79937
2765 26018
2765 1727
2765 7277
2765 7846
2765 80144
2765 10381
2765 83939
2765 79600
2765 2621
2765 3655
2765 200895
2765 91147
2765 3909
2765 25865
2765 4047
2765 157567
2769 3312
2769 80304
2769 2235
2769 10513
2770 346562
2770 2773
2770 2775
2770 6002
2770 60626
2770 10636
2770 4524
2770 59345
2770 2782
2770 2787
2770 26086
2770 2788
2771 4001
2771 2775
2771 60626
2771 90550
2771 2790
2771 55013
2771 92255
2771 51094
2771 57143
2771 55704
2771 2784
2771 59345
2771 91749
2771 127829
2771 2787
2771 10058
2771 2788
2773 5909
2773 2771
2773 2775
2773 2780
2773 8218
2773 489
2773 6002
2773 60626
2773 2790
2773 2782
2773 2783
2773 59345
2773 55706
2773 2787
2773 84065
2773 2791
2773 10636
2773 84259
2773 124930
2773 26086
2773 2788
2778 2774
2778 7216
2778 10916
2778 2782
2778 59345
2778 708
2778 10988
2778 1376
2778 54940
2778 2768
2778 2787
2779 9829
2779 221079
2780 9094
2780 2181
2780 2182
2780 27131
2780 54940
2781 23002
2781 4524
2781 112770
2781 63891
2781 2043
2781 1762
2781 79269
2781 284069
2783 10575
2783 5203
2783 301
2783 7203
2783 10693
2783 908
2783 5201
2783 10576
2783 2778
2783 6950
2783 7411
2783 5204
2783 10471
2783 5082
2783 2787
2783 23435
2785 2781
2785 2767
2785 2776
2785 10672
2785 2782
2785 59345
2785 2318
2785 2771
2785 2775
2785 2780
2785 2770
2785 5082
2786 2782
2786 59345
2786 2778
2786 2771
2786 2773
2786 2770
2786 2767
2786 2776
2786 10672
2786 5082
2786 158747
2791 5082
2794 3094
2796 3309
2796 55831
2796 55128
2796 115416
2796 51234
2796 10328
2796 4580
2798 57118
2799 285362
2799 10845
2799 824
2799 55033
2799 64772
2799 55959
2801 55616
2803 25926
2803 10444
2803 56950
2803 8994
2803 7086
2803 84916
2803 55148
2810 55223
2810 10971
2810 7529
2810 7532
2810 7534
2810 201164
2817 23478
2817 54867
2817 493
2817 9960
2817 64132
2817 9789
2817 2178
2817 23731
2819 23171
2819 3420
2819 51068
2823 90693
2823 4249
2823 128486
2823 79956
2823 10456
2823 121457
2823 25844
2823 10099
2823 2812
2823 84243
2823 79147
2824 283458
2827 1762
2827 347
2830 3312
2830 56851
2841 51806
2841 5268
2841 810
2841 383
2841 6318
2841 6317
2841 79983
2841 3034
2841 218
2841 342897
2844 7314
2844 79143
2844 56996
2844 506
2844 51103
2844 22859
2844 6522
2844 121260
2844 51651
2844 25921
2844 83693
2844 54898
2844 4253
2844 2030
2844 84197
2844 10269
2844 6560
2844 9990
2844 286410
2844 23556
2844 128486
2844 5770
2844 515
2844 79956
2844 55591
2844 91304
2844 653519
2844 2535
2844 6533
2844 51092
2844 25807
2844 10723
2844 1902
2844 10682
2844 26507
2844 55244
2844 55362
2844 51114
2844 10560
2844 10632
2844 2697
2844 196527
2844 53637
2844 4509
2844 6917
2844 1896
2844 148534
2844 79770
2844 253782
2844 139562
2844 64327
2844 374395
2844 7855
2844 3764
2844 7982
2844 10953
2844 10299
2844 25829
2844 253558
2844 55366
2844 10712
2844 162427
2844 3992
2844 84187
2844 10099
2844 8694
2844 10385
2844 144404
2844 7976
2844 256471
2844 115
2844 2812
2846 347688
2846 80724
2846 9044
2846 23066
2846 5591
2846 92255
2846 728378
2846 2177
2846 7514
2846 25923
2846 491
2846 79675
2846 472
2846 23167
2846 857
2846 23244
2846 23047
2846 6687
2846 7272
2846 399512
2846 5529
2846 4580
2846 160760
2846 622
2846 132001
2846 8634
2846 57221
2846 6041
2846 79671
2846 131118
2846 55701
2859 445582
2859 506
2859 112970
2859 93974
2859 3958
2861 79143
2861 11101
2861 57590
2861 11194
2861 203259
2861 5789
2861 10482
2861 100510688
2861 5528
2861 5425
2870 9221
2870 2869
2870 2021
2874 79718
2874 6907
2874 9611
2874 9612
2874 8500
2874 8541
2874 10120
2874 5595
2874 25852
2874 4289
2874 51164
2874 29123
2874 9265
2874 79018
2874 55860
2874 1613
2874 55128
2874 54994
2874 3607
2874 221937
2874 1385
2874 10671
2874 11258
2874 8841
2882 10056
2882 8737
2882 55813
2882 5119
2882 51530
2882 9061
2882 79068
2882 6642
2882 79896
2882 11196
2882 6455
2882 29087
2882 5610
2882 51182
2882 2580
2882 28985
2882 9054
2882 11212
2882 5781
2882 5720
2882 124220
2882 92092
2882 57128
2882 148423
2882 144717
2882 55111
2885 147179
2885 116985
2885 5291
2885 8976
2885 868
2885 867
2885 1785
2885 1759
2885 26052
2885 6655
2885 6654
2885 80005
2885 1793
2885 50807
2885 8853
2885 10188
2885 118788
2885 79834
2885 9204
2885 2549
2885 1482
2885 1540
2885 5287
2885 63916
2885 64762
2885 150946
2885 5781
2885 79720
2885 112574
2885 25930
2885 10617
2885 7456
2885 9732
2885 54206
2885 613
2885 5290
2885 93343
2885 11183
2885 644150
2885 124044
2885 9846
2885 8867
2885 51160
2892 3134
2892 79796
2892 2893
2892 8218
2892 9451
2892 9236
2892 4189
2892 283450
2892 10505
2892 89944
2892 10988
2892 2743
2892 643853
2892 388650
2892 91289
2894 3043
2896 5318
2896 80153
2896 2783
2896 114984
2896 23382
2896 51530
2896 196513
2896 51735
2896 51162
2896 55593
2923 339123
2925 9044
2925 84293
2925 221079
2925 92255
2925 479
2925 22862
2925 51103
2925 25923
2925 10052
2925 51651
2925 10058
2925 25778
2925 540
2925 4512
2925 51635
2925 3052
2925 3992
2925 7272
2925 10981
2925 55207
2925 57143
2925 84749
2925 2149
2925 9578
2925 6535
2925 653519
2925 1040
2925 64801
2925 93
2925 4285
2925 381
2925 89978
2925 10560
2925 445571
2925 84975
2925 5908
2925 57168
2925 8443
2925 92170
2925 10459
2925 5865
2925 64327
2925 55711
2925 153364
2925 6890
2925 196410
2925 24145
2925 80723
2925 79137
2925 9248
2925 5867
2938 2940
2938 49854
2938 54908
2938 2941
2939 221357
2939 2940
2939 2941
2939 84938
2946 2947
2946 2949
2946 2948
2947 2948
2947 5357
2947 55915
2947 54584
2947 22974
2947 92906
2947 23368
2947 345930
2947 84498
2947 7884
2949 2947
2949 2948
2949 55738
2952 85366
2952 3043
2952 4281
2952 541468
2952 5645
2952 3040
2952 22933
2952 83932
2957 79415
2957 3636
2957 2958
2957 586
2957 9519
2957 79810
2957 6908
2959 3514
2959 1992
2959 278
2959 1472
2959 1469
2959 1470
2959 5284
2959 124220
2959 4589
2959 3493
2959 5542
2959 54995
2959 3512
2961 7094
2961 11169
2961 10056
2961 56254
2961 84717
2961 30
2961 7150
2961 26973
2961 9669
2961 345651
2961 9748
2961 11339
2961 10434
2961 27131
2961 80155
2961 9837
2961 8565
2961 7174
2961 283377
2961 10291
2961 3069
2961 23070
2961 11252
2961 51571
2961 23184
2961 8833
2961 83939
2961 2960
2961 1845
2961 205
2961 2237
2961 79366
2961 4677
2961 8417
2961 84305
2961 27000
2961 54069
2961 134510
2961 26275
2961 11235
2961 51593
2961 9406
2961 8209
2961 28988
2961 2107
2961 10102
2961 28985
2961 22894
2961 5511
2961 55236
2961 64785
2961 51119
2961 8669
2961 9656
2961 1917
2961 1479
2961 5781
2961 10654
2961 10460
2961 29089
2961 1477
2961 79180
2961 51719
2961 7443
2961 51400
2961 10269
2961 10953
2961 55631
2961 84296
2961 645
2961 29085
2961 158
2961 200205
2961 10137
2961 7360
2961 55197
2961 9351
2967 2968
2967 2966
2967 2965
2967 404672
2976 54439
2976 64062
2976 163033
2976 708
2976 27332
2976 79009
2976 573
2976 84838
2976 149986
2976 26146
2976 317781
2983 583
2983 23077
2983 2982
2983 113115
2983 439921
2983 55075
2983 2977
2983 79594
2987 54902
2990 3200
2990 6490
2993 545
2993 201931
2993 26052
2993 1917
2993 56650
2993 285966
2993 6773
2993 5002
2993 9147
2993 51125
2994 8893
2994 5822
2994 1967
2994 8890
2994 28969
2994 9689
2994 6252
2994 28982
2994 2101
2994 27340
2994 25979
2994 23047
2994 23244
2994 285966
2994 545
2994 79801
2994 9807
2994 10564
2994 55027
2994 1785
2994 26052
2994 114826
2994 2189
2994 9354
2994 26953
2994 2072
2994 987
2994 196074
2994 57181
2994 6809
2994 30000
2994 7095
2994 8891
2994 57168
2994 10682
2994 10426
2994 6253
2994 56262
2994 10162
2994 64901
2994 8892
2994 10550
2994 10459
2994 23555
2994 80727
2994 10815
2994 10735
3008 51087
3008 55131
3008 23451
3008 81875
3008 6204
3008 117246
3008 6187
3008 6741
3008 6188
3008 10992
3008 79759
3008 7564
3008 5976
3008 1736
3008 27067
3008 6780
3008 22907
3008 1993
3008 10153
3008 84656
3008 84549
3008 55661
3008 6217
3008 23223
3008 7343
3008 1662
3008 84319
3008 51121
3008 9904
3008 6189
3008 123169
3008 65095
3008 23378
3008 8602
3008 54881
3008 10664
3008 23367
3008 6426
3008 4839
3008 6224
3008 7738
3008 6223
3008 57109
3008 7468
3008 6209
3008 23029
3008 64318
3008 55299
3008 8886
3008 55003
3008 4343
3008 84240
3008 11103
3008 9933
3008 29889
3008 10643
3008 2733
3008 5937
3008 10667
3008 64794
3008 5813
3008 6218
3008 9646
3008 6168
3008 692312
3008 84248
3008 57696
3008 131405
3008 6940
3008 114034
3008 984
3008 23567
3008 64802
3008 197407
3010 51087
3010 339230
3010 10250
3010 6204
3010 8899
3010 6188
3010 9188
3010 79759
3010 168374
3010 440519
3010 4736
3010 1736
3010 55226
3010 1993
3010 54606
3010 11056
3010 3008
3010 55661
3010 1659
3010 23223
3010 1662
3010 84319
3010 51121
3010 6189
3010 6193
3010 65095
3010 23378
3010 85437
3010 56829
3010 317772
3010 84294
3010 54665
3010 7270
3010 9904
3010 58506
3010 5976
3010 10667
3010 51538
3010 6166
3010 51807
3010 6209
3010 79050
3010 11103
3010 84524
3010 79039
3010 10523
3010 25983
3010 23560
3010 84811
3010 4343
3010 9933
3010 55299
3010 23350
3010 29889
3010 23212
3010 51333
3010 90957
3010 84240
3010 91746
3010 56980
3010 140890
3010 7169
3010 84154
3010 6156
3010 10199
3010 253635
3010 51490
3010 79159
3010 79576
3010 84186
3010 114034
3010 135295
3010 5814
3014 4673
3014 7508
3014 8531
3014 4904
3014 51087
3014 54856
3014 9555
3014 11198
3014 3980
3014 6189
3014 6222
3014 6204
3014 6187
3014 6188
3014 142
3014 51188
3014 79080
3014 54882
3014 64763
3014 388272
3014 5976
3014 4173
3014 4171
3014 1736
3014 132430
3014 55705
3014 1993
3014 3010
3014 3006
3014 5496
3014 2547
3014 6217
3014 3017
3014 8348
3014 51121
3014 9904
3014 6193
3014 253714
3014 4175
3014 6749
3014 56829
3014 317772
3014 8914
3014 57585
3014 4869
3014 57708
3014 55132
3014 6132
3014 6194
3014 9557
3014 221785
3014 10664
3014 1069
3014 6209
3014 11103
3014 51659
3014 6233
3014 8139
3014 84240
3014 166968
3014 6830
3014 6147
3014 4796
3014 10038
3014 6234
3014 9841
3014 60488
3014 6203
3014 3608
3014 6143
3014 30827
3014 64785
3014 9678
3014 4863
3014 8370
3014 440686
3014 7570
3014 84296
3024 51574
3024 51087
3024 57062
3024 6204
3024 6187
3024 6188
3024 64763
3024 79759
3024 23223
3024 7621
3024 5976
3024 27067
3024 6780
3024 22907
3024 1993
3024 221785
3024 26995
3024 8602
3024 6193
3024 4343
3024 23378
3024 56829
3024 84294
3024 9904
3024 90957
3024 6838
3024 23560
3024 23367
3024 10667
3024 6166
3024 51807
3024 6209
3024 23029
3024 2733
3024 79050
3024 84524
3024 5073
3024 3921
3024 9933
3024 29889
3024 51333
3024 64802
3024 5937
3024 63977
3024 84154
3024 131405
3024 51490
3024 7570
3024 79159
3024 7743
3024 114034
3024 317772
3024 441502
3024 197407
3024 11076
3028 3501
3028 3500
3028 54931
3032 3030
3032 653269
3032 55028
3032 2817
3034 57528
3034 65977
3038 7169
3042 3514
3042 92747
3042 10648
3042 727897
3042 4586
3042 5284
3042 4057
3042 4246
3042 90070
3042 3933
3042 124220
3042 51297
3042 4069
3042 3494
3042 3493
3042 1755
3042 1469
3042 1472
3042 11272
3042 3512
3050 23408
3050 399687
3052 55750
3052 51343
3052 51566
3052 79142
3052 4863
3052 1537
3052 56479
3052 23131
3052 92399
3052 9019
3052 79066
3052 64844
3053 57687
3059 6642
3059 27131
3065 8819
3065 57708
3065 10574
3065 5928
3065 10575
3065 3066
3065 23028
3065 5927
3065 5926
3065 25942
3065 23199
3065 55809
3065 23269
3065 51317
3065 79595
3065 6239
3065 57649
3065 91748
3065 79813
3065 9658
3065 7764
3065 51742
3065 10693
3065 8932
3065 53615
3065 1107
3065 1108
3065 26038
3065 84159
3065 84629
3065 9219
3065 9112
3065 57504
3065 56946
3065 7203
3065 10919
3065 84312
3065 23309
3065 57798
3065 79685
3065 6950
3065 83746
3065 22948
3065 22893
3065 7027
3065 54531
3065 166968
3065 283248
3065 55758
3065 23186
3065 7750
3065 57507
3065 114825
3065 9994
3065 57473
3065 10576
3065 64426
3065 8099
3065 25925
3065 53335
3065 9203
3065 57597
3065 116092
3065 64925
3065 168850
3065 51460
3065 3607
3065 221937
3065 57621
3065 473
3065 51193
3065 112885
3065 58525
3065 170394
3070 1102
3073 3074
3073 7014
3073 10901
3075 4594
3075 23276
3080 3078
3082 51661
3084 10381
3084 79143
3084 51599
3084 80055
3084 6721
3084 23592
3084 84899
3084 540
3084 347734
3084 23390
3084 55116
3084 54919
3084 10678
3084 22836
3084 493856
3084 10585
3084 55366
3084 8034
3084 79085
3084 22859
3084 79937
3084 3115
3084 11146
3084 55362
3084 120071
3084 25896
3084 63917
3084 5002
3084 84187
3084 9394
3084 81855
3084 80213
3084 29940
3091 58
3091 4621
3091 4619
3091 4624
3091 4620
3091 4622
3091 405
3091 4632
3091 7428
3093 54622
3093 50626
3093 51444
3098 3099
3098 80201
3098 6622
3098 857
3098 79058
3101 3098
3101 3099
3101 80201
3104 55131
3104 57062
3104 64965
3104 117246
3104 6188
3104 7675
3104 9790
3104 6122
3104 55037
3104 1736
3104 64412
3104 6161
3104 27341
3104 3006
3104 3024
3104 84549
3104 10153
3104 27350
3104 51121
3104 6189
3104 58506
3104 56829
3104 84946
3104 84294
3104 55173
3104 54881
3104 65993
3104 80204
3104 7818
3104 9904
3104 23560
3104 55720
3104 4036
3104 10240
3104 10664
3104 64969
3104 51081
3104 6166
3104 27153
3104 6209
3104 60488
3104 6125
3104 7290
3104 79039
3104 51116
3104 65083
3104 64324
3104 51650
3104 23029
3104 64963
3104 29889
3104 64951
3104 9841
3104 51333
3104 90957
3104 10412
3104 54487
3104 55193
3104 84154
3104 7163
3104 692312
3104 55133
3104 221785
3104 51023
3104 1059
3106 479
3106 3107
3106 100507680
3106 3133
3106 3105
3106 3136
3106 80789
3106 10565
3106 10564
3106 63897
3106 26046
3106 23001
3106 7277
3106 5163
3106 29781
3106 92105
3106 51752
3106 8218
3106 55732
3106 23331
3106 567
3106 3064
3106 27352
3106 157769
3107 84293
3107 3134
3107 3105
3107 100507680
3107 3133
3107 26507
3107 949
3107 55325
3107 116150
3107 81831
3107 6787
3107 79867
3107 3655
3107 10447
3107 10459
3107 567
3107 493856
3107 9248
3109 26985
3113 728378
3113 27333
3113 3105
3113 5002
3113 27348
3113 23400
3113 6721
3113 55028
3113 124565
3113 9883
3113 6653
3113 29940
3113 4696
3113 285761
3113 5802
3113 9349
3113 6318
3113 2218
3113 79465
3113 169714
3113 8034
3113 1191
3113 5163
3113 4012
3113 2526
3113 116150
3113 3040
3113 55243
3113 1947
3113 1949
3113 53834
3113 129450
3113 4052
3113 1605
3113 63917
3113 9953
3113 727936
3113 22856
3113 25896
3113 8702
3113 8703
3113 81533
3113 55830
3113 199953
3113 51162
3113 10166
3113 348
3113 10874
3113 28987
3113 346689
3113 50515
3113 90378
3113 79147
3113 26001
3113 3115
3113 11120
3113 8744
3113 4924
3113 51083
3113 9334
3113 5768
3115 3416
3115 25852
3115 4289
3115 10961
3115 9054
3115 57128
3117 54867
3117 80179
3117 10463
3117 100507680
3117 1523
3117 100507686
3117 1947
3117 124446
3117 2592
3117 3764
3117 153129
3117 5002
3117 7982
3117 256471
3120 728378
3120 11101
3120 100510688
3120 5634
3120 7373
3122 131566
3122 81831
3122 9451
3122 3123
3122 100294276
3122 3127
3122 949
3122 27346
3122 29954
3122 4012
3122 79867
3122 9622
3122 79937
3122 26018
3122 54928
3122 2050
3122 2042
3122 3109
3122 4122
3122 80333
3123 79932
3123 9451
3123 5140
3123 3655
3123 100507714
3123 3127
3123 100294276
3123 26507
3123 6713
3123 10505
3123 54928
3123 83460
3123 284996
3123 10385
3123 23399
3125 3123
3125 100507714
3125 100294276
3125 57190
3127 3309
3127 1111
3127 130507
3131 9874
3133 22926
3133 79867
3133 3134
3133 100507680
3133 3136
3133 8933
3133 51603
3133 444
3133 26018
3133 55558
3133 2621
3133 57326
3133 3140
3133 1388
3133 9451
3133 79810
3133 23001
3133 3655
3133 26507
3133 9427
3133 4249
3133 2217
3133 79937
3133 2050
3133 91419
3133 6787
3133 25825
3133 4122
3133 79695
3133 441381
3134 57670
3134 8242
3135 84293
3135 3134
3135 3107
3135 3106
3135 100507680
3135 3133
3135 3105
3141 128637
3142 153241
3142 79699
3142 147339
3142 7088
3142 7089
3142 7091
3142 166
3142 7090
3142 1459
3142 84078
3142 1457
3142 57466
3142 22929
3146 2670
3146 487
3146 445582
3146 7278
3146 10357
3146 6672
3151 5119
3151 8969
3151 5834
3151 79786
3151 2632
3151 9555
3151 10038
3155 2356
3155 2744
3155 211
3155 37
3155 92667
3161 81610
3162 7368
3162 51368
3162 3107
3163 445582
3163 54867
3163 51651
3163 85365
3163 7368
3163 11230
3163 2783
3163 83440
3163 493856
3163 374882
3163 91289
3164 84129
3164 2870
3164 84899
3164 90007
3171 11151
3171 202559
3171 6483
3172 7157
3175 5275
3178 6233
3178 51001
3178 23196
3178 6188
3178 26024
3178 51335
3178 5976
3178 10236
3178 51663
3178 51067
3178 22907
3178 144983
3178 26995
3178 6189
3178 64983
3178 5351
3178 11222
3178 7818
3178 65008
3178 23367
3178 22868
3178 6209
3178 64965
3178 51247
3178 60488
3178 400961
3178 4343
3178 5612
3178 115416
3178 8446
3178 22913
3178 5937
3178 6210
3178 28998
3178 27349
3178 10667
3178 30836
3178 78988
3178 122704
3185 91039
3185 55596
3185 51
3185 6829
3185 55602
3188 5351
3190 835
3190 151230
3190 54874
3190 257364
3190 5335
3198 80139
3215 5064
3215 55824
3215 9631
3215 2775
3215 2776
3215 535
3215 129401
3215 2534
3215 7525
3215 4067
3215 6714
3215 387882
3215 84717
3215 3221
3215 92181
3215 23411
3215 22979
3215 23167
3215 1272
3215 55048
3215 56259
3215 23408
3215 2781
3215 59345
3215 3007
3215 3265
3215 258010
3215 219771
3215 151195
3215 203111
3215 80328
3217 130507
3221 26057
3221 54882
3221 404734
3221 9910
3221 23637
3221 23243
3221 55914
3225 3416
3225 4719
3225 23382
3225 10768
3226 29907
3226 5601
3226 55687
3226 1432
3233 345651
3233 54882
3233 26057
3236 6318
3242 79058
3251 56952
3257 6299
3257 6297
3257 55626
3257 65986
3263 79695
3268 3267
3268 56910
3268 55128
3270 163049
3270 94039
3270 80264
3270 79983
3275 7314
3275 6297
3275 51366
3275 85358
3275 3064
3275 57622
3275 9883
3275 84456
3275 84948
3275 8844
3275 84626
3275 22843
3275 84168
3275 23067
3275 9739
3275 5296
3275 29109
3275 30827
3275 2077
3275 23331
3275 55209
3275 90378
3275 80124
3275 56905
3284 9555
3284 3283
3284 79041
3284 5091
3284 8969
3284 4524
3284 7155
3284 7153
3284 10607
3284 7443
3284 4677
3284 9879
3284 51729
3284 8722
3284 3954
3284 6917
3284 440686
3284 134430
3290 4884
3290 7368
3290 7009
3290 56255
3293 79026
3293 653269
3293 60
3293 345651
3293 8916
3293 23413
3293 267
3293 126006
3294 51290
3298 3312
3298 3613
3298 2760
3298 121214
3298 55
3298 427
3298 3297
3300 7314
3300 2720
3300 7216
3300 5476
3300 51132
3300 286077
3300 329
3300 127544
3300 50626
3300 55159
3300 7186
3300 144811
3301 8924
3301 2021
3301 114885
3301 114883
3312 3306
3312 27
3312 23317
3312 213
3312 23193
3312 3069
3312 64320
3312 3009
3312 10460
3312 10946
3312 1727
3312 6729
3312 7812
3312 5265
3312 3043
3312 9793
3312 27236
3312 26098
3312 8175
3312 10982
3312 50489
3312 3297
3312 65125
3312 4137
3312 466
3312 8379
3312 23248
3312 5605
3312 1479
3312 80139
3312 3040
3312 2033
3312 54870
3312 440686
3312 23640
3312 9054
3312 2580
3312 6905
3312 57506
3312 64771
3312 2021
3312 2296
3312 10454
3312 5511
3312 79047
3313 23317
3313 9793
3313 57506
3313 122060
3313 728489
3329 54968
3329 85476
3329 80324
3329 151313
3329 27440
3329 81627
3329 84532
3329 79731
3329 92935
3329 55157
3329 25934
3329 2235
3329 197322
3329 80221
3329 1512
3329 51629
3329 79979
3329 387338
3329 92170
3329 29960
3329 126789
3329 56948
3329 200205
3329 390916
3329 55687
3337 55827
3337 23170
3337 25822
3337 2720
3344 5990
3344 5989
3344 8945
3344 23291
3354 3312
3354 60
3354 345651
3354 506
3354 339457
3358 9044
3358 55832
3358 23066
3358 346689
3358 23039
3358 79143
3358 92255
3358 506
3358 64786
3358 9950
3358 150771
3358 10527
3358 3163
3358 59
3358 30000
3358 79053
3358 51651
3358 491
3358 10430
3358 23042
3358 55705
3358 11231
3358 285598
3358 57650
3358 60561
3358 55585
3358 51194
3358 53
3358 9735
3358 9144
3358 56889
3358 55027
3358 55005
3358 444
3358 4580
3358 128486
3358 515
3358 27173
3358 23167
3358 2137
3358 23392
3358 653519
3358 23357
3358 11146
3358 84920
3358 23534
3358 57142
3358 64151
3358 201158
3358 8891
3358 857
3358 3704
3358 51251
3358 286148
3358 10560
3358 10162
3358 3958
3358 643853
3358 2783
3358 23047
3358 54733
3358 56262
3358 57380
3358 57515
3358 29956
3358 4509
3358 253782
3358 91012
3358 6892
3358 55890
3358 9918
3358 116151
3358 162427
3358 3992
3358 57827
3358 80723
3358 100526737
3358 79137
3358 9248
3358 94097
3358 219738
3358 148223
3358 222553
3359 57655
3359 57476
3359 10347
3359 493
3359 491
3359 57198
3359 3107
3359 84720
3359 25864
3359 6558
3359 80131
3359 56262
3359 84230
3359 79796
3359 6443
3359 3111
3359 55144
3359 79053
3359 3006
3359 8733
3359 160418
3359 10052
3359 51651
3359 26507
3359 84447
3359 8878
3359 21
3359 2030
3359 55761
3359 56928
3359 29954
3359 29071
3359 25880
3359 221496
3359 85450
3359 2137
3359 167127
3359 535
3359 128486
3359 388650
3359 493869
3359 10882
3359 24145
3359 54872
3359 6891
3359 25789
3359 81831
3359 79971
3359 51092
3359 4948
3359 25807
3359 54946
3359 26580
3359 158747
3359 79956
3359 10682
3359 2530
3359 55244
3359 23780
3359 20
3359 286148
3359 1136
3359 55830
3359 2697
3359 171586
3359 55744
3359 10585
3359 1956
3359 200895
3359 56255
3359 23555
3359 1209
3359 7991
3359 2823
3359 9725
3359 79948
3359 10299
3359 121665
3359 7982
3359 221477
3359 55254
3359 29967
3359 8459
3359 2812
3359 78987
3359 57555
3359 399909
3359 338761
3359 64327
3359 79065
3359 55819
3359 29940
3359 2894
3359 91147
3359 219738
3359 5045
3359 91289
3364 7541
3364 5884
3364 5810
3364 5883
3373 23352
3373 10422
3373 10376
3373 7277
3373 63891
3373 23304
3383 10382
3383 347688
3383 23001
3383 84618
3383 5062
3383 5058
3383 10564
3383 63897
3383 7277
3383 28964
3383 9815
3383 55871
3383 9459
3383 8874
3383 8933
3383 23413
3383 1176
3383 2294
3383 23331
3383 55526
3383 80097
3383 5189
3383 79607
3383 23678
3383 90268
3384 90522
3384 10882
3384 6253
3384 3956
3384 10550
3384 10459
3384 8829
3385 201931
3385 2530
3398 23499
3398 84717
3398 54439
3398 3400
3398 7324
3398 6925
3398 6929
3398 6938
3398 10428
3398 51729
3398 9585
3398 27252
3398 23469
3398 11083
3398 55684
3398 84619
3398 128061
3398 7528
3398 4301
3398 79811
3398 1102
3398 23122
3419 3420
3419 3421
3420 3421
3420 1629
3421 3329
3422 23078
3423 285362
3423 80311
3423 6901
3423 64132
3423 23184
3423 1690
3423 26273
3423 374378
3423 2990
3423 26985
3423 8454
3423 4017
3423 55033
3423 445571
3423 23014
3423 51148
3423 2588
3423 148789
3423 23765
3423 200895
3423 9374
3423 79600
3423 9509
3423 6484
3423 10536
3426 1893
3433 3437
3433 9454
3433 65979
3433 3434
3433 9230
3433 55509
3433 11232
3439 3447
3439 3452
3439 3448
3439 3451
3439 3443
3439 3052
3439 9636
3440 3442
3440 3437
3440 130507
3440 9636
3441 3447
3441 3440
3441 3444
3441 3445
3441 9636
3442 130507
3442 3447
3442 3448
3442 3451
3442 3443
3442 3441
3442 6834
3442 9636
3442 3434
3445 130507
3445 3447
3445 3437
3445 115209
3445 9636
3445 3434
3445 348
3446 130507
3446 3434
3446 9636
3448 3443
3448 3437
3448 9636
3448 3434
3452 130507
3452 135228
3452 57622
3452 78991
3452 3447
3452 3448
3452 3443
3452 3441
3452 9510
3452 55831
3452 3052
3452 3437
3452 3434
3452 10561
3452 253827
3452 1284
3452 9636
3452 8509
3452 56851
3452 10964
3452 51234
3452 285362
3455 9402
3456 3454
3458 3459
3458 57120
3459 80762
3459 4854
3459 3716
3459 58480
3459 51293
3459 657
3459 2260
3459 6714
3459 10459
3459 26020
3467 9636
3484 2783
3484 79943
3484 144348
3484 9510
3484 7205
3484 1487
3484 1488
3484 91289
3484 7078
3484 84898
3484 966
3484 3481
3484 8509
3484 7076
3484 5774
3484 26032
3484 64093
3484 5327
3484 54676
3484 64854
3489 5534
3489 5533
3489 285966
3489 23097
3489 84262
3508 55759
3508 2926
3508 112840
3508 51807
3508 6125
3508 5612
3508 54475
3516 55100
3516 23013
3516 4851
3516 4853
3516 4854
3516 7874
3516 9794
3516 51385
3516 54876
3516 10795
3551 1147
3554 489
3554 4238
3554 347688
3554 657
3554 22858
3554 8795
3561 28982
3561 51293
3561 5789
3561 92840
3566 79877
3566 221079
3566 2801
3566 7297
3566 3716
3566 79990
3566 93
3566 6811
3566 22836
3566 84957
3566 657
3566 2064
3566 23141
3566 55813
3566 51114
3566 9249
3566 79651
3566 10276
3566 9088
3566 343450
3566 55771
3570 129285
3570 93627
3570 9946
3570 57102
3570 4281
3570 1069
3570 80233
3570 2187
3570 55352
3570 55120
3581 51599
3581 9236
3581 51669
3581 54884
3581 81831
3581 55254
3581 1896
3581 56255
3581 80213
3581 84243
3592 7373
3592 50848
3592 54908
3592 11167
3592 5865
3594 10382
3594 10381
3594 347688
3594 3309
3594 7277
3594 55871
3594 10628
3594 4017
3594 79763
3594 4884
3594 152992
3595 100507680
3597 8491
3597 5910
3598 57616
3598 55832
3598 10985
3598 479
3598 10775
3598 8189
3598 100507680
3598 9692
3598 51170
3598 23185
3598 3716
3598 5984
3598 29843
3598 57117
3598 64801
3598 55028
3598 8879
3598 10783
3598 140609
3598 253260
3598 9026
3598 57622
3598 653583
3598 25865
3598 80179
3598 2710
3598 10135
3598 25909
3598 5802
3598 5792
3598 54919
3598 222068
3598 57038
3598 51194
3598 79465
3598 85395
3598 126003
3598 54963
3598 55862
3598 23392
3598 3239
3598 55243
3598 25821
3598 2683
3598 7272
3598 10905
3598 5985
3598 79085
3598 114789
3598 10311
3598 84168
3598 57521
3598 25819
3598 23412
3598 9735
3598 201158
3598 54910
3598 5188
3598 23235
3598 1111
3598 54680
3598 23677
3598 23052
3598 29880
3598 29890
3598 8703
3598 622
3598 5609
3598 5865
3598 9833
3598 1605
3598 7748
3598 57143
3598 60558
3598 25896
3598 6483
3598 2077
3598 9650
3598 25864
3598 196074
3598 90378
3598 6041
3598 91137
3598 90550
3598 5001
3598 27143
3598 8744
3598 80213
3598 84243
3598 7517
3598 114971
3598 9334
3598 9399
3598 54549
3603 7707
3603 8536
3603 340371
3603 254225
3604 479
3604 29916
3604 64781
3604 8744
3605 54878
3605 83752
3605 3558
3605 23765
3605 79770
3606 6318
3608 400506
3608 23196
3608 3609
3608 5976
3608 27067
3608 10236
3608 51663
3608 22907
3608 84656
3608 23369
3608 4343
3608 51121
3608 23378
3608 85364
3608 23367
3608 4839
3608 55299
3608 23560
3608 9933
3608 3183
3608 64794
3608 22913
3608 10643
3608 55170
3608 494115
3608 201161
3608 92856
3608 8575
3608 6895
3608 57461
3608 51362
3611 3312
3611 3310
3611 3306
3611 29780
3614 79877
3614 26094
3614 79968
3614 55613
3614 8394
3614 140775
3614 83693
3614 79446
3614 8192
3614 29960
3614 1801
3614 23788
3614 617
3614 9673
3614 197322
3614 29083
3614 117854
3614 5891
3614 9016
3614 23456
3614 6391
3614 146712
3614 23787
3614 84904
3614 80167
3614 84498
3614 84971
3614 126789
3614 84083
3614 6502
3614 4718
3614 8834
3614 122416
3614 83606
3614 200942
3614 8859
3614 9836
3614 200205
3614 5190
3615 3614
3615 140775
3615 122416
3615 126789
3622 8819
3622 3065
3622 3066
3622 5926
3622 25942
3622 23309
3622 79595
3622 64426
3622 79026
3622 123283
3622 51742
3622 5931
3622 84312
3622 79685
3622 64946
3622 5108
3622 25855
3622 57597
3623 3309
3623 2923
3623 811
3623 8517
3632 91433
3632 55846
3632 3493
3640 26330
3640 8208
3640 10422
3640 3658
3640 63891
3640 387338
3640 130916
3646 8662
3646 8664
3646 27335
3646 8661
3646 728689
3646 8663
3646 51386
3646 84726
3656 7277
3656 7189
3656 91404
3656 10443
3660 359948
3660 29915
3660 54906
3660 1520
3660 3607
3660 221937
3660 26145
3660 64207
3661 55034
3661 11146
3661 10869
3661 85440
3661 55704
3661 91369
3661 375444
3661 4482
3669 4684
3669 5793
3669 2036
3669 6714
3669 23167
3669 2781
3669 1456
3669 80820
3669 2776
3669 203111
3671 7277
3671 10382
3671 10381
3671 347688
3671 291
3671 293
3671 781
3671 80055
3671 8879
3671 990
3671 2588
3671 23064
3671 23171
3671 153642
3671 10695
3671 100288406
3671 9960
3671 23597
3671 22836
3671 51368
3671 788
3671 51750
3671 6787
3671 92170
3671 2719
3671 2650
3671 245812
3671 337876
3671 51148
3671 84083
3671 79572
3671 55631
3671 55116
3671 10295
3671 6687
3671 84068
3671 7517
3671 89782
3680 3514
3680 3309
3680 7277
3680 220
3680 6318
3680 3713
3680 3688
3680 78991
3680 3934
3680 6699
3680 64093
3680 100423062
3680 5655
3680 51806
3680 2125
3696 116254
3696 653857
3696 79944
3696 64788
3696 7485
3696 90580
3696 10678
3696 4833
3702 3326
3702 3327
3702 730211
3702 26330
3702 11140
3702 1781
3705 9946
3726 1386
3726 11016
3726 9586
3726 83931
3726 4925
3726 7375
3726 2354
3726 3725
3726 3727
3726 467
3726 4077
3726 147339
3726 64708
3726 57120
3726 56852
3726 64326
3726 54820
3726 10221
3726 672
3726 2355
3726 4659
3726 283643
3726 25820
3726 55070
3735 9255
3735 3376
3735 5859
3735 2058
3735 10806
3735 7965
3735 5917
3735 1615
3735 4141
3735 9209
3735 9521
3735 51520
3735 123283
3741 3738
3741 8514
3741 4867
3741 90956
3741 493
3741 489
3741 51075
3741 202052
3741 51669
3741 84514
3741 57216
3741 51251
3741 84272
3741 221496
3741 51706
3741 25807
3741 55676
3741 28965
3741 5826
3741 51280
3741 23141
3741 79064
3741 23456
3741 25912
3741 22845
3741 109
3742 8514
3742 3738
3742 51280
3742 22845
3744 22856
3744 8514
3744 56996
3744 26330
3744 55793
3744 25912
3744 10970
3744 221496
3744 7871
3744 65055
3744 836
3744 2135
3744 51280
3744 126792
3744 57106
3744 80346
3749 3312
3749 55253
3749 55666
3749 200312
3749 5140
3749 267
3749 3337
3749 26229
3749 3746
3749 3748
3749 25822
3749 118987
3749 11080
3749 6610
3749 221496
3749 116150
3749 8916
3749 23456
3749 23344
3749 673
3749 9529
3749 84236
3749 201164
3749 57106
3749 727936
3749 92014
3751 3312
3751 573
3751 10273
3751 54442
3751 79734
3751 9531
3751 59345
3751 23510
3762 129401
3762 3760
3762 79033
3762 56270
3762 10533
3762 55915
3762 54584
3762 59345
3762 2783
3762 5335
3762 8502
3762 9107
3763 151963
3763 25912
3763 55227
3763 83693
3763 55325
3763 54969
3766 3312
3766 22820
3766 3308
3766 54915
3766 283578
3766 573
3766 84890
3767 54629
3785 51280
3790 55253
3790 56704
3790 489
3790 202052
3790 5140
3790 54884
3790 10908
3790 51430
3790 57216
3790 79651
3790 25912
3790 9312
3790 9854
3790 118987
3790 7314
3790 80346
3790 9344
3790 3156
3790 2052
3790 100134938
3790 202018
3790 2342
3790 51114
3790 27333
3790 23353
3790 56479
3790 5277
3790 10712
3790 81573
3790 54879
3790 201164
3790 63979
3795 2720
3796 114822
3811 100287457
3811 10827
3812 54972
3812 54867
3812 10827
3812 493856
3812 55325
3812 3712
3812 5362
3812 93
3812 83892
3812 83989
3812 84126
3812 10206
3812 81545
3812 11146
3812 196074
3812 11000
3812 54879
3812 8572
3812 29967
3813 5650
3813 51806
3813 6318
3813 6317
3813 5268
3813 84659
3813 810
3813 79983
3813 8710
3813 3934
3813 2312
3813 2760
3813 100287457
3813 242
3813 5493
3813 3713
3813 145264
3813 56300
3813 5055
3813 1515
3817 5270
3817 334
3817 2734
3818 23397
3818 10243
3818 22890
3818 4848
3827 64682
3827 823
3827 1519
3827 1515
3827 51433
3827 10536
3827 9902
3827 5522
3827 79600
3827 7428
3831 147700
3831 64837
3831 89953
3831 3800
3831 3799
3831 3798
3831 23557
3831 79874
3835 64786
3835 55031
3835 79699
3835 3840
3835 3839
3838 3837
3838 116442
3838 9972
3838 84220
3838 10762
3838 157313
3916 54859
3916 5917
3916 5000
3916 51434
3916 1523
3916 23592
3916 9373
3916 55238
3916 2535
3916 8324
3916 26052
3916 5867
3916 9262
3916 3956
3916 10447
3916 720
3916 85395
3920 55154
3920 259217
3920 4329
3920 23171
3920 7026
3920 990
3920 23042
3920 54552
3920 9557
3920 3716
3920 7272
3920 100526737
3920 622
3920 3070
3920 27347
3920 132001
3920 55290
3920 22931
3920 26164
3920 55326
3920 10783
3920 2356
3920 60558
3920 5001
3920 345778
3920 160760
3920 29785
3920 7517
3920 114971
3921 51121
3921 6227
3921 388524
3921 6233
3921 4904
3921 6188
3921 64763
3921 7675
3921 140467
3921 1736
3921 84294
3921 9790
3921 27153
3921 30850
3921 11103
3921 6218
3921 1039
3921 5814
3921 63925
3930 163033
3930 26097
3930 9587
3933 5173
3936 5358
3936 5357
3936 10193
3936 150465
3939 3945
3939 3948
3945 3948
3958 81035
3958 3912
3958 10257
3958 79932
3958 493
3958 10479
3958 3910
3958 1889
3958 64121
3958 6558
3958 5243
3958 3673
3958 5803
3958 4238
3958 22795
3958 214
3958 6522
3958 135228
3958 9497
3958 121260
3958 115
3958 823
3958 3672
3958 5420
3958 51435
3958 5795
3958 221935
3958 54549
3958 57670
3958 2335
3958 965
3958 9990
3958 6560
3958 10723
3958 112
3958 7779
3958 2324
3958 22875
3958 284217
3958 4012
3958 5781
3958 9902
3958 6542
3958 109
3958 1464
3958 57493
3958 5796
3958 79572
3958 10325
3958 153129
3958 9019
3958 133418
3958 5738
3958 79065
3958 28962
3958 967
3958 1836
3958 26001
3958 1182
3958 53
3958 349667
3959 10844
3959 23317
3959 85441
3959 8087
3959 23077
3959 31
3959 2335
3959 10020
3959 8480
3959 10243
3959 7283
3959 727851
3959 83696
3959 55922
3959 5426
3959 114791
3959 9820
3959 374654
3959 283450
3959 10426
3959 653784
3959 84926
3959 7297
3959 51535
3959 5257
3959 23196
3959 84461
3959 114823
3959 159195
3959 85378
3959 286077
3959 10443
3959 54468
3959 200933
3963 81556
3963 56896
3963 7375
3963 6009
3963 10135
3963 5289
3963 653499
3963 11269
3963 1808
3963 7277
3963 7278
3963 2549
3963 55149
3963 159
3963 85440
3963 157680
3963 10381
3963 347688
3963 5427
3963 317
3963 10570
3963 5586
3963 54903
3963 27143
3963 23649
3963 56339
3963 57563
3964 81035
3964 5796
3964 11342
3964 9900
3964 10257
3964 1889
3964 79932
3964 493
3964 491
3964 492
3964 5786
3964 7779
3964 10479
3964 64121
3964 56996
3964 6558
3964 3678
3964 3673
3964 8887
3964 4238
3964 57670
3964 214
3964 6522
3964 4363
3964 5793
3964 23545
3964 535
3964 54991
3964 3672
3964 5420
3964 5795
3964 84888
3964 2335
3964 3655
3964 133418
3964 965
3964 9990
3964 6560
3964 10723
3964 1464
3964 53
3964 112770
3964 6386
3964 112
3964 5738
3964 10241
3964 115
3964 63027
3964 9497
3964 3675
3964 2324
3964 1184
3964 1182
3964 22875
3964 80131
3964 56262
3964 84230
3964 4012
3964 65062
3964 1605
3964 6653
3964 55032
3964 26503
3964 9902
3964 3676
3964 196527
3964 79572
3964 206358
3964 94030
3964 26032
3964 3679
3964 57493
3964 55362
3964 961
3964 720
3964 5818
3964 1836
3964 10325
3964 3688
3964 153129
3964 80381
3964 1186
3964 3910
3964 79065
3964 28962
3964 54795
3964 221935
3964 967
3964 4162
3964 26470
3964 9725
3964 6505
3964 1317
3965 5796
3965 11342
3965 79932
3965 4035
3965 493
3965 1889
3965 4233
3965 6558
3965 64121
3965 4238
3965 81035
3965 22795
3965 4811
3965 214
3965 135228
3965 5738
3965 6653
3965 5420
3965 3912
3965 5795
3965 2335
3965 10444
3965 965
3965 6560
3965 9990
3965 3910
3965 286410
3965 4669
3965 284217
3965 4012
3965 4125
3965 5361
3965 1605
3965 9497
3965 9902
3965 3676
3965 10479
3965 6533
3965 10723
3965 22875
3965 79572
3965 961
3965 5781
3965 3958
3965 10325
3965 2192
3965 3688
3965 153129
3965 3321
3965 9847
3965 9019
3965 284194
3965 28962
3965 1182
3965 967
3965 57670
3965 10099
3965 79065
3965 1464
3965 53
3965 9351
3965 80381
3980 23395
3980 7156
3980 9581
3980 65094
3980 55316
3980 154791
3980 4726
3982 59
3983 4836
3983 7534
3983 51091
3985 7265
3985 7314
3985 92906
3987 7298
3987 399687
3987 3611
3987 55742
3987 29780
3987 55907
3987 23637
3987 4622
3987 7205
3987 55589
3990 495
3990 8776
3992 55245
3992 51255
3992 79058
3993 79576
3993 9967
3993 9730
3993 708
3993 23199
3993 10362
3993 63893
3993 57592
3993 147339
3993 5584
3993 84552
3993 23560
3993 23186
3993 55758
3993 89890
3993 56852
3993 254065
3993 23613
3993 1457
3993 58509
3993 79016
3993 7726
3993 4820
3993 10210
3993 7319
3993 10363
3993 9640
3993 8500
3993 140609
3993 27042
3995 7314
3995 55666
3995 255057
3995 4238
3995 8449
3995 54915
3995 9147
3995 203111
3995 56262
3995 84619
3995 65109
3995 51172
3995 22862
3995 199857
3995 121457
3995 25880
3995 219738
4000 23633
4005 5436
4005 113146
4005 1373
4005 57325
4005 10616
4005 79871
4005 8994
4005 26009
4005 5430
4005 55689
4005 9400
4005 5433
4005 58490
4005 55197
4005 92344
4005 51622
4005 6830
4005 23248
4005 4437
4005 79830
4005 9204
4005 5431
4005 359948
4005 10982
4005 11321
4005 5439
4005 151230
4005 5438
4005 51562
4005 5434
4005 9440
4005 84078
4005 89890
4005 8861
4005 64843
4005 5432
4005 9862
4005 51184
4005 55072
4005 79575
4005 81858
4005 51592
4005 23635
4005 170463
4005 23648
4005 83892
4005 9282
4005 5441
4005 322
4005 1477
4005 4330
4005 9477
4005 5435
4005 10901
4005 399664
4005 51320
4005 79798
4007 7529
4007 7532
4007 7531
4007 7534
4007 7533
4007 9260
4007 3323
4007 7150
4007 80232
4007 285346
4007 10794
4007 92342
4007 49854
4007 25852
4007 2036
4007 23136
4007 10296
4007 56980
4007 64795
4007 81839
4007 5510
4007 57610
4007 79837
4007 9855
4007 8396
4007 5305
4007 79018
4007 9353
4007 57669
4007 115939
4007 54994
4007 65986
4007 8945
4007 23291
4007 79012
4007 23119
4007 27229
4007 113026
4007 26031
4007 4301
4007 29922
4007 6478
4007 85378
4007 51444
4010 4081
4010 728378
4010 60
4010 63876
4010 25973
4010 8861
4010 5087
4010 5089
4010 5090
4010 4211
4010 4212
4010 23635
4010 170463
4010 23648
4013 7314
4013 23352
4013 23064
4013 51566
4013 266971
4013 30844
4013 63876
4013 5316
4013 79834
4013 54931
4013 100288406
4013 254394
4013 54963
4013 23119
4013 120
4013 55149
4013 5087
4013 5089
4013 5090
4013 25930
4013 51750
4013 54101
4013 54828
4013 8629
4013 90378
4013 83990
4013 4123
4013 58487
4013 56888
4013 84515
4017 100526737
4017 3550
4017 25793
4035 10382
4035 10383
4035 10381
4035 7280
4035 347688
4035 347733
4035 3309
4035 2783
4035 293
4035 5188
4035 29843
4035 55028
4035 253512
4035 2673
4035 9945
4035 7277
4035 7846
4035 4017
4035 5091
4035 10577
4035 9349
4035 80351
4035 8658
4035 9747
4035 55149
4035 79085
4035 114789
4035 8131
4035 79810
4035 2295
4035 23438
4035 83903
4035 25819
4035 25821
4035 594
4035 65010
4035 130535
4035 51750
4035 64093
4035 90378
4035 80142
4035 151176
4035 26164
4035 5609
4035 112770
4035 4833
4043 4035
4043 7436
4043 4038
4043 6653
4043 53353
4043 3949
4043 9475
4043 4036
4043 7804
4046 2934
4046 4642
4046 7111
4046 29767
4046 60
4046 345651
4046 4430
4046 9204
4046 824
4046 51474
4046 8945
4046 23291
4046 26030
4046 85477
4049 91369
4055 7314
4055 100507290
4055 8548
4055 54520
4055 65244
4055 22994
4055 9146
4055 4957
4055 9055
4055 440519
4055 329
4055 9344
4055 5347
4055 7187
4055 84131
4055 11130
4055 9883
4055 4288
4055 23144
4055 153241
4055 26010
4055 55700
4055 7185
4055 10014
4055 7186
4055 90799
4055 6386
4055 9448
4055 23043
4055 5442
4055 9657
4055 9218
4055 79811
4055 79635
4055 8517
4055 51293
4055 93594
4055 153733
4055 55072
4055 115992
4055 81858
4055 28981
4055 54535
4055 90326
4055 84260
4055 29070
4055 57405
4055 89122
4055 23370
4055 84318
4055 493856
4055 55905
4055 6497
4055 10616
4055 8795
4055 4077
4055 84948
4059 3912
4059 30000
4059 23545
4059 535
4059 3910
4059 23534
4059 23788
4059 286410
4059 3911
4059 8834
4060 5781
4060 55631
4060 1491
4060 387
4060 55623
4081 10422
4081 26098
4081 4211
4081 4212
4081 278
4081 5087
4081 5089
4081 5090
4084 25942
4084 79595
4084 84312
4084 79685
4084 4149
4084 51742
4084 64426
4084 5926
4084 25855
4088 9372
4088 23592
4088 4093
4088 4087
4088 90070
4093 23592
4093 5678
4093 147409
4093 391123
4100 26057
4100 54882
4100 404734
4100 10788
4100 64769
4100 4114
4100 728269
4100 80232
4100 2873
4100 2969
4100 667
4100 84656
4100 9869
4100 22868
4100 1982
4100 64770
4100 7337
4100 1915
4100 92922
4100 4675
4100 80028
4100 5087
4100 5089
4100 5090
4100 55758
4100 55704
4100 79663
4100 55827
4100 158809
4100 6674
4100 9463
4100 90353
4103 7381
4103 10848
4103 139604
4103 728269
4103 4109
4103 56890
4103 8087
4103 154810
4103 154796
4103 84948
4103 8826
4103 56852
4103 23270
4103 285855
4103 55827
4103 7259
4103 11007
4109 2648
4109 8850
4109 10499
4109 57325
4109 55689
4109 728269
4109 728378
4109 60
4109 345651
4109 11325
4109 1523
4109 84250
4109 23133
4109 23314
4109 8204
4109 26009
4109 6191
4109 79832
4109 90459
4109 55810
4109 23481
4109 7169
4109 10474
4109 29902
4109 5585
4109 5451
4109 29903
4109 54535
4109 64784
4109 9569
4109 990
4114 5510
4115 4100
4115 708
4115 817
4115 6093
4116 7314
4116 79634
4116 5411
4116 84305
4116 9939
4116 22794
4116 1677
4128 4129
4128 54471
4137 4831
4137 64841
4137 8562
4142 80724
4142 9044
4142 10985
4142 10844
4142 728378
4142 59
4142 9918
4142 57117
4142 79675
4142 85450
4142 64924
4142 285598
4142 23047
4142 3418
4142 81671
4142 2064
4142 23244
4142 7297
4142 3716
4142 151516
4142 9238
4142 55243
4142 51606
4142 7791
4142 84957
4142 6687
4142 23392
4142 1969
4142 472
4142 657
4142 9057
4142 8991
4142 2324
4142 93
4142 1410
4142 94097
4142 4580
4142 51104
4142 23039
4142 171586
4142 124454
4142 7272
4142 11187
4142 5865
4142 64151
4142 79572
4142 11072
4142 55207
4142 9248
4142 25923
4142 64225
4142 728932
4142 196074
4142 147409
4142 162427
4142 8834
4142 80723
4142 7542
4142 215
4142 9497
4142 80303
4142 84896
4142 81537
4142 219738
4142 29941
4143 4144
4143 27430
4143 79058
4148 7018
4148 9615
4148 64081
4149 140290
4150 347
4151 286
4154 10150
4154 55796
4154 55699
4155 3416
4155 58190
4155 10217
4162 23545
4162 535
4162 3910
4162 1272
4166 10164
4166 821
4166 79796
4166 9236
4166 64083
4166 55204
4166 493869
4166 4189
4166 89944
4166 81543
4166 10447
4166 25825
4166 202052
4170 57519
4170 1376
4170 5564
4170 5565
4170 151516
4170 383
4170 5562
4170 578
4170 81559
4170 1893
4170 581
4170 8710
4170 27113
4172 4176
4172 4174
4172 4171
4172 8914
4172 79892
4172 4175
4172 4173
4172 7257
4172 25844
4176 51699
4176 55737
4176 8914
4176 440193
4176 9837
4176 9559
4176 10013
4176 80184
4176 51659
4176 84296
4192 25942
4192 23524
4192 3024
4192 7343
4192 63893
4192 259282
4192 4300
4192 6653
4192 9360
4192 92345
4192 51538
4192 6166
4192 84078
4192 5411
4192 9739
4192 6233
4192 9722
4192 57703
4192 5780
4192 57669
4192 84629
4192 27125
4192 30827
4192 54913
4192 80205
4192 6046
4192 79576
4192 1196
4194 23582
4194 7534
4194 1452
4194 7161
4194 8603
4194 4193
4194 57162
4194 80150
4194 7157
4194 440275
4194 3043
4204 6181
4204 51121
4204 55131
4204 6130
4204 4288
4204 9816
4204 9188
4204 158399
4204 6122
4204 9015
4204 4736
4204 22984
4204 51106
4204 55226
4204 9513
4204 6125
4204 55216
4204 54606
4204 7156
4204 10153
4204 6159
4204 3010
4204 10988
4204 64794
4204 5119
4204 10514
4204 440689
4204 51491
4204 6141
4204 25871
4204 57062
4204 9875
4204 23378
4204 56652
4204 7290
4204 4931
4204 55035
4204 54881
4204 11177
4204 23560
4204 51575
4204 6132
4204 51538
4204 26155
4204 23421
4204 29889
4204 3840
4204 3839
4204 6155
4204 79039
4204 84864
4204 5610
4204 6136
4204 6202
4204 23076
4204 55299
4204 4839
4204 27341
4204 6139
4204 134430
4204 65083
4204 6138
4204 6161
4204 64324
4204 25873
4204 56987
4204 55133
4204 51077
4204 6137
4204 168850
4204 84154
4204 79101
4204 85865
4204 10799
4204 317781
4204 201161
4204 641
4204 9013
4204 55153
4204 9320
4204 83608
4204 54475
4204 114823
4204 9014
4204 54487
4204 51042
4204 51490
4204 81627
4204 5822
4204 57786
4204 10929
4204 6940
4205 115939
4212 60
4212 56917
4212 4211
4212 5087
4212 5089
4212 80714
4212 5090
4212 9487
4222 60491
4222 4223
4222 5119
4234 10785
4236 84950
4240 54915
4240 3693
4250 3913
4250 55558
4250 2321
4250 79411
4250 9244
4250 254531
4250 6894
4250 55761
4250 84892
4250 51651
4250 153642
4250 55607
4250 5270
4250 7373
4250 2131
4250 3909
4250 3911
4250 79937
4250 56605
4250 3676
4250 4017
4250 11001
4250 291
4250 11098
4250 57190
4250 10507
4250 2239
4250 285203
4250 10512
4250 54480
4250 22856
4250 337876
4250 4669
4250 9486
4250 7368
4250 8443
4250 5793
4250 10905
4250 2734
4250 80142
4250 4124
4250 2264
4250 8509
4250 11167
4250 26018
4250 8460
4250 91775
4250 2719
4250 4249
4250 10220
4250 64215
4250 10536
4250 2650
4250 7837
4250 120071
4250 9215
4250 10855
4250 55714
4250 9469
4250 51097
4250 7903
4250 2081
4250 23670
4250 2050
4250 10478
4250 79600
4250 3425
4250 25789
4250 727936
4250 9427
4250 64132
4250 26577
4250 283358
4253 100142659
4253 64693
4253 27436
4253 3416
4253 375056
4253 653489
4253 727851
4253 84220
4253 1917
4253 9618
4253 28952
4253 23456
4253 23412
4253 1385
4253 466
4253 1390
4253 55165
4253 23164
4253 9650
4253 51122
4254 57198
4254 23008
4254 5002
4259 4836
4259 9397
4259 57448
4259 26330
4259 535
4259 259217
4259 6284
4259 11146
4259 5906
4259 3265
4259 258010
4285 9118
4286 7942
4286 7030
4286 27252
4286 10180
4291 54821
4291 7216
4291 11215
4291 675
4291 11276
4291 286077
4291 85459
4291 11130
4291 2037
4291 5339
4291 147841
4291 5568
4291 5567
4291 55747
4291 55755
4291 11243
4291 8737
4291 3832
4291 57082
4291 55102
4291 54801
4291 9659
4291 7840
4291 93323
4291 5575
4291 55704
4291 65125
4291 10403
4291 131544
4291 699
4291 79980
4291 9585
4302 11016
4302 1386
4302 8411
4302 4741
4302 1933
4302 1936
4302 833
4302 84444
4302 727851
4302 9648
4302 3727
4302 3725
4302 7407
4302 4300
4302 1054
4302 8028
4302 1917
4302 4281
4302 51454
4302 9922
4302 9586
4302 151648
4302 84872
4311 84293
4311 2182
4311 100507680
4311 149175
4311 23592
4311 55624
4311 221496
4311 10948
4311 51809
4311 2050
4311 79064
4311 2683
4311 55714
4311 51025
4311 5002
4311 79694
4311 5827
4311 201164
4311 83468
4311 84068
4313 81035
4313 80311
4313 1280
4313 7373
4313 7077
4313 2335
4313 1292
4313 7078
4313 1289
4313 1291
4313 80781
4313 1284
4313 1896
4313 1282
4313 1303
4313 1288
4313 8338
4314 79932
4314 4319
4314 4052
4314 5802
4314 4924
4314 348
4314 7078
4316 4849
4316 25904
4316 23019
4316 25852
4316 85456
4316 4289
4316 4848
4316 9125
4316 9337
4316 79018
4316 55571
4316 54994
4316 29883
4316 57472
4316 246175
4318 1284
4318 7373
4318 2335
4318 1280
4318 1292
4318 1291
4318 7076
4318 1282
4318 1303
4318 80781
4318 51435
4318 1289
4319 84231
4319 4052
4319 4884
4319 7076
4319 4121
4319 90187
4319 4924
4319 2683
4319 348
4319 8744
4319 51083
4319 27344
4331 1022
4331 2068
4331 902
4342 57448
4342 80013
4342 23277
4342 2289
4342 5529
4342 5525
4350 8518
4350 55140
4350 55250
4350 55709
4351 12
4351 7051
4351 6318
4354 3064
4354 4629
4355 25852
4355 8825
4355 64130
4355 55327
4355 1739
4355 51678
4355 79018
4481 23127
4481 121457
4481 1284
4488 10767
4488 91369
4488 80139
4521 169981
4521 95
4521 10325
4534 7278
4534 9784
4542 26578
4580 27069
4582 345651
4582 59
4582 23545
4582 535
4582 286410
4582 91147
4582 147007
4582 6844
4582 25789
4582 84317
4582 91663
4582 8744
4582 55362
4593 23317
4593 11085
4593 64145
4598 55297
4598 10460
4599 617
4603 132660
4603 286826
4603 91750
4610 57634
4610 64769
4610 80314
4610 26122
4610 3831
4610 147700
4610 64837
4610 89953
4610 55929
4610 8295
4610 55577
4610 3800
4610 3799
4610 3798
4610 54556
4610 6944
4610 10902
4610 10856
4610 3052
4610 8607
4610 348180
4610 10524
4610 10513
4610 54799
4610 90353
4610 10933
4610 6790
4610 27097
4610 55257
4610 8089
4610 8573
4610 221937
4610 221895
4610 1801
4610 286077
4610 6880
4610 64319
4610 9913
4610 55578
4615 8405
4616 9125
4616 4849
4616 25904
4616 23019
4616 125950
4616 85456
4616 27179
4616 4216
4616 4848
4616 9337
4616 55571
4616 29883
4616 57472
4616 246175
4616 3040
4616 10623
4618 9882
4618 10763
4618 3400
4618 6925
4618 6929
4618 6938
4618 57325
4618 1432
4618 27185
4618 56269
4618 51562
4627 9555
4627 51531
4633 259266
4633 4644
4633 4645
4633 4636
4633 80179
4633 56300
4634 4627
4634 4628
4634 79784
4634 8826
4634 399687
4637 4628
4637 79784
4637 140465
4637 8826
4637 128239
4637 55607
4637 399687
4637 5902
4637 51474
4642 7314
4642 23061
4646 2934
4646 653269
4646 55607
4646 23365
4646 85021
4646 404093
4656 3400
4656 6925
4656 6929
4656 6938
4656 10763
4665 26960
4665 2896
4665 79004
4665 51759
4665 4664
4665 10318
4665 5425
4673 6152
4673 4676
4673 2778
4673 63893
4673 317772
4673 2339
4673 6166
4673 6173
4673 55188
4673 6139
4673 2342
4673 57669
4673 55153
4678 5928
4678 55500
4678 8370
4678 440686
4678 3021
4688 57662
4688 9882
4688 55031
4688 669
4691 51121
4702 4707
4702 4729
4702 4731
4702 816
4702 818
4702 4538
4702 51103
4702 4701
4702 4715
4702 4720
4702 4696
4702 4719
4702 4714
4702 4724
4702 28976
4702 4704
4702 55967
4702 4723
4702 4535
4702 4713
4702 4709
4702 4540
4702 4718
4702 4712
4702 4728
4702 23063
4702 126119
4702 4694
4705 4528
4705 80724
4705 23277
4705 221656
4705 1666
4705 23410
4705 8192
4705 79133
4705 64847
4705 89970
4705 1641
4705 55471
4705 10901
4706 54995
4706 6390
4706 57128
4706 2731
4706 2109
4706 9054
4706 90624
4711 4707
4711 83988
4711 4716
4711 345757
4711 4538
4711 51103
4711 4715
4711 51295
4711 4722
4711 28976
4711 4714
4711 4713
4711 4709
4711 4702
4711 374291
4711 4718
4711 84262
4711 4540
4711 4712
4722 4707
4722 4729
4722 4731
4722 4538
4722 51103
4722 51295
4722 4701
4722 4715
4722 4695
4722 4720
4722 4696
4722 4719
4722 29078
4722 28976
4722 4714
4722 4724
4722 4723
4722 4726
4722 79133
4722 4704
4722 55967
4722 4535
4722 4709
4722 4698
4722 4728
4722 4540
4722 4536
4722 4712
4726 4707
4726 4729
4726 587
4726 4731
4726 4716
4726 4538
4726 4701
4726 4715
4726 25852
4726 4695
4726 4720
4726 211
4726 4696
4726 4723
4726 64795
4726 4719
4726 57610
4726 4714
4726 4724
4726 4725
4726 79018
4726 4713
4726 5106
4726 80895
4726 4704
4726 55967
4726 54994
4726 4700
4726 4709
4726 4535
4726 4706
4726 116225
4726 81889
4726 4702
4726 4718
4726 4710
4726 4540
4726 4536
4726 4712
4726 4728
4726 84277
4726 4711
4726 4694
4733 10489
4733 55854
4733 127700
4733 28989
4735 989
4735 23157
4735 23176
4735 55752
4735 151011
4735 10801
4735 55964
4735 5414
4735 5413
4735 7169
4736 3008
4736 440689
4736 51121
4736 56829
4736 55035
4736 4869
4736 112840
4736 6166
4736 83759
4736 9733
4736 54865
4736 23029
4736 9933
4736 84248
4736 23378
4736 6142
4736 4193
4736 6156
4736 29997
4736 84186
4739 6009
4739 23276
4741 5339
4741 2801
4741 9118
4741 1674
4741 2670
4741 4747
4741 10763
4741 374654
4741 54461
4741 8139
4741 54535
4744 4747
4744 4741
4744 9118
4744 6894
4745 3913
4745 7837
4745 112858
4745 339324
4745 84034
4745 5214
4745 2192
4745 23363
4745 5442
4745 7078
4745 1111
4745 79979
4745 51162
4745 80817
4745 4147
4745 80007
4745 126433
4745 401115
4745 127253
4745 8425
4747 636
4747 23299
4747 286077
4747 9919
4747 9135
4747 91039
4747 29919
4751 91039
4751 92675
4753 81929
4753 199692
4753 7837
4753 94039
4753 84034
4753 4147
4753 444
4753 9923
4753 9810
4753 5442
4753 221504
4753 127253
4753 5077
4753 282809
4753 25886
4753 11151
4753 80817
4753 401115
4753 84231
4753 51162
4753 93974
4753 8425
4753 80169
4753 7695
4753 146909
4759 85379
4759 143884
4759 51070
4759 11130
4759 5195
4759 5830
4759 4854
4759 9817
4759 7023
4759 221120
4760 6925
4760 6929
4760 6938
4760 8110
4760 90070
4771 8500
4771 154810
4771 5082
4771 23270
4772 25852
4772 3158
4772 4289
4772 5351
4772 5530
4772 23363
4772 5534
4772 8482
4772 116225
4772 123355
4772 55172
4775 51684
4781 4782
4781 4774
4781 4784
4783 83931
4783 64326
4783 466
4783 1385
4792 23384
4792 54908
4792 4791
4792 5966
4792 5430
4792 5357
4792 4790
4792 55607
4792 5970
4792 64853
4792 283458
4792 84079
4792 5442
4792 6714
4792 5971
4792 90507
4792 55753
4792 55662
4792 56952
4792 23291
4792 1147
4792 64841
4792 4793
4792 57465
4792 387
4792 28985
4792 6917
4792 8562
4792 6905
4792 2787
4792 404093
4792 79624
4793 64425
4793 5966
4793 4791
4793 4790
4793 4163
4793 5970
4793 6908
4800 6675
4800 4199
4800 283458
4800 26136
4800 7322
4800 79068
4800 3927
4800 1979
4800 29082
4800 3157
4800 4802
4800 1992
4800 126298
4802 4790
4802 4801
4802 5444
4802 5446
4802 2021
4817 587
4817 9692
4817 7156
4817 29083
4817 55028
4817 6901
4817 23395
4817 10845
4817 79731
4817 55066
4817 7277
4817 23410
4817 80221
4817 5428
4817 285367
4817 2232
4817 2235
4817 29960
4817 788
4817 25934
4817 2356
4817 10295
4817 390916
4832 583
4832 283458
4832 4830
4832 654364
4832 4831
4832 585
4832 123016
4832 55218
4832 5195
4832 27241
4832 55212
4832 4833
4832 129880
4838 89970
4841 6421
4841 55269
4841 80209
4841 7051
4841 1474
4841 1512
4841 8908
4841 54790
4841 8710
4856 4790
4856 5970
4857 4858
4861 3312
4861 9915
4861 8165
4861 5567
4861 405
4861 81610
4861 55102
4861 54801
4861 10381
4861 81027
4861 22870
4861 58497
4861 131544
4861 9887
4861 25822
4869 51121
4869 6124
4869 80135
4869 339230
4869 55131
4869 6130
4869 10940
4869 57062
4869 117246
4869 9188
4869 55355
4869 6122
4869 643836
4869 54606
4869 55661
4869 84656
4869 4691
4869 84549
4869 57109
4869 64794
4869 10514
4869 25871
4869 23378
4869 29889
4869 64282
4869 6838
4869 23560
4869 9933
4869 4839
4869 4931
4869 29997
4869 9875
4869 6147
4869 54881
4869 64318
4869 55299
4869 23029
4869 64802
4869 1060
4869 205564
4869 6166
4869 168850
4869 285855
4869 84154
4869 26155
4869 10799
4869 317781
4869 692312
4869 10557
4869 54913
4869 10360
4869 144108
4869 138716
4869 10248
4878 3728
4878 1474
4878 144568
4878 7051
4878 4199
4878 3613
4878 37
4878 23203
4878 383
4878 56950
4878 6280
4878 6318
4878 6317
4878 9512
4878 79983
4878 3934
4878 148811
4878 51200
4878 79133
4878 55
4878 242
4878 1515
4878 23173
4878 3713
4878 84290
4878 1893
4878 121214
4878 55471
4878 247
4878 64146
4878 79153
4878 84033
4878 10654
4878 254552
4887 9044
4887 10985
4887 57038
4887 10844
4887 23066
4887 80789
4887 2232
4887 3064
4887 4976
4887 8933
4887 22796
4887 57511
4887 472
4887 8729
4887 9894
4887 5297
4887 23532
4887 10565
4887 26046
4887 57650
4887 7272
4887 9670
4887 23392
4887 57143
4887 375484
4887 64755
4887 84274
4887 23312
4887 54536
4887 79675
4887 10478
4887 115704
4887 57221
4887 2475
4887 80097
4887 2324
4887 29095
4887 26173
4887 113115
4887 79072
4887 60493
4887 10640
4887 253714
4887 25819
4887 126003
4887 2175
4887 51025
4887 80724
4887 23214
4887 84618
4887 2820
4887 222553
4900 55223
4900 84455
4907 23039
4907 28982
4907 57521
4907 11146
4907 112724
4907 9522
4907 23326
4907 83693
4907 9367
4907 54919
4907 2475
4907 23244
4907 9960
4907 391
4907 6542
4907 402
4907 55240
4907 51094
4907 55244
4907 381
4907 51128
4907 201931
4907 57602
4907 2697
4907 23446
4907 6567
4907 65010
4907 127829
4907 6535
4907 57216
4907 7852
4907 7026
4907 29785
4908 5834
4908 5836
4908 9587
4909 55128
4916 80724
4916 201266
4916 9692
4916 57521
4916 30844
4916 63897
4916 540
4916 5802
4916 3956
4916 55824
4916 23677
4916 79810
4916 10260
4916 23167
4916 2475
4916 2783
4916 59345
4916 201931
4916 25896
4916 57465
4916 56913
4916 3265
4916 7852
4916 1969
4916 387263
4916 8834
4916 91663
4916 284069
4927 8021
4927 4928
4927 57511
4927 55223
4927 23636
4927 54830
4939 5592
4939 31
4943 11337
4943 11345
4943 23710
4943 115209
4952 3633
4952 160
4952 5870
4952 5062
4952 55111
4952 54039
4956 10574
4956 10575
4956 7203
4956 60491
4956 10693
4956 908
4956 5717
4956 64847
4956 6950
4956 22948
4956 5713
4956 10576
4956 5082
4956 23172
4958 582
4958 317
4958 23598
4958 285362
4969 140460
4969 4884
4969 10695
4973 2153
4978 821
4978 4684
4978 54867
4978 100507680
4978 26232
4978 9320
4978 153364
4988 10985
4988 23039
4988 80185
4988 10844
4988 92255
4988 9816
4988 25839
4988 9144
4988 23041
4988 9670
4988 50628
4988 22796
4988 64328
4988 9183
4988 23503
4988 545
4988 64434
4988 79675
4988 221927
4988 54919
4988 5297
4988 60561
4988 51194
4988 63892
4988 23392
4988 57143
4988 253714
4988 472
4988 55055
4988 26173
4988 80097
4988 91949
4988 6526
4988 23534
4988 9382
4988 8560
4988 4709
4988 10735
4988 83548
4988 56994
4988 10640
4988 10162
4988 55732
4988 27229
4988 51537
4988 2175
4988 54808
4988 23214
4988 4512
4988 3064
4988 10426
4988 91137
4988 84342
4988 51104
5000 144811
5004 5005
5004 5730
5008 708
5008 3572
5008 55322
5008 163033
5008 80036
5009 1373
5009 8933
5009 2744
5009 64756
5009 81027
5009 23438
5009 2232
5009 25934
5009 5428
5009 55471
5009 79731
5017 51684
5019 64064
5019 2060
5020 6464
5020 60491
5020 8453
5020 9054
5020 7428
5023 2222
5023 51566
5023 8879
5023 283578
5023 285598
5023 90826
5023 11101
5023 64395
5023 89944
5023 115209
5023 64083
5023 55204
5023 55361
5023 23011
5025 79415
5025 8893
5025 5000
5025 9917
5025 1967
5025 2589
5025 5283
5025 23534
5025 79934
5025 8891
5025 8890
5025 55830
5025 131118
5025 3764
5025 56851
5026 821
5026 100507680
5026 64801
5026 22883
5026 10528
5026 221927
5026 4189
5026 55761
5026 23047
5026 6307
5026 57326
5026 23505
5026 10440
5026 57143
5026 23534
5026 84668
5026 3704
5026 9262
5026 84749
5026 1801
5026 56270
5026 9650
5026 2588
5028 114882
5028 286410
5028 10560
5028 142678
5028 80790
5028 2823
5028 728932
5034 51430
5034 57621
5036 51014
5050 5048
5055 8411
5055 8021
5055 23317
5055 10454
5055 3069
5055 4659
5055 23307
5055 22894
5055 5007
5055 64837
5055 94056
5055 11325
5055 5327
5055 4026
5055 5747
5055 89970
5055 2909
5055 326625
5055 6907
5055 28981
5055 5605
5055 79058
5055 80173
5055 51735
5055 57148
5055 51780
5055 8500
5055 92104
5055 6877
5055 83642
5055 27097
5068 60
5068 345651
5068 59
5071 23178
5071 7415
5071 8424
5071 5833
5078 2318
5093 5291
5093 3320
5093 3326
5093 730211
5093 11140
5093 1414
5093 5290
5093 5295
5093 4233
5093 2444
5095 7265
5095 5096
5098 56102
5098 57731
5098 79026
5098 55824
5098 135228
5098 5793
5098 2596
5098 2534
5098 7525
5098 6714
5098 92181
5098 203111
5098 79774
5098 1272
5098 2781
5098 999
5098 2776
5098 51299
5098 80820
5098 3265
5098 83461
5098 55584
5098 10544
5104 5045
5104 821
5104 23140
5104 375056
5104 4253
5104 79654
5104 51741
5104 26232
5104 3083
5106 5105
5106 9202
5106 9203
5106 92747
5106 79026
5106 727897
5106 55758
5106 7750
5106 55824
5106 211
5106 90070
5106 5284
5106 2596
5106 124220
5106 113146
5106 51297
5106 3494
5106 3493
5106 51684
5106 1755
5110 126133
5110 284114
5110 51071
5110 55066
5110 1841
5110 117177
5110 29919
5110 22934
5110 54800
5110 57542
5110 84078
5110 89890
5110 65263
5110 92799
5110 10006
5110 150223
5110 23276
5110 4123
5111 1017
5111 9768
5111 9134
5111 890
5111 891
5111 1026
5111 898
5127 219771
5127 151195
5127 5128
5127 5129
5127 1459
5127 79892
5127 1457
5127 22858
5127 2962
5128 50810
5128 5523
5128 23424
5128 57794
5128 1725
5128 5529
5128 64897
5128 55527
5129 3320
5129 3326
5129 730211
5129 9219
5129 2289
5129 2268
5129 65061
5129 728489
5133 293
5133 221079
5133 1603
5133 23001
5133 57521
5133 8933
5133 10564
5133 63897
5133 92105
5133 10908
5133 10166
5133 79651
5133 9213
5133 55969
5133 8034
5133 51367
5133 79085
5133 657
5133 382
5133 63917
5133 25896
5133 5781
5133 23039
5133 79064
5133 56994
5133 2710
5133 25819
5133 80167
5133 55863
5133 10447
5133 221955
5133 65010
5133 91689
5133 27229
5133 91137
5133 201627
5133 23677
5133 81855
5133 89796
5133 5780
5133 25829
5133 121665
5133 55366
5133 81894
5133 90550
5133 51750
5133 53
5133 167227
5137 5136
5137 5153
5137 23708
5144 5142
5155 55131
5155 10250
5155 64965
5155 6188
5155 9790
5155 120114
5155 2195
5155 708
5155 55037
5155 1736
5155 55216
5155 10412
5155 22907
5155 10153
5155 84656
5155 10514
5155 23223
5155 79633
5155 51121
5155 65095
5155 341640
5155 23077
5155 10969
5155 84294
5155 54881
5155 26155
5155 10240
5155 64969
5155 6166
5155 29997
5155 84311
5155 79039
5155 6209
5155 23029
5155 60488
5155 79050
5155 64318
5155 55299
5155 84059
5155 57050
5155 51650
5155 4193
5155 51264
5155 115416
5155 6138
5155 57129
5155 29889
5155 64951
5155 9933
5155 84154
5155 28998
5155 692312
5155 51263
5155 84811
5155 51258
5155 51023
5155 23211
5159 7314
5159 545
5159 5156
5159 5140
5159 3607
5159 221937
5159 5295
5159 55253
5159 161424
5159 55635
5159 23141
5159 657
5159 22862
5159 93
5159 10668
5159 3364
5159 3070
5159 5826
5159 23399
5162 8050
5162 1738
5162 5164
5162 5163
5162 5165
5162 5532
5162 5533
5162 5530
5162 1737
5162 5534
5162 5160
5162 54971
5162 2274
5163 5164
5163 8050
5163 283458
5163 8562
5163 51185
5165 5163
5165 5164
5165 3329
5165 8050
5165 1737
5165 27440
5165 1964
5165 5161
5165 5160
5165 728489
5166 5163
5166 5164
5166 5165
5166 79731
5170 3312
5170 26608
5170 5267
5170 51200
5170 139231
5170 90507
5173 26517
5173 84129
5173 26521
5174 81035
5174 613
5174 285527
5174 10257
5174 51654
5174 339451
5174 55114
5174 6584
5174 54529
5174 10455
5174 92799
5174 51133
5174 23510
5174 79734
5174 54442
5174 6533
5174 9189
5174 949
5174 80704
5174 90268
5174 9497
5174 26063
5174 400745
5174 6507
5174 1459
5174 54800
5174 9925
5174 8884
5175 3956
5176 3309
5176 83746
5176 7277
5176 57563
5179 996
5179 8697
5179 51433
5179 64682
5179 29945
5179 246184
5187 1407
5191 10574
5191 10575
5191 7203
5191 10693
5191 908
5191 10576
5191 79031
5191 10694
5191 6950
5191 22948
5191 5082
5191 7411
5191 5194
5199 145173
5199 147991
5199 55118
5199 51185
5202 51514
5202 5201
5202 8409
5202 8394
5202 7411
5202 5204
5202 8725
5202 25853
5202 81572
5202 23063
5202 51362
5202 1643
5202 5128
5202 10300
5202 26094
5202 253980
5202 2070
5202 6830
5202 8994
5203 5202
5203 10300
5203 5201
5203 54542
5203 56181
5203 7411
5203 23219
5203 5204
5203 81572
5203 54468
5203 348180
5203 10471
5203 7314
5203 84231
5203 27079
5203 26009
5203 10009
5203 474343
5203 169981
5203 1385
5203 121441
5203 54971
5203 11104
5203 1161
5203 1386
5209 5208
5209 5210
5209 23277
5211 5214
5211 7036
5212 3309
5212 1690
5214 5213
5217 60
5217 345651
5217 59
5217 24142
5217 55740
5217 1729
5217 23022
5217 64423
5217 645
5217 7408
5218 730211
5218 5128
5218 22858
5218 2268
5218 1026
5224 5223
5224 441531
5224 669
5232 5230
5245 51501
5251 55739
5261 27436
5261 5255
5261 5256
5261 51422
5261 5571
5261 5564
5261 5565
5261 5257
5261 5260
5261 9869
5261 5562
5261 387119
5261 165215
5267 55033
5268 84717
5268 5357
5268 643752
5268 9877
5268 217
5268 9406
5268 9879
5268 83939
5268 7443
5268 3157
5268 80218
5268 8724
5268 865
5269 5271
5269 5327
5270 5327
5271 84898
5271 399665
5271 4841
5271 9878
5275 7268
5275 8315
5275 112770
5275 25994
5275 6622
5275 4919
5275 119
5275 84886
5275 51100
5275 55108
5275 51759
5275 100526737
5275 80196
5275 65125
5277 7185
5277 4057
5292 80153
5292 196513
5292 55802
5292 1656
5292 4140
5292 26094
5296 5291
5296 115106
5296 54930
5296 5295
5296 8503
5296 1102
5297 4744
5297 5650
5297 3728
5297 23352
5297 1828
5297 3713
5297 3034
5297 144568
5297 7051
5297 374897
5297 728233
5297 6280
5297 84659
5297 810
5297 79983
5297 8710
5297 3106
5297 2312
5297 121214
5297 5275
5297 131
5297 145264
5297 1893
5297 1041
5297 1824
5297 79887
5297 1410
5297 5055
5297 1890
5297 4014
5297 342897
5297 11072
5297 2125
5303 51363
5305 8396
5305 84717
5305 9221
5305 3899
5305 6949
5305 57669
5305 23317
5305 23476
5305 6046
5305 8019
5305 280636
5305 22985
5305 23524
5305 23131
5305 4299
5305 8394
5305 23168
5305 7343
5305 6305
5305 23067
5305 147339
5305 92335
5305 8546
5305 23189
5305 6794
5305 27125
5305 4300
5305 4298
5305 22982
5305 55425
5305 9360
5305 5411
5305 92345
5305 10921
5305 79837
5305 11129
5305 56852
5305 80232
5305 51719
5305 2962
5305 26093
5305 23382
5305 10768
5305 92922
5305 26985
5305 25957
5305 55840
5305 60313
5305 55677
5305 29072
5305 57703
5305 22936
5305 23082
5305 23210
5305 114823
5305 57680
5305 80205
5305 80237
5305 80223
5305 8776
5305 23644
5305 7862
5305 55437
5305 4795
5305 9722
5305 55159
5305 904
5305 113026
5305 84206
5305 51320
5305 8178
5305 30827
5305 79576
5305 64897
5305 10929
5305 23013
5305 5300
5308 23382
5308 10768
5308 90506
5316 5087
5316 5089
5316 80714
5316 64601
5316 11332
5328 5270
5328 55034
5329 10381
5329 120071
5329 9215
5329 5585
5329 7837
5329 2720
5329 8720
5329 57544
5329 6901
5329 3913
5329 56983
5329 84892
5329 410
5329 2588
5329 2131
5329 22856
5329 337876
5329 1663
5329 100288406
5329 7277
5329 4017
5329 57143
5329 4124
5329 285203
5329 4669
5329 4189
5329 8509
5329 3340
5329 6448
5329 153642
5329 170384
5329 728577
5329 4121
5329 11282
5329 7155
5329 55300
5329 51449
5329 5125
5329 4249
5329 10536
5329 285367
5329 2730
5329 411
5329 3364
5329 9833
5329 90187
5329 9797
5329 200895
5329 10901
5329 79694
5329 25819
5329 5360
5329 6484
5329 7337
5329 4122
5329 6787
5329 656
5329 7517
5329 254394
5341 84128
5347 9701
5347 394
5347 9043
5347 23299
5347 79866
5347 252983
5347 2072
5347 7110
5347 26064
5347 23164
5347 11073
5347 400793
5347 133619
5347 29110
5347 57506
5347 9722
5347 23314
5348 63877
5348 57120
5348 79896
5348 51382
5348 10397
5348 56952
5348 65009
5348 57446
5348 56655
5348 2644
5351 3187
5351 5352
5351 399664
5351 1284
5351 79868
5351 64397
5351 10609
5351 3169
5351 7373
5351 4957
5351 1277
5351 1287
5351 1282
5351 1288
5351 10733
5351 1292
5351 10523
5351 1291
5351 10179
5351 80781
5351 84570
5351 1289
5351 55071
5351 159090
5351 146909
5351 51780
5351 8446
5354 80143
5354 347862
5354 7905
5354 7871
5354 6801
5354 29888
5354 132720
5354 85369
5354 6253
5354 4893
5354 55905
5354 92840
5354 26127
5356 56949
5356 55094
5356 60625
5356 27339
5356 51340
5356 988
5356 9716
5356 143884
5356 10286
5356 57461
5356 55180
5358 5357
5358 151230
5360 821
5360 85450
5360 7368
5360 57669
5360 83440
5360 89944
5360 5908
5360 54928
5360 388650
5360 200895
5360 23231
5360 84750
5360 51809
5364 3043
5364 3040
5364 23676
5371 4695
5371 57120
5371 4719
5371 63891
5371 7278
5371 56270
5371 10197
5372 445582
5372 341208
5372 391123
5372 5373
5372 54870
5372 147409
5372 11072
5378 79026
5378 55824
5378 3007
5378 5702
5378 5834
5378 9341
5378 3265
5378 2787
5406 3915
5406 5408
5406 55316
5406 285362
5406 55500
5406 126208
5406 55311
5407 9254
5407 23670
5407 197131
5407 4884
5407 23304
5407 84059
5407 54972
5407 8516
5411 9774
5411 9967
5411 8899
5411 26093
5411 55421
5411 23524
5411 5930
5411 56949
5411 79882
5411 51340
5411 81839
5411 58506
5411 55696
5411 9716
5411 9360
5411 57216
5411 10921
5411 22985
5411 9775
5411 10450
5411 51362
5411 22794
5411 55425
5411 84248
5411 4820
5411 10210
5411 1659
5411 9722
5411 57461
5411 10772
5411 1196
5420 116835
5420 259217
5420 9043
5420 3614
5423 7508
5423 11198
5423 7515
5423 3980
5423 55775
5423 10038
5423 142
5423 6749
5423 200558
5423 8969
5423 317772
5423 594
5423 54840
5423 593
5423 11284
5425 5536
5425 5980
5425 10714
5425 5424
5425 57804
5425 8974
5426 3312
5426 5427
5427 56655
5427 54107
5427 49854
5427 66002
5429 79026
5429 653269
5429 60
5429 345651
5429 7277
5433 5436
5433 79871
5433 5430
5433 81488
5433 58490
5433 55197
5433 5431
5433 5439
5433 9400
5433 5434
5433 5441
5433 51184
5434 5436
5434 171568
5434 84172
5434 25885
5434 11128
5434 55718
5434 5430
5434 55703
5434 8725
5434 9533
5434 661
5434 1459
5434 5438
5434 10621
5434 10849
5434 1457
5434 79871
5434 6830
5434 64425
5434 51184
5434 1460
5434 81488
5434 5499
5434 92797
5434 25855
5434 5441
5434 10622
5434 10623
5434 55011
5434 7982
5434 9400
5434 51728
5434 51385
5434 144097
5436 79871
5436 5430
5436 55197
5436 58506
5436 23248
5436 9400
5436 5431
5436 11321
5436 5439
5436 5438
5436 5432
5436 5441
5436 5437
5436 9441
5436 9150
5436 90390
5443 150465
5443 23352
5443 262
5443 1874
5443 80311
5444 112724
5444 221154
5444 94097
5444 5446
5444 4712
5445 3309
5445 116969
5445 9254
5445 3643
5445 84918
5445 81831
5445 955
5445 84892
5445 9860
5445 5167
5445 949
5445 29954
5445 23304
5445 7368
5445 153642
5445 3655
5445 26507
5445 728577
5445 1956
5445 124446
5445 10402
5445 89782
5445 55959
5445 57463
5445 3676
5445 990
5445 8073
5445 55819
5445 20
5445 8722
5445 5528
5445 64093
5450 11101
5467 7314
5467 4193
5467 4194
5467 51605
5467 10381
5467 55072
5468 114984
5469 81857
5469 9968
5469 116931
5469 9969
5469 9442
5469 51003
5469 9441
5469 5430
5469 23389
5469 5433
5469 10025
5469 9282
5469 90390
5469 9439
5469 51586
5469 55090
5469 10001
5469 29079
5469 80306
5469 9440
5469 55588
5469 79871
5469 6837
5469 9862
5469 84246
5469 9477
5469 23097
5469 1024
5469 112950
5469 400569
5471 11164
5475 3312
5481 7389
5494 3636
5494 5859
5494 5495
5494 51750
5495 25938
5495 25917
5495 9637
5495 286257
5495 669
5499 5511
5499 23368
5499 7159
5499 81572
5499 23228
5499 10848
5499 55183
5499 9372
5499 84687
5499 55607
5499 2998
5499 2997
5499 170954
5499 157313
5499 79657
5499 11128
5499 23513
5499 55227
5499 113246
5499 284352
5499 26128
5499 4288
5499 56252
5499 57082
5499 79834
5499 51729
5499 9765
5499 55914
5499 440275
5499 5504
5499 8725
5499 8607
5499 8036
5499 9972
5499 5500
5499 54976
5499 81930
5499 317762
5499 11228
5499 5514
5499 26115
5499 65979
5499 286262
5499 81566
5499 163882
5499 6992
5499 11007
5499 55718
5499 64651
5499 5509
5499 8045
5499 57594
5499 6830
5501 23368
5501 7159
5501 5511
5501 5504
5501 10848
5501 55183
5501 9372
5501 57082
5501 4288
5501 11128
5501 55607
5501 84687
5501 2997
5501 170954
5501 79657
5501 23513
5501 55227
5501 23228
5501 26128
5501 84919
5501 56252
5501 55718
5501 79980
5501 79834
5501 9765
5501 55914
5501 23076
5501 440275
5501 8725
5501 81572
5501 8036
5501 22853
5501 9972
5501 5499
5501 5500
5501 157313
5501 81930
5501 222658
5501 26115
5501 79871
5501 9627
5501 10403
5501 51729
5501 317762
5501 83540
5501 5514
5501 286262
5501 81566
5501 11228
5501 163882
5501 114823
5501 6992
5501 11007
5501 54976
5501 65979
5501 55703
5501 89801
5501 8045
5501 255057
5502 59
5502 58
5502 133746
5507 2998
5507 2997
5507 60496
5507 8987
5507 10587
5507 90070
5507 2992
5507 5509
5507 2787
5510 5501
5510 5499
5516 9857
5516 57464
5516 85369
5516 78994
5516 253143
5516 6801
5516 29966
5516 29888
5516 8030
5516 55171
5516 80143
5516 11116
5516 9989
5516 23141
5516 5519
5516 5518
5516 5527
5516 5528
5516 5525
5516 5529
5516 7871
5516 55844
5516 5520
5516 51400
5516 55917
5516 25843
5516 8500
5516 2235
5516 55012
5516 28227
5516 151648
5516 83992
5516 26127
5516 55311
5522 7203
5522 908
5522 10576
5522 10574
5522 23235
5522 6950
5522 5519
5522 5518
5522 22948
5522 5521
5522 55596
5522 5515
5522 220134
5522 10179
5522 155061
5522 221150
5522 159090
5522 79269
5522 51278
5522 23255
5522 116224
5522 56256
5522 55038
5522 29803
5523 51157
5523 8994
5523 126374
5523 9859
5523 5519
5523 5518
5523 5515
5523 4026
5523 51512
5523 10024
5524 151987
5530 5534
5530 4776
5530 23387
5533 5532
5533 23387
5533 4772
5533 5534
5533 4776
5533 2932
5533 2931
5533 10489
5546 3313
5546 10498
5546 51340
5546 79173
5546 2160
5546 10286
5546 84076
5546 11124
5546 4059
5549 262
5549 7373
5549 10970
5549 55128
5549 11167
5549 10901
5553 81027
5553 80232
5553 100507680
5553 10443
5553 10794
5553 114928
5553 445582
5553 25852
5553 2588
5553 4289
5553 9510
5553 56181
5553 23405
5553 10296
5553 7277
5553 57610
5553 10048
5553 64795
5553 23178
5553 22870
5553 79018
5553 64222
5553 79868
5553 2295
5553 2294
5553 54994
5553 221806
5553 116225
5553 170384
5553 51646
5553 26133
5553 3949
5553 5125
5553 1856
5553 57190
5553 57568
5553 23053
5553 65094
5553 51385
5553 9509
5557 5422
5557 5558
5557 23649
5564 81027
5564 63897
5564 7277
5564 5562
5564 5563
5564 23438
5564 6787
5564 5565
5564 152992
5565 2997
5565 5562
5565 5563
5565 8987
5565 5834
5565 2992
5565 4703
5565 7957
5567 5575
5567 5573
5567 664618
5567 11215
5567 5577
5567 5576
5567 10142
5567 100134230
5567 55755
5567 8165
5567 5566
5567 5568
5567 2289
5567 9465
5567 9495
5567 1859
5567 2109
5567 23432
5568 3312
5568 7314
5568 5577
5568 10142
5568 100134230
5568 8165
5568 9495
5568 9465
5568 5575
5568 5573
5568 2021
5568 283237
5571 347688
5571 492
5571 5562
5571 5563
5571 5564
5571 5565
5571 112770
5571 91749
5571 29988
5573 5575
5573 11215
5573 30968
5573 5566
5573 445815
5573 10566
5573 23432
5573 22852
5573 9189
5577 8165
5577 11215
5577 5576
5577 10142
5577 11214
5577 100134230
5577 55755
5577 5566
5577 11217
5577 445815
5577 4133
5577 9465
5577 124220
5577 9495
5577 278
5577 5613
5577 131544
5577 5575
5577 5573
5577 80018
5578 5582
5578 5579
5578 8394
5578 79801
5578 121512
5578 8446
5578 23014
5578 5583
5578 2730
5578 56910
5588 7572
5588 9854
5589 10531
5589 7249
5589 5195
5589 7277
5589 11001
5589 6790
5589 10381
5589 22820
5589 201627
5589 1949
5589 197258
5590 3993
5590 5584
5590 3996
5590 84552
5590 50855
5590 8878
5590 2631
5590 9578
5590 23286
5590 90933
5592 7586
5592 5747
5597 8924
5597 84461
5597 213
5597 7576
5597 168374
5597 126017
5597 7553
5597 2244
5597 335
5597 3501
5597 8550
5597 718
5597 7018
5597 3240
5597 5265
5597 3043
5597 3040
5597 197
5597 2243
5597 6318
5597 5004
5597 2266
5599 5601
5599 284403
5599 11101
5599 9196
5599 1850
5601 3009
5601 5268
5601 11072
5601 11187
5601 131578
5602 10693
5602 10576
5602 414301
5603 728378
5605 664618
5605 3327
5605 730211
5605 3323
5605 5604
5605 7277
5605 25819
5607 5598
5607 10746
5607 4215
5607 11140
5607 84231
5607 80007
5608 5606
5608 1469
5617 3120
5624 5627
5624 285220
5624 7388
5624 64146
5624 7474
5625 3312
5625 3310
5625 3306
5625 7277
5625 8315
5631 27436
5631 664618
5631 5635
5631 5636
5631 9397
5631 4715
5631 221823
5631 55755
5631 4798
5631 55140
5631 5357
5631 7314
5631 6192
5631 1998
5631 25855
5631 2962
5631 30827
5634 5631
5634 5635
5634 5636
5634 5558
5634 9397
5634 3632
5635 10625
5635 5636
5636 10625
5636 5575
5636 57452
5636 8216
5636 221823
5636 85440
5636 891
5636 8774
5636 2342
5636 10490
5641 10954
5641 10533
5645 10381
5645 81027
5645 3309
5645 2335
5645 10220
5645 3676
5653 10381
5653 7277
5653 9425
5653 56851
5655 80153
5655 390327
5664 55666
5664 27246
5669 81027
5669 120114
5669 1147
5669 3551
5669 23753
5669 6388
5669 3913
5669 1954
5669 31
5669 1964
5669 7277
5669 5672
5669 6653
5669 23293
5669 10577
5669 1917
5669 157567
5669 4811
5669 7373
5669 26577
5669 29967
5669 64410
5669 1951
5669 79600
5669 1363
5669 9374
5671 5678
5671 5669
5671 157567
5678 5669
5678 529
5678 9728
5678 23127
5678 79801
5678 23780
5678 317762
5678 79830
5678 29068
5678 1951
5680 26330
5680 5672
5682 84262
5682 5683
5682 5684
5682 5687
5682 23198
5682 5688
5682 5720
5682 5695
5682 51371
5682 5686
5682 389362
5682 5685
5682 56984
5682 5693
5682 5692
5682 5721
5682 8624
5682 5698
5689 5707
5689 5685
5689 5688
5689 143471
5689 23198
5689 5683
5689 5682
5689 5684
5689 5704
5689 5687
5689 5717
5689 5720
5689 51371
5689 5695
5689 5713
5689 25793
5689 5686
5689 5694
5689 56984
5689 5721
5689 5692
5689 5693
5689 8624
5689 5698
5690 5683
5690 5682
5690 5684
5690 5689
5690 5687
5690 23198
5690 5688
5690 5720
5690 5685
5690 5695
5690 55122
5690 51371
5690 5686
5690 56984
5690 5717
5690 5694
5690 5692
5690 5691
5690 5721
5690 5693
5690 8624
5690 9491
5690 25793
5691 5707
5691 5719
5691 5720
5691 5683
5691 5682
5691 5684
5691 5689
5691 5687
5691 5709
5691 143471
5691 5688
5691 5717
5691 5706
5691 5702
5691 5704
5691 5700
5691 5705
5691 5708
5691 51526
5691 5721
5691 5685
5691 10213
5691 5701
5691 5695
5691 5714
5691 5713
5691 5718
5691 25793
5691 51371
5691 9861
5691 23198
5691 56984
5691 5710
5691 10197
5691 79647
5691 55122
5691 5694
5691 5692
5691 80011
5691 8624
5691 9491
5691 5693
5691 5698
5691 5699
5691 84262
5691 389362
5691 51255
5691 2187
5692 5683
5692 5684
5692 5687
5692 23198
5692 143471
5692 5688
5692 5717
5692 5720
5692 5695
5692 25793
5692 51371
5692 5686
5692 5685
5692 56984
5692 5694
5692 5693
5692 5721
5692 8624
5692 9491
5692 5698
5695 5683
5695 5684
5695 5687
5695 5709
5695 23198
5695 143471
5695 5688
5695 5717
5695 5720
5695 5685
5695 80018
5695 25793
5695 51371
5695 5686
5695 5693
5695 5694
5695 5721
5695 8624
5695 84262
5695 9491
5695 5698
5698 5707
5698 5719
5698 5683
5698 9958
5698 5684
5698 5687
5698 5709
5698 23198
5698 143471
5698 5688
5698 5717
5698 5706
5698 5702
5698 5690
5698 5720
5698 5704
5698 5700
5698 5705
5698 5708
5698 51526
5698 10213
5698 51371
5698 5701
5698 5714
5698 5713
5698 5718
5698 9861
5698 5686
5698 5685
5698 10197
5698 5721
5698 1158
5698 5693
5698 8624
5698 80011
5698 5710
5698 84262
5698 51255
5698 9491
5698 25793
5698 389362
5700 5707
5700 5706
5700 5702
5700 5704
5700 5708
5700 5716
5700 5718
5700 573
5701 84461
5701 8243
5701 9126
5701 5702
5701 5704
5701 5700
5701 8776
5701 5718
5701 5885
5702 5707
5702 26064
5702 57325
5702 26009
5702 5704
5702 55689
5702 547
5702 23095
5702 10454
5702 114984
5702 5706
5702 5708
5702 4798
5702 5716
5702 7164
5702 23219
5702 150864
5702 132660
5702 9349
5702 26147
5702 5718
5702 55791
5702 23269
5702 9861
5702 51562
5702 2962
5702 23164
5702 23102
5702 7871
5702 57680
5702 56288
5702 6871
5702 2617
5702 9618
5702 1939
5702 440275
5702 83746
5702 169436
5702 5190
5702 1998
5702 116461
5702 121441
5702 65244
5702 81610
5702 79036
5702 55054
5702 57506
5702 51035
5702 6322
5702 84153
5702 115939
5702 9138
5702 1876
5702 30827
5702 399664
5702 6885
5702 57787
5702 51531
5704 5707
5704 4642
5704 57678
5704 2318
5704 5717
5704 10592
5704 5706
5704 5708
5704 5716
5704 80227
5704 8458
5704 22930
5704 9703
5704 79036
5705 5719
5705 5707
5705 5702
5705 11016
5705 57448
5705 10928
5705 8636
5705 7375
5705 25839
5705 727851
5705 9648
5705 84220
5705 80143
5705 5704
5705 5700
5705 5709
5705 57215
5705 5717
5705 5706
5705 9861
5705 5965
5705 862
5705 5708
5705 5716
5705 10213
5705 121457
5705 5701
5705 11047
5705 5718
5705 6801
5705 51061
5705 5710
5705 51134
5705 6293
5705 220134
5705 80227
5705 5082
5705 29079
5705 25843
5705 55741
5705 28964
5705 7189
5705 85450
5705 85369
5705 26127
5705 5592
5705 3043
5711 5707
5711 5719
5711 5709
5711 5717
5711 5706
5711 5702
5711 5704
5711 5700
5711 5705
5711 5708
5711 5716
5711 11047
5711 5701
5711 5714
5711 5713
5711 5718
5711 9861
5711 5710
5713 5707
5713 5719
5713 55275
5713 3895
5713 56254
5713 5709
5713 5717
5713 5702
5713 5704
5713 5700
5713 5705
5713 5708
5713 10213
5713 11047
5713 5718
5713 9861
5713 51377
5713 5710
5713 131578
5713 1039
5713 28952
5713 80227
5713 221927
5713 81559
5713 55049
5714 5713
5714 5718
5714 1856
5715 5702
5715 5706
5715 79033
5715 208
5718 5707
5718 5719
5718 5704
5718 5709
5718 5717
5718 5706
5718 9861
5718 5708
5718 10213
5718 8663
5718 5716
5718 51386
5718 3646
5718 5710
5718 169436
5718 81559
5727 79937
5727 11285
5727 9254
5727 54928
5727 57556
5727 54972
5727 5066
5727 3107
5727 3105
5727 25864
5727 3685
5727 23654
5727 8509
5727 8459
5727 26507
5727 84892
5727 113189
5727 56928
5727 2131
5727 5167
5727 55761
5727 4884
5727 1690
5727 444
5727 1956
5727 7368
5727 3679
5727 2683
5727 55959
5727 55501
5727 4124
5727 153642
5727 3655
5727 81831
5727 10402
5727 22856
5727 781
5727 167127
5727 4249
5727 92370
5727 2650
5727 80781
5727 200895
5727 9469
5727 170384
5727 20
5727 7903
5727 55819
5727 6484
5727 256435
5727 3676
5727 374378
5727 23670
5727 79414
5727 11120
5727 7049
5727 64146
5730 1124
5733 8502
5733 5291
5733 8893
5733 1967
5733 23066
5733 10527
5733 6548
5733 55027
5733 124245
5733 55705
5733 4238
5733 113174
5733 84919
5733 79990
5733 93
5733 92
5733 23181
5733 8890
5733 64328
5733 283578
5733 51635
5733 57703
5733 285598
5733 5411
5733 10526
5733 79651
5733 10921
5733 114882
5733 57326
5733 9855
5733 441250
5733 493
5733 5296
5733 29941
5733 10844
5733 161424
5733 85440
5733 2052
5733 5318
5733 27173
5733 23534
5733 116150
5733 657
5733 7343
5733 8892
5733 2064
5733 374986
5733 2324
5733 8891
5733 338692
5733 29911
5733 115704
5733 23355
5733 23236
5733 55732
5733 25894
5733 91663
5733 146223
5733 9772
5733 9847
5737 79143
5737 479
5737 491
5737 492
5737 6575
5737 80331
5737 84272
5737 80762
5739 10844
5739 221079
5739 5311
5739 55240
5739 6548
5739 56996
5739 6558
5739 3312
5739 202052
5739 4238
5739 8733
5739 6522
5739 80727
5739 535
5739 121260
5739 10052
5739 491
5739 23042
5739 57231
5739 2710
5739 3156
5739 2030
5739 54919
5739 9990
5739 9213
5739 286410
5739 7779
5739 84272
5739 27347
5739 2535
5739 6542
5739 114882
5739 11146
5739 10723
5739 55362
5739 203859
5739 7357
5739 1896
5739 57575
5739 6535
5739 374395
5739 9725
5739 89978
5739 7026
5739 345778
5739 80131
5739 55113
5739 51439
5739 91137
5739 79065
5739 55244
5739 256471
5739 2812
5739 23556
5745 55192
5745 79143
5745 479
5745 84720
5745 56996
5745 51075
5745 4976
5745 6522
5745 56928
5745 6560
5745 7779
5745 6646
5745 9236
5745 23446
5745 51092
5745 115704
5745 286410
5745 55244
5745 8560
5745 3992
5745 79607
5745 23400
5745 84920
5745 399909
5745 80724
5745 81537
5756 3383
5756 57103
5771 1289
5777 5782
5780 391123
5780 221301
5782 9131
5782 9050
5782 5829
5782 6464
5784 84129
5784 9223
5784 260425
5784 252983
5784 10413
5786 5791
5786 2885
5786 10260
5786 54529
5786 1534
5786 79695
5786 3956
5786 219931
5791 527
5796 3913
5796 8455
5796 9254
5796 1889
5796 7284
5796 23491
5796 79867
5796 53353
5796 3643
5796 7837
5796 781
5796 22795
5796 3911
5796 135228
5796 56983
5796 153642
5796 130507
5796 410
5796 2588
5796 22901
5796 3912
5796 26018
5796 949
5796 8754
5796 4864
5796 64420
5796 1292
5796 285203
5796 5362
5796 1956
5796 92922
5796 9486
5796 1291
5796 4189
5796 79937
5796 4126
5796 8516
5796 411
5796 91147
5796 2192
5796 950
5796 170384
5796 51148
5796 56605
5796 131566
5796 57463
5796 5125
5796 3909
5796 8722
5796 590
5796 3676
5796 374378
5796 100507436
5796 10536
5796 655
5796 7474
5796 4122
5796 386724
5796 157567
5796 8692
5798 5799
5798 3134
5798 54867
5798 9645
5798 79714
5798 9905
5798 83440
5798 124936
5798 256471
5801 5594
5801 1432
5810 7541
5810 5883
5817 57510
5817 5983
5817 9917
5817 64801
5817 545
5817 987
5817 79465
5817 29880
5817 79671
5817 23788
5817 5869
5817 8443
5817 1947
5817 10672
5817 11065
5817 10988
5817 5495
5817 55915
5817 440138
5817 720
5817 2820
5817 253714
5817 55361
5817 84749
5817 3070
5817 23214
5817 6774
5817 493856
5817 6259
5817 84961
5817 50937
5817 79137
5817 8744
5817 5768
5819 145264
5819 53339
5819 59344
5824 259266
5824 4642
5824 55930
5824 4645
5824 4644
5824 5827
5824 22856
5824 51170
5824 4247
5824 23400
5824 55711
5824 9917
5824 128239
5824 9941
5824 26035
5824 84319
5824 149175
5824 55218
5824 2131
5824 55288
5824 8504
5824 135114
5824 401541
5824 84899
5824 1537
5824 6646
5824 158747
5824 2590
5824 25953
5824 9653
5824 79594
5824 25875
5824 53635
5824 54814
5824 23197
5824 285315
5824 89944
5824 51097
5824 80146
5824 145226
5824 8458
5824 57190
5824 26090
5824 51714
5824 54996
5824 57452
5824 126792
5824 55052
5824 57106
5824 201164
5824 9409
5824 192286
5824 56548
5831 11164
5831 29920
5831 23008
5831 65263
5833 3636
5859 3376
5859 2058
5859 7965
5859 5917
5859 1615
5859 4141
5859 9255
5859 9521
5859 51520
5861 4218
5861 81876
5861 54832
5861 1122
5861 1121
5861 2664
5861 2665
5861 5875
5861 1917
5864 1122
5864 1121
5864 94121
5864 5865
5864 2665
5864 2664
5864 55034
5864 83452
5864 90113
5864 29098
5866 117177
5866 284114
5866 8541
5866 84938
5866 154796
5866 4218
5866 10147
5866 92922
5866 10133
5866 85313
5868 5878
5868 1122
5868 1121
5868 11101
5868 2665
5868 2664
5868 5876
5868 5875
5874 94122
5874 84958
5874 94121
5874 1122
5874 1121
5874 54843
5874 2629
5874 55088
5874 94120
5874 950
5874 56898
5875 10652
5875 2597
5875 1122
5875 1121
5875 25911
5876 3632
5876 23215
5876 266971
5876 23396
5876 8394
5876 11215
5876 5064
5876 4854
5876 4853
5876 79892
5876 79866
5876 84142
5876 57658
5876 51592
5876 4172
5876 375743
5876 84961
5876 22836
5876 3265
5876 4893
5876 5829
5876 57799
5876 57826
5876 5911
5876 5875
5876 9459
5876 23597
5876 7803
5876 8073
5876 5567
5876 203259
5876 221937
5876 8648
5876 54584
5876 51361
5876 28964
5876 9815
5876 84988
5876 92092
5876 79605
5876 79979
5876 10652
5878 1122
5878 1121
5878 346562
5878 2664
5878 2665
5879 2885
5879 6009
5879 5910
5879 84231
5879 23649
5879 5881
5879 144811
5880 5881
5880 5910
5880 63916
5880 1793
5884 5984
5884 5982
5884 5983
5885 9126
5885 8243
5885 345651
5885 10735
5885 10274
5885 23047
5885 23244
5885 8975
5885 23063
5885 27127
5887 7508
5887 55768
5887 29761
5887 84301
5887 83892
5887 10277
5887 114781
5889 5780
5889 317719
5889 151278
5891 3007
5891 55163
5891 80218
5892 23463
5892 83990
5892 57728
5892 54903
5899 5832
5899 7174
5899 88455
5899 57510
5899 5066
5899 1629
5899 1432
5901 10204
5901 8021
5901 5905
5901 3837
5901 727851
5901 5903
5901 729857
5901 84220
5901 3840
5901 9787
5901 9972
5901 29098
5901 55705
5901 23636
5901 157313
5901 79647
5901 100131211
5901 1104
5901 121457
5901 23306
5910 7343
5910 56980
5910 58473
5910 5906
5910 5908
5910 148252
5910 79171
5910 5881
5914 5915
5914 6257
5916 5914
5916 55228
5916 5934
5916 6257
5916 131368
5916 3763
5917 3376
5917 9255
5917 2058
5917 7965
5917 1615
5917 4141
5917 9521
5917 51520
5917 123283
5917 5447
5917 5819
5931 4863
5931 8819
5931 3065
5931 3066
5931 5927
5931 5926
5931 25942
5931 23309
5931 57473
5931 54815
5931 79595
5931 257218
5931 57649
5931 51742
5931 25925
5931 23090
5931 8932
5931 53615
5931 1107
5931 1108
5931 26038
5931 9219
5931 57504
5931 5928
5931 23512
5931 84312
5931 8467
5931 6594
5931 57798
5931 79685
5931 2146
5931 2186
5931 286826
5931 8726
5931 8099
5931 3621
5931 64426
5931 53335
5931 3607
5931 221937
5931 64925
5931 25842
5931 83987
5931 6299
5931 57621
5931 22823
5931 57597
5931 127687
5935 10419
5935 60491
5935 51067
5935 400961
5935 55577
5935 51335
5935 57505
5935 27349
5935 25917
5936 55131
5936 10940
5936 9816
5936 9188
5936 7675
5936 643836
5936 147923
5936 1736
5936 22984
5936 10969
5936 5930
5936 10528
5936 84656
5936 26156
5936 57109
5936 10498
5936 51121
5936 57062
5936 9875
5936 23378
5936 317772
5936 4931
5936 84294
5936 84135
5936 9941
5936 10775
5936 54881
5936 58506
5936 10885
5936 23560
5936 51538
5936 6166
5936 10607
5936 6125
5936 84128
5936 6161
5936 55299
5936 4839
5936 79682
5936 79039
5936 134430
5936 55003
5936 10799
5936 29889
5936 55839
5936 9841
5936 84154
5936 23160
5936 317781
5936 30836
5936 1060
5936 54475
5936 10557
5936 54464
5936 692312
5936 5822
5936 84811
5936 10248
5936 138716
5950 25821
5950 54800
5950 661
5954 23384
5954 399687
5954 55607
5954 56270
5954 64856
5954 92906
5954 138428
5954 10193
5957 79634
5957 9367
5957 51501
5959 84301
5959 283458
5959 64841
5966 4794
5966 4791
5966 4790
5966 5970
5966 115939
5966 79155
5968 5967
5971 6601
5971 6604
5971 6603
5971 6602
5971 4794
5971 6595
5971 4791
5971 5966
5971 4790
5971 1486
5971 5970
5971 79155
5971 27252
5977 6605
5977 8289
5977 57492
5977 6601
5977 6599
5977 6595
5977 6597
5977 6604
5977 6603
5977 6602
5977 6598
5977 9275
5977 86
5977 51412
5977 6760
5977 26039
5984 79915
5984 5981
5984 5983
5984 5982
5984 6883
5984 6878
5984 2043
5984 6873
5984 63922
5984 54921
5984 5810
5984 965
5984 51616
5985 79915
5985 5981
5985 5984
5985 5983
5985 5982
5985 5884
5985 79075
5985 63922
5985 54921
5985 5925
5987 3959
5987 54820
5991 80013
5991 140886
5991 93185
5993 23283
5993 64864
5993 8625
5993 57763
5993 5994
5996 32
5997 51765
5997 22981
5997 10988
5997 5783
5997 145282
5997 6873
5997 84078
5997 252983
5997 51156
5997 85369
5998 23176
5998 151011
5998 4735
5998 55075
5998 7745
5998 100101467
5998 7572
5998 10794
5998 5966
5998 1384
5998 151230
5998 81689
5998 9260
5998 10970
5998 8935
5998 9726
5998 23510
5998 79734
5998 55663
5998 7464
5998 1947
5998 1948
5998 1949
5998 122961
5998 9778
5998 80817
5998 55722
5998 57786
5998 79065
5998 54800
5998 84307
5998 388569
5999 9581
6003 9391
6003 151278
6003 286826
6003 51593
6003 6504
6009 7314
6009 3920
6009 58477
6014 8216
6015 2244
6015 2243
6015 35
6015 2266
6015 3065
6016 79012
6016 8216
6016 6014
6016 9587
6035 6050
6035 79074
6035 64802
6035 8896
6036 126006
6037 653269
6037 60
6037 345651
6037 59
6037 640
6037 22979
6037 10422
6037 63891
6037 6050
6037 2781
6037 9453
6037 54676
6049 240
6049 427
6049 114990
6094 9517
6097 2720
6097 404734
6097 5476
6097 10647
6097 7157
6102 23039
6102 30000
6102 11146
6102 7249
6102 64328
6102 23392
6102 23312
6102 23244
6102 2475
6102 8189
6102 6774
6102 23534
6102 7296
6102 23358
6102 1453
6102 1454
6102 54996
6102 57153
6102 26007
6102 11230
6102 90353
6102 9320
6102 5768
6102 84342
6103 4867
6103 480
6103 3416
6103 23322
6103 90864
6103 222229
6103 81027
6103 5147
6103 261734
6103 8776
6103 23595
6103 4999
6103 9260
6118 6119
6118 6117
6118 7508
6118 11198
6118 3980
6118 10038
6118 142
6118 6749
6118 1069
6118 56941
6118 7515
6120 1191
6120 347
6121 10693
6121 7203
6121 7750
6128 51121
6128 8531
6128 64965
6128 51335
6128 9730
6128 26024
6128 5976
6128 55037
6128 51001
6128 7818
6128 6838
6128 64969
6128 56945
6128 79590
6128 84311
6128 23367
6128 60488
6128 51116
6128 4343
6128 23029
6128 23411
6128 8218
6128 22913
6128 27107
6128 64978
6128 63931
6128 28998
6128 55168
6128 51023
6128 54460
6128 84248
6129 51121
6129 6154
6129 10940
6129 79759
6129 7738
6129 64412
6129 9730
6129 23223
6129 84733
6129 56829
6129 84294
6129 9904
6129 6166
6129 51335
6129 79050
6129 11103
6129 51264
6129 27107
6129 22913
6129 9841
6129 28998
6129 51333
6129 64061
6129 648
6129 1912
6129 135295
6129 115509
6132 51121
6132 6181
6132 6124
6132 339230
6132 117246
6132 6175
6132 84450
6132 6780
6132 84656
6132 57109
6132 7468
6132 23378
6132 64282
6132 56829
6132 4869
6132 4839
6132 29889
6132 23029
6132 6202
6132 9933
6132 9841
6132 6142
6132 6229
6133 51121
6133 1725
6133 79959
6137 84450
6137 26953
6137 3843
6137 51121
6137 64983
6137 51642
6137 56829
6137 64976
6137 65008
6137 26747
6137 10573
6137 51807
6137 54881
6137 23029
6137 51264
6137 128308
6137 9933
6137 57129
6137 64978
6137 6142
6137 387338
6137 6156
6137 28998
6137 63875
6137 90480
6137 51263
6138 4673
6138 10419
6138 23384
6138 9730
6138 708
6138 60
6138 345651
6138 63893
6138 23405
6138 399687
6138 4193
6138 11137
6138 55352
6138 1207
6138 116138
6138 83732
6138 80011
6138 54475
6138 6895
6138 404093
6141 4673
6141 4676
6141 55131
6141 57062
6141 64965
6141 117246
6141 6122
6141 22984
6141 708
6141 4736
6141 84450
6141 1736
6141 10412
6141 22907
6141 54606
6141 55661
6141 11056
6141 10153
6141 10514
6141 57109
6141 54902
6141 9730
6141 51121
6141 64983
6141 63893
6141 9875
6141 10528
6141 6132
6141 51642
6141 23378
6141 56829
6141 25871
6141 11222
6141 55173
6141 9904
6141 51191
6141 55003
6141 23560
6141 9933
6141 26354
6141 26155
6141 10240
6141 64969
6141 10573
6141 8568
6141 79590
6141 23029
6141 84864
6141 60488
6141 64318
6141 55299
6141 4839
6141 79039
6141 8886
6141 55035
6141 51650
6141 1662
6141 51264
6141 2342
6141 57129
6141 29889
6141 54948
6141 51333
6141 27341
6141 144108
6141 6142
6141 387338
6141 51077
6141 84154
6141 28998
6141 54475
6141 63875
6141 317781
6141 1060
6141 2339
6141 57050
6141 84146
6141 84872
6141 6156
6141 7570
6141 55052
6141 692312
6141 84811
6141 51023
6141 51258
6142 6124
6142 80135
6142 5394
6142 55131
6142 6130
6142 5981
6142 64848
6142 10775
6142 57062
6142 117246
6142 6122
6142 22984
6142 1736
6142 6780
6142 55226
6142 7259
6142 22907
6142 54606
6142 9816
6142 55661
6142 10153
6142 84656
6142 64794
6142 10514
6142 1662
6142 23598
6142 57109
6142 9875
6142 23378
6142 65265
6142 10250
6142 54665
6142 7270
6142 81627
6142 23076
6142 4839
6142 26155
6142 6730
6142 56829
6142 29889
6142 9790
6142 29997
6142 5936
6142 23029
6142 84864
6142 64318
6142 55299
6142 27341
6142 79039
6142 25983
6142 23560
6142 79682
6142 65083
6142 9933
6142 6161
6142 6147
6142 25871
6142 79101
6142 134430
6142 317781
6142 692312
6142 55153
6142 79670
6142 64061
6142 6156
6142 56987
6142 8575
6142 9013
6142 55133
6142 115509
6142 92856
6156 51121
6156 6154
6156 51388
6156 6124
6156 339230
6156 55131
6156 6130
6156 6189
6156 57062
6156 117246
6156 9188
6156 6175
6156 79759
6156 6122
6156 7738
6156 7621
6156 643836
6156 9015
6156 1736
6156 22907
6156 54606
6156 3006
6156 221785
6156 84656
6156 6136
6156 55661
6156 57109
6156 64794
6156 10514
6156 1662
6156 8467
6156 64763
6156 7468
6156 23378
6156 64282
6156 56829
6156 6780
6156 7270
6156 6838
6156 55003
6156 23560
6156 55646
6156 29889
6156 6155
6156 84298
6156 6125
6156 55299
6156 4839
6156 51187
6156 64802
6156 9933
6156 51333
6156 6207
6156 55839
6156 6161
6156 6203
6156 285855
6156 63977
6156 51077
6156 84154
6156 692312
6156 6940
6156 84872
6156 25873
6156 7701
6156 64412
6156 7743
6156 54475
6156 8575
6156 387338
6156 92856
6158 51121
6158 6181
6158 6124
6158 4691
6158 5796
6158 55131
6158 6130
6158 5426
6158 11215
6158 6189
6158 117246
6158 25900
6158 100507290
6158 120114
6158 6175
6158 6122
6158 79633
6158 6940
6158 708
6158 114928
6158 1736
6158 6125
6158 6128
6158 6161
6158 3007
6158 3006
6158 3024
6158 84656
6158 6141
6158 7216
6158 7468
6158 341640
6158 23378
6158 5195
6158 9045
6158 9933
6158 6132
6158 6386
6158 6155
6158 7277
6158 23029
6158 84059
6158 6202
6158 8476
6158 55299
6158 9778
6158 79682
6158 10381
6158 5427
6158 25873
6158 83903
6158 6142
6158 57683
6158 6143
6158 6156
6158 80311
6158 692312
6158 84146
6158 5789
6158 23007
6158 1952
6158 9903
6158 7738
6158 84186
6158 57568
6168 6181
6168 51388
6168 6124
6168 4691
6168 80135
6168 339230
6168 400506
6168 55131
6168 6189
6168 57062
6168 117246
6168 9188
6168 50804
6168 6175
6168 6122
6168 643836
6168 9015
6168 84450
6168 4736
6168 1736
6168 27067
6168 6780
6168 22907
6168 54606
6168 6128
6168 55661
6168 10153
6168 84656
6168 57109
6168 64794
6168 10514
6168 51121
6168 6154
6168 6141
6168 6159
6168 10528
6168 7468
6168 23378
6168 64282
6168 317772
6168 10969
6168 84294
6168 6142
6168 6838
6168 4869
6168 23560
6168 9933
6168 6132
6168 4839
6168 56829
6168 6166
6168 6155
6168 29997
6168 51807
6168 9733
6168 54865
6168 57050
6168 23029
6168 6125
6168 5929
6168 6202
6168 6161
6168 64318
6168 55299
6168 51187
6168 55646
6168 1662
6168 6138
6168 55003
6168 139231
6168 6147
6168 29889
6168 25873
6168 54433
6168 6130
6168 55839
6168 10412
6168 84248
6168 285855
6168 4193
6168 10199
6168 84154
6168 6137
6168 84811
6168 692312
6168 51755
6168 6156
6168 7270
6168 6229
6168 84872
6168 7570
6168 9013
6168 140890
6168 92856
6175 23582
6175 51807
6182 4735
6182 989
6182 5413
6182 23157
6182 23176
6182 55752
6182 1468
6182 4528
6182 57187
6182 10801
6182 55964
6182 22994
6182 8225
6182 8563
6182 7430
6182 4478
6182 5962
6182 9692
6182 127687
6182 51106
6182 51067
6182 5188
6182 84340
6182 29083
6182 87178
6182 85476
6182 23607
6182 30011
6182 80324
6182 22868
6182 64983
6182 151011
6182 51642
6182 93986
6182 56181
6182 64976
6182 11222
6182 9984
6182 54148
6182 10201
6182 64975
6182 114971
6182 29093
6182 80221
6182 84881
6182 10573
6182 23438
6182 10102
6182 124995
6182 740
6182 84311
6182 9238
6182 5442
6182 55835
6182 65080
6182 116113
6182 26164
6182 55157
6182 64978
6182 80145
6182 8192
6182 29960
6182 51264
6182 128308
6182 57129
6182 54948
6182 51073
6182 79979
6182 9801
6182 11151
6182 3396
6182 80298
6182 28998
6182 63875
6182 26058
6182 9553
6182 25934
6182 90480
6182 92170
6182 29088
6182 51263
6182 130916
6182 10884
6182 55013
6182 55052
6182 10295
6182 26056
6182 115416
6182 56948
6182 51258
6182 79922
6182 78988
6182 116540
6182 92106
6182 122704
6185 746
6185 147409
6185 1603
6185 132660
6185 6867
6185 9451
6185 6184
6185 1650
6185 9761
6185 341208
6185 286826
6185 254773
6185 131578
6185 338
6185 132720
6185 4759
6185 79053
6185 29095
6185 6610
6187 51121
6187 6233
6187 4904
6187 51087
6187 400506
6187 23451
6187 2976
6187 6204
6187 6188
6187 64763
6187 708
6187 27067
6187 55226
6187 23223
6187 6189
6187 84946
6187 84294
6187 10196
6187 54059
6187 54881
6187 23411
6187 26574
6187 221785
6187 84306
6187 6209
6187 5134
6187 57050
6187 11103
6187 114034
6187 10523
6187 55352
6187 84838
6187 3921
6187 1207
6187 51191
6187 6147
6187 163590
6187 6218
6187 83732
6187 51077
6187 10199
6187 27043
6187 25983
6187 90806
6187 11179
6187 6229
6187 56852
6187 28987
6187 6193
6187 5814
6187 80742
6187 122704
6191 23140
6191 9453
6192 140032
6201 51121
6201 6166
6201 6125
6201 7726
6201 6210
6201 4193
6202 51574
6202 51121
6202 6154
6202 23451
6202 55037
6202 1736
6202 79711
6202 84311
6202 55226
6202 221785
6202 6189
6202 64983
6202 65003
6202 23378
6202 56829
6202 64976
6202 11222
6202 65008
6202 9904
6202 29093
6202 64969
6202 124995
6202 79590
6202 740
6202 5936
6202 10240
6202 65080
6202 54865
6202 64965
6202 64978
6202 84524
6202 10523
6202 51264
6202 23029
6202 57129
6202 54948
6202 9841
6202 253635
6202 9933
6202 60488
6202 9801
6202 400506
6202 63931
6202 3396
6202 51069
6202 6143
6202 28998
6202 63875
6202 317772
6202 6156
6202 90480
6202 29088
6202 51263
6202 10884
6202 29074
6202 51258
6202 78988
6205 55226
6205 51121
6205 1917
6205 4193
6205 84262
6208 51121
6208 6880
6208 55226
6208 6124
6208 339230
6208 9790
6208 55131
6208 64848
6208 10514
6208 64763
6208 6122
6208 23223
6208 80264
6208 6732
6208 4736
6208 22984
6208 6780
6208 22907
6208 10153
6208 57109
6208 64794
6208 51622
6208 9904
6208 6189
6208 57062
6208 65095
6208 29080
6208 23378
6208 8602
6208 84946
6208 7270
6208 23560
6208 26155
6208 8899
6208 51634
6208 6166
6208 11103
6208 8816
6208 161424
6208 79050
6208 79039
6208 8886
6208 6138
6208 9933
6208 6161
6208 6207
6208 51755
6208 10412
6208 144108
6208 79171
6208 9841
6208 79101
6208 4820
6208 84154
6208 84811
6208 201161
6208 692312
6208 9013
6208 115294
6208 55153
6208 25983
6208 5612
6208 28987
6208 7675
6208 83786
6232 2521
6232 55824
6232 728378
6232 60
6232 7277
6232 7846
6232 203111
6232 6714
6232 538
6232 10381
6232 347688
6232 1915
6232 5528
6232 5529
6232 643752
6232 56655
6240 50484
6240 6241
6240 221079
6240 10539
6241 9043
6241 3636
6241 51343
6241 996
6241 29945
6251 55742
6251 29780
6251 3611
6251 3987
6252 10280
6252 84293
6252 7298
6252 51009
6252 54968
6252 5270
6252 8445
6252 1727
6252 57142
6252 132720
6252 5359
6252 6253
6252 79188
6252 25840
6252 4893
6252 116151
6252 84889
6252 10550
6252 144404
6253 56704
6253 10445
6253 8658
6258 7376
6258 2063
6258 6256
6279 80303
6279 89978
6279 342527
6297 55102
6297 79830
6297 9945
6297 10381
6297 79810
6297 7026
6297 11152
6300 5603
6300 91807
6301 56931
6301 27291
6301 121053
6310 23152
6311 283458
6317 6318
6317 51100
6318 51603
6320 8502
6320 11342
6320 100507290
6320 3915
6320 329
6320 262
6320 79699
6320 10147
6320 23077
6320 23219
6320 23078
6320 84231
6320 331
6320 5442
6320 64793
6320 64397
6320 84726
6320 23197
6320 8379
6320 121457
6320 9849
6320 2581
6320 159195
6320 23598
6320 81890
6320 222584
6320 200933
6320 60485
6327 201266
6327 23066
6327 23039
6327 27340
6327 57674
6327 545
6327 55027
6327 30000
6327 9026
6327 2475
6327 4976
6327 23265
6327 57511
6327 5001
6327 57508
6327 64328
6327 79675
6327 5789
6327 5792
6327 57650
6327 23047
6327 23244
6327 79863
6327 3364
6327 1785
6327 1759
6327 26052
6327 51194
6327 8568
6327 55183
6327 22796
6327 8615
6327 23534
6327 10381
6327 9735
6327 92014
6327 1040
6327 81624
6327 63892
6327 9675
6327 6904
6327 720
6327 9690
6327 83548
6327 10640
6327 54536
6327 3705
6327 9382
6327 79607
6327 10827
6327 23214
6327 54914
6327 1687
6327 23233
6327 51160
6327 51184
6327 6894
6327 51122
6339 821
6339 100507680
6339 79796
6339 7920
6339 113115
6339 23341
6339 9746
6339 6891
6339 81543
6339 23333
6339 79956
6339 10585
6339 85452
6339 57463
6339 1209
6339 23357
6339 29967
6342 4644
6342 55930
6342 8725
6351 5195
6351 51321
6351 27109
6352 23171
6352 10422
6352 283377
6352 205
6352 6284
6352 28989
6352 64847
6352 720
6358 51321
6358 10954
6358 64856
6358 57622
6358 728489
6366 8218
6366 84861
6366 55295
6366 7205
6367 10954
6367 10531
6367 135228
6367 54915
6367 54878
6367 25778
6367 259217
6367 728577
6367 2744
6367 9557
6367 9682
6367 1915
6367 4012
6367 5362
6367 146956
6367 10381
6367 5494
6367 55871
6367 58497
6367 3704
6367 22928
6367 79607
6367 220323
6367 5892
6367 164832
6367 8516
6367 10454
6368 3416
6370 64847
6375 79633
6375 120114
6375 1292
6375 10381
6375 347688
6375 84059
6375 11167
6382 79026
6382 2247
6382 5911
6382 5793
6382 56980
6382 81839
6382 10160
6382 421
6382 3265
6382 4684
6382 100506658
6382 271
6382 23180
6382 23403
6382 10202
6382 59345
6382 1455
6382 1456
6382 80820
6382 10038
6382 6237
6382 1969
6382 1491
6382 3157
6382 26205
6382 10691
6382 50626
6382 23167
6382 79068
6382 2781
6382 219771
6382 133619
6383 11336
6383 79736
6383 3030
6383 23066
6383 10202
6383 10038
6383 168374
6383 10794
6383 9330
6383 2247
6383 201931
6383 3032
6383 9980
6383 10592
6383 2975
6383 2976
6383 63897
6383 81839
6383 8969
6383 10691
6383 56980
6383 23213
6383 53834
6383 57216
6383 114882
6383 7508
6383 5297
6383 9793
6383 55975
6383 271
6383 6284
6383 29781
6383 55959
6383 112574
6383 65065
6383 257364
6383 5170
6383 79828
6383 2263
6383 2261
6383 26205
6383 57674
6383 79012
6383 10160
6383 8834
6383 25880
6383 84889
6383 10512
6383 9248
6386 5917
6386 3376
6386 5859
6386 2058
6386 7965
6386 1615
6386 4141
6386 123283
6386 9255
6386 9521
6386 51520
6386 23243
6386 5721
6388 3309
6388 51726
6388 57679
6389 23590
6389 6390
6389 23024
6389 54949
6389 54704
6389 135154
6389 57107
6389 57001
6390 84129
6390 7156
6390 10845
6390 55066
6390 9581
6390 23395
6390 197322
6390 27249
6390 5428
6390 25934
6390 23410
6390 55316
6396 613
6396 54908
6396 9919
6396 23279
6396 55746
6396 114984
6396 9925
6396 4928
6396 54468
6396 79902
6396 84950
6396 57122
6396 84219
6396 95
6396 23398
6396 8417
6396 55702
6396 79023
6396 83667
6399 60684
6399 80006
6399 22878
6399 7109
6399 51399
6399 55262
6399 122553
6399 83696
6399 58485
6399 79090
6399 27095
6399 51112
6399 126003
6399 51693
6399 55006
6399 3275
6401 57609
6401 23181
6401 8776
6401 153364
6401 6305
6406 23127
6407 64750
6407 810
6407 3043
6407 254773
6407 6274
6407 341208
6407 391123
6407 221301
6418 6166
6418 64061
6418 29803
6418 57683
6418 51182
6419 3312
6419 5093
6419 8448
6419 23064
6421 54439
6421 23215
6421 10419
6421 2130
6421 6599
6421 26065
6421 55269
6421 10492
6421 494115
6421 11083
6421 7916
6421 1725
6421 27249
6421 10189
6421 7536
6421 57727
6423 25852
6423 4289
6424 54882
6424 26057
6424 811
6424 5523
6424 81027
6424 23411
6424 5575
6424 54876
6440 23467
6440 23466
6440 4238
6440 1912
6440 949
6440 23545
6440 57332
6440 648
6440 9019
6440 9451
6440 91179
6442 1603
6442 23592
6442 10076
6442 11167
6442 160897
6442 55366
6442 53
6444 53
6444 132720
6444 4189
6444 219738
6446 221079
6446 2289
6446 3265
6447 1443
6450 196513
6456 6455
6456 6457
6457 6455
6462 728577
6462 2783
6464 25759
6464 262
6464 160
6464 79834
6464 162
6464 9462
6464 64762
6468 6950
6468 7203
6468 10574
6468 10575
6468 10693
6468 908
6468 10576
6468 79031
6468 10694
6468 22948
6468 81572
6468 10190
6468 5082
6468 6830
6470 6472
6470 56896
6470 405
6472 79184
6477 1738
6477 6478
6480 3107
6480 55027
6480 113174
6480 57117
6480 79699
6480 57646
6480 23534
6480 65123
6480 57221
6480 5305
6480 51290
6480 23063
6480 29911
6480 11146
6480 84126
6480 90826
6482 201266
6482 491
6482 51108
6482 3685
6482 64083
6482 51465
6482 55005
6482 157567
6482 148867
6482 57168
6482 64327
6482 387263
6482 728932
6483 821
6483 3309
6483 55033
6483 57168
6484 10447
6484 149175
6484 64786
6484 29071
6484 55454
6484 200895
6484 220323
6484 79414
6489 728378
6489 22934
6489 57117
6489 51068
6489 9670
6489 29911
6489 80230
6489 7750
6490 201266
6490 54908
6490 28965
6490 489
6490 7705
6490 55028
6490 53373
6490 92105
6490 57231
6490 54884
6490 2710
6490 7297
6490 5789
6490 21
6490 116442
6490 293
6490 10905
6490 55253
6490 10948
6490 89970
6490 51109
6490 55207
6490 1176
6490 23438
6490 57521
6490 4535
6490 55676
6490 64783
6490 29985
6490 25896
6490 25819
6490 84168
6490 221955
6490 65010
6490 10459
6490 54676
6490 5002
6490 55116
6490 10668
6490 1186
6490 1836
6490 54918
6490 5270
6490 201627
6490 84899
6490 9091
6490 84277
6490 126321
6495 2070
6495 2138
6495 4621
6495 4625
6495 4622
6502 8607
6502 23239
6502 2670
6502 6788
6502 9318
6502 55243
6502 29843
6502 10910
6502 27185
6502 25959
6502 253260
6502 25865
6502 10980
6502 56181
6502 8481
6502 8454
6502 79726
6502 3615
6502 7314
6502 55631
6502 991
6502 10869
6502 286077
6502 10381
6502 55102
6502 7840
6502 1663
6502 64682
6502 22847
6502 5575
6502 57631
6502 55704
6502 983
6502 6491
6502 9922
6502 10570
6502 85379
6502 7161
6502 84515
6502 90378
6502 8242
6502 50813
6502 283237
6502 116064
6502 91056
6502 80028
6503 10499
6504 6400
6504 3913
6504 9620
6504 479
6504 54972
6504 3480
6504 2195
6504 80144
6504 2588
6504 5091
6504 9215
6504 22883
6504 79937
6504 9945
6504 7277
6504 57685
6504 10956
6504 1138
6504 84059
6504 8754
6504 26002
6504 5362
6504 3679
6504 28512
6504 590
6504 10381
6504 153642
6504 8634
6504 9509
6504 55871
6504 10402
6504 79072
6504 4668
6504 170384
6504 55102
6504 23765
6504 157567
6504 728294
6504 51148
6504 1363
6504 5125
6504 4669
6504 79770
6504 25778
6504 2042
6504 3977
6504 3909
6504 374378
6504 25917
6504 655
6505 80762
6505 3636
6505 374897
6505 1474
6505 139322
6505 9253
6505 221154
6505 51293
6505 10478
6505 54862
6505 94103
6505 154791
6505 2260
6505 8795
6505 201562
6505 56994
6505 4218
6505 25874
6505 9784
6505 131118
6505 8724
6505 5827
6505 2043
6505 51125
6510 29957
6510 23788
6510 653519
6510 11194
6510 201562
6510 961
6510 91137
6510 121665
6510 84243
6510 10079
6514 338
6514 142940
6517 56521
6517 64744
6518 92255
6518 479
6518 491
6518 10269
6518 128486
6518 23392
6518 146713
6518 84889
6518 114880
6524 26330
6528 29095
6528 10381
6528 221079
6528 10560
6528 25844
6528 25923
6528 94097
6528 391123
6528 348180
6541 56895
6541 79143
6541 23786
6541 28982
6541 6810
6541 347734
6541 10970
6541 79147
6541 27069
6541 56894
6541 8694
6541 60481
6541 4249
6541 25880
6541 221496
6541 9144
6541 53
6541 128486
6541 27173
6541 84272
6541 23788
6541 8443
6541 286451
6541 653519
6541 51706
6541 201158
6541 284098
6541 11230
6541 10560
6541 55706
6541 5881
6541 51280
6541 79064
6541 57506
6541 51114
6541 23555
6541 6785
6541 5002
6541 55486
6541 8834
6541 90580
6541 57106
6541 146223
6541 81537
6541 144404
6541 25840
6541 80856
6541 203197
6541 340481
6547 56928
6547 2820
6547 55454
6547 6543
6547 80346
6555 10450
6564 479
6564 2182
6564 6009
6564 8933
6564 9026
6564 112724
6564 3716
6564 9044
6564 347734
6564 7277
6564 57508
6564 215
6564 116442
6564 139322
6564 54919
6564 9213
6564 51194
6564 10948
6564 29957
6564 57143
6564 23244
6564 55183
6564 79089
6564 114789
6564 89970
6564 23042
6564 3418
6564 115209
6564 9735
6564 201158
6564 381
6564 80723
6564 132001
6564 9425
6564 4580
6564 720
6564 11194
6564 56994
6564 7993
6564 23047
6564 80207
6564 5864
6564 5865
6564 65010
6564 622
6564 131118
6564 7026
6564 196074
6564 64225
6564 121665
6564 4512
6564 9200
6564 345778
6564 5827
6564 81855
6564 91137
6564 90550
6564 94097
6564 81894
6564 6041
6564 81537
6564 84187
6564 10079
6564 148223
6570 84293
6570 79143
6570 84947
6570 56996
6570 79053
6570 5163
6570 6713
6570 10052
6570 51651
6570 2030
6570 10269
6570 55831
6570 6787
6570 7272
6570 7277
6570 23392
6570 89970
6570 81573
6570 25807
6570 23042
6570 51094
6570 381
6570 89978
6570 441250
6570 64149
6570 3985
6570 55500
6570 115704
6570 51478
6570 90268
6570 57143
6570 622
6570 51234
6570 56851
6570 7026
6570 84889
6570 121665
6570 5827
6570 51439
6570 94097
6570 51750
6570 114971
6570 10328
6570 10018
6570 201562
6570 3992
6574 221079
6574 6575
6574 28982
6574 4238
6574 115
6574 55327
6574 8825
6574 51678
6574 4355
6574 6548
6574 657
6574 284996
6574 7357
6574 4854
6574 80762
6574 345778
6574 26020
6584 3157
6601 57492
6601 8289
6601 6599
6601 55274
6601 6595
6601 6597
6601 6604
6601 6603
6601 196528
6601 29117
6601 8193
6601 55193
6601 6598
6601 7337
6601 9275
6601 51412
6601 65980
6601 26039
6601 6421
6602 57492
6602 8289
6602 55274
6602 6601
6602 6599
6602 29998
6602 6595
6602 6597
6602 196528
6602 8193
6602 55193
6602 6604
6602 6603
6602 6598
6602 29117
6602 9275
6602 51412
6602 65980
6602 8991
6602 11072
6602 26039
6602 131578
6602 11187
6602 147409
6602 23506
6602 51702
6602 5333
6602 8681
6605 57492
6605 8289
6605 55274
6605 6601
6605 6599
6605 6604
6605 6603
6605 6602
6605 6597
6605 6595
6605 196528
6605 55193
6605 6598
6605 8193
6605 29117
6605 9275
6605 6760
6605 26039
6606 6607
6609 6400
6609 821
6609 728577
6610 4524
6610 10393
6615 23199
6615 91039
6615 23186
6615 55758
6615 22933
6615 10363
6615 55336
6615 10362
6615 1959
6617 10302
6617 6621
6617 6618
6617 6619
6617 124220
6622 4123
6622 3059
6625 6631
6625 55505
6625 51574
6625 6154
6625 79760
6625 339230
6625 400506
6625 23215
6625 10940
6625 64965
6625 9774
6625 9967
6625 6733
6625 55037
6625 1736
6625 5976
6625 23524
6625 26986
6625 494115
6625 55783
6625 50628
6625 4686
6625 988
6625 58506
6625 54984
6625 8969
6625 7916
6625 55173
6625 6626
6625 6629
6625 7818
6625 9567
6625 23367
6625 55132
6625 6426
6625 10921
6625 51808
6625 10240
6625 25929
6625 56945
6625 84311
6625 60488
6625 6633
6625 64949
6625 79882
6625 51081
6625 56257
6625 96764
6625 91746
6625 22913
6625 63931
6625 6634
6625 27086
6625 6606
6625 6607
6625 51650
6625 10799
6625 57563
6625 55339
6625 6632
6625 6628
6625 29088
6625 23608
6625 51490
6625 6434
6625 9169
6625 114034
6625 10929
6625 79811
6625 51023
6625 135295
6625 10772
6625 1196
6625 23609
6627 23450
6627 23451
6627 114034
6627 25929
6627 10992
6627 27336
6627 10450
6627 79664
6627 79882
6627 3008
6627 143884
6627 22950
6627 51340
6627 55280
6627 10291
6627 10946
6627 6936
6627 9716
6627 79706
6627 6629
6627 51808
6627 22938
6627 10262
6627 6633
6627 51362
6627 8220
6627 56949
6627 96764
6627 253635
6627 151903
6627 22985
6627 23379
6627 6634
6627 10073
6627 6632
6627 6628
6627 8175
6627 8178
6627 57461
6627 83443
6627 6625
6627 8896
6635 23450
6635 57819
6635 9129
6635 23451
6635 10419
6635 114034
6635 25929
6635 24148
6635 11218
6635 23020
6635 10594
6635 27336
6635 24144
6635 64852
6635 10992
6635 143884
6635 9343
6635 9128
6635 51319
6635 11066
6635 11325
6635 100130932
6635 56949
6635 55094
6635 9879
6635 55783
6635 60625
6635 50628
6635 94104
6635 22950
6635 51340
6635 9733
6635 91603
6635 55280
6635 988
6635 10291
6635 9416
6635 10946
6635 10073
6635 26121
6635 54960
6635 6936
6635 9716
6635 6626
6635 6629
6635 84292
6635 79833
6635 56257
6635 96764
6635 9092
6635 22938
6635 51362
6635 9465
6635 154007
6635 6633
6635 1207
6635 10523
6635 151903
6635 8220
6635 84619
6635 9410
6635 57461
6635 338657
6635 23350
6635 134353
6635 8175
6635 55599
6635 253635
6635 11017
6635 6627
6635 10181
6635 79171
6635 25949
6635 6625
6635 8233
6635 10450
6635 55837
6635 6634
6635 51639
6635 79706
6635 6607
6635 3550
6635 6636
6635 10262
6635 6632
6635 10421
6635 6638
6635 6628
6635 55696
6635 8487
6635 10078
6635 55954
6635 83443
6635 10081
6636 6631
6636 57819
6636 6625
6636 10081
6636 9129
6636 23451
6636 9410
6636 114034
6636 24148
6636 11218
6636 23020
6636 10594
6636 24144
6636 64852
6636 143884
6636 27336
6636 9343
6636 9128
6636 51319
6636 11066
6636 100130932
6636 56949
6636 55094
6636 55783
6636 60625
6636 50628
6636 94104
6636 51340
6636 9733
6636 9416
6636 26121
6636 85437
6636 10291
6636 22950
6636 54960
6636 9716
6636 6626
6636 6629
6636 84292
6636 79833
6636 56257
6636 5284
6636 25929
6636 22938
6636 10262
6636 124220
6636 9465
6636 154007
6636 8233
6636 10946
6636 11193
6636 57461
6636 6633
6636 1207
6636 27257
6636 60313
6636 51362
6636 140683
6636 55599
6636 51691
6636 6627
6636 96764
6636 10907
6636 10450
6636 6634
6636 1473
6636 6607
6636 134353
6636 84967
6636 10421
6636 6632
6636 6638
6636 6628
6636 8175
6636 57563
6636 253635
6636 8487
6636 10078
6636 55696
6636 55954
6636 3493
6636 1469
6636 1472
6636 10879
6637 6631
6637 6626
6637 6629
6637 10081
6637 9129
6637 23451
6637 114034
6637 24148
6637 11218
6637 23020
6637 10594
6637 24144
6637 7150
6637 64852
6637 10992
6637 143884
6637 27336
6637 9128
6637 11066
6637 55783
6637 60625
6637 50628
6637 9343
6637 94104
6637 22950
6637 51340
6637 9733
6637 9416
6637 26121
6637 10291
6637 56949
6637 84292
6637 79833
6637 56257
6637 9092
6637 22938
6637 154007
6637 9465
6637 55599
6637 10946
6637 55094
6637 51319
6637 6633
6637 1207
6637 151903
6637 8220
6637 10450
6637 51362
6637 9716
6637 6635
6637 11017
6637 6627
6637 25929
6637 79171
6637 25949
6637 6625
6637 10907
6637 8233
6637 54960
6637 51639
6637 79706
6637 6607
6637 134353
6637 84967
6637 10421
6637 6636
6637 10262
6637 84619
6637 253635
6637 6632
6637 6638
6637 6628
6637 8487
6637 10078
6637 96764
6637 55696
6637 57461
6637 6634
6637 55954
6637 338657
6638 6631
6638 57819
6638 25804
6638 6626
6638 6629
6638 79084
6638 10081
6638 9129
6638 9733
6638 23451
6638 10419
6638 114034
6638 24148
6638 23020
6638 10594
6638 24144
6638 64852
6638 10992
6638 27336
6638 9343
6638 9128
6638 11066
6638 10491
6638 56949
6638 55094
6638 60625
6638 94104
6638 22950
6638 51340
6638 54878
6638 8896
6638 9416
6638 26121
6638 10291
6638 54960
6638 9716
6638 84292
6638 4809
6638 8935
6638 96764
6638 10160
6638 10262
6638 23136
6638 154007
6638 51362
6638 8161
6638 8233
6638 10946
6638 6625
6638 11193
6638 143884
6638 6633
6638 1207
6638 151903
6638 55352
6638 8220
6638 57461
6638 51406
6638 8175
6638 55599
6638 55783
6638 51691
6638 56257
6638 11017
6638 6627
6638 25929
6638 79171
6638 83732
6638 25949
6638 10907
6638 55954
6638 9465
6638 55837
6638 6634
6638 79706
6638 10421
6638 1477
6638 11157
6638 10073
6638 253635
6638 6632
6638 83443
6638 29896
6638 8487
6638 10078
6638 134353
6642 25963
6642 58533
6642 27131
6642 6643
6642 55909
6642 54733
6646 138199
6647 5255
6647 6813
6647 9973
6647 201161
6647 57506
6648 23304
6657 11212
6657 51011
6657 54995
6657 9124
6657 8403
6657 11166
6657 23564
6657 5947
6657 26275
6657 1992
6657 56952
6657 5062
6657 5058
6657 22875
6657 90507
6660 55553
6660 9580
6660 91369
6660 6664
6660 6656
6671 5786
6671 7290
6671 51231
6683 27243
6683 55746
6683 79902
6683 57122
6683 348995
6683 4928
6683 9798
6683 11152
6683 51534
6683 317772
6687 4715
6691 2644
6691 3416
6691 29888
6691 197131
6691 29966
6691 23203
6691 85369
6691 55917
6691 9512
6691 51382
6691 27109
6691 23304
6691 6801
6691 90379
6691 89970
6691 4285
6691 25843
6691 121457
6691 56952
6691 57546
6691 254552
6693 201266
6693 9043
6693 8891
6707 126119
6715 345651
6718 23411
6718 25929
6718 148252
6718 57016
6720 5816
6720 6653
6726 6727
6726 6729
6726 6730
6726 7375
6726 441024
6726 10797
6726 6731
6726 51605
6726 115708
6726 1896
6726 56852
6726 6728
6730 51121
6730 6729
6730 55131
6730 6122
6730 6731
6730 10153
6730 64794
6730 10514
6730 10969
6730 23560
6730 4839
6730 51343
6730 6727
6730 9933
6730 996
6730 6728
6732 54439
6732 5411
6732 10921
6732 22985
6732 29102
6734 23390
6734 9466
6734 312
6744 867
6744 23307
6744 112869
6744 5284
6744 5108
6744 3494
6744 3493
6744 26276
6749 7508
6749 11198
6749 57669
6749 142
6749 4173
6749 4176
6749 4171
6749 4175
6749 22878
6749 253714
6749 6830
6749 4796
6749 8914
6749 317772
6749 1457
6749 84296
6757 6758
6757 727837
6757 280658
6757 280657
6757 10214
6757 5577
6757 10142
6757 92342
6757 262
6757 55755
6757 11127
6757 91404
6757 90624
6757 9820
6760 57492
6760 8289
6760 55274
6760 6601
6760 6599
6760 29998
6760 6604
6760 6603
6760 6602
6760 6595
6760 6597
6760 196528
6760 6598
6760 8193
6760 86
6760 51412
6760 9275
6760 65980
6769 7529
6769 7531
6769 7534
6769 23141
6772 6773
6772 9732
6772 6774
6773 200933
6773 1387
6773 83642
6773 57634
6773 6867
6773 23077
6773 3636
6773 8295
6773 91039
6773 55657
6773 80204
6776 6777
6776 55975
6776 5162
6776 5160
6776 5165
6776 5164
6780 51121
6780 400506
6780 55131
6780 117246
6780 5976
6780 1736
6780 1996
6780 84656
6780 27067
6780 23378
6780 56829
6780 80204
6780 9933
6780 55299
6780 64802
6780 64794
6780 22913
6780 692312
6780 8575
6780 6895
6782 9334
6790 55125
6790 139285
6790 5966
6790 23405
6790 58513
6790 51429
6790 22974
6790 57690
6790 10460
6790 6653
6790 57410
6790 57658
6790 54497
6790 6455
6790 284403
6790 29072
6790 85456
6790 55291
6790 23178
6790 23063
6790 4790
6790 8994
6790 9110
6790 8897
6790 55352
6790 22934
6790 112574
6790 9337
6790 26031
6790 80271
6790 79834
6790 7157
6790 6895
6790 114880
6790 79000
6790 2060
6790 55031
6790 10807
6790 11276
6790 51735
6792 5271
6792 50810
6792 8449
6792 23499
6792 55425
6792 27252
6792 55684
6792 9785
6794 3712
6794 3320
6794 3326
6794 664618
6794 3327
6794 730211
6794 3323
6794 2289
6794 92335
6794 1856
6794 9682
6794 23172
6794 51719
6794 9147
6795 3320
6795 3326
6795 3327
6795 730211
6795 3323
6795 2289
6795 4619
6795 4626
6795 4622
6795 10869
6795 1020
6795 3619
6795 64897
6795 9785
6799 6818
6799 83696
6799 10241
6809 6812
6809 6813
6809 200081
6809 9527
6809 7871
6809 6811
6809 134957
6809 10652
6809 29110
6809 9341
6809 6844
6809 9482
6809 8673
6809 8674
6811 64062
6811 3161
6811 35
6811 80233
6811 6867
6811 23534
6811 23256
6814 6810
6814 7278
6817 6818
6817 6799
6819 6817
6819 6818
6819 27233
6821 29109
6821 55735
6821 23491
6832 8239
6832 87178
6832 9987
6832 3185
6832 3178
6832 5935
6832 80139
6834 37
6835 4904
6835 6135
6835 6741
6835 6125
6835 55027
6835 23367
6835 100526737
6835 23633
6835 84864
6835 23212
6835 4193
6835 10614
6835 84240
6835 389421
6835 55322
6835 3014
6835 84078
6835 85437
6839 79892
6839 8239
6839 84146
6839 9869
6839 9947
6839 9736
6839 23468
6839 23172
6839 84080
6839 5082
6839 23358
6839 10919
6839 55729
6839 84301
6839 58526
6847 1385
6855 79143
6855 221079
6855 25963
6855 9043
6855 84899
6855 124565
6855 347734
6855 11015
6855 92703
6855 8034
6855 2131
6855 79085
6855 6575
6855 2710
6855 57380
6855 322
6855 25880
6855 10079
6855 64801
6855 5805
6855 84187
6855 81855
6855 81537
6855 6041
6856 3958
6856 9341
6856 6844
6856 8673
6857 4036
6857 8890
6857 7436
6857 5232
6857 8893
6857 127833
6857 57703
6857 8892
6857 8891
6861 245973
6861 114299
6861 6857
6867 10579
6867 90417
6867 8945
6867 23291
6867 10193
6868 81543
6868 54549
6869 8502
6869 84293
6869 92255
6869 479
6869 55890
6869 9144
6869 10476
6869 506
6869 6810
6869 857
6869 7871
6869 421
6869 4714
6869 3992
6869 55243
6869 5318
6869 515
6869 653519
6869 729857
6869 84187
6869 4535
6869 51094
6869 201562
6869 4718
6869 9950
6869 84975
6869 10162
6869 4509
6869 10550
6869 29956
6869 4538
6869 25844
6869 23555
6869 64327
6869 4540
6869 57665
6869 4512
6869 4726
6869 10099
6869 9248
6869 4711
6869 80856
6869 91137
6888 147841
6888 10428
6888 55102
6888 5147
6888 11152
6888 11243
6888 9902
6891 6890
6898 80755
6901 3329
6901 79070
6901 54972
6901 4041
6901 4040
6901 53353
6901 5066
6901 8720
6901 3685
6901 2588
6901 57544
6901 781
6901 3340
6901 56983
6901 5362
6901 153642
6901 79937
6901 4017
6901 64132
6901 4884
6901 23061
6901 23505
6901 135228
6901 3679
6901 100507436
6901 374378
6901 4669
6901 80144
6901 3920
6901 22795
6901 4811
6901 4126
6901 8516
6901 221806
6901 4668
6901 170384
6901 157567
6901 89782
6901 51148
6901 145864
6901 80781
6901 120071
6901 148789
6901 2719
6901 79770
6901 8828
6901 656
6901 64222
6901 5360
6901 3909
6901 285362
6901 55741
6901 655
6901 64093
6901 4122
6901 9563
6901 4185
6901 770
6901 8692
6906 375056
6906 8933
6906 200895
6916 1917
6925 23199
6925 862
6925 863
6925 10763
6925 112869
6925 3400
6925 3397
6925 124790
6925 117581
6925 7291
6925 6929
6925 6938
6925 84364
6925 3399
6925 100129654
6925 10363
6934 55170
6936 24148
6936 23020
6936 10594
6936 9416
6936 1459
6936 23304
6936 1457
6936 27339
6941 57459
6941 53615
6941 9219
6941 9112
6941 57504
6941 286826
6941 1876
6945 27131
6945 23269
6945 51085
6945 22877
6945 571
6945 1459
6945 6642
6945 10675
6945 1457
6945 1460
6945 271
6997 64374
6997 80232
6997 100507680
6997 9049
6997 2588
6997 23077
6997 25852
6997 4289
6997 10296
6997 64795
6997 57610
6997 79018
6997 3606
6997 54994
6997 10220
6997 64777
6997 116225
6997 79414
6997 374378
6999 8623
7003 5888
7004 10434
7004 7003
7004 8463
7004 25937
7004 2335
7004 7408
7004 5073
7004 1741
7004 10413
7004 51534
7004 58533
7013 25913
7013 26277
7013 80351
7013 8658
7013 65057
7020 641371
7023 25942
7023 9507
7023 23523
7023 7290
7023 56270
7023 80169
7023 409
7023 10218
7023 3607
7023 221937
7023 23291
7023 8945
7023 466
7023 59345
7023 254048
7023 28951
7023 79991
7023 23510
7024 29842
7024 7342
7024 9807
7026 2063
7026 208
7026 207
7026 6103
7026 2638
7026 23729
7029 1874
7029 1875
7029 5925
7029 1870
7029 1871
7029 1869
7035 80333
7036 2131
7036 10459
7036 64146
7040 4836
7040 9397
7040 3915
7040 197131
7040 23071
7040 401115
7047 9846
7047 23259
7048 5291
7048 990
7048 29941
7048 79990
7048 93
7048 5586
7048 3716
7048 5296
7048 5295
7048 8503
7048 51560
7048 64844
7048 84957
7048 657
7048 2064
7048 201627
7048 2260
7048 5802
7048 80762
7048 4238
7048 91663
7048 6305
7048 56776
7048 26020
7053 51400
7054 51780
7054 113115
7054 403341
7054 56521
7054 6885
7054 9344
7054 4782
7054 10454
7054 768211
7058 129285
7058 7057
7058 79943
7058 55741
7058 8906
7058 145173
7058 11130
7058 2295
7058 23333
7058 147991
7058 5277
7059 3329
7059 5981
7059 55181
7059 10973
7059 7216
7059 51622
7059 7057
7059 7060
7059 7277
7059 7846
7059 9093
7059 293
7059 9349
7059 10381
7059 347688
7059 10576
7059 55149
7059 5190
7059 644
7059 25821
7059 23096
7059 83903
7059 7153
7059 1663
7059 23181
7059 5885
7059 84948
7059 2187
7059 375444
7059 322
7059 5150
7059 2232
7059 9138
7059 6885
7059 23677
7059 54903
7059 54101
7059 254394
7059 79585
7067 1474
7067 144568
7067 3034
7068 60
7068 345651
7068 59
7068 9260
7068 26052
7068 4893
7073 7216
7073 9118
7073 286077
7077 7078
7077 2235
7077 9204
7086 27436
7086 5339
7086 816
7086 728378
7086 63979
7086 3064
7086 91039
7086 9687
7086 132949
7086 57728
7086 23351
7086 9882
7086 6907
7086 23649
7086 9440
7086 55181
7086 22954
7086 6491
7086 84058
7086 57405
7086 22878
7086 9477
7086 375444
7086 55255
7086 55034
7086 9836
7086 440275
7086 8242
7090 4621
7090 4619
7090 4625
7090 4626
7090 4620
7090 4622
7090 487
7090 7088
7090 7089
7090 7091
7090 58
7090 5837
7090 4632
7090 7273
7090 1917
7090 3948
7090 1277
7091 7088
7091 7089
7091 166
7091 25852
7091 4289
7091 116225
7096 126133
7096 23654
7096 54867
7096 10695
7096 51071
7096 10333
7096 57506
7096 57465
7097 6776
7097 54867
7097 92
7097 85450
7097 8907
7097 657
7097 114790
7097 23032
7097 55366
7100 84293
7100 51651
7100 10695
7100 51635
7100 23399
7100 10905
7100 65992
7100 51075
7100 9249
7100 57231
7101 55827
7101 57690
7101 84220
7101 138199
7101 285598
7101 51684
7101 25792
7101 92140
7101 51231
7107 9918
7107 10592
7107 79699
7107 23397
7107 8448
7107 64151
7109 3959
7109 2820
7111 2934
7111 55930
7111 4645
7111 2314
7111 9209
7111 9882
7111 6642
7111 85477
7111 23287
7111 51199
7124 259217
7124 80789
7124 1362
7124 6009
7124 2710
7124 2744
7124 1605
7124 5362
7124 4012
7124 23376
7124 6782
7124 5802
7124 826
7124 140609
7124 622
7124 8829
7124 9425
7124 60558
7124 2683
7124 345778
7124 100510688
7124 8744
7124 94097
7124 53
7124 80213
7124 9334
7124 4756
7124 80381
7126 2318
7126 83892
7128 7314
7128 26167
7128 92799
7128 23327
7128 64853
7128 6714
7128 8887
7128 115992
7128 83892
7128 57465
7128 55593
7128 338692
7128 55905
7128 25820
7132 7314
7132 100507290
7132 63892
7132 27340
7132 56704
7132 64786
7132 23223
7132 51704
7132 55890
7132 990
7132 80143
7132 57498
7132 545
7132 6801
7132 29966
7132 29888
7132 10445
7132 80727
7132 81839
7132 80204
7132 7871
7132 53373
7132 57216
7132 51635
7132 8737
7132 9213
7132 94039
7132 2870
7132 25843
7132 3607
7132 221937
7132 27342
7132 286205
7132 84135
7132 26127
7132 27173
7132 9928
7132 23534
7132 79837
7132 85369
7132 11004
7132 55813
7132 1454
7132 27166
7132 1801
7132 23351
7132 55732
7132 84975
7132 8717
7132 51444
7132 7124
7132 9248
7132 64327
7132 4795
7132 22845
7136 4925
7136 7088
7136 7091
7136 130132
7136 23411
7136 9903
7137 3441
7148 63979
7157 4193
7157 23172
7157 23113
7157 9820
7165 7164
7165 3636
7165 7163
7165 2551
7165 10987
7166 56521
7166 55388
7166 8089
7166 55159
7168 7171
7168 7169
7168 9696
7168 9043
7168 60412
7168 8517
7168 8379
7168 9903
7168 92922
7168 54875
7168 55680
7168 9456
7168 79036
7168 3727
7168 9231
7168 2021
7168 132320
7170 9043
7170 3725
7170 57658
7170 55272
7170 55798
7178 1917
7178 8530
7178 144811
7180 10460
7180 7277
7180 8722
7180 79937
7180 57555
7182 7314
7185 7314
7185 92017
7185 54726
7185 29110
7185 114880
7185 9821
7185 23219
7185 10455
7185 9204
7185 8454
7185 2052
7185 84127
7185 7189
7185 10010
7185 26031
7185 5194
7185 5316
7186 284114
7186 329
7186 7185
7186 55294
7186 117177
7186 29110
7186 81689
7186 7189
7186 23219
7186 2932
7186 10010
7186 25793
7201 53
7203 10574
7203 6950
7203 51514
7203 10575
7203 55100
7203 10693
7203 908
7203 10576
7203 51096
7203 79031
7203 10694
7203 10988
7203 25853
7203 22948
7203 51174
7203 5082
7203 79084
7203 65094
7203 9184
7203 25879
7203 57563
7203 8841
7203 200942
7203 9277
7203 26259
7205 8994
7205 126374
7205 26330
7205 3800
7205 3799
7205 3798
7205 79631
7205 3831
7205 89953
7205 84962
7224 6880
7224 10427
7252 10381
7252 23085
7252 3309
7252 23347
7252 253260
7252 79937
7252 27283
7252 54749
7252 7277
7252 55033
7252 3107
7252 10196
7252 6670
7252 51665
7252 157567
7253 728378
7253 5091
7253 7277
7253 55034
7253 3704
7253 4291
7253 3909
7253 79866
7257 140710
7257 2802
7257 145508
7257 3796
7257 11171
7257 727851
7257 84220
7257 5116
7257 7247
7257 9887
7259 167691
7259 57062
7259 64061
7259 11215
7259 286077
7259 253260
7259 57592
7259 10615
7259 58533
7259 1457
7259 5108
7259 23613
7259 4675
7259 57568
7259 23270
7259 2719
7259 57380
7259 26031
7259 115704
7259 9778
7259 139285
7260 10574
7260 55275
7260 7203
7260 10693
7260 908
7260 10576
7260 55689
7260 6950
7260 738
7260 51542
7260 22948
7260 7277
7260 9349
7260 3948
7260 55791
7260 6293
7260 2232
7260 9849
7264 54039
7265 6818
7265 10193
7266 54832
7266 55034
7266 5426
7266 55181
7266 4867
7266 23230
7266 1763
7266 26160
7266 10025
7266 222229
7266 9687
7266 57539
7266 157680
7266 161436
7266 25821
7266 9700
7266 57728
7266 5338
7266 2187
7266 10869
7266 375444
7266 5427
7266 261734
7266 9585
7266 65991
7266 9703
7266 5822
7266 284403
7266 84461
7266 55665
7266 9742
7266 55255
7266 79738
7266 80169
7268 3327
7268 9648
7268 26098
7268 728071
7277 10574
7277 23002
7277 10381
7277 9787
7277 7086
7277 255394
7278 7203
7278 91875
7278 10190
7278 255394
7278 7846
7278 10576
7278 91749
7280 203068
7280 10381
7280 56604
7280 27436
7280 6904
7280 10693
7280 908
7280 10576
7280 91875
7280 24139
7280 402
7280 2671
7284 4528
7284 84340
7284 56922
7284 9204
7284 2549
7284 80324
7286 79677
7286 23637
7286 9910
7286 7791
7286 1385
7286 466
7288 139285
7288 9700
7288 128239
7288 54623
7288 23095
7288 55930
7288 123169
7288 22954
7288 57539
7288 9646
7288 79577
7288 55764
7288 7277
7288 57728
7288 55034
7288 23542
7288 9742
7288 741
7288 23053
7288 83990
7288 23649
7288 10078
7288 54780
7288 23235
7288 60485
7288 10013
7289 7275
7289 57539
7289 613
7289 9742
7289 55764
7289 7874
7289 5595
7289 79809
7289 10611
7289 10445
7289 5371
7289 54934
7289 8650
7289 57728
7289 3607
7289 221937
7289 23363
7289 23411
7289 84078
7289 5073
7289 129138
7289 23210
7289 9453
7289 388695
7289 2794
7289 79837
7289 8396
7289 23063
7289 54876
7289 8897
7289 4659
7289 54882
7289 56852
7289 79896
7289 5601
7289 1801
7289 5257
7289 10425
7289 60468
7289 51444
7289 25820
7289 57542
7307 11338
7307 6732
7307 6733
7307 22985
7307 199746
7307 9169
7307 23210
7307 138199
7307 2932
7320 56254
7320 56852
7320 7319
7322 7314
7322 64320
7322 51
7322 9921
7322 55611
7322 55905
7325 64320
7325 9958
7325 55611
7329 10055
7329 5905
7329 10054
7329 5903
7329 6613
7329 6612
7329 5901
7329 1104
7347 81570
7347 9204
7350 283458
7351 278
7351 124220
7351 1472
7351 1470
7351 2312
7351 6318
7351 6317
7351 4589
7351 342897
7351 5284
7351 3494
7351 49860
7355 5645
7356 60
7356 59
7356 640
7371 83549
7371 54963
7371 285148
7371 57176
7372 2043
7381 7385
7381 9167
7381 60
7381 345651
7381 7082
7381 399687
7381 29128
7381 6281
7381 7384
7381 4519
7381 4512
7388 7385
7388 9167
7388 10120
7388 5824
7388 11258
7388 10540
7388 51164
7388 55860
7388 1537
7388 7381
7388 203068
7388 7384
7388 84516
7388 139818
7388 1992
7388 27089
7388 4519
7388 10671
7389 728378
7390 4337
7390 9338
7390 2730
7390 51027
7391 7392
7391 3831
7391 2274
7398 57599
7398 6773
7398 23239
7398 131578
7408 11116
7408 55740
7408 9567
7408 51466
7408 84916
7408 7791
7408 10006
7408 90353
7409 5650
7409 345651
7409 59
7409 23384
7409 491
7409 1828
7409 374897
7409 1474
7409 334
7409 145264
7409 1041
7409 1111
7409 5055
7409 64215
7409 121214
7409 445815
7409 51667
7409 79887
7409 323
7411 5201
7411 112869
7411 2935
7411 5257
7411 10471
7411 5204
7411 81572
7411 55352
7411 51765
7411 84993
7411 6830
7412 23001
7412 55656
7412 335
7412 7277
7412 10507
7412 617
7412 50512
7412 92565
7415 10277
7415 79609
7415 79058
7415 84923
7416 348
7419 6714
7419 203111
7419 3265
7419 5911
7419 348
7419 51439
7422 2321
7422 345651
7423 84309
7423 55128
7423 7422
7423 3034
7428 345651
7428 8453
7428 6921
7428 9869
7428 55729
7428 6923
7428 7402
7428 120534
7431 83481
7431 9118
7431 1674
7431 2670
7431 4741
7431 4747
7431 3416
7431 10763
7431 197131
7431 8139
7431 89970
7432 7837
7432 345651
7432 4036
7432 55844
7433 11342
7433 9144
7433 506
7433 56895
7433 27346
7433 515
7433 6542
7433 6309
7433 653519
7433 10478
7433 11146
7433 57221
7433 201562
7433 10682
7433 23214
7433 84975
7433 10550
7433 4509
7433 25844
7433 9019
7433 54808
7433 4512
7433 92840
7434 56895
7434 9784
7434 9044
7434 23039
7434 10844
7434 92255
7434 1603
7434 23064
7434 28969
7434 3163
7434 79934
7434 9144
7434 55027
7434 55591
7434 506
7434 4538
7434 51390
7434 79053
7434 4976
7434 113174
7434 57650
7434 23047
7434 23244
7434 51295
7434 9183
7434 57617
7434 498
7434 145853
7434 64328
7434 221927
7434 54898
7434 83693
7434 9910
7434 23637
7434 1040
7434 3956
7434 54919
7434 23355
7434 2475
7434 60561
7434 84302
7434 25880
7434 10226
7434 55732
7434 161424
7434 57143
7434 9238
7434 128486
7434 79956
7434 27173
7434 132720
7434 84272
7434 23534
7434 90268
7434 23556
7434 653519
7434 79675
7434 11146
7434 84920
7434 6309
7434 6526
7434 201562
7434 90407
7434 10682
7434 84197
7434 10560
7434 4580
7434 54733
7434 23358
7434 57515
7434 115704
7434 29956
7434 253782
7434 91012
7434 6836
7434 7852
7434 80208
7434 55890
7434 54808
7434 7026
7434 57506
7434 84187
7434 23731
7434 29785
7434 5001
7434 146223
7434 23011
7434 219738
7434 80856
7434 25844
7434 222553
7434 80346
7448 4673
7448 3895
7448 26064
7448 10940
7448 114787
7448 10775
7448 3219
7448 55075
7448 79943
7448 2738
7448 158399
7448 708
7448 54726
7448 51566
7448 1019
7448 51015
7448 11078
7448 23164
7448 27153
7448 79810
7448 9730
7448 4750
7448 221496
7448 10181
7448 201562
7448 9604
7448 79072
7448 254170
7448 8520
7448 6253
7448 10162
7448 755
7448 57380
7448 10799
7448 8568
7448 55339
7448 27090
7448 9654
7448 3693
7448 9820
7448 60487
7448 9824
7464 9774
7469 51497
7469 25920
7469 3508
7469 254394
7471 130507
7472 3309
7474 81029
7474 728378
7474 23753
7474 4884
7474 79971
7474 11167
7476 10381
7476 347688
7476 81027
7476 3309
7476 821
7476 23178
7476 118788
7476 23753
7476 7277
7476 7846
7476 7474
7476 7477
7476 79971
7476 811
7476 4884
7476 89970
7476 5515
7476 55844
7476 5601
7476 1291
7476 4017
7476 11167
7476 2192
7476 170384
7476 79174
7476 3949
7480 4040
7480 55844
7480 11167
7480 1292
7480 339123
7484 23140
7484 4695
7484 79654
7507 2072
7507 2067
7507 348995
7507 9849
7508 55506
7508 9555
7508 11198
7508 10038
7508 142
7508 1069
7508 3017
7508 8348
7508 27350
7508 8969
7508 317772
7508 1070
7508 8370
7516 5889
7516 5890
7516 5892
7518 501
7518 54840
7518 3981
7518 126917
7518 25900
7518 4790
7518 10513
7518 11284
7518 164832
7525 664618
7525 3327
7525 730211
7525 3323
7525 9049
7525 11140
7525 2268
7525 55088
7525 5055
7542 26031
7542 9043
7542 51614
7542 5529
7542 114880
7542 51290
7542 91452
7544 64324
7544 784
7544 7543
7545 1475
7545 2597
7545 5650
7545 140576
7545 12
7545 5275
7545 3034
7545 7051
7545 823
7545 563
7545 23581
7545 1515
7545 383
7545 6280
7545 6318
7545 6317
7545 59344
7545 84659
7545 284110
7545 2760
7545 6286
7545 427
7545 57402
7545 51200
7545 1992
7545 121214
7545 55
7545 1512
7545 242
7545 6278
7545 79887
7545 3713
7545 347
7545 3613
7545 84290
7545 342897
7545 123745
7545 1893
7545 3934
7545 79153
7545 448834
7549 339230
7549 55131
7549 6130
7549 6189
7549 57062
7549 8899
7549 7675
7549 6122
7549 643836
7549 55037
7549 1736
7549 27067
7549 22907
7549 221785
7549 84656
7549 84549
7549 26574
7549 10153
7549 57109
7549 64794
7549 9904
7549 10528
7549 7468
7549 23378
7549 64282
7549 56829
7549 1662
7549 23560
7549 9933
7549 51081
7549 9790
7549 64965
7549 57050
7549 23029
7549 60488
7549 64318
7549 79039
7549 6139
7549 55003
7549 79682
7549 23212
7549 84240
7549 51191
7549 55299
7549 29889
7549 51333
7549 54989
7549 79101
7549 10664
7549 6168
7549 10199
7549 84154
7549 168850
7549 63977
7549 84811
7549 692312
7549 92856
7549 9014
7549 51490
7549 7570
7549 7738
7549 7743
7549 51755
7549 8621
7549 30836
7549 122704
7551 79801
7551 84078
7551 5796
7555 51121
7555 6181
7555 6176
7555 51388
7555 6124
7555 80135
7555 339230
7555 55131
7555 6130
7555 10940
7555 6189
7555 57062
7555 117246
7555 6135
7555 9188
7555 6175
7555 6122
7555 643836
7555 84450
7555 4736
7555 1736
7555 6129
7555 10969
7555 6165
7555 22907
7555 6128
7555 6161
7555 3024
7555 221785
7555 84656
7555 84549
7555 55661
7555 64794
7555 6141
7555 10528
7555 7468
7555 6137
7555 23378
7555 64282
7555 56829
7555 65265
7555 6780
7555 6838
7555 23560
7555 7270
7555 9933
7555 6132
7555 6194
7555 4839
7555 23421
7555 6155
7555 7738
7555 29997
7555 84298
7555 29777
7555 23029
7555 6125
7555 6136
7555 6202
7555 55299
7555 79682
7555 51187
7555 55003
7555 23212
7555 6138
7555 9045
7555 29889
7555 6207
7555 10838
7555 51333
7555 55839
7555 10412
7555 168850
7555 285855
7555 23521
7555 6168
7555 6142
7555 51077
7555 84154
7555 6156
7555 54475
7555 79159
7555 25873
7555 692312
7555 81844
7555 115509
7555 197407
7555 29803
7566 158399
7566 7572
7566 9204
7566 29128
7566 7727
7566 55663
7566 51282
7567 10155
7567 56658
7570 51121
7570 10250
7570 388558
7570 57547
7570 6129
7570 11056
7570 3006
7570 6189
7570 4869
7570 6166
7570 7169
7570 6156
7571 50810
7571 196528
7571 9569
7571 221830
7572 7586
7572 7278
7572 55663
7572 1158
7572 7727
7572 51282
7572 80317
7579 3514
7579 114821
7579 23660
7579 7589
7579 80317
7579 387032
7579 221785
7579 203523
7579 7745
7579 7586
7579 100101467
7579 7572
7579 342945
7579 222696
7579 7762
7579 23650
7579 84547
7579 3009
7579 374897
7579 3501
7579 3500
7579 822
7579 2125
7579 11219
7579 653499
7579 10168
7579 79983
7579 6318
7579 6317
7579 7727
7579 146050
7579 51282
7579 3713
7579 5493
7579 56300
7579 92609
7579 23394
7579 65982
7579 3034
7579 718
7579 7760
7579 84124
7579 1890
7579 5655
7579 51806
7579 8969
7579 10127
7579 7753
7579 353274
7580 285613
7584 25820
7629 29841
7629 22890
7638 342909
7638 7768
7638 984
7690 2784
7692 51649
7692 8805
7692 7818
7692 51116
7692 6233
7692 51081
7692 6788
7692 6789
7692 2512
7692 57380
7692 7163
7692 8192
7692 60485
7703 64410
7703 1911
7703 23466
7703 23492
7703 63035
7703 84733
7703 80012
7703 1912
7703 7169
7703 84946
7703 57120
7703 23429
7703 8535
7703 57332
7703 54704
7703 648
7703 6045
7703 6015
7703 9054
7703 22955
7703 55915
7703 2021
7703 6322
7737 1459
7737 1457
7737 138199
7737 132949
7741 51121
7741 4038
7741 81559
7752 54906
7753 9203
7753 55758
7753 7750
7753 51282
7753 7083
7761 23466
7761 124245
7761 56916
7761 4038
7761 9736
7761 1059
7761 124401
7761 140609
7761 4591
7761 56658
7761 10210
7761 387104
7763 1068
7766 10155
7766 168374
7766 342909
7766 148206
7766 80264
7766 5496
7766 29888
7766 10919
7766 25831
7766 54930
7766 283373
7766 8925
7766 7726
7766 1059
7766 84146
7766 85369
7766 23255
7766 90933
7766 56658
7767 126017
7767 4038
7767 6653
7767 53353
7767 4036
7767 5806
7767 4854
7770 144348
7770 51776
7775 7204
7775 80317
7775 387032
7775 7586
7775 114821
7775 23660
7775 7589
7775 100101467
7775 7572
7775 84547
7775 84196
7775 9204
7775 2966
7775 55844
7775 10168
7775 7727
7775 146050
7775 55663
7775 9810
7775 79830
7775 353274
7775 7745
7775 55214
7775 51282
7775 10513
7775 114818
7775 65986
7775 84838
7775 7579
7775 55311
7775 7083
7775 7760
7775 9374
7775 79068
7775 10127
7775 1741
7775 23398
7782 64223
7782 9043
7782 4684
7782 81035
7782 1983
7782 58517
7782 23047
7782 23244
7782 55660
7782 148223
7791 26000
7791 55749
7791 51663
7791 23307
7791 55740
7791 29926
7791 9728
7791 26115
7791 51466
7791 26136
7818 60488
7818 23107
7818 55173
7818 115825
7818 84968
7846 91875
7846 255394
7846 7277
7846 10381
7850 23265
7850 11336
7850 55770
7850 491
7850 5000
7850 4952
7850 57505
7850 60412
7850 55227
7850 23513
7850 55763
7850 23233
7850 54536
7850 64924
7850 57650
7850 149371
7850 83752
7850 493856
7850 10640
7850 4724
7850 26052
7850 22836
7850 8443
7850 55967
7850 79714
7850 89970
7850 445571
7850 6904
7850 79671
7850 25778
7850 9692
7850 131870
7850 26470
7850 64225
7850 55687
7850 91663
7850 100510688
7850 5768
7866 63893
7866 8669
7867 5616
7867 5600
7873 440603
7881 8514
7903 7284
7903 5362
7903 5361
7903 3107
7903 2195
7903 341640
7903 59
7903 3685
7903 80230
7903 23654
7903 54928
7903 135228
7903 5738
7903 25865
7903 84918
7903 7277
7903 4040
7903 4041
7903 3140
7903 64420
7903 85450
7903 374378
7903 80144
7903 1956
7903 4012
7903 388650
7903 3679
7903 84059
7903 10381
7903 27347
7903 5445
7903 9902
7903 8509
7903 79867
7903 7009
7903 79937
7903 57685
7903 9509
7903 6868
7903 57555
7903 8516
7903 55871
7903 8829
7903 91147
7903 7049
7903 79932
7903 10507
7903 9746
7903 57463
7903 3676
7903 120071
7903 2050
7903 220323
7903 6041
7903 25825
7903 8828
7903 1952
7903 54972
7903 1774
7903 2583
7903 3693
7903 8692
7903 4059
7905 4684
7905 10257
7905 51809
7905 3452
7905 9927
7905 9522
7905 113178
7905 10567
7905 51573
7905 51136
7905 57452
7905 137695
7905 2531
7905 132720
7905 483
7905 79089
7905 5359
7905 8165
7905 10682
7905 11230
7905 643853
7905 116151
7905 10447
7905 57720
7905 162427
7905 92840
7905 387104
7905 219738
7918 7051
7918 54902
7918 50810
7918 27178
7918 242
7918 448834
7923 84869
7923 55034
7923 4528
7923 3185
7936 7469
7936 51497
7936 25920
7936 3508
7936 22894
7941 5798
7942 6880
7942 7529
7942 7532
7942 7531
7942 7534
7942 22797
7942 7030
7942 10457
7978 55163
7988 22894
7988 155061
7988 57541
7988 8427
7988 27153
7988 54749
7988 84890
7991 132660
7991 6813
7991 6812
7991 6185
7991 2686
7991 159090
7991 57446
7991 9351
8001 23510
8019 6046
8019 3494
8027 9146
8027 84231
8027 6642
8027 57552
8030 55165
8030 9989
8030 5531
8030 92922
8030 9659
8030 55671
8030 57223
8030 353274
8030 54039
8030 324
8030 57521
8030 9762
8031 2512
8031 84461
8031 8924
8031 64395
8045 23368
8045 7159
8045 9209
8045 79598
8045 8440
8045 5702
8045 79158
8045 123283
8045 8030
8045 5108
8045 64946
8045 9463
8045 9342
8045 55722
8045 56288
8050 4528
8050 9581
8065 6921
8065 55832
8065 10988
8065 56995
8065 90864
8065 10489
8065 26118
8065 7155
8065 4738
8065 57799
8065 115294
8065 10116
8065 116138
8065 30837
8065 51665
8065 149603
8065 122809
8065 9655
8065 55251
8065 116064
8065 79754
8065 55527
8065 56929
8065 9616
8065 92369
8073 7803
8073 26504
8073 54805
8073 26507
8073 79631
8073 11156
8073 56776
8089 57634
8089 2521
8089 80314
8089 26122
8089 10847
8089 55929
8089 8295
8089 10902
8089 6944
8089 57794
8089 54556
8089 4609
8089 399687
8089 64089
8089 51412
8089 54799
8089 64431
8089 2551
8089 7465
8089 221895
8089 10467
8089 64897
8089 55030
8089 55109
8089 79165
8110 8289
8110 57492
8110 6601
8110 6599
8110 6595
8110 6597
8110 6604
8110 6603
8110 6602
8110 196528
8110 55193
8110 6598
8110 29117
8110 6605
8110 9275
8110 86
8110 51412
8110 6760
8110 26039
8110 1641
8110 79814
8131 1663
8139 9203
8139 84541
8139 80124
8139 23386
8139 9118
8139 54870
8139 23091
8139 90353
8148 3276
8148 23549
8148 57563
8153 55031
8170 5318
8174 285966
8174 10564
8174 27346
8200 284114
8200 8710
8200 5275
8200 51806
8200 5268
8200 8991
8200 810
8200 117177
8200 5333
8200 131578
8200 2167
8200 5866
8200 54861
8200 1410
8200 1382
8200 391123
8200 5055
8200 11072
8200 11187
8200 448834
8220 3312
8220 5533
8220 10498
8220 35
8220 5534
8220 27339
8220 118924
8220 2581
8220 23640
8227 79886
8227 54882
8227 26057
8227 23524
8227 89
8227 63893
8227 5411
8227 4625
8227 4622
8227 23210
8227 54930
8227 1457
8227 1158
8227 9722
8227 79576
8227 80036
8228 492
8228 29916
8228 57103
8233 51121
8233 10081
8233 23451
8233 84991
8233 10992
8233 708
8233 6732
8233 6733
8233 11066
8233 22950
8233 10291
8233 984
8233 10181
8233 154007
8233 55599
8233 23548
8233 7310
8233 10946
8233 6125
8233 10523
8233 23210
8233 23350
8233 253635
8233 3034
8233 5271
8233 117178
8233 4820
8233 144108
8233 55954
8233 80036
8266 7917
8266 6198
8277 347688
8277 664618
8277 7846
8277 25822
8277 253260
8277 391123
8292 56154
8292 5352
8292 5033
8292 5430
8292 10491
8292 10609
8292 23127
8292 5351
8292 55214
8292 64175
8292 2335
8292 10536
8292 590
8292 55128
8292 1284
8292 2192
8301 8218
8301 2060
8301 55589
8301 160
8301 9685
8301 5286
8301 51512
8301 10928
8303 81542
8303 26136
8303 92140
8303 128061
8309 7871
8309 29966
8310 54915
8310 8916
8310 64946
8310 55559
8350 7508
8350 9555
8350 11198
8350 10036
8350 4176
8350 4171
8350 79711
8350 8208
8350 4678
8350 4175
8350 6749
8350 8969
8350 317772
8350 55148
8350 4173
8350 23468
8350 10038
8350 1616
8350 253714
8350 4796
8350 25842
8350 55723
8350 8370
8350 440686
8350 8968
8350 54751
8359 4863
8359 5928
8359 5931
8359 11198
8359 10036
8359 477
8359 480
8359 487
8359 4176
8359 4171
8359 79711
8359 8208
8359 4678
8359 257218
8359 4175
8359 6749
8359 8520
8359 4173
8359 546
8359 7278
8359 32
8359 1616
8359 253714
8359 55723
8359 4626
8359 4796
8372 821
8372 9317
8394 23396
8394 8816
8394 8829
8394 5885
8394 1059
8394 9369
8394 10735
8394 2719
8394 90933
8394 7049
8399 7311
8399 10381
8399 81027
8399 51654
8399 81929
8399 84918
8399 164832
8399 55028
8399 3913
8399 2896
8399 25865
8399 9510
8399 7083
8399 63979
8399 7277
8399 10825
8399 2192
8399 84706
8399 11101
8399 91289
8399 1292
8399 285203
8399 5327
8399 55813
8399 79807
8399 6790
8399 1291
8399 84749
8399 90353
8399 64745
8399 125150
8399 7481
8399 55112
8399 2539
8399 22847
8399 1111
8399 152992
8399 2783
8399 7474
8399 56605
8399 51162
8399 23514
8399 55093
8399 51567
8399 8648
8399 220323
8399 25778
8399 7040
8399 5125
8399 100510688
8399 2671
8399 6894
8399 126074
8402 653269
8402 60
8402 345651
8402 54915
8402 7525
8402 5502
8402 64744
8402 80139
8402 11152
8402 5553
8407 29114
8409 81572
8409 7314
8409 8607
8409 25885
8409 11128
8409 55718
8409 116143
8409 5430
8409 79657
8409 7227
8409 10856
8409 8725
8409 55703
8409 661
8409 5438
8409 10471
8409 79871
8409 5434
8409 51184
8409 5501
8409 5499
8409 55011
8409 6830
8412 4739
8412 9564
8412 1670
8412 2520
8416 140691
8417 10652
8417 2801
8417 94039
8417 7586
8417 8775
8417 6810
8417 55850
8417 53407
8417 9527
8417 8602
8417 64689
8417 8774
8417 6811
8417 134957
8417 8677
8417 8773
8417 116841
8417 754
8417 23673
8417 143187
8417 83440
8417 129450
8417 6809
8417 8675
8417 9342
8417 9482
8417 9570
8417 9341
8417 6844
8417 79050
8417 56650
8417 8673
8417 6845
8417 115
8417 1317
8419 9321
8419 4149
8419 57658
8419 631
8419 1062
8419 9118
8419 4751
8419 10615
8419 51684
8419 54971
8419 30850
8419 80817
8419 60592
8419 81559
8424 51507
8424 64343
8424 29110
8424 200081
8424 3710
8424 835
8424 6744
8424 57019
8424 3709
8424 10010
8424 10621
8424 54039
8431 22858
8431 80124
8434 64087
8434 3441
8434 51
8439 341208
8439 23710
8439 5550
8439 8991
8439 254773
8439 7062
8439 11187
8439 11072
8439 147409
8439 221301
8440 147179
8440 4690
8440 285590
8440 116985
8440 10787
8440 27
8440 8976
8440 868
8440 867
8440 9815
8440 28964
8440 65059
8440 10458
8440 8853
8440 50807
8440 26999
8440 23191
8440 7916
8440 10188
8440 56252
8440 50488
8440 23043
8440 5062
8440 5058
8440 57224
8440 57513
8440 10006
8440 10152
8440 79834
8440 8874
8440 9459
8440 8936
8440 10163
8440 10810
8440 23331
8440 118788
8440 6461
8440 7456
8440 57648
8440 1796
8440 340527
8440 4301
8440 644150
8440 8216
8440 57556
8440 55845
8448 79809
8448 8447
8448 84959
8448 283219
8452 51239
8452 2873
8452 51138
8452 80311
8452 151230
8452 55975
8452 57563
8452 25998
8452 22836
8452 55175
8452 64410
8452 222658
8452 9903
8452 54800
8452 23386
8452 84078
8452 89890
8452 50813
8452 54165
8452 8507
8452 84280
8452 7126
8452 83892
8452 84861
8452 54813
8452 25948
8452 55295
8452 57542
8452 11275
8452 200845
8452 3652
8452 79798
8452 23510
8454 4744
8454 3034
8454 1474
8454 145264
8454 2799
8454 1893
8460 60
8463 11198
8463 7003
8463 5981
8463 25937
8463 10413
8463 7290
8463 254048
8468 3550
8468 730211
8468 55664
8468 4660
8468 4659
8468 5007
8468 10196
8468 23759
8468 80304
8468 10869
8468 26037
8468 90025
8468 55704
8468 79718
8468 6907
8468 116988
8468 8310
8468 79607
8468 5141
8468 29904
8480 4928
8480 55109
8480 5558
8480 701
8480 5557
8482 6548
8482 56996
8482 8879
8482 23155
8482 54867
8482 10970
8482 55116
8482 6646
8482 23333
8482 286410
8482 81622
8482 202018
8482 91289
8487 345651
8487 59
8487 29888
8487 50628
8487 6632
8487 6625
8487 79760
8491 11183
8496 25959
8503 5295
8503 5291
8503 5293
8503 11188
8503 8660
8503 5290
8503 30846
8507 64410
8507 23386
8507 440503
8513 90678
8513 55072
8513 4884
8513 81858
8513 9019
8513 673
8514 7125
8517 10806
8517 1063
8517 55749
8517 7314
8517 1147
8517 3551
8517 4741
8517 29110
8517 8882
8517 10010
8520 5931
8520 25842
8530 489
8530 445582
8530 7278
8530 3699
8530 1514
8530 2581
8532 112849
8532 573
8533 150678
8533 26094
8533 2873
8533 10513
8533 8450
8533 8451
8533 51138
8533 8453
8533 8452
8533 50813
8533 10116
8533 53339
8533 55643
8533 122769
8533 80344
8533 3043
8548 26003
8548 8658
8557 3312
8557 3308
8557 10273
8557 23468
8558 3312
8558 60
8558 345651
8558 59
8558 10576
8560 9669
8562 9318
8562 139818
8562 51138
8562 64708
8562 51321
8562 10611
8562 9821
8562 9776
8562 10980
8562 28985
8562 7417
8562 28989
8562 10987
8562 55526
8562 387338
8562 6888
8562 50813
8562 53339
8564 3311
8564 10243
8576 79983
8576 10381
8576 347688
8576 2312
8576 90355
8576 54887
8576 342897
8576 79269
8576 23192
8577 55240
8577 2247
8577 25921
8577 27032
8577 56980
8577 617
8577 25896
8577 79896
8577 56650
8577 10202
8600 9527
8600 516
8600 4535
8600 4189
8601 10287
8601 79943
8601 55253
8601 57486
8601 144348
8601 145567
8601 5347
8601 23167
8601 22979
8601 84668
8601 55787
8601 80755
8601 8453
8601 79699
8601 535
8601 1802
8601 5297
8601 10539
8601 54468
8601 1407
8601 4361
8601 26502
8601 64428
8601 81627
8601 10111
8601 83642
8601 200081
8601 11127
8601 5558
8601 348180
8601 4683
8601 57019
8601 55034
8601 1801
8601 51027
8601 79269
8601 283871
8601 55311
8601 9371
8601 2671
8601 6894
8607 57634
8607 125476
8607 80314
8607 26122
8607 11128
8607 10445
8607 55929
8607 8295
8607 54617
8607 1736
8607 4798
8607 79657
8607 10902
8607 10847
8607 6944
8607 54556
8607 741
8607 54680
8607 10856
8607 80304
8607 25911
8607 51412
8607 79913
8607 121053
8607 81572
8607 54799
8607 8725
8607 7528
8607 55164
8607 83444
8607 10524
8607 8089
8607 221895
8607 283899
8607 54891
8607 9326
8607 10467
8607 29844
8611 55128
8618 6249
8621 10382
8621 203068
8621 10383
8621 347688
8621 3320
8621 3326
8621 664618
8621 3327
8621 730211
8621 3323
8621 2289
8621 9817
8621 5357
8621 90864
8621 25778
8621 51755
8621 5925
8621 80204
8621 7277
8621 7846
8621 8812
8621 26098
8621 4752
8621 100526737
8621 93611
8621 27143
8625 23354
8625 6594
8625 675
8625 63979
8625 2186
8625 10443
8625 375444
8626 7161
8626 11200
8626 30011
8626 5195
8626 3607
8626 221937
8626 22895
8630 479
8630 490
8630 493
8630 492
8630 283458
8630 83940
8630 56952
8630 8724
8630 64841
8630 26472
8631 4650
8631 4649
8631 84172
8631 81691
8631 256364
8631 7486
8631 259266
8631 56704
8631 25885
8631 11128
8631 9401
8631 25799
8631 23272
8631 23077
8631 4750
8631 79990
8631 653583
8631 5289
8631 8935
8631 8725
8631 5296
8631 55700
8631 253143
8631 8844
8631 54680
8631 7840
8631 10513
8631 5077
8631 741
8631 84146
8631 79783
8631 29941
8631 8458
8631 51535
8631 261734
8631 8776
8631 755
8631 5441
8631 9738
8631 55209
8631 159195
8631 64425
8631 23086
8631 6787
8631 6305
8631 6830
8631 51750
8631 84948
8631 116138
8635 10954
8635 26232
8639 314
8639 2135
8639 6548
8639 79694
8639 2077
8639 151188
8641 57655
8641 57476
8641 5796
8641 10775
8641 23466
8641 54972
8641 489
8641 23400
8641 10454
8641 9451
8641 4052
8641 23592
8641 84034
8641 54884
8641 51635
8641 84514
8641 3954
8641 7174
8641 9349
8641 1595
8641 6386
8641 10585
8641 9854
8641 55253
8641 118987
8641 56101
8641 56102
8641 2052
8641 1605
8641 284996
8641 10076
8641 55839
8641 93
8641 28965
8641 55362
8641 9870
8641 4140
8641 9849
8641 5789
8641 10040
8641 57575
8641 5277
8641 221955
8641 3556
8641 54879
8641 90378
8641 25789
8641 10897
8641 80207
8641 284069
8641 6610
8641 10385
8641 1789
8641 1951
8644 1109
8644 1645
8644 6718
8665 8662
8665 27335
8665 3646
8665 8661
8665 8667
8665 728689
8665 8663
8665 10480
8665 51386
8665 8664
8665 84726
8665 10381
8665 9929
8665 79096
8665 90580
8665 91978
8665 54839
8666 8668
8666 8662
8666 8661
8666 8667
8666 8665
8666 8663
8666 10480
8666 51386
8666 8664
8666 3646
8667 8662
8667 27335
8667 8661
8667 1973
8667 84726
8667 728689
8667 8663
8667 10480
8667 51386
8667 8664
8667 3646
8667 5718
8668 8662
8668 27335
8668 1981
8668 8661
8668 8667
8668 1973
8668 2036
8668 84726
8668 8665
8668 728689
8668 8663
8668 10480
8668 51386
8668 8664
8668 3646
8668 8669
8668 9320
8668 55466
8674 662
8674 11311
8674 63908
8674 8775
8674 6810
8674 55850
8674 53407
8674 152579
8674 9183
8674 54987
8674 8774
8674 9685
8674 6811
8674 51594
8674 8677
8674 8773
8674 10228
8674 8417
8674 23673
8674 130589
8674 283450
8674 28989
8674 23256
8674 9482
8674 1340
8674 9570
8674 153364
8674 8675
8674 10490
8674 9527
8674 54995
8674 143187
8676 23352
8676 51366
8676 6812
8676 6813
8676 26057
8676 54882
8676 404734
8676 60412
8676 23265
8676 55227
8676 27185
8676 11130
8676 9527
8676 80143
8676 54536
8676 8677
8676 8773
8676 10228
8676 6744
8676 6339
8676 374654
8676 29110
8676 54820
8676 23024
8676 23307
8676 3281
8676 134957
8676 118426
8676 8674
8676 10652
8676 9482
8676 5802
8676 10640
8676 9341
8676 6844
8676 8673
8676 85021
8676 8500
8676 54535
8676 10490
8676 1102
8676 55845
8676 1039
8676 5130
8692 5445
8698 5306
8698 57465
8702 3309
8702 55768
8702 23753
8702 3655
8702 445571
8702 29966
8703 506
8703 64132
8703 515
8703 516
8703 80346
8703 728932
8703 9354
8703 57168
8703 9950
8703 10560
8703 83862
8706 7051
8706 3009
8706 1474
8706 84659
8706 59344
8706 278
8706 11072
8706 8991
8706 4014
8706 124220
8706 10447
8706 131578
8706 10874
8706 147409
8706 2530
8706 11187
8706 1469
8706 1472
8706 448834
8706 51200
8707 4041
8707 9670
8707 79158
8707 26046
8707 91304
8723 27101
8723 401548
8723 57037
8723 23456
8731 83640
8731 664618
8731 3841
8731 23633
8731 3836
8732 5438
8733 51604
8733 506
8733 382
8733 8073
8747 3106
8747 3309
8747 23654
8747 9236
8747 7873
8747 5362
8747 2239
8747 81543
8747 2783
8747 57463
8747 9950
8747 57168
8747 200895
8747 7423
8747 253558
8747 337876
8747 64146
8747 51162
8747 27344
8747 3693
8747 79414
8747 157567
8747 26020
8747 59
8747 821
8766 80223
8766 22841
8766 54521
8766 10498
8766 1122
8766 1121
8766 57111
8766 26056
8766 2664
8766 9467
8766 23549
8766 5335
8766 80851
8772 27178
8772 5612
8772 11076
8773 27243
8774 8775
8774 152579
8774 55325
8774 5567
8774 5575
8774 9482
8774 51594
8778 51603
8778 92105
8778 9322
8778 55325
8778 5781
8778 57563
8778 51184
8785 63894
8785 384
8785 7750
8785 26276
8785 617
8785 4146
8785 112939
8785 148113
8787 10681
8787 58517
8788 79877
8788 93
8788 479
8788 56926
8788 57130
8788 5000
8788 54407
8788 51651
8788 9522
8788 4798
8788 221496
8788 23140
8788 493
8788 9847
8788 55353
8788 54867
8788 57462
8788 80142
8788 81928
8788 55240
8788 81573
8788 22862
8788 285966
8788 91768
8788 51449
8788 11230
8788 199692
8788 127602
8788 89910
8788 84079
8788 5609
8788 196527
8788 10560
8788 51162
8788 10675
8788 9158
8788 9772
8788 81537
8788 58505
8788 140707
8788 55194
8789 2203
8795 6574
8795 80762
8795 28982
8795 4238
8795 54867
8795 121260
8795 51651
8795 9522
8795 841
8795 10970
8795 8772
8795 55353
8795 284996
8795 2260
8795 780
8795 7357
8795 6809
8795 3459
8795 9341
8796 9230
8797 7314
8797 4238
8797 92
8797 80204
8797 5826
8797 6560
8797 6386
8797 6281
8797 8772
8797 55353
8797 51293
8797 8795
8797 841
8797 643246
8797 84919
8797 284996
8797 79956
8797 2264
8797 138199
8797 7357
8797 990
8797 3454
8797 54879
8797 221
8797 79065
8797 4047
8797 343450
8797 3566
8797 657
8797 9772
8797 65992
8797 10385
8797 55361
8797 90
8797 26020
8798 51806
8800 51684
8801 7705
8801 10166
8801 56521
8801 63917
8801 8802
8802 57505
8802 10623
8802 8803
8802 23395
8803 10788
8803 7705
8803 10988
8803 55028
8803 56922
8803 4289
8803 4528
8803 85476
8803 23438
8803 83752
8803 5885
8803 85865
8803 116225
8803 728489
8807 5283
8807 5277
8808 9829
8808 4542
8808 51608
8808 653269
8808 60
8808 64780
8814 664618
8814 3327
8814 730211
8814 2289
8814 23411
8814 23243
8814 6829
8814 344387
8814 7205
8816 6950
8816 10574
8816 5203
8816 10693
8816 908
8816 5201
8816 10576
8816 7203
8816 22948
8816 3329
8816 10471
8816 7411
8820 5950
8829 23352
8829 197131
8829 54793
8829 54888
8829 23304
8829 1459
8829 1457
8829 617
8829 83892
8829 7126
8829 4957
8835 8065
8836 3685
8836 57544
8836 4289
8836 10956
8836 7358
8836 51148
8836 10618
8836 100507436
8837 440503
8837 841
8838 5433
8838 323
8838 79174
8838 51202
8839 3383
8839 55128
8851 1017
8851 29089
8851 7169
8851 89970
8851 1020
8851 8562
8851 93343
8851 11212
8851 3157
8851 51035
8851 326625
8858 10381
8858 347688
8858 3309
8858 29843
8858 253260
8858 23753
8858 7277
8858 4189
8858 26512
8858 25994
8858 54552
8858 23597
8858 2290
8858 2295
8858 990
8858 23235
8858 25959
8858 9833
8858 127253
8858 54680
8858 51162
8858 2117
8858 10443
8858 4291
8858 91419
8858 5609
8858 57190
8858 421
8858 57568
8869 91304
8869 55471
8874 28964
8874 5058
8874 9459
8875 64327
8875 5650
8875 487
8875 10463
8875 79053
8875 22859
8875 8733
8875 375056
8875 1474
8875 37
8875 1515
8875 79147
8875 94005
8875 128869
8875 285521
8875 2823
8875 9789
8875 10585
8875 6646
8875 2760
8875 57655
8875 8324
8875 9897
8875 55033
8875 7976
8875 347
8875 286148
8875 8323
8875 53637
8875 131118
8875 56650
8875 55711
8875 9427
8875 7105
8875 91289
8875 57106
8875 2812
8875 8744
8877 51181
8877 1725
8877 1540
8879 9131
8879 114088
8879 10933
8881 9968
8881 4649
8881 259266
8881 8697
8881 55181
8881 27185
8881 9700
8881 9611
8881 51433
8881 6297
8881 6491
8881 9401
8881 79598
8881 404734
8881 24149
8881 128239
8881 51434
8881 23272
8881 7840
8881 55930
8881 79868
8881 119504
8881 23354
8881 85459
8881 253260
8881 9657
8881 22897
8881 29945
8881 54880
8881 653583
8881 64682
8881 56478
8881 7227
8881 9786
8881 83752
8881 100288406
8881 5286
8881 125950
8881 8805
8881 79649
8881 93323
8881 246184
8881 54801
8881 54680
8881 84626
8881 23528
8881 286077
8881 996
8881 84376
8881 347688
8881 9470
8881 159195
8881 9857
8881 51512
8881 60625
8881 84146
8881 51592
8881 57325
8881 23269
8881 56905
8881 51361
8881 29882
8881 4591
8881 55249
8881 79441
8881 9738
8881 57459
8881 57592
8881 112574
8881 9887
8881 55559
8881 123016
8881 2077
8881 699
8881 90378
8881 23007
8881 283643
8881 9925
8881 150223
8881 4291
8881 56931
8881 10024
8881 65094
8881 54903
8892 1967
8892 7311
8892 7314
8892 8893
8892 8890
8892 8891
8892 9941
8892 5167
8892 51280
8892 11001
8892 91749
8892 9341
8892 148789
8892 84068
8894 1968
8894 54496
8894 1965
8894 8872
8905 8906
8905 79719
8905 164
8905 162
8905 163
8905 11276
8905 54497
8905 9685
8905 54812
8905 8907
8905 55435
8905 9482
8905 83605
8905 10490
8906 11276
8906 79699
8906 24149
8906 54495
8906 55102
8906 100526737
8908 2992
8908 2997
8908 8480
8908 127700
8908 29957
8908 23408
8908 84058
8908 117247
8908 58505
8916 9615
8916 134492
8916 440686
8924 57448
8924 3959
8924 27246
8924 25822
8924 55704
8924 51361
8924 9135
8934 3709
8934 3710
8934 3708
8934 1122
8934 1121
8934 538
8934 5875
8934 85369
8934 55207
8934 246175
8945 57685
8945 55031
8945 139285
8945 4651
8945 994
8945 3097
8945 6788
8945 6789
8945 161436
8945 55201
8945 23512
8945 997
8945 3096
8945 85456
8945 3454
8945 10845
8945 11332
8945 27250
8945 114088
8945 9785
8945 8454
8945 324
8945 25820
8945 10726
8945 5970
8945 121536
8945 26064
8945 23164
8945 2146
8945 114791
8945 25777
8945 283349
8945 11186
8945 4848
8945 133584
8945 8726
8945 8553
8945 29128
8945 10112
8945 79083
8945 10950
8945 26190
8945 27229
8945 57695
8945 4790
8945 4601
8945 10413
8945 29922
8945 85378
8945 57148
8970 2266
8970 2244
8970 2243
8970 84196
8970 3043
8970 4193
8970 3040
8974 10574
8974 5291
8974 85379
8974 7203
8974 256714
8974 908
8974 125950
8974 286077
8974 29941
8974 140609
8974 7249
8974 55703
8974 10813
8974 22954
8974 55700
8974 1277
8974 10273
8974 4649
8974 79613
8974 55339
8974 10576
8974 374654
8974 9531
8974 9833
8974 9470
8974 23270
8974 25822
8974 9922
8974 421
8974 2295
8974 55930
8974 56905
8974 253260
8974 55621
8974 369
8974 80233
8974 23331
8974 55181
8974 79075
8974 159195
8974 27185
8974 63922
8974 9401
8974 7748
8974 284403
8974 152992
8974 84515
8974 51512
8974 2077
8974 317762
8974 9013
8974 25900
8974 6311
8974 201292
8974 115939
8974 90353
8974 92799
8974 146909
8974 84971
8974 60485
8976 147179
8976 644150
8976 345651
8976 84938
8976 7456
8976 443
8987 2992
8987 2998
8987 2997
8987 11337
8987 23710
8987 178
8987 5834
8987 4281
8987 57590
8987 8908
8987 278
8987 7957
8987 2632
8987 5509
8991 58516
8991 51361
8991 25974
8991 79823
8992 53
8992 203547
8992 23545
8992 535
8992 7905
8992 54872
8992 6542
8992 147007
8992 5792
8992 84317
8993 3440
8993 25927
8999 3320
8999 730211
8999 3323
8999 5218
9014 79101
9014 9015
9014 9013
9019 345651
9019 8854
9019 3312
9019 64135
9019 5781
9019 55871
9019 79068
9019 23649
9020 8517
9020 730211
9020 7187
9020 1147
9020 3551
9020 89796
9021 55626
9021 9827
9026 10928
9026 3092
9026 85021
9026 162
9026 5495
9026 5494
9026 6421
9026 2580
9028 260425
9028 9863
9028 3696
9028 1741
9034 278
9034 128486
9034 3493
9034 1469
9034 1472
9040 9318
9040 11188
9040 2873
9040 9039
9040 51138
9040 10980
9040 64708
9040 8883
9040 54165
9040 9886
9040 4738
9040 84078
9040 89890
9040 27252
9040 51133
9040 92799
9040 10987
9040 54800
9040 57542
9040 50813
9040 200845
9040 53339
9040 23276
9045 6124
9045 339230
9045 55131
9045 10250
9045 117246
9045 9730
9045 79724
9045 79759
9045 7745
9045 9015
9045 84450
9045 1736
9045 27067
9045 6780
9045 54606
9045 55661
9045 11056
9045 10153
9045 221785
9045 57109
9045 10514
9045 51121
9045 57062
9045 23378
9045 65265
9045 222194
9045 7270
9045 643836
9045 58506
9045 9360
9045 9933
9045 6166
9045 7468
9045 23029
9045 6202
9045 64318
9045 4839
9045 79039
9045 84811
9045 9618
9045 51191
9045 9841
9045 29889
9045 64794
9045 84248
9045 80135
9045 79101
9045 23560
9045 84154
9045 6156
9045 5936
9045 55082
9045 64412
9045 7570
9045 51490
9045 692312
9045 116115
9045 84186
9045 9013
9046 80013
9046 5335
9046 84498
9046 55915
9046 8440
9047 221656
9047 79834
9055 116285
9058 7311
9058 7314
9058 6924
9058 51669
9058 267
9058 57466
9058 9871
9058 221830
9058 399909
9058 79065
9061 9060
9061 7024
9061 2794
9064 664618
9064 730211
9064 3323
9064 259266
9064 7375
9064 8994
9064 2289
9064 11140
9064 10422
9064 63891
9064 51290
9064 56144
9071 11101
9071 2246
9077 4528
9077 7779
9077 127544
9077 79269
9077 9637
9086 1964
9086 79786
9094 84747
9094 11188
9094 27143
9094 90355
9094 27031
9094 5152
9094 11178
9094 84445
9094 114793
9094 5151
9094 387882
9094 89970
9094 3985
9094 23180
9094 25819
9094 5681
9094 5593
9094 403
9094 283450
9094 80196
9094 6650
9097 79026
9097 113146
9097 1272
9100 10146
9100 9908
9100 283373
9100 2670
9100 9701
9100 55671
9100 80755
9100 91526
9100 23243
9100 22870
9100 116138
9100 151987
9108 55613
9108 9107
9108 375056
9108 3183
9108 57186
9108 115939
9111 3430
9111 123283
9111 80150
9112 5928
9112 5931
9112 57616
9112 57473
9112 25925
9112 23090
9112 23411
9112 53335
9114 7314
9114 10312
9114 535
9114 23545
9114 203547
9114 28965
9114 7375
9114 2182
9114 90231
9114 3636
9114 10159
9114 112724
9114 11001
9114 5167
9114 10678
9114 51382
9114 9296
9114 8451
9114 7278
9114 63027
9114 3953
9114 3954
9114 1718
9114 4597
9114 537
9114 83891
9114 58526
9114 399979
9114 22859
9114 91749
9114 121457
9114 116151
9114 51097
9114 80142
9114 245972
9114 84317
9117 18
9117 3101
9117 35
9117 145264
9117 11232
9117 3557
9124 81
9124 87
9124 88
9124 89
9124 83594
9127 25822
9127 11080
9127 9529
9128 25804
9128 9733
9128 24148
9128 64852
9128 10243
9128 23020
9128 4809
9128 6633
9128 10443
9128 51691
9129 57819
9129 25804
9129 51691
9129 9733
9129 24148
9129 23020
9129 84619
9129 64852
9129 9128
9129 9416
9129 26121
9129 4809
9129 56257
9129 9465
9129 9092
9129 6633
9129 80204
9129 29766
9129 9410
9129 11017
9129 79171
9129 10907
9129 6632
9129 6628
9129 27258
9129 338657
9131 139322
9131 204
9131 79085
9131 80724
9131 6575
9131 157769
9131 7026
9131 2671
9134 1026
9139 93166
9152 506
9152 515
9152 653519
9152 2783
9152 9950
9152 10550
9152 162427
9152 2787
9152 57106
9152 57465
9158 9847
9158 9772
9158 81928
9158 91768
9158 1020
9158 54762
9170 3958
9170 3043
9175 3636
9175 27252
9175 8338
9180 3716
9180 23141
9184 6950
9184 10575
9184 345651
9184 59
9184 996
9184 196441
9184 701
9184 10693
9184 908
9184 10576
9184 10694
9184 8697
9184 699
9184 84280
9184 22948
9184 222658
9184 57082
9184 7756
9189 9043
9189 53615
9189 9219
9189 57459
9189 23326
9189 6399
9189 8804
9189 1022
9189 1477
9189 54834
9196 8514
9196 10013
9196 1725
9196 8379
9197 79171
9200 6407
9200 6406
9205 6196
9205 6197
9208 2314
9208 29766
9208 7111
9208 891
9208 140597
9208 28985
9208 7036
9210 262
9210 25831
9210 55827
9212 10910
9212 3320
9212 3326
9212 730211
9212 3323
9212 389677
9213 57498
9213 6522
9217 25782
9217 83394
9217 158219
9217 9600
9217 26064
9217 26031
9217 11215
9217 55341
9217 9885
9217 55177
9217 6867
9217 54521
9217 11276
9217 23230
9217 114876
9217 22930
9217 9133
9217 6788
9217 6789
9217 133746
9217 7265
9217 10153
9217 27131
9217 11186
9217 23224
9217 4701
9217 8491
9217 23762
9217 5007
9217 5568
9217 5567
9217 23365
9217 54497
9217 54832
9217 54812
9217 23164
9217 11078
9217 91452
9217 114880
9217 55117
9217 4714
9217 58533
9217 83891
9217 114883
9217 114885
9217 114884
9217 348180
9217 4724
9217 6643
9217 23148
9217 57683
9217 151393
9217 9821
9217 79777
9217 57605
9217 57553
9217 644815
9217 55967
9217 10868
9217 399512
9217 23032
9217 5575
9217 5573
9217 84895
9217 4709
9217 83990
9217 4077
9217 1836
9217 79607
9217 10290
9217 6542
9217 23033
9217 4726
9217 1952
9217 51184
9218 9600
9218 26031
9218 11215
9218 55341
9218 9885
9218 55177
9218 6867
9218 54521
9218 11276
9218 23230
9218 114876
9218 22930
9218 9133
9218 6788
9218 6789
9218 114883
9218 114885
9218 114884
9218 133746
9218 7265
9218 5567
9218 11186
9218 114880
9218 23762
9218 5007
9218 23365
9218 25926
9218 54497
9218 10868
9218 9217
9218 54832
9218 23164
9218 91452
9218 57553
9218 9050
9218 5782
9218 84790
9218 23224
9218 26064
9218 151393
9218 25909
9218 57683
9218 158747
9218 9821
9218 54812
9218 55151
9218 57605
9218 5575
9218 84895
9218 23032
9218 23148
9218 5272
9218 7542
9218 11078
9218 9451
9218 644815
9221 3219
9221 221830
9221 9569
9227 283458
9230 80223
9230 22841
9230 54521
9230 1122
9230 1121
9230 80851
9230 57111
9230 9467
9230 6274
9230 5268
9230 8991
9230 26056
9230 254773
9230 131578
9230 23549
9230 341208
9230 391123
9230 147409
9230 810
9230 11072
9230 5333
9230 51702
9230 54836
9230 8969
9230 221301
9232 9700
9232 345651
9232 1666
9238 87178
9238 79188
9238 5906
9238 23732
9240 60
9240 345651
9240 59
9240 55228
9240 170261
9240 79876
9240 53339
9245 8450
9245 8925
9245 89970
9245 6653
9245 7852
9245 10295
9245 100526737
9247 1477
9252 3323
9255 3376
9255 2058
9255 7965
9255 1615
9255 4141
9255 10133
9255 123283
9255 9648
9255 9521
9260 5784
9260 9531
9260 10611
9260 65986
9260 4026
9260 55106
9260 8994
9260 7205
9262 30819
9262 7169
9274 2934
9274 60
9274 345651
9274 59
9274 57492
9274 8289
9274 55274
9274 125476
9274 6601
9274 6599
9274 29998
9274 6595
9274 6597
9274 6604
9274 6603
9274 6602
9274 54617
9274 10487
9274 10486
9274 85477
9274 65979
9274 196528
9274 8110
9274 4430
9274 55193
9274 6598
9274 9749
9274 4798
9274 8193
9274 6605
9274 11344
9274 5756
9274 29117
9274 25792
9274 9275
9274 55860
9274 81556
9274 5977
9274 86
9274 51412
9274 65980
9274 51474
9274 56907
9274 84085
9274 23506
9274 6760
9274 83444
9274 79913
9274 84058
9274 114790
9274 93973
9277 65083
9277 4691
9277 339230
9277 400506
9277 55131
9277 64848
9277 10940
9277 57062
9277 117246
9277 9188
9277 23212
9277 158399
9277 79759
9277 57693
9277 23361
9277 5976
9277 84450
9277 1736
9277 27067
9277 6780
9277 10969
9277 10412
9277 6731
9277 22907
9277 1993
9277 54606
9277 55661
9277 10153
9277 27341
9277 3010
9277 84656
9277 50809
9277 51121
9277 6189
9277 57109
9277 54665
9277 56829
9277 4736
9277 7270
9277 85364
9277 23560
9277 51018
9277 55132
9277 51634
9277 7738
9277 9730
9277 7468
9277 7745
9277 23029
9277 131405
9277 64318
9277 4839
9277 51187
9277 27153
9277 25983
9277 55003
9277 1662
9277 64802
9277 9933
9277 6161
9277 55299
9277 29889
9277 23378
9277 54433
9277 64282
9277 54989
9277 64794
9277 6207
9277 10181
9277 7539
9277 6168
9277 79954
9277 23246
9277 5813
9277 57050
9277 7570
9277 23160
9277 8621
9277 692312
9277 84811
9277 8575
9277 6895
9277 92856
9290 3958
9290 409
9293 79143
9293 9144
9293 79053
9293 128486
9293 84272
9293 56894
9293 10682
9293 3958
9293 56994
9293 79956
9293 79137
9293 64327
9293 148534
9294 55824
9294 506
9294 2776
9294 9317
9294 2596
9294 421
9294 57590
9294 10397
9294 6714
9294 53
9294 55033
9294 1456
9294 3956
9294 3241
9294 10550
9294 342979
9294 733
9294 92840
9306 6921
9306 5339
9306 8065
9306 80204
9306 10425
9306 60485
9306 9778
9308 9044
9308 491
9308 80762
9308 7779
9308 5297
9308 30000
9308 201931
9308 3340
9308 7249
9308 64924
9308 81839
9308 57650
9308 55027
9308 23244
9308 9238
9308 63892
9308 54503
9308 538
9308 51293
9308 55698
9308 6542
9308 9101
9308 657
9308 55240
9308 55732
9308 2475
9308 2870
9308 64781
9308 2263
9308 153090
9308 7357
9308 23214
9308 10274
9308 10735
9308 5789
9308 22836
9308 91012
9308 5277
9308 91663
9308 84669
9308 659
9318 26094
9318 2873
9318 10513
9318 8450
9318 8451
9318 51138
9318 8453
9318 8452
9318 8533
9318 1643
9318 50813
9318 10116
9318 122769
9318 80344
9318 25793
9318 53339
9318 55643
9319 1429
9319 54973
9319 79828
9319 55300
9319 92170
9319 113179
9319 126789
9330 23361
9330 55718
9330 2975
9330 9328
9330 2976
9330 661
9331 4122
9333 7314
9333 51248
9333 81556
9333 54680
9333 9470
9333 85440
9333 23180
9333 152185
9333 221830
9338 8237
9338 7375
9338 2140
9338 55818
9338 3219
9338 7874
9338 57645
9338 7706
9338 80139
9338 29128
9338 221302
9338 6774
9338 163786
9338 5781
9338 55585
9338 387032
9338 1111
9338 55071
9338 11124
9338 51514
9338 157313
9338 51567
9342 54822
9342 56254
9342 127687
9342 23499
9342 7187
9342 60412
9342 53407
9342 29888
9342 55223
9342 10460
9342 738
9342 284119
9342 9810
9342 6811
9342 134957
9342 55610
9342 54820
9342 81565
9342 80233
9342 220134
9342 112869
9342 7189
9342 7260
9342 3710
9342 6845
9342 54535
9342 342527
9350 3303
9350 728378
9350 80311
9350 9902
9350 2335
9350 5494
9350 7428
9356 2710
9356 51614
9356 10981
9356 85450
9356 79085
9356 23042
9356 29957
9356 51290
9356 6575
9356 56994
9356 10162
9356 91137
9356 1836
9356 55238
9356 64225
9356 345778
9356 90550
9356 94097
9367 2664
9367 2665
9367 54832
9367 1122
9367 1121
9367 5876
9367 5875
9367 56848
9377 9167
9377 10463
9377 1327
9377 4512
9388 23317
9388 821
9388 3107
9388 5357
9388 50999
9388 5802
9388 8829
9388 54732
9388 222068
9388 10972
9388 81027
9388 10959
9388 1432
9388 55621
9388 3698
9388 2719
9388 6383
9388 127829
9388 25864
9390 9236
9390 6407
9390 6406
9402 9846
9402 996
9402 10617
9402 10318
9402 7589
9402 9101
9402 51433
9402 25930
9402 83737
9402 2549
9402 64762
9402 55128
9402 112574
9402 119504
9402 8697
9402 29882
9404 5782
9404 130271
9404 23384
9404 5116
9404 9260
9404 80153
9404 57475
9404 9050
9404 8030
9404 9815
9404 28964
9404 196513
9404 55755
9404 5747
9404 23528
9404 5937
9404 55742
9404 6311
9404 8874
9404 9459
9404 54468
9404 8994
9404 4026
9404 5108
9404 23177
9404 5062
9404 5058
9404 57534
9404 54870
9404 7205
9406 7150
9406 51631
9406 55692
9406 51121
9406 222194
9406 54665
9406 79837
9406 8396
9406 5305
9406 11338
9406 5337
9406 140890
9406 86
9406 4795
9410 24148
9410 23020
9410 10594
9410 24144
9410 9343
9410 9128
9410 94104
9410 25980
9410 11319
9410 6633
9410 151903
9410 9785
9410 741
9410 10907
9410 57461
9412 81857
9412 9968
9412 116931
9412 56254
9412 9810
9412 9249
9412 5064
9412 9969
9412 55824
9412 5469
9412 23097
9412 1024
9412 9442
9412 51003
9412 27293
9412 9441
9412 5430
9412 23389
9412 3632
9412 5433
9412 8879
9412 10025
9412 2776
9412 9282
9412 51651
9412 10970
9412 2596
9412 5793
9412 10615
9412 2534
9412 7525
9412 6714
9412 10269
9412 9439
9412 51586
9412 11004
9412 5439
9412 55090
9412 10001
9412 29079
9412 5438
9412 80306
9412 79871
9412 9440
9412 219541
9412 892
9412 203111
9412 80328
9412 55588
9412 6837
9412 9862
9412 9443
9412 84246
9412 80820
9412 1272
9412 3983
9412 2781
9412 9477
9412 54620
9412 54797
9412 9482
9412 5781
9412 1456
9412 3241
9412 9341
9412 3265
9412 8673
9412 9019
9412 90390
9412 112950
9412 10490
9412 51097
9412 81488
9412 1946
9412 400569
9413 643853
9413 56994
9413 64215
9413 1836
9413 10712
9413 374395
9413 56650
9413 55366
9413 5277
9413 56996
9413 84236
9413 404093
9413 3755
9413 6650
9413 51092
9413 10971
9413 7529
9413 7532
9413 7531
9413 7534
9413 64786
9413 57520
9413 6548
9413 51741
9413 22859
9413 25912
9413 252983
9413 11060
9413 4734
9413 83737
9413 23327
9413 11059
9413 84514
9413 56894
9413 79651
9413 399909
9413 9990
9413 6560
9413 55253
9413 88455
9413 338692
9413 6646
9413 2535
9413 2052
9413 27252
9413 196527
9413 25807
9413 9725
9416 3550
9416 9410
9416 24148
9416 23020
9416 10594
9416 24144
9416 9343
9416 9128
9416 94104
9416 25980
9416 9092
9416 51319
9416 6633
9416 55837
9416 10421
9416 10907
9416 55170
9416 6632
9420 7314
9420 27069
9422 4036
9422 10155
9422 10794
9422 390980
9422 8805
9422 440590
9422 55696
9422 57120
9422 55914
9422 6653
9422 1059
9422 29888
9422 56658
9422 90933
9425 57708
9425 3920
9425 3065
9425 54531
9443 9969
9443 5469
9443 9442
9443 51003
9443 9441
9443 23389
9443 10025
9443 9282
9443 9968
9443 116931
9443 9439
9443 51586
9443 55090
9443 10001
9443 29079
9443 80306
9443 9440
9443 892
9443 55588
9443 6837
9443 9862
9443 84246
9443 56952
9443 9477
9443 23097
9443 1024
9443 219541
9443 90390
9443 112950
9443 400569
9444 10492
9444 27316
9444 11101
9444 23543
9445 100507680
9445 197131
9445 131566
9445 10385
9445 10505
9445 55501
9445 25789
9445 124446
9445 57556
9445 2583
9445 7049
9445 57463
9452 479
9452 3111
9452 538
9452 540
9452 23341
9452 79786
9452 55366
9452 4711
9452 89970
9452 5002
9452 6687
9453 23196
9453 79943
9453 8826
9453 317762
9453 79811
9453 286319
9454 10787
9454 285527
9454 9456
9454 9455
9454 26999
9454 10207
9454 55125
9454 5195
9454 10163
9454 64398
9454 10152
9454 10006
9454 7157
9454 1627
9454 92906
9454 9470
9456 9455
9456 345651
9456 57731
9456 3799
9456 7159
9456 1627
9456 1917
9456 7188
9456 23219
9457 79005
9457 8887
9457 9204
9457 79830
9457 9260
9457 79959
9457 90353
9457 7690
9459 28964
9459 7874
9459 5062
9459 5058
9459 23219
9463 29109
9463 10994
9463 2045
9463 55075
9463 7572
9463 130026
9463 3382
9463 55175
9463 84902
9463 81558
9463 79158
9463 3655
9463 50848
9463 169714
9463 27236
9463 195827
9463 55909
9463 1947
9463 5311
9463 57446
9463 537
9463 9054
9463 55105
9463 23250
9463 57463
9463 5819
9463 1948
9463 8861
9463 29940
9466 821
9466 100507680
9466 22862
9466 445582
9466 84918
9466 202052
9466 8906
9466 11146
9466 81542
9466 4512
9466 79465
9466 25807
9466 2260
9466 8829
9466 55635
9466 2783
9466 55706
9466 56255
9466 23654
9466 114823
9466 2683
9466 1952
9466 201164
9466 8744
9466 9334
9470 26058
9470 6897
9470 123283
9470 56478
9470 64599
9470 1979
9470 8665
9475 6093
9475 54455
9475 51726
9475 9533
9476 3309
9476 2896
9476 1509
9476 4884
9478 7375
9479 287
9479 288
9479 23064
9479 9654
9479 10116
9479 205564
9479 10381
9479 3224
9479 5601
9479 5599
9479 23542
9486 5445
9486 5494
9486 4884
9486 5002
9486 11041
9486 55486
9486 81537
9491 3024
9491 5682
9491 5689
9498 489
9498 51075
9498 23400
9498 6721
9498 9497
9498 10257
9498 57231
9498 90956
9498 84514
9498 55831
9498 2534
9498 80328
9498 6522
9498 65109
9498 109
9498 115209
9498 2783
9498 9990
9498 4893
9498 9725
9498 56851
9498 253558
9498 25912
9498 399909
9498 54879
9498 79065
9498 728932
9498 55362
9502 58525
9502 79813
9502 10919
9502 84146
9502 23468
9502 64395
9507 80144
9507 57448
9507 329
9507 23405
9507 7277
9507 7846
9507 4017
9507 7186
9507 331
9507 10381
9507 5890
9507 89978
9507 9778
9507 3704
9507 4126
9507 491
9507 5889
9507 6895
9507 81027
9507 54903
9507 9509
9512 55671
9512 57223
9512 9989
9512 278
9513 8021
9513 8087
9513 2332
9513 3959
9513 1459
9513 6642
9513 1457
9513 25917
9513 53339
9514 821
9514 4696
9514 121227
9514 26018
9514 5672
9514 284098
9516 7314
9516 23518
9516 9698
9516 23369
9516 833
9516 7905
9516 4734
9516 23327
9516 5789
9516 6386
9516 338
9516 51293
9516 51
9516 283349
9516 284996
9516 617
9516 2260
9516 2263
9516 51440
9516 127829
9516 23548
9516 50626
9516 657
9516 57520
9516 26020
9522 23317
9522 54902
9522 10456
9525 23167
9525 329
9525 3704
9525 51534
9525 100526737
9529 8379
9529 27
9530 4836
9530 24149
9530 23317
9530 55802
9530 675
9530 196513
9530 285237
9530 10946
9530 25822
9530 63035
9530 3298
9530 3297
9530 23644
9530 65125
9530 80139
9530 54870
9530 2021
9530 10413
9533 171568
9533 26015
9533 64425
9533 84172
9533 25885
9533 11128
9533 55718
9533 10623
9533 55703
9533 27297
9533 661
9533 54700
9533 55006
9533 5439
9533 10622
9533 10621
9533 10849
9533 5441
9533 51082
9533 51728
9534 10155
9534 8805
9534 1591
9534 90827
9535 55915
9535 58497
9535 51182
9541 25801
9541 1969
9541 79269
9541 83461
9541 53339
9541 151195
9541 10137
9541 1496
9541 130507
9546 7586
9546 64343
9546 29941
9546 55028
9546 22883
9546 8502
9546 4799
9546 51507
9546 10056
9546 334
9546 351
9546 9646
9546 286205
9546 9169
9546 29110
9546 3597
9546 8446
9546 51735
9546 63941
9546 5161
9546 79837
9546 132001
9546 93643
9546 2671
9546 116285
9550 10498
9550 114781
9550 144811
9550 23276
9554 57613
9554 662
9554 8775
9554 55850
9554 53407
9554 152579
9554 9183
9554 9527
9554 6811
9554 51594
9554 10228
9554 8774
9554 8417
9554 23673
9554 7368
9554 23325
9554 8677
9554 23256
9554 116841
9554 29985
9554 9482
9554 9570
9554 10282
9554 10490
9554 148223
9557 3312
9557 7508
9557 11198
9557 10038
9557 142
9557 6596
9557 2547
9557 80351
9557 8658
9557 7515
9557 6749
9559 51699
9559 55737
9559 9779
9559 112936
9562 64856
9562 127795
9562 54332
9562 57380
9562 92906
9573 3420
9573 5494
9573 4884
9577 6472
9577 1116
9583 489
9583 441250
9583 51449
9583 118987
9586 11016
9586 1386
9586 3727
9586 3725
9586 571
9592 3312
9592 9923
9592 727851
9592 3840
9592 3839
9592 5519
9592 5518
9592 5520
9592 8888
9592 2733
9592 157313
9592 5308
9592 8242
9592 9877
9592 7161
9592 54780
9592 151246
9595 9265
9595 9267
9595 9266
9595 23172
9595 55741
9595 3043
9601 56851
9603 3054
9603 29915
9603 4097
9603 7975
9610 7532
9610 7531
9610 7534
9610 7533
9610 22800
9610 6237
9610 4893
9610 3265
9610 3845
9610 23294
9610 27
9610 25
9610 81689
9622 80333
9623 84129
9623 9969
9623 84343
9623 5469
9623 10565
9623 9282
9623 260425
9623 11234
9623 29079
9623 55588
9623 6837
9623 9862
9623 84246
9623 54820
9623 51128
9623 9440
9623 80306
9623 55090
9623 9477
9623 27185
9623 112950
9628 10681
9628 11007
9635 55706
9638 288
9638 259266
9638 479
9638 23384
9638 5347
9638 27332
9638 7469
9638 55125
9638 10970
9638 7278
9638 9742
9638 4644
9638 8527
9638 6790
9638 81857
9638 23588
9638 1385
9638 440590
9638 57380
9638 60592
9638 51097
9638 55915
9638 57190
9638 3064
9639 51651
9639 25822
9639 29072
9639 89970
9639 55072
9639 445571
9643 347918
9643 57634
9643 57649
9643 80314
9643 26122
9643 55929
9643 8295
9643 55870
9643 10902
9643 79728
9643 6944
9643 675
9643 54799
9643 10524
9643 8089
9643 23314
9643 221895
9643 93621
9643 114932
9643 54556
9653 479
9653 349565
9653 81624
9653 10970
9653 100507680
9653 351
9653 8287
9653 55773
9653 54808
9653 6541
9653 387104
9657 80184
9657 55763
9659 3514
9659 3728
9659 1474
9659 5577
9659 10142
9659 100134230
9659 3713
9659 51806
9659 144568
9659 7051
9659 55755
9659 57016
9659 3501
9659 3500
9659 50489
9659 3158
9659 57111
9659 37
9659 5567
9659 653499
9659 810
9659 6280
9659 6318
9659 6317
9659 5268
9659 79983
9659 22924
9659 220
9659 2760
9659 2125
9659 3934
9659 148811
9659 64855
9659 1890
9659 382
9659 653145
9659 10397
9659 5493
9659 6278
9659 11187
9659 342897
9659 1382
9659 718
9659 2628
9659 79153
9666 7073
9667 1725
9667 25792
9667 7205
9673 3615
9673 3927
9681 23334
9681 144577
9681 55846
9681 11133
9685 23283
9685 10928
9685 8218
9685 55589
9685 162
9685 160
9685 161
9685 85021
9685 5286
9685 64744
9685 85439
9685 9482
9685 84695
9686 359948
9686 26145
9686 64207
9686 7003
9686 7004
9686 7005
9686 8237
9689 28969
9689 5167
9689 51097
9689 51444
9689 79188
9694 93380
9694 23065
9694 10328
9694 55831
9694 83460
9694 56851
9694 51234
9694 284361
9696 84809
9696 197131
9696 79699
9696 5195
9696 23304
9696 7494
9696 55133
9696 28964
9696 126789
9696 9392
9696 60592
9701 5537
9701 84129
9701 259266
9701 5591
9701 4642
9701 23243
9701 283373
9701 8905
9701 55930
9701 4645
9701 4644
9701 162
9701 160
9701 11001
9701 5442
9701 164
9701 8034
9701 79594
9701 6790
9701 2137
9701 51097
9701 79188
9701 6197
9701 65010
9709 6650
9710 10787
9710 118430
9710 10152
9710 1191
9710 347
9710 84254
9715 293
9715 4650
9715 84293
9715 81929
9715 990
9715 5347
9715 23272
9715 10564
9715 55028
9715 23545
9715 535
9715 57685
9715 10166
9715 8034
9715 57143
9715 7153
9715 6790
9715 54887
9715 29781
9715 8443
9715 445571
9715 8458
9715 7388
9715 10367
9715 8648
9715 153364
9715 2342
9715 90580
9718 23028
9718 23186
9718 55758
9718 79665
9718 80333
9725 10239
9725 8943
9725 1176
9725 51669
9725 535
9725 8546
9725 27069
9725 493856
9725 286410
9725 26985
9725 5770
9725 84272
9725 29880
9725 7009
9725 23556
9725 728932
9725 729515
9725 10227
9725 3958
9725 285598
9725 57515
9725 51114
9725 55890
9725 84975
9733 51574
9733 57819
9733 25804
9733 6181
9733 51121
9733 84129
9733 6124
9733 8531
9733 4904
9733 55131
9733 6130
9733 10940
9733 9958
9733 57062
9733 117246
9733 64852
9733 6188
9733 6122
9733 22907
9733 1996
9733 6128
9733 221785
9733 50809
9733 23223
9733 6189
9733 56257
9733 23560
9733 23367
9733 23076
9733 6155
9733 6209
9733 79050
9733 6202
9733 55299
9733 4839
9733 6633
9733 6139
9733 7589
9733 51691
9733 90957
9733 10412
9733 144108
9733 285855
9733 23521
9733 51077
9733 6137
9733 6143
9733 10199
9733 692312
9733 91664
9733 27258
9733 114034
9733 55602
9733 8969
9733 441502
9733 10248
9733 197407
9733 51385
9749 653269
9749 60
9749 70
9749 345651
9749 59
9752 23417
9752 56141
9752 83752
9753 83481
9753 1474
9753 3034
9753 5232
9753 7051
9753 4199
9753 374897
9753 1368
9753 144568
9753 1515
9753 810
9753 84659
9753 59344
9753 284110
9753 2312
9753 51200
9753 145264
9753 242
9753 427
9753 27178
9753 3713
9753 4014
9753 342897
9753 1893
9753 2125
9753 93099
9753 448834
9766 4734
9766 23327
9766 252983
9770 7532
9770 6788
9770 6789
9770 55607
9770 5530
9771 7314
9771 286
9771 287
9771 288
9771 5291
9771 3323
9771 491
9771 5339
9771 253260
9771 2318
9771 65125
9771 8496
9771 23259
9771 5528
9771 81027
9771 5567
9771 23542
9771 8925
9771 741
9771 5575
9771 55704
9775 8216
9775 22794
9781 10970
9796 56992
9796 51651
9796 25865
9796 8994
9796 7205
9798 5119
9805 10454
9805 9218
9805 317762
9805 90353
9805 23118
9805 6885
9805 10849
9805 10260
9812 27102
9815 28964
9815 9459
9815 8874
9818 23219
9818 9810
9818 57120
9818 23636
9818 54830
9818 8411
9818 114880
9818 142678
9836 10422
9836 7266
9836 63891
9836 10576
9840 7529
9840 7532
9840 7531
9840 7534
9840 7533
9840 666
9840 3709
9840 3710
9840 3708
9840 6744
9840 56888
9844 9732
9844 1795
9844 7375
9844 51003
9844 80005
9844 1793
9844 63916
9844 57541
9844 810
9852 79665
9852 65982
9855 6233
9855 10419
9855 5584
9855 8924
9855 1207
9855 83732
9855 55704
9855 90933
9855 55352
9855 55421
9859 5130
9859 23224
9859 10142
9859 3801
9859 5311
9859 140460
9859 51199
9859 55680
9859 645455
9859 283638
9859 25778
9859 340527
9859 1613
9859 11190
9859 10615
9859 100134230
9859 9482
9859 57175
9859 57596
9859 55275
9859 55159
9859 8658
9859 54069
9859 10490
9859 23557
9859 8673
9869 487
9869 7265
9869 60412
9869 55729
9869 55013
9869 23197
9869 317762
9869 10640
9869 84085
9869 23597
9878 5650
9878 1474
9878 144568
9878 5514
9878 145264
9878 242
9878 448834
9878 3447
9880 64428
9880 3607
9880 221937
9885 57448
9885 7542
9886 278
9886 1472
9886 1469
9886 1470
9886 140683
9886 1473
9886 5284
9886 50813
9886 3494
9886 3512
9891 8945
9891 23291
9895 64601
9895 57617
9895 23386
9895 27072
9895 5494
9895 25822
9896 200576
9896 81609
9901 23380
9901 27034
9901 9575
9901 10615
9901 317762
9901 23368
9901 7159
9901 5229
9908 10146
9908 8021
9908 57532
9908 7706
9908 9883
9908 11273
9908 9972
9908 4927
9908 116138
9910 7216
9910 221749
9910 11332
9910 4291
9911 60
9911 345651
9911 60681
9911 23070
9911 4140
9911 2011
9911 11151
9911 29128
9911 92906
9911 54751
9912 55114
9912 54874
9912 23607
9912 30011
9912 23616
9912 9559
9912 9322
9912 23038
9912 5533
9915 6493
9915 8192
9915 9618
9915 2342
9915 2339
9915 3091
9917 57168
9926 3312
9926 728378
9926 345651
9933 51121
9933 6124
9933 55131
9933 6130
9933 117246
9933 6122
9933 1736
9933 6125
9933 10969
9933 6165
9933 6161
9933 10514
9933 6136
9933 26156
9933 6189
9933 643836
9933 6838
9933 23560
9933 6194
9933 10664
9933 6155
9933 5936
9933 6147
9933 9136
9933 4839
9933 6138
9933 55299
9933 9841
9933 25873
9933 64282
9933 64794
9933 23378
9933 285855
9933 23521
9933 56829
9933 400506
9933 84186
9934 479
9938 1762
9938 25778
9938 11196
9938 10607
9938 55236
9938 55154
9938 10533
9938 5187
9938 55135
9938 9401
9938 8242
9938 91056
9945 63979
9945 2673
9945 23597
9945 112812
9948 546
9948 445582
9949 22847
9949 283989
9949 10978
9949 3185
9949 85313
9949 2671
9956 54972
9956 3309
9956 25923
9956 54867
9956 149175
9956 23304
9956 116254
9956 10381
9956 11270
9956 5277
9960 5174
9961 3312
9961 143
9961 57120
9961 55758
9970 10499
9970 9969
9970 5469
9970 7314
9970 9439
9970 9862
9970 9282
9970 5495
9970 29079
9970 8648
9970 9440
9971 6257
9975 84196
9975 9572
9975 23314
9975 80139
9984 57187
9984 8563
9984 79228
9984 80145
9987 8761
9987 51067
9987 26284
9987 23367
9987 51335
9987 115416
9987 60488
9987 9801
9987 10605
9987 55602
10000 55170
10000 3320
10000 3326
10000 664618
10000 3327
10000 730211
10000 3323
10000 11140
10000 207
10000 2289
10000 29886
10005 5371
10005 151230
10005 3493
10007 132789
10007 84680
10007 22872
10007 51005
10018 489
10018 9219
10018 23141
10018 4524
10018 8945
10018 23291
10018 4170
10018 85415
10018 596
10022 10381
10022 23670
10022 81556
10022 23352
10022 3913
10022 9254
10022 3643
10022 197131
10022 3685
10022 57544
10022 410
10022 79937
10022 6609
10022 51321
10022 7277
10022 7846
10022 4017
10022 8878
10022 7373
10022 1690
10022 64420
10022 1292
10022 23304
10022 285203
10022 8754
10022 5362
10022 84898
10022 26002
10022 9486
10022 1291
10022 7837
10022 153642
10022 8722
10022 6868
10022 3693
10022 9394
10022 10536
10022 170384
10022 51148
10022 411
10022 2588
10022 3911
10022 57463
10022 5125
10022 4669
10022 100507436
10022 57556
10022 8506
10022 23213
10022 770
10022 157567
10022 338707
10024 22919
10024 54971
10024 6821
10026 51604
10026 8733
10026 128869
10049 3300
10049 121053
10052 2135
10053 8905
10053 1174
10053 130340
10053 8906
10053 162
10053 163
10053 7110
10053 54497
10053 164
10053 54812
10054 10055
10061 23382
10061 10768
10061 84955
10061 80142
10061 2794
10062 6801
10062 29966
10062 29888
10062 5151
10062 84301
10069 79624
10069 4629
10069 5357
10069 10611
10069 8816
10069 4900
10069 55204
10069 8562
10073 54704
10073 114034
10076 5796
10076 27333
10078 3550
10078 9410
10078 24148
10078 23020
10078 10594
10078 24144
10078 9343
10078 3416
10078 56949
10078 143884
10078 55094
10078 55671
10078 60625
10078 94104
10078 51340
10078 55280
10078 8896
10078 988
10078 9716
10078 84292
10078 741
10078 22938
10078 25980
10078 7168
10078 11319
10078 51319
10078 55837
10078 6633
10078 51362
10078 151903
10078 55696
10078 10450
10078 10421
10078 25949
10078 10907
10078 57461
10078 151987
10085 7018
10085 3685
10085 84838
10085 3693
10085 22859
10087 4140
10087 2011
10087 4139
10087 84231
10090 79877
10090 28965
10090 821
10090 27333
10090 54928
10090 3949
10090 5445
10090 4121
10090 115209
10090 54940
10090 2734
10090 56605
10090 9374
10090 3714
10090 64132
10090 83729
10092 7314
10092 23230
10092 7216
10092 54832
10092 10552
10092 3364
10092 7277
10092 57180
10092 10096
10092 23649
10092 445571
10092 10094
10092 5885
10092 25865
10092 10616
10092 54903
10094 10109
10094 10552
10094 81873
10094 23277
10094 10097
10094 85440
10094 81704
10094 57180
10094 10096
10094 57631
10094 2592
10095 10109
10095 81873
10095 10092
10095 10097
10095 57180
10095 10096
10095 10093
10095 57645
10095 30833
10096 10109
10096 10574
10096 7203
10096 10576
10096 10575
10096 81873
10096 908
10096 10097
10096 10093
10096 1469
10096 1472
10098 55069
10098 25963
10098 54407
10098 79053
10098 284161
10098 57215
10098 56894
10098 11275
10098 25880
10098 6646
10098 492
10098 51109
10098 84514
10098 6542
10098 1947
10098 26580
10098 6309
10098 253558
10098 961
10098 83891
10098 51114
10098 64429
10098 196294
10098 440138
10098 339983
10098 145226
10098 29960
10098 55706
10098 221955
10098 131118
10098 201158
10098 84293
10098 55255
10098 57665
10098 2683
10098 116151
10098 162427
10098 9780
10098 11230
10098 57106
10098 340481
10098 2812
10099 54602
10099 80762
10099 4854
10099 990
10099 11337
10099 10228
10099 51293
10099 2044
10099 2043
10099 643246
10099 81562
10099 284996
10099 54862
10099 51094
10099 2260
10099 2263
10099 8795
10099 7357
10099 51125
10099 9784
10099 51114
10099 57665
10099 55361
10100 23161
10100 5738
10100 57231
10100 83693
10100 132720
10100 382
10100 64429
10100 3958
10100 10162
10100 23787
10100 10550
10100 253558
10100 967
10100 10099
10100 92840
10100 221955
10100 23555
10102 4528
10102 278
10102 80324
10102 1472
10102 1470
10102 127002
10102 124220
10102 3493
10106 9882
10106 4750
10106 9883
10106 23144
10106 9204
10106 55700
10106 26512
10106 78994
10106 492
10106 83461
10106 57703
10106 7343
10106 6787
10106 23052
10106 9053
10106 88455
10106 338692
10107 54765
10107 54540
10107 10324
10107 55006
10107 7750
10107 5442
10107 23087
10107 29110
10107 8776
10107 90187
10107 57547
10107 58525
10107 25799
10120 11258
10120 51164
10120 832
10120 10121
10120 55860
10120 84516
10120 7203
10120 51097
10120 10574
10120 2934
10120 10576
10120 79031
10120 85477
10123 54623
10123 6002
10123 220323
10123 285598
10123 56521
10123 7014
10123 5910
10123 5890
10123 7516
10123 5427
10123 54386
10123 148252
10123 381
10123 254170
10123 28512
10123 5892
10123 56655
10123 2549
10127 6233
10127 7745
10127 84307
10127 7572
10127 23339
10127 10973
10127 5496
10127 8239
10127 23513
10127 56652
10127 4799
10127 147339
10127 26057
10127 54882
10127 9204
10127 80204
10127 4524
10127 283373
10127 55844
10127 79896
10127 7750
10127 64969
10127 84231
10127 56852
10127 9730
10127 60488
10127 374654
10127 23382
10127 10768
10127 90933
10127 64326
10127 55823
10127 55663
10127 23255
10127 140710
10127 23411
10127 353274
10127 64951
10127 1059
10127 9110
10127 4820
10127 10210
10127 26259
10127 2512
10127 51282
10127 4591
10127 4659
10127 114823
10127 57592
10127 9903
10127 55311
10127 8425
10127 25820
10127 9820
10130 64856
10130 5357
10130 54800
10130 7296
10130 114781
10130 81689
10130 23051
10130 339123
10133 9204
10136 347688
10136 728378
10136 9931
10136 79937
10136 7277
10136 5528
10136 25793
10136 54972
10136 5125
10136 23262
10136 10024
10138 10336
10138 23269
10138 54623
10138 55827
10138 7874
10138 51742
10138 25793
10138 54880
10138 63035
10138 4298
10138 7027
10138 55109
10138 1277
10138 4193
10138 23429
10138 64319
10138 1459
10138 90441
10138 7314
10138 10238
10138 1457
10138 27338
10138 1460
10138 382
10138 57680
10138 7703
10138 648
10138 7726
10138 6045
10138 6015
10138 9646
10138 83746
10138 79710
10138 84759
10138 84108
10138 57666
10138 84678
10138 55729
10138 51035
10138 26053
10138 1876
10138 1278
10140 9125
10140 23019
10140 4849
10140 25904
10140 125950
10140 85456
10140 11101
10140 4848
10140 79596
10140 246175
10140 57472
10140 9337
10140 55571
10140 2274
10141 59
10141 4548
10141 8218
10141 160851
10141 11116
10141 55755
10141 151011
10141 3832
10141 54832
10141 8450
10141 148252
10141 55236
10141 80208
10141 317
10141 5970
10141 23676
10141 57148
10141 54887
10141 23729
10142 57448
10142 7169
10143 54439
10143 64062
10143 9202
10143 80829
10143 2976
10143 1967
10143 55249
10143 3643
10143 80264
10143 708
10143 27332
10143 55147
10143 23140
10143 149986
10143 573
10143 79654
10143 3930
10143 84078
10143 89890
10143 7916
10143 22926
10143 10845
10143 246243
10143 58509
10143 89970
10143 56259
10143 6166
10143 90957
10143 55274
10143 55182
10143 1203
10143 84058
10143 11124
10143 8568
10143 3725
10143 51042
10143 55178
10143 645345
10143 163033
10144 9094
10150 51
10152 3071
10152 23265
10152 22954
10152 57224
10152 57513
10152 23363
10152 10006
10152 130507
10152 84220
10152 8936
10152 10810
10152 10163
10152 10787
10152 57648
10152 80817
10152 27
10152 25
10152 5110
10152 55845
10152 10318
10152 65059
10152 26999
10152 23191
10152 163786
10152 2896
10155 10793
10155 152687
10155 170960
10155 57547
10155 55762
10155 91664
10155 126231
10155 90321
10155 92285
10155 90317
10155 7639
10155 353274
10155 90075
10155 7576
10155 7562
10155 6940
10155 7748
10155 654254
10155 162967
10155 253639
10155 10794
10155 57645
10155 162239
10155 23468
10155 10951
10155 7637
10155 7581
10155 7582
10155 7771
10155 26149
10155 124411
10155 10795
10155 10308
10155 148203
10155 58492
10155 9668
10159 203547
10159 10312
10159 535
10159 23545
10159 51382
10159 9296
10159 528
10159 537
10159 9463
10159 529
10159 90231
10159 245972
10159 84317
10161 221079
10161 92255
10161 54407
10161 11015
10161 10981
10161 5318
10161 25923
10161 3716
10161 25829
10161 345778
10161 23042
10161 4535
10161 84668
10161 8560
10161 857
10161 1756
10161 9262
10161 29957
10161 11194
10161 4718
10161 10162
10161 10550
10161 23555
10161 5789
10161 64225
10161 8677
10161 81926
10161 84889
10161 94097
10161 84876
10165 8604
10166 3494
10166 3512
10170 80727
10170 491
10170 117247
10170 112770
10170 26511
10170 63917
10170 91749
10170 57506
10170 133418
10170 29988
10179 23451
10179 10992
10179 27336
10179 23517
10179 22950
10179 55596
10179 10946
10179 3185
10179 23016
10188 3327
10188 11140
10188 9636
10190 10574
10190 7203
10190 56950
10190 908
10190 6950
10190 22948
10190 79861
10190 7277
10190 7846
10190 84790
10190 10576
10190 2783
10195 2670
10195 221
10195 254187
10195 57565
10197 80011
10197 57616
10197 57325
10197 55689
10197 6297
10197 6621
10197 7586
10197 25799
10197 7259
10197 57215
10197 114984
10197 57459
10197 54815
10197 6617
10197 23269
10197 57680
10197 84733
10197 221504
10197 26009
10197 8314
10197 51605
10197 8161
10197 2962
10197 27042
10197 83746
10197 54799
10197 6871
10197 6138
10197 54620
10197 22913
10197 1998
10197 440122
10197 51562
10197 84108
10197 56852
10197 51750
10197 6619
10202 3043
10206 54898
10206 10970
10206 55666
10212 120114
10212 79633
10212 7277
10212 10381
10212 7014
10212 1952
10214 727837
10214 280658
10214 57634
10214 3895
10214 1039
10218 7923
10218 80267
10218 6950
10218 51061
10218 10576
10218 84078
10218 55741
10218 10574
10218 4836
10218 2783
10218 908
10221 55825
10221 10892
10221 81689
10221 7324
10221 64326
10221 55070
10225 3303
10225 54958
10225 4884
10225 8878
10225 23420
10226 3052
10226 9088
10228 6810
10228 53407
10228 9527
10228 2976
10228 1523
10228 6811
10228 2975
10228 26229
10228 8417
10228 23673
10228 9482
10228 9570
10228 8774
10228 9330
10228 143187
10228 51594
10228 9341
10228 6809
10228 8673
10228 134957
10231 5532
10231 5533
10231 5530
10231 10342
10231 5534
10231 124220
10231 278
10231 2784
10231 4589
10231 3281
10231 3493
10231 2931
10231 49860
10231 1469
10231 1472
10231 1470
10231 79624
10236 51663
10236 10240
10236 64969
10236 6625
10238 10574
10238 7203
10238 10336
10238 23466
10238 1729
10238 908
10238 9149
10238 1859
10238 6950
10238 50485
10238 254225
10238 10575
10238 22948
10238 26053
10238 23132
10238 80139
10238 84858
10238 64319
10238 1459
10238 10576
10238 57666
10238 65124
10238 1457
10238 51307
10238 134548
10238 2342
10238 2077
10238 23429
10238 10024
10240 60488
10240 64965
10240 64949
10240 55037
10240 51649
10240 23107
10240 28973
10240 55173
10240 7818
10240 64969
10240 51023
10240 64432
10240 51650
10240 23097
10240 63931
10240 283635
10240 54460
10241 7314
10241 64343
10241 9755
10241 55149
10241 29110
10241 55165
10246 337867
10246 7314
10246 7353
10246 55666
10246 7415
10246 5717
10246 9236
10246 51669
10246 6713
10246 8501
10246 56893
10246 29978
10246 57231
10246 2030
10246 267
10246 55831
10246 5826
10246 6560
10246 9990
10246 51377
10246 286410
10246 109
10246 84272
10246 84919
10246 6891
10246 9772
10246 25807
10246 55244
10246 55144
10246 8560
10246 10396
10246 286148
10246 10723
10246 55129
10246 79770
10246 10269
10246 25923
10246 79065
10246 84889
10246 343450
10246 10299
10246 54879
10246 23457
10246 89845
10246 54946
10246 201232
10246 23400
10246 399909
10246 3767
10246 79796
10246 23399
10247 7314
10247 51
10247 10498
10247 10724
10253 5357
10253 23390
10253 26136
10253 7322
10253 6284
10253 8724
10253 1491
10256 9265
10256 9267
10256 9266
10256 259266
10256 8805
10256 23354
10256 675
10256 51592
10256 653583
10261 821
10261 1070
10261 79158
10261 10283
10261 29098
10261 1176
10281 84809
10281 3312
10291 3312
10291 1474
10291 810
10291 2760
10291 1512
10291 10946
10295 3959
10295 1070
10295 23038
10295 1069
10298 56924
10298 55604
10298 9826
10298 1021
10298 79893
10298 57542
10300 695
10307 7314
10307 9318
10307 640
10307 2873
10307 51138
10307 351
10307 334
10307 8533
10307 23221
10307 9886
10307 10980
10307 64708
10307 50813
10307 10987
10307 84262
10307 100526737
10307 333
10307 3083
10314 126133
10314 51071
10314 23158
10314 23061
10314 55137
10314 4647
10314 3652
10314 254048
10318 728378
10318 10133
10320 64375
10320 22807
10320 22806
10320 80232
10320 79968
10320 10513
10320 1488
10320 1108
10320 1107
10320 653269
10320 57459
10320 54815
10320 9219
10320 57504
10320 9112
10320 8453
10320 25852
10320 4289
10320 3295
10320 3607
10320 221937
10320 64795
10320 57610
10320 9589
10320 10445
10320 25886
10320 9054
10320 2581
10320 84079
10320 23008
10320 64376
10320 142678
10320 116225
10320 53339
10320 116138
10327 3501
10329 6400
10329 493
10329 491
10329 821
10329 8218
10329 10956
10329 2218
10329 55624
10329 8933
10329 55005
10329 56994
10329 84889
10329 79695
10330 10954
10330 3835
10330 80169
10330 56270
10330 1741
10330 64856
10330 54584
10330 79991
10330 1280
10330 26235
10331 79143
10331 821
10331 64924
10331 10857
10331 79695
10331 55676
10331 57463
10331 387263
10331 9394
10332 2896
10332 2670
10342 3500
10342 11005
10342 391123
10342 6274
10342 6396
10342 131578
10342 343069
10342 1410
10342 147409
10342 8991
10342 341208
10342 8969
10345 374882
10345 10954
10345 56704
10345 27333
10345 9694
10345 10057
10345 9941
10345 55831
10345 81562
10345 23673
10345 7368
10345 51449
10345 9482
10345 9570
10345 23456
10345 201931
10345 7542
10345 79064
10345 10282
10345 56674
10345 10490
10345 51234
10345 56851
10345 79694
10345 5827
10345 84769
10345 57106
10345 2812
10345 284361
10345 10328
10345 26020
10361 4869
10361 708
10361 57120
10361 26164
10361 10360
10362 3065
10362 3066
10362 23028
10362 23199
10362 51317
10362 283248
10362 55758
10362 23186
10362 10363
10363 3065
10363 3066
10363 23028
10363 23199
10363 51317
10363 55906
10363 1837
10363 6640
10363 6645
10363 6641
10363 3161
10363 283248
10363 55758
10363 23186
10363 5074
10363 51134
10363 9678
10363 51460
10367 286097
10367 285598
10367 23357
10367 51184
10368 728378
10368 5347
10369 55154
10369 3709
10369 10767
10369 57120
10369 644591
10369 1454
10369 1453
10369 904
10369 6774
10369 466
10369 2045
10376 6950
10376 7203
10376 10574
10376 10575
10376 10693
10376 908
10376 10576
10376 10190
10376 7846
10376 84790
10376 9787
10376 255394
10376 10367
10379 26057
10379 54882
10379 404734
10379 54926
10379 56852
10379 6773
10379 2192
10379 25820
10380 1373
10380 4650
10380 81691
10380 4528
10380 23061
10380 55349
10380 3312
10380 2232
10380 990
10380 7156
10380 84340
10380 23395
10380 4337
10380 57176
10380 7277
10380 5091
10380 85865
10380 55066
10380 4649
10380 10535
10380 80167
10380 10381
10380 10116
10380 55316
10380 80221
10380 1512
10380 80724
10380 25821
10380 57631
10380 387338
10380 549
10380 55112
10380 54938
10380 84515
10380 5428
10380 221154
10380 79731
10380 9692
10380 26164
10380 5498
10380 9054
10380 56948
10380 64146
10380 92170
10380 390916
10380 8717
10380 55471
10380 114971
10381 81027
10381 27436
10381 9131
10381 91875
10381 9787
10381 163590
10381 2009
10381 24139
10381 55346
10381 400954
10381 55835
10381 1936
10390 4301
10390 84364
10390 10180
10391 5592
10391 6464
10391 7464
10391 115557
10394 10381
10394 479
10394 80232
10394 25799
10394 57544
10394 25852
10394 153642
10394 2588
10394 4289
10394 10296
10394 3949
10394 7277
10394 64795
10394 64777
10394 57610
10394 10048
10394 2201
10394 4669
10394 80144
10394 79018
10394 54994
10394 11167
10394 9353
10394 116225
10394 285203
10394 170384
10394 56983
10394 23765
10394 51104
10394 3693
10394 5125
10395 10116
10395 144811
10395 64149
10399 57690
10399 23185
10399 4288
10399 85364
10399 9931
10406 10954
10406 51661
10406 2896
10406 29062
10406 124997
10406 1964
10406 5792
10406 51234
10406 53339
10406 55118
10412 51121
10412 5976
10412 6129
10412 728269
10412 29889
10412 56829
10412 23560
10412 29997
10412 79080
10412 23029
10412 129450
10412 6142
10412 84154
10412 54475
10412 5936
10412 9726
10412 6156
10420 730211
10421 84129
10421 9410
10421 24148
10421 23020
10421 10594
10421 9343
10421 23363
10421 122830
10421 84231
10421 6633
10421 10907
10421 6632
10421 6628
10421 79786
10421 9785
10421 741
10422 6233
10422 7314
10422 10134
10422 63891
10423 91875
10423 54915
10423 55245
10423 79075
10423 64744
10426 312
10437 7082
10437 23196
10437 3993
10437 1612
10437 64427
10437 55789
10437 89910
10437 51081
10437 9414
10437 285203
10437 7078
10437 9055
10437 55128
10437 4884
10437 54676
10437 159090
10437 672
10437 128710
10437 64854
10438 5394
10438 23517
10438 23016
10438 10200
10438 11340
10438 54512
10438 5393
10438 84128
10438 22894
10438 56915
10438 25926
10438 55596
10438 23404
10438 51013
10438 51010
10438 196441
10438 10179
10438 84135
10438 118460
10438 23160
10438 1469
10439 444
10439 56938
10439 7278
10439 26577
10439 93145
10439 79694
10439 55741
10439 100510688
10446 22926
10446 478
10446 329
10446 80204
10446 121227
10446 7186
10446 331
10446 55500
10446 2260
10446 10206
10446 23326
10446 120071
10446 202052
10446 54879
10449 23395
10449 9581
10450 57461
10450 56949
10450 27339
10450 91603
10450 8896
10450 55696
10450 9716
10450 55006
10450 151903
10450 22938
10450 51340
10450 9410
10450 55094
10450 5356
10450 54921
10450 143884
10450 84292
10450 10286
10456 56896
10456 6812
10456 5577
10456 495
10456 3241
10456 83988
10456 3208
10456 816
10456 815
10456 2824
10456 3009
10456 8340
10456 1641
10456 9201
10456 4684
10456 9892
10456 6857
10456 7447
10456 6854
10456 6853
10456 1400
10456 1809
10456 1808
10456 1759
10456 2036
10456 10059
10456 2820
10456 22924
10456 2775
10456 54331
10456 287
10456 794
10456 51560
10456 2891
10456 1272
10456 6804
10456 112755
10456 3927
10456 65009
10456 50863
10456 63908
10456 4137
10456 23552
10456 4133
10456 347
10456 79012
10456 5864
10456 10085
10456 1804
10456 3897
10458 10787
10458 55971
10458 5910
10458 57648
10458 10006
10458 10163
10462 1474
10462 132720
10466 25839
10466 51199
10466 57511
10466 25900
10466 91949
10466 538
10466 6810
10466 84342
10466 22796
10466 9382
10466 83548
10466 5108
10466 64753
10466 682
10469 1277
10469 7169
10469 1278
10472 100128927
10472 7690
10472 23152
10472 79842
10472 342371
10472 1102
10472 66002
10474 57325
10474 55689
10474 55578
10474 26009
10474 115106
10474 8295
10474 6881
10474 8850
10474 2648
10474 117143
10474 51616
10474 55729
10474 6883
10474 1810
10474 6871
10474 64847
10474 54930
10474 27097
10474 8464
10474 10629
10474 10286
10474 9913
10477 7314
10477 64320
10477 9958
10477 55825
10477 7874
10477 1459
10477 9921
10477 55611
10477 64319
10477 55182
10477 10336
10477 1102
10477 10210
10479 84679
10479 2263
10479 23552
10479 84892
10479 79147
10479 224
10479 221
10479 2530
10479 643246
10479 10560
10479 5881
10479 55744
10479 221322
10479 57515
10479 3459
10479 25963
10479 84187
10479 201164
10479 4122
10479 84277
10479 25844
10480 27335
10480 8662
10480 8661
10480 728689
10480 8663
10480 51386
10480 8664
10480 3646
10480 5718
10480 9736
10482 8021
10482 55421
10482 51067
10482 84220
10482 2733
10482 22794
10482 29107
10482 23609
10486 653269
10486 60
10486 345651
10486 59
10487 653269
10487 60
10487 58
10487 345651
10487 59
10487 10486
10488 8473
10488 662
10488 4644
10488 55930
10488 3054
10488 29915
10488 7726
10488 27031
10488 79671
10488 64764
10488 54887
10488 56034
10488 147339
10488 10193
10490 23066
10490 8893
10490 11342
10490 1967
10490 26093
10490 8890
10490 10527
10490 8775
10490 55705
10490 53407
10490 444
10490 9685
10490 9775
10490 51594
10490 8774
10490 10283
10490 57703
10490 64786
10490 10228
10490 341208
10490 8417
10490 22985
10490 11319
10490 8546
10490 23673
10490 26985
10490 11311
10490 91404
10490 84919
10490 7343
10490 8892
10490 134957
10490 8891
10490 9482
10490 391123
10490 147409
10490 2274
10490 285598
10490 8677
10490 9341
10490 22794
10490 53
10490 5529
10492 339230
10492 400506
10492 79576
10492 23196
10492 9188
10492 10236
10492 494115
10492 1996
10492 55661
10492 51121
10492 3069
10492 54915
10492 9406
10492 6233
10492 79039
10492 90806
10492 6625
10492 84524
10492 8446
10494 51765
10494 8428
10494 6801
10494 29966
10494 2801
10494 57551
10494 9344
10494 10767
10494 64689
10494 10112
10494 51719
10494 9107
10494 85369
10494 55917
10494 5089
10494 90850
10505 8615
10520 29888
10520 10919
10520 56916
10520 9736
10520 4591
10520 51559
10521 1655
10521 60491
10521 23360
10521 278
10521 271
10521 3494
10521 3493
10524 57634
10524 80314
10524 26122
10524 55929
10524 6944
10524 8295
10524 54556
10524 6240
10524 54963
10524 10902
10524 54799
10524 115353
10524 8089
10529 55739
10529 9785
10533 64422
10533 167838
10533 91419
10533 2289
10533 8737
10533 221154
10533 2671
10533 7205
10533 728489
10534 8924
10534 4642
10534 9053
10534 51750
10534 2314
10534 23196
10534 79968
10534 23272
10534 80351
10534 8658
10534 55794
10534 6305
10534 23144
10534 55300
10534 55140
10534 23181
10534 205564
10534 55700
10534 6191
10534 79738
10534 9349
10534 84881
10534 991
10534 2962
10534 51735
10534 90417
10534 84626
10534 51514
10534 1801
10534 81928
10534 257364
10534 134353
10534 55171
10534 1643
10534 285367
10534 57614
10534 84248
10534 25886
10534 25929
10534 92170
10534 54477
10534 57662
10534 127602
10534 80119
10534 261734
10534 11007
10534 79664
10534 84904
10534 121441
10534 79811
10534 83939
10534 65244
10534 79155
10534 317762
10534 5187
10534 2021
10534 79969
10534 84948
10534 55295
10534 4817
10534 126789
10534 256364
10534 49854
10534 29941
10534 8464
10534 140775
10534 78995
10534 23368
10536 3312
10536 3416
10536 9817
10536 5351
10539 2781
10539 51027
10539 113146
10539 6714
10540 10120
10540 10121
10540 11258
10540 55860
10540 51164
10540 55218
10540 165055
10540 84516
10540 23219
10540 11275
10540 54785
10552 10109
10552 64151
10552 9918
10552 23397
10552 10097
10552 57180
10552 10096
10553 57727
10553 427
10553 51421
10554 10535
10555 3007
10556 10557
10556 11102
10556 10940
10556 138716
10556 25871
10556 10799
10556 51367
10556 54913
10556 10248
10559 22858
10559 836
10560 506
10560 1775
10560 10450
10562 11030
10562 22795
10562 23753
10562 112724
10562 54552
10562 56181
10562 100288406
10562 80233
10562 655
10562 26512
10562 10536
10562 200895
10562 2117
10562 170384
10562 2077
10562 64146
10568 9144
10568 23545
10568 535
10568 286410
10568 22853
10568 781
10568 23052
10568 148867
10568 57575
10568 84243
10568 80856
10573 84311
10573 65005
10573 64983
10573 64976
10573 11222
10573 65008
10573 54148
10573 64975
10573 51253
10573 124995
10573 79590
10573 65080
10573 64978
10573 6202
10573 51264
10573 128308
10573 57129
10573 54948
10573 9801
10573 3178
10573 29088
10573 3396
10573 51069
10573 28998
10573 63875
10573 51073
10573 90480
10573 51263
10573 10884
10573 55168
10573 55178
10573 115416
10573 78988
10574 10575
10574 8841
10574 55100
10574 908
10574 10576
10574 51096
10574 79031
10574 10988
10574 25853
10574 6950
10574 9277
10574 22948
10574 7091
10574 84219
10574 5082
10574 51514
10574 79084
10574 9184
10574 25879
10574 10300
10574 26259
10574 57563
10574 55159
10574 121441
10574 51174
10574 23038
10574 200942
10574 9013
10574 54468
10574 51362
10577 283458
10577 4831
10577 7276
10577 3101
10577 629
10577 126298
10584 4925
10584 10609
10584 23127
10584 4189
10584 10970
10584 7078
10584 5806
10584 83729
10584 167227
10586 9118
10586 4211
10586 4212
10586 5087
10586 5089
10586 5090
10586 83892
10586 54471
10586 26098
10587 7296
10588 23228
10590 11016
10590 1386
10590 9202
10590 2804
10590 9696
10590 9928
10590 125950
10590 4976
10590 8697
10590 55109
10590 23344
10590 8773
10590 8448
10590 56987
10590 55212
10590 4077
10590 8131
10590 5261
10590 81537
10590 6810
10599 10381
10599 8615
10599 9144
10599 80097
10599 29095
10599 9341
10599 54808
10599 55969
10599 23063
10600 8924
10600 84461
10600 84058
10605 23609
10605 27067
10605 80336
10605 85364
10605 3014
10605 140890
10605 51247
10611 7169
10613 1845
10613 387263
10614 51574
10614 1025
10614 114876
10614 56257
10614 1459
10614 1457
10614 1917
10614 124790
10614 905
10614 904
10614 8439
10614 56652
10617 8218
10617 55589
10617 10928
10617 51652
10617 5119
10617 160
10617 5286
10617 9685
10617 3501
10617 51512
10617 2580
10617 27243
10617 10490
10618 23195
10618 23171
10618 23395
10618 9670
10618 92105
10618 5297
10618 57120
10618 26046
10618 9213
10618 2590
10618 8907
10618 26173
10618 51184
10618 85365
10618 382
10618 259217
10618 25807
10618 80789
10618 57189
10618 10325
10618 80230
10618 5864
10618 5865
10626 147166
10626 10133
10628 53615
10628 9112
10628 23077
10628 57459
10628 5187
10628 25828
10628 56852
10628 1408
10628 11059
10628 7295
10628 84078
10628 89890
10628 54876
10628 157769
10629 3312
10629 10963
10629 8295
10629 6881
10629 51616
10629 6880
10629 8850
10629 2648
10629 6883
10629 55578
10629 8464
10629 6314
10629 9913
10633 5910
10633 5908
10633 387
10633 8575
10634 9208
10634 22919
10634 22924
10634 27131
10634 29924
10634 30011
10634 22894
10634 7874
10634 891
10634 2934
10634 56270
10634 79654
10634 10137
10634 5335
10634 54584
10634 57542
10634 1031
10634 1164
10635 3728
10635 57599
10635 3502
10635 3503
10635 7398
10635 64854
10637 7044
10637 2475
10637 100510688
10641 8131
10641 10513
10641 9925
10641 9681
10641 57631
10643 6450
10647 7373
10647 91304
10647 11167
10648 3309
10648 57613
10648 9254
10648 781
10648 80055
10648 4041
10648 4040
10648 3643
10648 4233
10648 341640
10648 57505
10648 57544
10648 3673
10648 135228
10648 22883
10648 5362
10648 55558
10648 5361
10648 153642
10648 410
10648 81689
10648 57715
10648 84059
10648 79937
10648 590
10648 6653
10648 10507
10648 83986
10648 64420
10648 4126
10648 3675
10648 23231
10648 100507436
10648 80144
10648 4012
10648 23654
10648 387921
10648 91147
10648 8509
10648 10076
10648 53353
10648 9486
10648 57685
10648 221806
10648 3977
10648 3953
10648 285203
10648 26002
10648 8747
10648 950
10648 2217
10648 51148
10648 84058
10648 1363
10648 55831
10648 28962
10648 51234
10648 5738
10648 5360
10648 54749
10648 284361
10648 57089
10648 9902
10651 54927
10651 10989
10651 84303
10651 25813
10651 345778
10651 84270
10652 80755
10652 375743
10652 10882
10653 11342
10653 10844
10653 51599
10653 479
10653 132660
10653 23061
10653 64786
10653 489
10653 150771
10653 22862
10653 79943
10653 57215
10653 9657
10653 23592
10653 9883
10653 130507
10653 57198
10653 4798
10653 54503
10653 54884
10653 51635
10653 9517
10653 51622
10653 64757
10653 1595
10653 78994
10653 55791
10653 79649
10653 55253
10653 55969
10653 158747
10653 9531
10653 9928
10653 2052
10653 10629
10653 161424
10653 116150
10653 80255
10653 51368
10653 9793
10653 51184
10653 100134938
10653 64778
10653 7444
10653 80097
10653 57181
10653 1998
10653 25800
10653 55732
10653 23032
10653 9950
10653 84705
10653 221955
10653 57216
10653 1801
10653 84978
10653 57680
10653 55300
10653 11000
10653 151188
10653 51162
10653 9088
10653 3083
10653 26020
10653 8506
10653 84243
10653 91179
10653 84948
10653 29967
10653 57168
10668 81035
10668 489
10668 57498
10668 6721
10668 55041
10668 2306
10668 23032
10668 8703
10668 10443
10670 58528
10670 64121
10670 10577
10670 5502
10670 57521
10670 153129
10671 10120
10671 10121
10671 84516
10671 1639
10671 11258
10671 51164
10671 10540
10671 830
10671 55860
10671 23099
10673 23066
10673 23590
10673 3685
10673 26953
10673 4238
10673 57700
10673 54928
10673 29911
10673 55761
10673 51361
10673 221927
10673 10526
10673 64328
10673 9064
10673 4217
10673 389840
10673 51194
10673 23505
10673 30000
10673 4763
10673 55705
10673 3688
10673 3679
10673 64151
10673 55007
10673 113174
10673 84376
10673 64400
10673 84067
10673 9091
10673 92370
10673 10490
10673 54808
10677 29767
10677 4542
10677 4430
10677 55031
10677 253260
10677 7429
10677 63979
10677 7277
10677 1663
10677 100288406
10677 79726
10677 7840
10677 10381
10677 347688
10677 85440
10677 582
10677 57410
10677 4644
10677 55930
10677 10671
10677 54101
10677 83990
10677 25917
10677 56931
10677 283643
10677 84515
10678 163590
10678 29071
10678 3685
10678 3949
10678 7277
10678 93436
10678 5066
10678 4705
10678 5445
10678 824
10678 3679
10678 10447
10678 1018
10678 26002
10678 51809
10678 79147
10681 10574
10681 10576
10681 7203
10681 5082
10681 10987
10681 6000
10682 2771
10690 821
10690 55033
10691 26205
10691 84058
10691 8785
10691 10202
10695 7837
10695 55227
10695 23513
10695 23127
10695 26018
10695 55631
10695 7373
10695 51714
10712 7353
10712 26043
10712 7402
10712 55666
10712 7415
10712 4734
10712 23072
10712 83737
10712 23327
10712 11059
10712 57520
10712 81035
10712 22859
10712 51741
10712 6608
10712 22954
10712 26020
10712 51635
10712 267
10712 5826
10712 29086
10712 6560
10712 23172
10712 7779
10712 8916
10712 9322
10712 118987
10712 88455
10712 338692
10712 9531
10712 26091
10712 25807
10712 50626
10712 5140
10712 64778
10712 29967
10712 6650
10712 9577
10712 6610
10712 1896
10712 343450
10712 27342
10712 64327
10712 374395
10712 5277
10712 346689
10712 7982
10712 54879
10712 399909
10712 11000
10712 10099
10712 84236
10712 2812
10712 404093
10712 10385
10712 53
10712 55244
10712 54778
10712 10653
10712 23399
10736 3837
10736 54821
10736 11198
10736 2140
10736 27243
10736 54882
10736 26057
10736 2139
10736 2070
10736 2138
10736 5119
10736 5587
10736 7090
10736 7088
10736 2011
10736 51652
10736 84262
10736 144233
10736 79896
10738 11011
10738 153090
10738 54529
10738 5988
10738 10739
10739 23239
10739 79026
10739 22847
10739 571
10739 54468
10739 1859
10739 55871
10739 1762
10739 5925
10739 84942
10745 726
10748 728577
10748 3101
10748 8323
10748 29967
10752 286
10752 287
10752 288
10752 3956
10761 57634
10761 64769
10761 26122
10761 8295
10761 10902
10761 6944
10761 54556
10761 55929
10761 23363
10761 80314
10761 117143
10761 54799
10761 10524
10761 9913
10761 10933
10761 2648
10761 27097
10762 3837
10762 7158
10762 55274
10762 11169
10762 6601
10762 259282
10762 196528
10762 3841
10762 23633
10762 3836
10762 3833
10762 55193
10762 6604
10762 6603
10762 6602
10762 55975
10762 23219
10762 29117
10762 3840
10762 9972
10762 9275
10762 8732
10762 9739
10762 157313
10762 8405
10762 30827
10762 146909
10767 84285
10767 29128
10769 3514
10769 210
10769 1515
10769 84659
10769 79983
10769 57794
10769 129685
10769 55684
10769 91526
10769 23243
10769 5062
10769 145264
10769 51200
10769 121214
10769 5265
10769 8710
10775 10940
10775 262
10775 84687
10775 25871
10775 5589
10775 4869
10775 283458
10775 10799
10775 51367
10775 10556
10775 10557
10775 83759
10775 11102
10775 83608
10775 54913
10775 10248
10775 26578
10775 138716
10781 29098
10782 51121
10782 10155
10782 6233
10782 3024
10782 51264
10782 63931
10782 115416
10782 4193
10783 140609
10783 91754
10785 10498
10785 9338
10785 5089
10785 51444
10785 100526737
10785 79087
10785 7511
10797 441024
10797 33
10797 7342
10797 7024
10797 3265
10810 10787
10810 26999
10810 23191
10810 9569
10810 23070
10810 1063
10810 56243
10810 961
10810 10006
10810 6832
10810 3219
10810 55845
10810 118924
10810 9351
10810 4026
10814 81573
10814 8560
10814 5906
10814 51097
10814 55747
10815 10814
10815 9341
10840 160428
10855 55466
10855 10956
10856 25911
10856 57634
10856 125476
10856 80314
10856 26122
10856 10847
10856 55929
10856 8295
10856 54617
10856 4798
10856 10902
10856 11128
10856 54556
10856 79913
10856 6944
10856 10445
10856 741
10856 7528
10856 54891
10856 80304
10856 8725
10856 51412
10856 54799
10856 83444
10856 10524
10856 8089
10856 283899
10856 10467
10856 29844
10856 79047
10871 479
10871 125228
10875 10007
10875 5116
10875 9650
10875 55755
10875 9825
10875 3710
10875 374654
10875 1540
10875 8427
10875 2530
10875 6744
10878 3075
10878 7169
10879 590
10884 78988
10884 3329
10884 26589
10884 84311
10884 65005
10884 51121
10884 64983
10884 65003
10884 51642
10884 64976
10884 11222
10884 65008
10884 6150
10884 64975
10884 29093
10884 63875
10884 6166
10884 79590
10884 740
10884 65080
10884 23203
10884 64978
10884 55052
10884 8192
10884 51264
10884 128308
10884 115416
10884 57129
10884 54948
10884 9801
10884 116225
10884 29088
10884 3396
10884 51069
10884 28998
10884 85865
10884 9553
10884 90480
10884 51263
10884 64928
10884 55178
10884 29074
10884 51258
10884 116540
10884 64981
10884 122704
10898 56950
10898 29894
10898 81608
10898 8189
10898 53981
10898 1478
10898 51692
10898 54851
10898 55339
10898 8974
10898 5653
10898 57348
10900 1173
10900 154661
10900 1175
10900 2060
10900 10928
10900 22848
10900 85021
10900 162
10900 163
10900 55088
10900 160
10900 161
10900 6249
10900 54749
10900 58513
10900 51053
10900 64425
10900 6453
10900 55707
10900 55589
10906 84129
10906 259266
10906 80155
10906 53339
10914 4893
10916 4676
10916 708
10916 55188
10916 2774
10917 489
10917 3678
10917 1917
10917 949
10917 57404
10917 92014
10917 284069
10917 53
10920 51514
10920 9318
10920 51138
10920 9730
10920 2873
10920 8450
10920 8451
10920 8453
10920 8533
10920 10980
10920 1643
10920 10987
10920 10513
10920 50813
10920 10116
10920 53339
10920 55643
10920 80344
10920 122769
10920 26094
10920 51444
10920 51185
10926 84717
10926 8317
10926 10201
10926 1917
10927 8545
10927 79693
10927 144097
10927 84619
10927 10946
10927 79005
10927 10210
10927 5077
10928 9185
10928 85021
10928 8030
10928 9696
10928 2803
10928 160
10928 3833
10928 653583
10928 3727
10928 3725
10928 55755
10928 151011
10928 9989
10928 57658
10928 57120
10928 55589
10928 89958
10928 11190
10928 84376
10928 6497
10928 22848
10928 79571
10928 2874
10928 213
10928 80230
10928 374654
10928 22852
10928 84437
10928 25776
10928 22897
10928 58487
10928 29844
10933 57634
10933 347918
10933 5927
10933 57649
10933 80314
10933 26122
10933 55929
10933 8295
10933 5931
10933 10902
10933 56946
10933 6944
10933 9643
10933 23309
10933 57798
10933 79728
10933 10856
10933 10524
10933 8607
10933 54799
10933 8089
10933 55870
10933 3065
10933 93621
10933 114932
10933 54556
10935 329
10935 4976
10935 10901
10935 331
10945 55666
10945 55793
10945 8887
10945 5717
10945 56893
10945 29979
10945 5718
10945 7337
10945 9861
10945 27246
10945 51377
10945 5710
10945 84993
10945 10906
10945 51028
10947 8943
10947 8546
10947 10239
10948 255057
10956 5362
10956 5361
10956 3912
10956 259266
10956 22926
10956 57544
10956 23127
10956 79699
10956 84034
10956 7373
10956 80267
10956 10609
10956 4017
10956 3913
10956 57190
10956 55761
10956 83752
10956 4644
10956 1690
10956 23505
10956 51061
10956 374378
10956 10536
10956 375790
10956 6653
10956 57169
10956 1388
10956 1291
10956 80144
10956 133418
10956 2043
10956 23765
10956 55959
10956 51148
10956 284217
10956 3911
10956 148789
10956 79937
10959 11018
10959 479
10959 57198
10959 2804
10959 87178
10959 23326
10959 50999
10959 53834
10959 222068
10959 51014
10959 23423
10959 10079
10959 114880
10959 84277
10960 55027
10960 23654
10960 64946
10960 2719
10961 79411
10961 411
10961 10640
10961 126133
10961 51071
10962 6285
10963 3320
10963 3326
10963 664618
10963 3327
10963 730211
10963 3323
10965 124045
10965 641371
10966 6921
10966 8065
10966 5876
10966 282808
10966 57799
10966 81689
10966 80067
10969 6122
10969 3024
10969 3008
10969 4691
10969 6141
10969 4869
10969 6132
10969 6202
10969 55299
10969 6203
10969 6142
10969 7169
10969 6130
10969 6157
10969 6156
10972 11018
10972 2804
10972 222068
10972 51014
10972 23423
10973 3052
10979 57448
10980 9318
10980 2873
10980 8450
10980 8451
10980 51138
10980 8453
10980 8452
10980 8533
10980 1643
10980 10987
10980 9886
10980 50813
10980 10116
10980 122769
10980 80344
10980 26094
10980 53339
10980 55643
10981 8218
10981 1122
10981 1121
10981 2664
10981 23682
10981 5875
10987 9318
10987 96459
10987 2873
10987 8450
10987 8451
10987 51138
10987 85457
10987 8452
10987 8533
10987 1643
10987 50813
10987 53339
10987 55643
10994 57117
10994 114880
10994 64328
10994 63892
10994 5875
10994 26173
10994 8893
10994 26031
10994 91949
10994 57704
10994 23214
11000 10273
11000 3304
11000 3312
11000 8994
11000 506
11000 9531
11000 3308
11000 513
11000 91433
11000 4509
11006 493
11006 491
11006 492
11006 100507680
11006 25852
11006 4289
11006 10288
11006 79018
11006 54994
11006 80007
11006 961
11006 5789
11006 80381
11010 59344
11011 9874
11011 6233
11011 23523
11012 10381
11012 1176
11012 90864
11012 4017
11012 7277
11012 7846
11012 55871
11012 55034
11012 5427
11012 4126
11012 57189
11012 56994
11012 7049
11012 63917
11012 90580
11015 79143
11015 57117
11015 6522
11015 56894
11015 79053
11015 10162
11015 148534
11017 7094
11017 51765
11017 9748
11017 26973
11017 142
11017 51631
11017 1108
11017 79624
11017 5595
11017 55671
11017 4677
11017 5357
11017 5965
11017 3069
11017 9793
11017 10291
11017 3094
11017 22894
11017 80895
11017 129401
11017 10137
11017 84717
11017 9061
11017 7174
11017 55197
11017 3954
11017 2744
11017 83939
11017 1727
11017 51119
11017 9444
11017 5315
11017 55872
11017 205
11017 58533
11017 2237
11017 79366
11017 7443
11017 5062
11017 5063
11017 6284
11017 94056
11017 11235
11017 8192
11017 8615
11017 10654
11017 54554
11017 1917
11017 55611
11017 56259
11017 80155
11017 51182
11017 9879
11017 2107
11017 80218
11017 55236
11017 382
11017 79714
11017 10982
11017 3927
11017 28985
11017 5511
11017 158
11017 133619
11017 645
11017 200081
11017 8411
11017 381
11017 8724
11017 58490
11017 51128
11017 5862
11017 85313
11017 9943
11017 5781
11017 9368
11017 8562
11017 29089
11017 1845
11017 9410
11017 10953
11017 55787
11017 9918
11017 9341
11017 54870
11017 9491
11017 8301
11017 26007
11017 8545
11017 11196
11017 2962
11017 345778
11017 84270
11017 5300
11025 288
11025 201931
11025 79168
11025 10988
11025 151827
11025 284069
11025 283219
11026 4677
11026 11024
11026 10288
11026 10859
11030 348093
11030 2954
11031 1122
11031 1121
11031 57403
11031 2665
11031 2664
11031 5876
11031 5875
11031 89122
11035 2043
11035 278
11041 57198
11041 22937
11041 57498
11041 51103
11041 22859
11041 9451
11041 2131
11041 7095
11041 26507
11041 9213
11041 2218
11041 10585
11041 83891
11041 388650
11041 112
11041 55219
11041 221496
11041 201562
11041 55711
11041 7368
11041 64420
11041 201931
11041 2697
11041 55254
11041 5771
11041 145864
11041 120071
11041 10079
11041 7982
11041 55116
11041 55890
11041 84920
11041 151742
11041 7852
11041 84889
11041 11285
11041 10905
11041 26001
11041 79147
11041 55244
11044 4040
11045 11285
11045 79143
11045 25963
11045 80055
11045 84720
11045 79053
11045 22859
11045 121260
11045 10052
11045 79581
11045 2030
11045 56928
11045 9213
11045 10585
11045 221496
11045 6646
11045 29954
11045 286410
11045 10519
11045 128486
11045 7368
11045 54867
11045 23446
11045 2535
11045 8324
11045 80021
11045 25875
11045 6542
11045 196527
11045 51092
11045 54795
11045 653519
11045 84187
11045 84920
11045 124446
11045 8321
11045 55244
11045 93183
11045 7976
11045 23333
11045 204962
11045 286148
11045 643853
11045 2697
11045 154467
11045 56262
11045 79956
11045 10162
11045 55706
11045 51714
11045 23456
11045 6536
11045 84975
11045 976
11045 10550
11045 117247
11045 21
11045 253782
11045 84065
11045 7991
11045 374395
11045 81622
11045 8325
11045 11079
11045 9427
11045 79583
11045 55254
11045 56996
11045 57106
11045 53637
11045 83862
11045 84925
11045 26580
11045 84243
11045 79064
11045 79796
11045 91289
11045 148534
11045 2812
11047 5707
11047 5719
11047 5709
11047 5717
11047 5706
11047 5702
11047 5704
11047 5700
11047 5708
11047 5716
11047 10213
11047 5701
11047 5714
11047 5718
11047 9861
11047 266971
11047 5710
11047 573
11052 83737
11052 11059
11052 5930
11052 11051
11052 79869
11054 1019
11060 5430
11060 154810
11060 154796
11060 92714
11060 80204
11060 11052
11060 23201
11062 7150
11062 5793
11062 25801
11062 3265
11062 80328
11066 10081
11066 154007
11066 55599
11072 27034
11072 51
11072 10342
11072 84908
11080 25822
11080 3337
11080 2720
11080 23336
11080 285237
11080 23170
11081 5584
11081 8878
11081 23078
11081 83594
11081 245812
11081 55631
11081 642
11081 23014
11081 114790
11081 25864
11081 6885
11081 163126
11081 9334
11085 9789
11085 90701
11085 2295
11085 9509
11085 5362
11085 84749
11085 22823
11085 57556
11085 253558
11085 821
11085 196410
11091 3065
11091 3066
11091 284058
11091 57325
11091 55689
11091 91272
11091 8085
11091 5929
11091 26009
11091 5170
11091 29915
11091 23269
11091 9757
11091 4297
11091 23067
11091 9739
11091 7403
11091 83746
11091 259282
11091 9070
11091 8850
11091 2648
11091 23429
11091 10474
11091 51562
11091 89801
11091 1810
11091 6871
11091 22976
11091 139231
11091 6045
11091 30827
11091 84108
11091 79364
11091 473
11091 1822
11091 83667
11091 23054
11092 118430
11092 84864
11098 60
11098 197131
11098 1289
11104 10300
11104 10574
11104 90070
11107 51121
11107 6124
11107 51087
11107 55131
11107 80829
11107 117246
11107 57659
11107 4736
11107 5976
11107 84656
11107 5232
11107 57215
11107 57592
11107 80204
11107 6838
11107 6132
11107 29777
11107 7468
11107 23029
11107 51335
11107 10749
11107 573
11107 55299
11107 54433
11107 9933
11107 22794
11107 84629
11107 284611
11107 56980
11107 6142
11107 84154
11107 25873
11107 643836
11107 84318
11107 79595
11107 317772
11116 9857
11116 653269
11116 10943
11116 55012
11116 84984
11117 1981
11117 8021
11117 8541
11117 6885
11117 6238
11117 8887
11117 9456
11117 51035
11117 10454
11117 343099
11117 9859
11117 112724
11117 147841
11117 4798
11117 23219
11117 9349
11117 56521
11117 80304
11117 23259
11117 55149
11117 23118
11117 10615
11117 409
11117 10611
11117 7189
11117 196074
11117 23403
11117 57489
11117 9204
11117 285367
11117 2232
11117 257397
11117 55791
11117 79155
11117 115708
11118 10384
11118 11119
11118 516
11118 5194
11118 23731
11120 10385
11120 8548
11120 55253
11120 8879
11120 489
11120 22930
11120 728378
11120 5007
11120 23236
11120 118987
11120 100134938
11120 4535
11120 56255
11120 284069
11120 55846
11120 201627
11120 253512
11120 11133
11120 56776
11123 5532
11123 5533
11123 5530
11123 79624
11123 5357
11123 1019
11123 23363
11123 5534
11123 64754
11127 341208
11127 3797
11127 9371
11127 23650
11127 5317
11127 11313
11127 5268
11127 653145
11127 9258
11127 5333
11127 5550
11127 254773
11127 643246
11127 55
11127 8991
11127 11072
11127 11187
11127 55361
11127 127829
11127 131578
11127 3021
11127 147409
11127 285973
11127 221301
11127 391123
11127 51702
11129 23369
11129 9698
11129 342371
11129 9931
11129 37
11129 6310
11129 8726
11129 55544
11129 51631
11129 80139
11129 2580
11129 6311
11130 6238
11130 57082
11130 53407
11130 79980
11130 147841
11130 10403
11130 57128
11130 9107
11130 83540
11130 79003
11130 9054
11130 5501
11130 57405
11133 4798
11133 262
11133 144577
11133 8672
11133 55250
11133 3831
11133 64837
11133 89953
11133 3799
11133 6397
11133 55846
11133 10535
11133 26136
11133 23334
11133 80311
11133 55140
11133 51512
11133 255104
11133 57506
11133 1801
11133 56776
11137 288
11137 9747
11137 29124
11142 7298
11142 5567
11142 7169
11143 9767
11143 27154
11143 23774
11143 84289
11144 728378
11144 58
11144 5888
11144 258010
11146 26094
11146 9820
11146 23113
11146 10513
11146 8450
11146 8451
11146 8453
11146 23141
11146 8454
11146 55260
11146 56929
11146 51514
11146 10116
11146 116138
11146 57688
11146 23588
11146 83892
11146 23008
11146 114781
11146 53339
11146 200845
11146 57542
11146 51185
11149 10422
11149 63891
11151 282809
11151 57175
11151 23603
11151 23299
11151 26160
11151 7407
11151 9910
11151 23637
11151 90410
11151 84231
11151 93643
11151 57560
11151 23272
11151 80817
11155 3303
11155 387
11155 10577
11157 57819
11157 25804
11157 51691
11157 9129
11157 10419
11157 64852
11157 9128
11157 83732
11157 9733
11157 26121
11157 56257
11157 219988
11157 79084
11157 9465
11157 11193
11157 23658
11157 6633
11157 1207
11157 55352
11157 27257
11157 51690
11157 6635
11157 84967
11157 6632
11157 27258
11157 8487
11157 118472
11158 158158
11158 91734
11159 63979
11159 7840
11159 25821
11159 675
11159 2272
11159 11196
11160 3309
11160 2588
11160 55033
11160 2949
11160 57463
11160 135228
11160 781
11162 4528
11162 81689
11162 23304
11162 134510
11162 4900
11162 8562
11162 326625
11162 388962
11171 79760
11171 5091
11171 55323
11171 50628
11171 58490
11171 23248
11171 7812
11171 26065
11171 25929
11171 57169
11171 8099
11171 7247
11171 6607
11171 6830
11171 26099
11171 8487
11171 83638
11172 4036
11172 80232
11172 3309
11172 728378
11172 10422
11172 4289
11172 10296
11172 64795
11172 63891
11172 57610
11172 25852
11172 79018
11172 11167
11172 5494
11172 54994
11172 22985
11172 51186
11172 116225
11179 29089
11179 63891
11180 278
11180 9060
11180 3494
11180 3512
11181 8733
11182 10648
11182 90070
11182 4246
11186 4729
11186 4131
11186 6788
11186 6789
11186 55201
11186 85450
11186 4524
11186 4040
11186 81609
11189 60680
11189 23608
11193 129831
11193 56884
11202 495
11202 116442
11202 4535
11202 381
11202 117247
11202 29988
11211 9044
11211 23066
11211 23039
11211 23064
11211 491
11211 8890
11211 10527
11211 55027
11211 55591
11211 30000
11211 9918
11211 55705
11211 113174
11211 50628
11211 57117
11211 10592
11211 64151
11211 64328
11211 9183
11211 23545
11211 535
11211 283578
11211 23397
11211 8829
11211 63892
11211 60561
11211 51194
11211 27173
11211 57650
11211 132720
11211 23534
11211 8891
11211 8893
11211 10682
11211 59345
11211 3956
11211 115704
11211 79807
11211 23355
11211 23061
11211 23555
11211 11146
11211 54808
11211 91663
11211 78987
11211 84126
11211 7813
11211 25844
11214 7314
11214 4548
11218 25929
11218 11171
11218 26330
11218 50628
11218 54960
11218 79833
11218 51808
11218 8615
11218 79869
11218 6607
11218 6625
11218 8487
11218 134353
11218 79760
11221 60
11221 345651
11221 59
11221 80303
11226 491
11226 492
11226 9917
11226 4714
11226 7779
11226 9695
11226 55967
11226 57181
11226 2621
11226 55005
11226 6548
11226 8703
11226 4724
11226 57168
11226 5362
11226 4726
11226 4712
11226 137682
11226 4711
11227 2694
11228 23368
11228 7159
11228 56288
11228 2801
11228 5584
11228 57621
11228 5108
11228 51193
11228 25886
11228 80233
11228 11151
11228 64083
11228 80817
11232 4329
11232 5428
11232 2731
11232 23394
11232 9454
11235 10494
11235 8428
11235 51765
11235 6801
11235 29966
11235 29888
11235 7871
11235 85369
11235 55917
11235 26127
11235 80143
11238 1629
11243 29982
11243 57082
11243 55906
11243 9648
11243 727851
11243 23299
11243 80230
11243 55680
11243 11130
11243 23046
11243 79980
11243 147841
11243 10403
11243 84902
11243 23219
11243 7257
11243 79003
11243 25936
11243 83540
11243 55054
11243 5501
11243 57405
11243 8028
11243 252983
11248 27143
11248 7277
11248 7846
11248 51684
11248 167227
11249 4041
11249 9620
11249 2195
11249 341640
11249 197131
11249 79633
11249 84059
11249 1917
11249 5099
11249 8567
11249 23304
11249 6879
11249 3040
11249 8828
11249 1952
11252 23242
11252 22837
11252 26064
11252 54974
11252 147179
11252 23164
11269 3514
11269 7018
11269 5339
11269 83481
11269 2125
11269 718
11269 301
11269 12
11269 23650
11269 51806
11269 2244
11269 7051
11269 2266
11269 5493
11269 335
11269 3009
11269 57016
11269 7706
11269 3501
11269 3500
11269 3936
11269 3122
11269 5720
11269 11219
11269 653499
11269 5268
11269 810
11269 9961
11269 6280
11269 6318
11269 6317
11269 6820
11269 5315
11269 2243
11269 84659
11269 79983
11269 284110
11269 822
11269 3934
11269 4677
11269 3713
11269 3162
11269 2760
11269 1992
11269 1890
11269 6774
11269 4057
11269 26525
11269 653145
11269 5265
11269 5055
11269 246
11269 3956
11269 8857
11269 3034
11269 3240
11269 57447
11269 5004
11269 1515
11269 1382
11269 629
11269 100423062
11269 3920
11269 8710
11269 200315
11269 100510688
11270 124220
11270 49860
11274 373856
11275 26249
11275 65125
11275 65267
11275 23317
11275 22985
11275 339451
11275 114928
11275 10121
11275 10120
11275 6238
11275 9815
11275 26037
11275 51067
11275 114088
11275 11258
11275 57700
11275 9817
11275 57646
11275 57410
11275 56616
11275 51164
11275 23363
11275 10921
11275 59349
11275 3614
11275 5287
11275 331
11275 54963
11275 55860
11275 64839
11275 8874
11275 9820
11275 83987
11275 26060
11275 84516
11275 91107
11275 8573
11275 83549
11275 22980
11275 10671
11275 139596
11275 254170
11275 26259
11275 81603
11275 653583
11275 54749
11275 90378
11277 59
11277 51715
11282 3043
11284 3043
11284 3040
11311 8675
11319 23020
11319 10594
11319 23154
11319 4625
11319 84292
11319 741
11322 255057
11322 54899
11326 293
11326 10775
11326 491
11326 57498
11326 22859
11326 8879
11326 285966
11326 11015
11326 2710
11326 5101
11326 9213
11326 79810
11326 5295
11326 92105
11326 79085
11326 1176
11326 201158
11326 64429
11326 80167
11326 4535
11326 25896
11326 29941
11326 201627
11326 51537
11326 5609
11326 10166
11326 6542
11326 23677
11326 221955
11326 90580
11326 84948
11326 9497
11326 4752
11326 4833
11328 1288
11328 125950
11328 1280
11328 5802
11328 9349
11328 6942
11328 25776
11328 2335
11328 6929
11328 5546
11328 1284
11328 54921
11328 1605
11330 285362
11331 331
11331 57407
11336 64753
11336 79036
11336 28992
11336 23265
11336 55770
11336 64837
11336 3831
11336 5311
11336 729857
11336 9648
11336 84220
11336 9321
11336 60412
11336 55763
11336 23233
11336 11127
11336 132320
11336 55857
11336 10640
11336 10464
11336 90410
11338 23350
11338 23451
11338 6189
11338 64965
11338 9774
11338 9967
11338 708
11338 6732
11338 6733
11338 4736
11338 1736
11338 23131
11338 58506
11338 22985
11338 85364
11338 7818
11338 5411
11338 6426
11338 10921
11338 11129
11338 10992
11338 9169
11338 253635
11338 1198
11338 22794
11338 84154
11338 29896
11338 6434
11338 8969
11338 135295
11338 10772
11338 1196
11339 9859
11339 10460
11339 29089
11339 9810
11339 84231
11339 23024
11339 54069
11339 9265
11339 55588
11339 6804
11339 9722
11339 55320
11339 404093
11339 79095
11340 5394
11340 10200
11340 54512
11340 10767
11340 5393
11340 115752
11340 56915
11340 55596
11340 23404
11340 5829
11340 10179
11342 10239
11342 8943
11342 50810
11342 8905
11342 1176
11342 7297
11342 1641
11342 7026
11342 10099
11342 26001
11342 1186
11343 3241
11344 60
11344 70
11344 345651
11344 59
11344 10487
11344 10486
22806 57459
22806 64375
22806 6419
22806 8220
22808 5313
22820 1314
22820 9276
22820 372
22820 22818
22820 26958
22820 1315
22820 11316
22820 51290
22820 84955
22820 64225
22829 5558
22829 5557
22832 386617
22836 23225
22836 51449
22836 381
22836 55872
22843 675
22843 286077
22843 7216
22843 6318
22843 80011
22843 10197
22843 84262
22843 389362
22846 278
22846 5910
22846 51560
22846 387
22846 286257
22854 3310
22854 2621
22863 30849
22863 5289
22863 10611
22863 10111
22863 8678
22863 1069
22863 9448
22863 5108
22863 9650
22863 116064
22868 51067
22868 26024
22868 26995
22868 51335
22868 51001
22872 6396
22872 8602
22872 10342
22872 57410
22872 79050
22872 11196
22872 55704
22884 7203
22884 3312
22884 908
22884 23277
22884 6950
22884 10575
22884 23241
22884 55690
22884 10576
22884 29072
22884 100526737
22889 3514
22889 51806
22889 3501
22889 810
22889 5268
22889 23650
22889 6278
22889 5055
22889 1890
22895 8447
22895 51762
22895 4218
22895 5873
22895 7337
22900 2316
22900 57325
22900 55689
22900 10454
22900 54880
22900 55125
22900 4798
22900 10847
22900 26009
22900 55791
22900 23269
22900 51562
22900 54680
22900 6311
22900 6297
22900 10474
22900 64431
22900 6871
22900 57631
22900 79834
22900 6944
22900 57680
22900 54663
22900 8841
22900 1876
22900 23118
22900 1801
22900 6885
22900 84108
22900 56905
22900 112869
22900 159195
22901 285362
22901 821
22901 3416
22901 64222
22901 4253
22901 23184
22901 54867
22901 7277
22901 347688
22901 23014
22901 10668
22901 55278
22901 1801
22901 2931
22901 28972
22901 9451
22901 25825
22901 150223
22907 10273
22907 79892
22907 4057
22915 1474
22915 6318
22915 84659
22915 93185
22915 2153
22915 55
22915 1512
22915 1041
22915 1893
22915 1515
22915 348
22915 448834
22918 5917
22918 5000
22918 51295
22918 51072
22918 444
22918 53
22918 79734
22918 56650
22918 55905
22918 8506
22919 667
22919 23499
22919 10848
22919 5577
22919 10142
22919 23122
22919 10982
22919 22924
22919 146909
22919 9659
22920 3797
22920 9371
22920 11127
22920 84313
22920 2775
22920 2776
22920 5911
22920 2596
22920 203111
22920 5906
22920 7525
22920 6714
22920 6284
22920 5062
22920 9341
22920 219771
22920 9569
22933 25782
22933 57678
22933 22930
22933 152579
22933 6301
22933 3992
22933 92140
22933 8560
22933 4999
22933 6845
22943 4040
22943 4041
22943 653269
22943 129831
22943 9861
22943 7084
22953 821
22953 84918
22953 10948
22953 57691
22953 9653
22953 10381
22953 347688
22953 51661
22953 10882
22953 63917
22953 7466
22953 25778
22953 115704
22953 65010
22953 2050
22953 121665
22953 9451
22953 728294
22953 23001
22953 91137
22954 11196
22955 345651
22955 59
22955 5232
22955 2783
22977 8574
22977 246181
22977 29099
22977 2783
22977 65992
22980 114928
22980 7874
22980 8816
22980 594
22980 262
22980 23729
22981 7169
22987 7353
22987 57216
22987 2137
22987 89845
22987 9354
22987 51104
22998 80311
23001 1762
23001 55827
23001 79868
23001 89941
23001 8925
23001 84128
23001 201163
23001 317
23001 55112
23001 10570
23001 1663
23012 81532
23012 5630
23012 55233
23016 5394
23016 10200
23016 11340
23016 23517
23016 54512
23016 10767
23016 5393
23016 115752
23016 56915
23016 55596
23016 23404
23016 196441
23016 118460
23016 84749
23029 55505
23029 6181
23029 339230
23029 400506
23029 55131
23029 6730
23029 10250
23029 9816
23029 117246
23029 8899
23029 9188
23029 79009
23029 79724
23029 6175
23029 6122
23029 643836
23029 9015
23029 84450
23029 1736
23029 6165
23029 22907
23029 54606
23029 55661
23029 10153
23029 221785
23029 84656
23029 57109
23029 64794
23029 10514
23029 440689
23029 1662
23029 51121
23029 6189
23029 9875
23029 23378
23029 222194
23029 56829
23029 6780
23029 7270
23029 55003
23029 23560
23029 4839
23029 26155
23029 29889
23029 6166
23029 27153
23029 29997
23029 5936
23029 54865
23029 4931
23029 6125
23029 2491
23029 64318
23029 55299
23029 79682
23029 79039
23029 285855
23029 6138
23029 9933
23029 6161
23029 6130
23029 6207
23029 144108
23029 23521
23029 79101
23029 84154
23029 6156
23029 692312
23029 9013
23029 55153
23029 1060
23029 317781
23029 8575
23029 8969
23029 317772
23029 197407
23029 92856
23030 10575
23030 6950
23030 10574
23030 10693
23030 908
23030 10576
23030 10694
23030 7203
23030 9682
23030 22948
23030 317762
23034 7529
23034 7532
23034 7531
23034 7534
23034 7533
23034 3636
23034 7812
23034 54704
23034 10318
23034 8139
23034 1643
23038 7203
23038 8450
23038 8451
23038 10693
23038 908
23038 1642
23038 252983
23038 6950
23038 10575
23038 129285
23038 22948
23038 10576
23038 5082
23038 4285
23038 55500
23059 84766
23062 9135
23062 9685
23062 26088
23064 23607
23064 283458
23064 51160
23064 392
23064 5058
23071 7837
23071 5932
23071 196513
23071 54880
23071 252983
23071 54552
23071 56605
23071 5558
23071 27153
23071 7988
23071 2335
23071 374986
23071 161882
23071 10318
23071 1612
23071 79830
23071 3202
23071 55585
23071 80271
23071 686
23071 92312
23071 285362
23071 22934
23071 5425
23071 55137
23087 8242
23087 4542
23087 7874
23087 55593
23087 5519
23087 55844
23087 7750
23087 9219
23087 51182
23087 64400
23087 547
23087 8554
23087 55175
23087 8994
23087 91833
23087 54903
23087 3985
23089 23641
23089 8239
23089 8933
23089 441518
23089 26071
23089 9747
23089 9657
23089 80184
23092 56704
23092 79658
23092 143872
23092 64780
23092 4983
23092 26056
23095 547
23095 63894
23095 51411
23095 5351
23095 26276
23095 64146
23095 9989
23097 9969
23097 9442
23097 51003
23097 10025
23097 9282
23097 9968
23097 116931
23097 23389
23097 10001
23097 29079
23097 9440
23097 9439
23097 55588
23097 6837
23097 9862
23097 80306
23097 55090
23097 84246
23097 112950
23097 9477
23097 90390
23101 1021
23101 23119
23101 54108
23102 6277
23105 23352
23105 9349
23105 56888
23107 64965
23107 64949
23107 55037
23107 64745
23107 51649
23107 28973
23107 55173
23107 84273
23107 51023
23107 414919
23107 56945
23107 60488
23107 64432
23107 51650
23107 63931
23107 51021
23107 28957
23107 54460
23111 57520
23111 51426
23111 83737
23111 11059
23111 57154
23122 131583
23125 80011
23125 10197
23127 63894
23127 1284
23127 64847
23127 1277
23127 1280
23127 1292
23127 84908
23127 79709
23127 64856
23127 1287
23127 1282
23127 6929
23127 26276
23127 92259
23127 54039
23127 1796
23142 10123
23142 253827
23144 51121
23144 80135
23144 55131
23144 64965
23144 9188
23144 26057
23144 54882
23144 404734
23144 26024
23144 7621
23144 5976
23144 55037
23144 4736
23144 1736
23144 5042
23144 51067
23144 3006
23144 3024
23144 26995
23144 9904
23144 51001
23144 64983
23144 55173
23144 7818
23144 23560
23144 23367
23144 55132
23144 6426
23144 22868
23144 64969
23144 29889
23144 6166
23144 117177
23144 23029
23144 51335
23144 55299
23144 84524
23144 4343
23144 51650
23144 9933
23144 6161
23144 64802
23144 84240
23144 60488
23144 9801
23144 84154
23144 23382
23144 10768
23144 28998
23144 692312
23144 284114
23144 115416
23144 317772
23144 64981
23149 2060
23149 58513
23149 162
23149 160
23149 161
23149 63826
23149 115548
23149 84759
23155 197131
23155 5793
23155 64395
23155 7009
23155 5359
23155 9802
23155 6905
23155 23555
23157 5414
23157 346288
23157 5413
23157 23176
23157 55752
23157 151011
23157 10801
23157 22954
23157 5910
23158 1374
23158 23061
23158 7920
23158 79594
23158 55529
23158 57380
23162 9043
23162 80351
23162 8658
23162 51164
23162 55860
23162 9479
23162 23542
23162 10671
23162 84058
23172 3915
23172 6472
23172 57215
23172 3501
23172 3500
23172 84231
23172 79184
23172 5705
23180 9910
23180 23130
23190 23230
23190 54832
23190 9807
23190 9354
23190 53335
23190 54878
23193 908
23193 7203
23193 10454
23193 10575
23193 6950
23193 22948
23193 10576
23193 10422
23193 22902
23193 80139
23197 6293
23197 90580
23197 84896
23197 79065
23197 7314
23197 6241
23197 7444
23197 23230
23197 51009
23197 57498
23197 7216
23197 51669
23197 51295
23197 92105
23197 54832
23197 55669
23197 9213
23197 100526737
23197 2040
23197 857
23197 6713
23197 28976
23197 115704
23197 25896
23197 57146
23197 6894
23197 254394
23197 65010
23197 120534
23197 55013
23197 63933
23200 3452
23203 6596
23203 23277
23203 27069
23203 9512
23203 254552
23203 27079
23208 7265
23208 9260
23210 23350
23210 6433
23210 79886
23210 57661
23210 24144
23210 7572
23210 1736
23210 157313
23210 6201
23210 22827
23210 54439
23210 64062
23210 58517
23210 84081
23210 65117
23210 9879
23210 55147
23210 9584
23210 11051
23210 94104
23210 11338
23210 58506
23210 984
23210 51747
23210 79869
23210 57599
23210 84950
23210 9360
23210 22828
23210 57466
23210 51634
23210 55339
23210 10898
23210 9169
23210 11083
23210 140890
23210 55599
23210 6675
23210 85313
23210 10523
23210 79665
23210 55684
23210 9295
23210 58509
23210 11052
23210 79830
23210 23476
23210 29072
23210 55119
23210 55082
23210 84132
23210 4795
23210 57396
23210 10767
23210 23211
23210 9785
23210 2962
23210 81669
23210 7310
23210 51444
23210 6879
23210 57018
23212 6181
23212 6176
23212 6124
23212 4691
23212 8531
23212 4904
23212 6130
23212 23451
23212 79050
23212 6189
23212 6208
23212 6204
23212 6187
23212 117246
23212 6188
23212 9188
23212 6175
23212 6122
23212 708
23212 55037
23212 4736
23212 1736
23212 22907
23212 6128
23212 90957
23212 6217
23212 11338
23212 27350
23212 9904
23212 85437
23212 6141
23212 64983
23212 6159
23212 6132
23212 56829
23212 7818
23212 9045
23212 4869
23212 6133
23212 23560
23212 84656
23212 6224
23212 6155
23212 6206
23212 29997
23212 6223
23212 84365
23212 10240
23212 6209
23212 54865
23212 64965
23212 10528
23212 11103
23212 6202
23212 55299
23212 9790
23212 6160
23212 84450
23212 6139
23212 400506
23212 4343
23212 3921
23212 9933
23212 6147
23212 6207
23212 6234
23212 6161
23212 10412
23212 5937
23212 60488
23212 6203
23212 6222
23212 6218
23212 10642
23212 23521
23212 6142
23212 23029
23212 140890
23212 6168
23212 84154
23212 6137
23212 10199
23212 131405
23212 5936
23212 5814
23212 5813
23212 6230
23212 10262
23212 6430
23212 6780
23212 2733
23212 51755
23212 51021
23212 11224
23212 6229
23212 23608
23212 6193
23212 65265
23212 6164
23212 8338
23212 6165
23212 122704
23219 27436
23219 10970
23219 57120
23219 9815
23219 28964
23219 5062
23219 5058
23219 84231
23219 8874
23219 57458
23219 121441
23219 7188
23219 121457
23219 23353
23221 7169
23221 11187
23221 11072
23221 25820
23225 25819
23231 55793
23237 222584
23237 2241
23237 6744
23237 55529
23237 54820
23242 22911
23242 60
23242 70
23242 345651
23242 440915
23242 23291
23245 10575
23253 8879
23253 9796
23253 80328
23253 9353
23259 11196
23259 730211
23259 1116
23276 9530
23276 8452
23276 10910
23276 23386
23281 23499
23281 55824
23281 8030
23281 9669
23281 135228
23281 23545
23281 535
23281 57509
23281 162
23281 286410
23281 9879
23281 118924
23281 4301
23281 831
23281 2534
23281 55362
23281 55684
23281 9738
23281 92140
23281 10298
23281 527
23281 79269
23281 80328
23281 22828
23281 91663
23283 1478
23283 1477
23283 10491
23283 8189
23283 64175
23283 1479
23287 9654
23291 55031
23291 139285
23291 3192
23291 51663
23291 494115
23291 1996
23291 23512
23291 26024
23291 221092
23291 4343
23291 7916
23291 3183
23291 10726
23291 9444
23291 5970
23291 51001
23291 57695
23291 51335
23291 8945
23291 324
23291 161424
23291 57461
23291 3096
23291 91746
23291 22913
23291 8726
23291 10426
23291 25822
23291 80097
23291 3097
23291 26995
23291 23382
23291 55571
23291 4790
23291 114088
23291 55168
23291 25820
23291 78988
23291 84919
23291 27229
23295 8455
23295 1954
23295 83693
23295 25896
23295 5134
23295 55071
23295 157567
23295 90580
23300 23384
23300 92291
23304 2670
23304 5066
23304 84898
23306 84129
23306 51602
23306 727851
23306 5903
23306 729857
23306 84220
23306 5905
23306 10988
23306 115
23306 7329
23306 9787
23306 8396
23306 5305
23306 55153
23306 2743
23308 10113
23308 100134938
23308 64429
23308 3956
23308 5789
23308 9854
23310 26330
23310 345651
23310 3006
23310 5519
23310 5518
23310 55844
23310 5515
23310 274
23313 10971
23313 7529
23313 2810
23313 7532
23313 7531
23313 7534
23313 7533
23313 51654
23313 55175
23313 285527
23313 10533
23313 7486
23313 22933
23321 10612
23338 4649
23338 51147
23338 84289
23338 55930
23338 54556
23338 30849
23338 5289
23338 55704
23338 54520
23338 11143
23338 283643
23338 80755
23339 55823
23339 26750
23339 159195
23339 4863
23350 23283
23350 5351
23353 22847
23353 129450
23353 7205
23378 6124
23378 339230
23378 55131
23378 6130
23378 10940
23378 57062
23378 117246
23378 79009
23378 6175
23378 79759
23378 6122
23378 22984
23378 7738
23378 1736
23378 55226
23378 8087
23378 9513
23378 10969
23378 22907
23378 55661
23378 11056
23378 5981
23378 6161
23378 10153
23378 84656
23378 57215
23378 57109
23378 64794
23378 10514
23378 23223
23378 51121
23378 25871
23378 9875
23378 58506
23378 7468
23378 8602
23378 65265
23378 4931
23378 643836
23378 10885
23378 23560
23378 23076
23378 51538
23378 26155
23378 79670
23378 9816
23378 79050
23378 55133
23378 55299
23378 51187
23378 79039
23378 79682
23378 65083
23378 64802
23378 1060
23378 29889
23378 51191
23378 144108
23378 168850
23378 79101
23378 317781
23378 84154
23378 201161
23378 9014
23378 80135
23378 9013
23378 91687
23378 115509
23378 10248
23378 197407
23382 7546
23382 3219
23382 10768
23382 8394
23382 3725
23382 3607
23382 221937
23382 146909
23382 51719
23382 8396
23382 79837
23382 54971
23382 8446
23382 3216
23382 54680
23382 4795
23382 113026
23382 55339
23382 84306
23383 148932
23385 7525
23385 6714
23385 55824
23385 58
23385 240
23385 5911
23385 5793
23385 4684
23385 1917
23385 80820
23385 113146
23385 6237
23385 1969
23385 114990
23385 64780
23409 3329
23409 8724
23410 3329
23410 6389
23410 11144
23410 84866
23412 57020
23412 54520
23412 54939
23412 149951
23412 404636
23412 10311
23412 28991
23412 29099
23412 126119
23413 4836
23413 9397
23413 23358
23413 4849
23413 57406
23413 54836
23413 7083
23421 55166
23423 9236
23423 222068
23423 64342
23423 8548
23423 55754
23423 80856
23429 10336
23429 7874
23429 54880
23429 63035
23429 79710
23429 4298
23429 7027
23429 84678
23429 55729
23429 64319
23429 23269
23429 1457
23429 26053
23429 1460
23429 6045
23429 6015
23429 83746
23429 84759
23429 57666
23429 3065
23429 648
23429 7029
23432 5566
23432 5568
23432 491
23432 57142
23432 5575
23432 219333
23432 23291
23432 8945
23432 59345
23432 55585
23432 9950
23432 64327
23432 56704
23435 4684
23435 4688
23435 1969
23438 3035
23438 3329
23438 6390
23439 23065
23439 480
23439 56928
23439 25789
23439 91147
23439 6253
23439 2217
23439 57089
23439 220323
23439 7049
23439 58986
23439 3679
23439 79937
23439 3714
23439 10385
23439 56255
23439 79770
23439 2621
23452 3309
23452 57621
23463 6814
23463 25801
23463 22843
23463 5095
23463 9943
23464 9361
23464 56922
23464 133418
23464 4726
23475 23215
23475 6603
23475 55225
23475 10847
23475 54880
23475 57459
23475 10291
23475 5187
23475 8805
23475 51592
23475 8672
23475 9204
23475 57466
23475 5286
23475 1408
23475 1407
23475 64431
23475 10946
23475 57492
23475 8175
23475 79718
23475 1982
23475 6944
23475 219988
23475 10758
23475 23394
23475 23314
23475 6304
23475 26145
23481 55297
23481 23524
23481 55661
23481 55759
23481 7726
23481 6046
23481 8546
23481 4300
23481 5411
23481 92345
23481 10921
23481 4931
23481 151230
23481 5209
23481 64318
23481 84078
23481 1457
23481 57703
23481 9739
23481 7343
23481 25873
23481 285855
23481 84629
23481 27125
23481 85313
23481 23246
23481 30827
23481 1059
23481 147339
23483 445582
23483 11337
23483 9747
23483 22823
23491 84899
23492 80012
23492 1912
23492 10868
23492 54880
23492 6045
23492 84759
23492 84108
23492 648
23492 10336
23493 23462
23493 5119
23493 10498
23493 285598
23493 9798
23495 64062
23495 54439
23495 80829
23495 9967
23495 163033
23495 708
23495 9726
23495 27332
23495 55147
23495 23223
23495 54881
23495 79009
23495 65080
23495 26097
23495 115992
23495 84922
23495 26168
23495 8795
23495 30844
23495 8568
23495 645345
23495 7297
23495 970
23500 23532
23500 55366
23500 4246
23500 51293
23500 92
23507 64327
23507 90956
23507 489
23507 80131
23507 56262
23507 84230
23507 55144
23507 23457
23507 10478
23507 84187
23507 25807
23507 5140
23507 10910
23507 23446
23507 56994
23507 196527
23507 374395
23507 80213
23507 10099
23507 2812
23512 5928
23512 22823
23512 26148
23512 2145
23512 2146
23512 3720
23512 8726
23512 100170841
23512 5252
23512 10181
23512 202559
23512 84458
23532 8453
23532 1936
23543 10419
23543 8672
23543 4154
23543 11030
23543 348093
23543 9698
23543 23369
23543 55544
23543 9931
23543 1802
23543 23131
23543 64778
23543 6311
23543 55352
23543 65094
23543 1207
23543 91369
23543 9802
23543 5937
23543 5939
23543 83732
23543 124540
23543 58473
23543 90580
23543 25793
23543 617
23543 55486
23545 55624
23545 23141
23545 526
23545 51382
23545 57458
23545 9296
23545 55253
23545 286410
23545 515
23545 528
23545 1185
23545 537
23545 55362
23545 57213
23545 8703
23545 84317
23545 245972
23545 53
23545 535
23545 203547
23545 529
23545 90231
23545 309
23549 22828
23551 4041
23551 4040
23551 9497
23553 26330
23559 201266
23559 479
23559 493
23559 23592
23559 259217
23559 54503
23559 4734
23559 83737
23559 23327
23559 11059
23559 84447
23559 64210
23559 51741
23559 4714
23559 30819
23559 2137
23559 64429
23559 57520
23559 8945
23559 23291
23559 148867
23559 4718
23559 51439
23564 2037
23564 2036
23564 23136
23564 23576
23564 8473
23564 3054
23564 1207
23580 5414
23580 4735
23580 989
23580 346288
23580 23157
23580 23176
23580 55752
23580 10801
23580 55964
23580 151011
23580 5413
23580 80311
23580 2274
23582 199692
23582 4798
23582 3725
23582 6397
23582 29128
23582 11253
23582 6311
23582 64781
23582 283899
23582 57645
23582 29844
23582 84331
23584 30000
23584 3842
23584 63892
23584 23214
23584 57510
23584 9928
23584 545
23584 113174
23584 9675
23584 57650
23584 57511
23584 64328
23584 25839
23584 2475
23584 10466
23584 22796
23584 23534
23584 26973
23584 1040
23584 91949
23584 10735
23584 83548
23584 23039
23584 84342
23584 23011
23588 10273
23588 5202
23588 7203
23588 10693
23588 908
23588 5201
23588 55705
23588 8453
23588 6921
23588 254225
23588 8065
23588 22948
23588 5204
23588 6923
23588 51622
23588 10576
23588 55179
23588 23386
23588 55172
23588 55316
23588 53635
23588 55829
23588 5862
23588 57542
23588 90025
23588 25820
23588 51068
23594 222229
23594 55269
23594 23299
23594 4999
23594 1385
23594 10671
23594 85313
23596 8893
23596 8890
23596 8892
23596 8891
23600 730211
23600 84262
23600 389362
23600 2289
23601 10989
23601 1603
23601 51295
23601 51651
23601 1474
23601 84303
23601 7905
23601 128869
23601 91039
23601 81027
23601 7009
23601 345778
23601 80381
23601 7105
23601 92840
23603 9567
23603 57175
23619 10155
23619 10513
23619 8805
23619 51592
23619 6788
23619 56658
23619 55063
23619 60485
23624 10787
23624 26999
23624 23191
23624 92667
23624 4026
23624 741
23624 2580
23624 10152
23624 8936
23624 10163
23624 55845
23632 8893
23632 63892
23632 8890
23632 4763
23632 545
23632 30000
23632 5002
23632 26953
23632 5824
23632 113174
23632 57650
23632 22796
23632 10059
23632 9657
23632 1967
23632 64328
23632 5297
23632 25839
23632 23265
23632 26046
23632 10640
23632 9928
23632 2475
23632 8892
23632 29781
23632 8891
23632 91949
23632 23233
23632 55238
23632 23214
23632 55194
23635 8861
23635 64843
23635 3670
23635 170463
23635 23648
23635 9639
23635 348174
23635 8543
23635 89884
23639 23513
23639 1725
23639 1111
23639 23035
23640 3310
23640 3306
23640 8218
23640 26098
23640 23317
23640 10454
23640 1802
23640 22978
23640 7536
23640 80139
23640 84858
23640 10946
23640 27236
23640 2580
23640 1998
23640 54870
23640 55833
23640 3298
23640 3297
23640 27
23640 10460
23640 121441
23640 79832
23640 64771
23640 2296
23640 80230
23640 9146
23640 6885
23645 10775
23645 168374
23645 59338
23645 56987
23645 50488
23645 84939
23647 27236
23648 8861
23648 22894
23648 3975
23648 64843
23648 3670
23648 8543
23658 57819
23658 25804
23658 27257
23658 51691
23658 9129
23658 9733
23658 84619
23658 64852
23658 9128
23658 6285
23658 112724
23658 9416
23658 26121
23658 5429
23658 4809
23658 9092
23658 219988
23658 9465
23658 6633
23658 56257
23658 51690
23658 79171
23658 55374
23658 11017
23658 145864
23658 27258
23658 118472
23658 6636
23673 8893
23673 11342
23673 57613
23673 10652
23673 1967
23673 662
23673 8890
23673 2801
23673 28969
23673 7586
23673 63908
23673 8775
23673 6810
23673 55850
23673 53407
23673 57511
23673 152579
23673 8602
23673 8774
23673 6811
23673 134957
23673 51594
23673 8677
23673 83986
23673 200081
23673 8773
23673 64786
23673 116841
23673 158747
23673 29110
23673 79050
23673 143187
23673 10133
23673 83440
23673 6541
23673 8891
23673 79735
23673 9342
23673 9482
23673 9570
23673 6844
23673 9341
23673 8892
23673 9527
23673 8673
23673 84978
23673 6845
23673 51222
23673 53
23673 165055
23708 23196
23708 5976
23708 124245
23708 132430
23708 26986
23708 8761
23708 10643
23708 10642
23708 22907
23708 4686
23708 10605
23708 85364
23708 2935
23708 23367
23708 55132
23708 6426
23708 1993
23708 79837
23708 2107
23708 3183
23708 55421
23708 22794
23708 4343
23708 91746
23708 5930
23708 9877
23708 135295
23708 1196
23708 1198
23729 7187
23741 7314
23741 4650
23741 259266
23741 4642
23741 56898
23741 64837
23741 4644
23741 8454
23741 55149
23741 23014
23743 3636
23743 6905
23753 51726
23753 64856
23753 1192
23753 284361
23759 91603
23764 8030
23764 84247
23764 26330
23764 4780
23764 57658
23764 60468
23764 91754
23764 79003
23764 4779
23764 9603
23764 28964
23764 9815
23765 84129
23765 79659
23765 128239
23765 85379
23765 55181
23765 6197
23765 6196
23765 6195
23765 256714
23765 24149
23765 79664
23765 23272
23765 55689
23765 253260
23765 9611
23765 54880
23765 23262
23765 83990
23765 3064
23765 7277
23765 1663
23765 100288406
23765 84515
23765 55704
23765 55791
23765 55871
23765 375484
23765 23007
23765 81027
23765 9470
23765 10009
23765 51512
23765 84146
23765 54882
23765 2908
23765 9700
23765 79718
23765 6907
23765 83903
23765 54828
23765 8458
23765 8841
23765 54680
23765 9786
23765 375444
23765 159195
23765 7227
23765 9053
23765 23354
23765 54903
23765 6904
23765 56905
23765 283643
23765 23235
23765 54477
23765 29941
23769 5291
23769 8548
23769 22859
23769 23266
23769 23284
23769 23767
23769 5099
23769 5296
23769 5295
23769 8503
23769 285966
23769 55698
23769 5098
23769 5290
23769 27253
23779 553158
23779 6457
23779 6456
23779 6455
23779 170572
23780 7314
23780 6647
23780 10380
23786 6647
24138 1399
24138 200845
24138 1756
24138 10193
24148 10907
25766 8787
25766 10681
25766 58517
25770 3065
25770 3066
25770 90070
25771 64746
25771 2232
25771 2182
25771 114984
25771 10367
25771 55243
25771 221154
25771 11080
25771 6830
25771 1949
25771 2043
25771 9941
25771 5819
25771 25822
25777 4000
25777 728378
25777 10988
25777 10901
25777 55033
25777 35
25777 8396
25777 5305
25777 5878
25777 5868
25777 79837
25777 23291
25777 7360
25777 5290
25777 79643
25777 7082
25790 2744
25791 5580
25791 10120
25791 5584
25791 55860
25791 57380
25793 2873
25793 51138
25793 8533
25793 5720
25793 10980
25793 64708
25793 8454
25793 6500
25793 50813
25793 10987
25793 5721
25793 9491
25793 26190
25793 51255
25793 55020
25794 23384
25794 22847
25794 54870
25797 10901
25797 4682
25797 55140
25797 10101
25803 9094
25803 63976
25803 2122
25803 55930
25803 6522
25803 79675
25803 56341
25803 90355
25806 51652
25806 29082
25809 996
25809 51433
25809 8881
25809 25831
25809 29945
25809 11080
25809 55296
25809 54839
25809 8697
25809 25941
25809 29882
25809 84542
25809 91978
25809 79096
25809 80124
25818 10381
25818 347688
25818 410
25818 51603
25818 7277
25818 7846
25818 3693
25818 10956
25818 4040
25818 55871
25818 80144
25818 23178
25818 146956
25818 4017
25818 5427
25818 5099
25818 1176
25818 4535
25818 5297
25818 57189
25818 51148
25818 1353
25818 8904
25818 54903
25818 84515
25818 197258
25819 1629
25819 54984
25819 55500
25819 10625
25819 10201
25820 11016
25820 9586
25820 79012
25820 1894
25820 3219
25820 3206
25820 3225
25820 280636
25820 3725
25820 3727
25820 285346
25820 8394
25820 55975
25820 79736
25820 8454
25820 26190
25820 57585
25820 84078
25820 89890
25820 55133
25820 64843
25820 3670
25820 80854
25820 29087
25820 54793
25820 7332
25820 79171
25820 7126
25820 253980
25820 83892
25820 29128
25820 56987
25820 466
25820 1385
25820 51202
25820 83448
25820 113026
25820 8405
25820 57592
25820 11104
25820 51444
25820 84306
25820 51133
25820 92799
25829 26093
25829 55421
25829 3636
25829 54915
25829 11129
25829 79753
25829 5972
25829 22985
25830 6817
25830 6818
25830 64098
25830 57471
25834 120071
25834 79932
25834 54972
25834 4040
25834 4041
25834 3673
25834 29940
25834 27348
25834 64881
25834 9789
25834 22926
25834 22883
25834 5361
25834 80144
25834 79695
25834 57326
25834 5654
25834 4124
25834 83468
25834 145864
25834 2135
25834 337876
25834 3949
25834 51083
25834 55454
25834 9331
25834 79937
25834 28972
25834 727936
25834 79006
25834 10874
25834 4122
25834 27344
25834 9334
25842 79711
25842 5928
25842 55183
25842 11011
25842 9874
25842 4173
25842 4176
25842 4171
25842 4175
25842 4678
25842 254048
25842 255967
25842 23523
25842 146059
25842 7290
25842 29855
25842 9924
25842 4796
25842 84529
25842 8370
25844 5245
25844 3895
25844 84293
25844 57198
25844 9145
25844 4538
25844 857
25844 6584
25844 51651
25844 8501
25844 347734
25844 9950
25844 84447
25844 11231
25844 56894
25844 1040
25844 51614
25844 128869
25844 153396
25844 399909
25844 4714
25844 112
25844 51092
25844 4724
25844 81614
25844 11282
25844 23556
25844 51290
25844 338
25844 6646
25844 84272
25844 7466
25844 91304
25844 653519
25844 80255
25844 6542
25844 79053
25844 55967
25844 124935
25844 80346
25844 9780
25844 79572
25844 84920
25844 6309
25844 4731
25844 284098
25844 4709
25844 23052
25844 9537
25844 10560
25844 6535
25844 79188
25844 79064
25844 4718
25844 84975
25844 10079
25844 6836
25844 64327
25844 8733
25844 81622
25844 4540
25844 121665
25844 4712
25844 256471
25844 23731
25844 51439
25844 79137
25844 83862
25844 144404
25844 81537
25844 55362
25844 4711
25844 148534
25844 140707
25847 8881
25847 119504
25847 29945
25847 64682
25847 8697
25847 51343
25847 29882
25847 246184
25847 26271
25847 10393
25847 51433
25847 996
25847 51434
25853 57448
25853 27333
25853 23140
25853 4343
25853 79892
25853 7278
25853 329
25853 331
25853 55249
25855 5931
25855 3065
25870 91369
25870 347
25875 54504
25875 84816
25880 445582
25880 55027
25886 10574
25886 10575
25886 3312
25886 3310
25886 908
25886 728378
25886 10694
25886 7203
25886 6950
25886 282809
25886 22948
25886 10576
25886 11151
25898 211
25898 84959
25912 7169
25913 54386
25913 7014
25917 51504
25917 286097
25917 80324
25917 26098
25917 10367
25917 63899
25917 348180
25917 90353
25917 55687
25917 64854
25927 84916
25927 23510
25932 1193
25932 54102
25932 53405
25932 3383
25932 286262
25936 57082
25936 11130
25936 79980
25936 147841
25936 10403
25936 49860
25936 79003
25936 83540
25936 57405
25936 124220
25936 6707
25937 7003
25937 7005
25937 8945
25939 1017
25939 8260
25939 2932
25939 2931
25940 8924
25940 65244
25940 64708
25940 55907
25940 55728
25940 6311
25940 84461
25940 50813
25940 6421
25940 53339
25940 79791
25941 23352
25941 60
25941 345651
25941 9204
25945 5818
25945 4884
25945 23753
25945 444
25945 26232
25945 7373
25945 4117
25945 5819
25945 56605
25945 51763
25949 56949
25949 55094
25949 60625
25949 27339
25949 51340
25949 988
25949 9716
25949 5356
25949 55696
25949 6936
25949 84292
25949 22938
25949 51362
25949 143884
25949 57461
25949 151903
25949 8220
25949 10450
25949 6627
25949 10286
25949 8896
25949 53339
25949 55280
25953 8672
25953 23064
25953 64786
25953 24144
25953 10526
25953 8890
25953 8536
25953 10527
25953 55027
25953 30000
25953 26953
25953 9918
25953 55705
25953 113174
25953 57650
25953 26128
25953 81624
25953 8729
25953 64083
25953 55204
25953 7249
25953 4928
25953 64328
25953 133522
25953 8496
25953 23265
25953 23405
25953 162
25953 79902
25953 1070
25953 58493
25953 10274
25953 10735
25953 90826
25953 51194
25953 84259
25953 57326
25953 8568
25953 29911
25953 6883
25953 11319
25953 22870
25953 9928
25953 51053
25953 427
25953 8669
25953 55698
25953 84085
25953 65123
25953 22877
25953 374986
25953 23355
25953 51566
25953 10640
25953 57700
25953 80344
25953 4047
25953 120534
25953 55559
25953 8487
25953 23568
25953 57221
25953 6895
25953 57223
25953 54808
25953 84126
25953 54856
25956 10574
25956 7203
25956 10693
25956 908
25956 10576
25956 10575
25956 6950
25956 22948
25961 3383
25966 51143
25966 1783
25966 79658
25966 6397
25966 23092
25975 3309
25975 53353
25975 3416
25975 23140
25975 79654
25975 84447
25975 3068
25975 6653
25975 4036
25975 79868
25975 317762
25975 51439
25975 3949
25980 23020
25980 10594
25980 9343
25980 84514
25980 11319
25980 84138
25980 100507436
25980 741
25980 79786
25989 9049
25989 2289
25994 9670
26002 8733
26002 56928
26002 5445
26002 2719
26002 28972
26003 10211
26003 2801
26003 9928
26003 222068
26003 2319
26003 26128
26003 51014
26003 81689
26012 79047
26012 63891
26012 3516
26012 79133
26013 23314
26013 11198
26013 79813
26013 7161
26013 25799
26013 4171
26013 51433
26013 10919
26013 84146
26013 23528
26013 7748
26013 675
26013 4173
26013 51535
26013 148398
26013 54906
26013 54880
26013 64682
26013 58525
26013 84733
26013 2122
26013 403341
26013 6297
26013 54780
26013 55274
26018 9860
26018 121227
26018 23513
26018 56181
26018 5867
26018 347688
26018 55631
26018 5445
26018 245812
26027 25917
26034 9265
26034 9267
26034 9266
26034 81559
26045 1603
26045 10695
26045 55151
26045 2719
26045 245812
26045 55366
26045 5789
26051 163050
26051 199692
26051 7572
26051 5501
26051 5499
26051 5500
26051 5510
26051 90293
26051 156
26051 137902
26052 1759
26052 1785
26052 7840
26052 27131
26052 11004
26052 58533
26052 6642
26052 6643
26052 93323
26052 65059
26052 23268
26054 57683
26060 91603
26061 84898
26061 79058
26063 91404
26084 4528
26084 1373
26084 1376
26084 55066
26085 5270
26086 4926
26086 7360
26086 23476
26086 89958
26086 1602
26086 23276
26088 1875
26088 55297
26088 60412
26088 55201
26088 7027
26088 84062
26088 23637
26088 9910
26088 1182
26088 64946
26088 80233
26088 55722
26088 80817
26088 56674
26088 26020
26090 91039
26092 9131
26092 80311
26092 9587
26094 3329
26094 7203
26094 2873
26094 8450
26094 8451
26094 1642
26094 10576
26094 51138
26094 9361
26094 23277
26094 64708
26094 10987
26100 80262
26100 54828
26100 23637
26100 55054
26100 1801
26100 665
26100 9474
26100 1802
26112 8218
26112 7156
26112 80010
26112 2896
26112 23203
26112 27249
26112 9070
26112 9219
26112 9512
26112 10197
26112 9453
26112 80011
26112 84262
26112 116028
26112 54749
26112 254552
26112 389362
26119 57486
26119 1111
26119 317762
26121 64852
26121 9128
26121 9733
26121 4524
26121 11193
26121 27042
26121 56257
26121 51684
26121 90441
26121 25820
26121 64319
26123 7051
26123 1512
26123 145264
26123 51200
26123 448834
26128 10749
26128 23095
26128 547
26128 55614
26128 63971
26128 57519
26128 23303
26128 56992
26128 9371
26128 3797
26128 9928
26128 11127
26128 81930
26128 146909
26133 100290337
26133 1642
26133 8030
26133 23215
26133 8450
26133 8451
26133 5930
26133 8731
26133 7916
26133 3831
26133 8925
26133 23347
26133 55693
26133 8826
26133 81556
26133 55959
26133 79016
26133 9169
26133 29072
26133 9722
26133 9019
26133 8648
26133 57669
26135 6905
26140 10574
26140 7203
26140 908
26140 6950
26140 10575
26140 10576
26140 51684
26145 196513
26145 359948
26145 64207
26147 283489
26147 345651
26147 23512
26147 2145
26147 2146
26147 340371
26147 10611
26147 54881
26147 26168
26147 8726
26147 2962
26147 8536
26147 27043
26147 7402
26147 115416
26147 79807
26150 4036
26151 2314
26151 51678
26151 1111
26157 2203
26157 56341
26157 27348
26157 2040
26164 4528
26164 3329
26164 5550
26164 8192
26164 23203
26164 23410
26167 489
26167 112724
26167 9349
26167 2621
26167 8073
26223 7314
26224 5990
26224 5989
26224 5528
26224 1407
26228 23607
26228 6817
26228 30011
26229 57614
26229 27333
26229 57555
26229 22871
26229 81035
26229 10970
26229 54919
26229 55027
26229 57326
26229 55559
26229 64743
26231 51361
26234 9391
26234 51647
26234 8924
26234 9318
26234 84461
26234 60
26234 345651
26234 1496
26234 64210
26234 10455
26234 1063
26234 8533
26234 10980
26234 55700
26234 6500
26234 8454
26234 116138
26234 10987
26234 64397
26234 10513
26234 283237
26234 25801
26234 25820
26235 341208
26235 51702
26235 202
26235 391123
26235 6274
26235 5268
26235 7053
26235 810
26235 10457
26235 25777
26235 254773
26235 5333
26235 5317
26235 131578
26235 1775
26235 55
26235 8991
26235 11072
26235 23650
26235 3958
26235 147409
26235 4759
26235 221301
26235 10162
26235 283237
26235 285973
26235 1384
26235 11187
26235 10544
26248 283458
26248 5058
26253 10381
26253 115992
26253 81855
26260 10477
26260 392
26260 55163
26262 489
26262 6443
26262 10908
26262 51635
26262 55253
26262 84514
26262 23446
26262 56894
26262 1595
26262 2052
26262 100134938
26262 284996
26262 26580
26262 653519
26262 25840
26262 116151
26262 84317
26262 10712
26262 162427
26262 80213
26262 147007
26262 11230
26262 2812
26268 1938
26270 7314
26270 27348
26270 9563
26270 5547
26270 56983
26270 2896
26270 56605
26270 8454
26270 23509
26270 4669
26270 4125
26270 6448
26270 11167
26270 6782
26270 1203
26270 957
26270 53343
26270 175
26270 339123
26270 9374
26270 23324
26270 23201
26271 51343
26271 996
26271 8945
26272 262
26272 162
26272 8454
26272 6500
26272 9700
26272 8907
26272 728358
26275 37
26275 23609
26277 54386
26277 7014
26277 8658
26277 25913
26277 80007
26277 65057
26284 4035
26284 1277
26284 64756
26284 1278
26284 1281
26298 1474
26298 383
26298 448834
26353 84129
26353 675
26353 168374
26353 286077
26353 9531
26353 164832
26353 23078
26353 7840
26353 29072
26353 1917
26353 83594
26353 91833
26353 23086
26353 5989
26468 8861
26468 55102
26468 170463
26468 23648
26468 23635
26468 22847
26468 10620
26468 84304
26468 11011
26468 22900
26468 11152
26468 54870
26468 51592
26468 6297
26468 8242
26468 149603
26468 23314
26471 6407
26471 6406
26508 285598
26508 2339
26508 5229
26512 4035
26512 65123
26525 7314
26525 6714
26525 6237
26525 92906
26525 10929
26532 5357
26532 3927
26532 5062
26532 81889
26532 3157
26532 126298
26548 84306
26577 11130
26578 27243
26578 4643
26578 6102
26578 57542
26578 137902
26579 1264
26579 56952
26580 11041
26580 50810
26580 23317
26580 9883
26580 347734
26580 23390
26580 10682
26580 961
26580 29985
26580 643853
26580 56994
26589 51642
26589 64976
26589 128308
26589 92667
26589 4706
26589 1491
26664 55702
26747 4684
26747 1400
26747 1809
26747 1808
26747 56896
26747 6812
26747 495
26747 491
26747 2824
26747 3009
26747 10059
26747 8340
26747 1272
26747 1641
26747 9201
26747 6853
26747 23321
26747 51571
26747 9892
26747 6857
26747 9326
26747 4133
26747 51440
26747 7447
26747 274
26747 5534
26747 4130
26747 1759
26747 22924
26747 1012
26747 2036
26747 6804
26747 112755
26747 2781
26747 2776
26747 2820
26747 2775
26747 54331
26747 2823
26747 5138
26747 287
26747 6620
26747 2891
26747 51560
26747 5865
26747 5864
26747 816
26747 815
26747 3208
26747 83988
26747 5869
26747 3040
26747 643246
26747 528
26747 8607
26747 65009
26747 57468
26747 50863
26747 63908
26747 4137
26747 5604
26747 79012
26747 5362
26747 794
26747 80725
26747 55506
26747 1363
26747 6855
26747 10085
26747 119
26747 5577
26747 2744
26747 3897
26747 6616
26747 81855
26747 2788
26751 152503
26751 5287
26952 55128
26952 400673
26953 147015
26953 492
26953 55240
26953 51566
26953 9941
26953 11001
26953 57150
26953 23002
26953 55624
26953 29889
26953 11253
26953 10478
26953 221154
26953 441250
26953 80142
26953 79594
26953 285315
26953 201158
26953 80856
26953 7542
26953 51025
26953 10367
26953 10079
26953 25880
26953 131118
26953 4170
26973 26098
26973 7268
26985 10239
26985 10947
26985 8943
26985 8120
26985 8546
26985 10979
26985 55684
26994 7314
26994 30000
26994 6810
26994 6386
26994 6646
26994 92
26994 1456
26994 9341
26994 8795
26994 659
26995 79443
26995 51067
26995 3329
26995 3920
26995 79269
26995 54148
27000 51182
27013 7314
27013 5357
27013 11001
27013 115209
27013 1020
27031 84747
27031 2762
27031 445328
27035 28227
27035 84236
27036 112840
27036 3956
27037 9701
27037 6741
27037 55031
27037 404734
27037 26057
27037 23178
27037 10291
27037 10946
27037 56916
27037 55872
27037 23405
27037 283373
27037 55844
27037 55914
27037 55291
27037 91526
27037 23243
27037 22870
27037 427
27037 23597
27037 79896
27037 9637
27037 54496
27037 27109
27037 6895
27039 5311
27039 6318
27039 6317
27039 9236
27068 4528
27068 3007
27068 80221
27068 84532
27068 8192
27068 79133
27068 348110
27068 90624
27068 25934
27068 51102
27069 280636
27069 9133
27069 9927
27069 56181
27069 23141
27069 2710
27069 84197
27069 51251
27069 23098
27069 26355
27069 5770
27069 728568
27069 1491
27069 79811
27072 9392
27072 65082
27072 64601
27072 57617
27072 55823
27074 80789
27074 116442
27074 990
27074 55656
27074 25923
27074 55127
27074 9980
27074 10783
27074 140609
27074 25778
27074 23438
27074 79675
27074 259217
27074 79731
27074 84135
27074 10565
27074 10564
27074 55183
27074 2744
27074 3364
27074 23244
27074 26046
27074 3716
27074 6397
27074 9238
27074 7358
27074 54963
27074 23231
27074 55207
27074 127829
27074 55157
27074 54708
27074 79695
27074 8693
27074 5163
27074 5875
27074 10767
27074 57118
27074 10381
27074 7280
27074 347733
27074 23597
27074 9735
27074 5095
27074 23412
27074 6787
27074 57674
27074 196074
27074 79072
27074 538
27074 5599
27074 285598
27074 51122
27074 10459
27074 5865
27074 5609
27074 132001
27074 5002
27074 9016
27074 91663
27074 81537
27074 7517
27074 84083
27076 23039
27076 493
27076 28969
27076 6548
27076 28982
27076 30000
27076 8189
27076 10745
27076 57157
27076 54867
27076 8733
27076 6894
27076 8729
27076 9522
27076 9772
27076 10970
27076 27069
27076 83693
27076 7871
27076 128869
27076 23047
27076 23244
27076 55027
27076 23333
27076 9238
27076 6801
27076 9373
27076 23392
27076 91869
27076 55353
27076 545
27076 8443
27076 29099
27076 23534
27076 26052
27076 23788
27076 57462
27076 126003
27076 91147
27076 23326
27076 56650
27076 55568
27076 23358
27076 254428
27076 55585
27076 57168
27076 1902
27076 10682
27076 23052
27076 2475
27076 4580
27076 23446
27076 3070
27076 57552
27076 23731
27076 64327
27076 23122
27076 9847
27076 23647
27076 23214
27076 7026
27076 5001
27076 1186
27076 28972
27076 91272
27076 9026
27076 65055
27076 8799
27076 5768
27076 84259
27076 80856
27089 7381
27089 7385
27089 9167
27089 7384
27089 80142
27089 140683
27089 4519
27089 1340
27089 3494
27089 3493
27089 4512
27089 1469
27089 1472
27091 5291
27091 100507290
27091 8879
27091 85441
27091 64763
27091 9043
27091 25799
27091 2896
27091 5337
27091 5338
27091 23136
27091 23363
27091 5612
27091 8295
27091 29777
27091 10244
27091 286205
27091 5442
27091 353274
27091 115939
27091 54989
27091 23144
27091 1454
27091 1453
27091 55388
27091 3958
27091 55320
27091 84904
27091 23093
27091 79991
27091 7701
27091 10308
27091 115992
27091 153364
27091 284106
27091 1456
27091 285971
27091 80169
27091 100131017
27092 55005
27092 89970
27092 285598
27092 4580
27092 147991
27092 345778
27097 10381
27097 347688
27097 10629
27097 93624
27097 51616
27120 1373
27120 23195
27120 120071
27120 7284
27120 9620
27120 23061
27120 120114
27120 2195
27120 79633
27120 341640
27120 57498
27120 166378
27120 5426
27120 57117
27120 135228
27120 262
27120 1952
27120 56105
27120 220323
27120 259217
27120 334
27120 124583
27120 57508
27120 4040
27120 4041
27120 23078
27120 5066
27120 55066
27120 5189
27120 79029
27120 64881
27120 9213
27120 23438
27120 10607
27120 1292
27120 7358
27120 5890
27120 8516
27120 80144
27120 11282
27120 3679
27120 51809
27120 90826
27120 26046
27120 10381
27120 4924
27120 3698
27120 64149
27120 23171
27120 9509
27120 57555
27120 55871
27120 6782
27120 7049
27120 655
27120 57189
27120 643853
27120 57521
27120 5099
27120 25778
27120 51148
27120 5654
27120 5190
27120 5889
27120 9917
27120 84059
27120 5892
27120 5425
27120 7516
27120 1951
27120 27344
27120 25819
27121 57140
27121 3416
27121 4041
27121 8454
27122 3329
27122 7311
27122 4650
27122 4430
27122 259266
27122 4642
27122 2734
27122 219293
27122 6188
27122 55930
27122 4645
27122 4644
27122 10476
27122 2801
27122 6721
27122 64689
27122 9510
27122 6811
27122 205564
27122 292
27122 293
27122 83752
27122 7840
27122 55700
27122 22994
27122 8034
27122 9945
27122 515
27122 539
27122 3911
27122 25900
27122 4509
27122 23456
27122 9570
27122 10220
27122 8458
27122 5108
27122 55501
27122 6183
27122 55959
27122 7078
27122 64093
27122 79155
27122 2932
27122 4833
27122 26577
27122 83729
27122 84277
27125 1025
27125 22936
27125 55840
27125 10614
27125 5089
27125 80237
27125 905
27125 904
27125 8178
27129 2317
27129 2316
27129 2318
27129 2186
27132 6829
27132 6233
27132 7343
27132 57597
27132 29072
27132 253738
27136 22880
27136 10691
27136 9810
27136 8925
27141 93343
27152 1173
27152 259266
27152 10513
27152 51399
27152 23512
27152 55188
27152 2975
27152 10445
27152 51119
27152 64151
27152 8726
27152 7314
27152 7153
27152 146956
27152 57521
27152 8945
27152 2342
27156 7314
27156 26985
27156 51251
27156 2043
27156 83853
27159 23352
27159 55793
27159 57448
27159 2774
27159 10422
27159 7174
27159 7277
27159 63891
27159 22902
27159 55034
27159 2783
27159 29988
27163 23670
27163 54972
27163 3685
27163 56983
27163 149175
27163 153642
27163 2588
27163 220323
27163 2131
27163 84447
27163 10956
27163 55761
27163 7277
27163 7358
27163 9695
27163 4669
27163 347688
27163 55959
27163 3340
27163 51706
27163 655
27163 8828
27163 411
27163 79937
27163 5125
27163 170384
27163 131566
27163 2077
27163 11196
27163 79600
27163 3676
27163 5360
27163 100510688
27163 23324
27163 55741
27173 283458
27173 94056
27175 7203
27175 6950
27175 10574
27175 10575
27175 10844
27175 29922
27175 10693
27175 908
27175 27229
27175 7283
27175 10576
27175 114791
27175 5082
27175 10190
27175 10426
27175 85378
27175 653784
27175 80097
27179 54921
27179 56254
27179 9810
27179 10498
27179 59
27179 345651
27179 1917
27179 11011
27180 4684
27183 9525
27183 84936
27183 51534
27183 55207
27202 9044
27202 3162
27202 10844
27202 479
27202 79934
27202 5297
27202 7272
27202 64083
27202 55204
27202 2063
27202 7026
27202 81926
27202 472
27202 23042
27202 7277
27202 64225
27202 10905
27202 5770
27202 27346
27202 7993
27202 56262
27202 89978
27202 11146
27202 10994
27202 25923
27202 92255
27202 116150
27202 6542
27202 55732
27202 79572
27202 115704
27202 1896
27202 5337
27202 55014
27202 51104
27202 9894
27202 375484
27202 3064
27202 5771
27202 79807
27202 60558
27202 10550
27202 57406
27202 9249
27202 10723
27202 5780
27202 57143
27202 10560
27202 24145
27202 4170
27202 56996
27202 57168
27202 112770
27202 10554
27202 2580
27202 7517
27229 3959
27237 3312
27237 477
27237 10422
27237 54878
27237 5584
27237 5371
27237 55764
27238 8449
27238 84811
27243 1666
27243 51510
27243 23087
27243 51534
27245 130507
27245 55128
27246 8887
27248 22926
27248 79937
27248 1388
27252 2215
27252 23314
27252 256714
27252 9552
27252 5558
27252 84717
27252 54468
27252 8452
27252 4677
27252 64839
27252 23386
27252 348180
27252 84271
27252 4900
27252 158
27252 3652
27252 84861
27252 9931
27252 283970
27252 8544
27252 55295
27252 1491
27252 51592
27252 5110
27252 387
27252 6917
27252 5557
27252 2671
27252 10137
27252 58490
27252 84626
27252 79585
27283 84129
27283 3309
27283 83931
27283 79943
27283 3416
27283 10794
27283 163033
27283 54749
27283 348180
27283 84231
27283 9559
27283 5515
27283 8454
27283 90353
27283 127253
27283 64326
27283 4337
27283 1282
27283 2671
27283 11162
27285 26027
27285 9317
27285 2670
27285 9859
27285 64946
27285 92922
27285 326625
27285 158
27285 5335
27285 57542
27285 54584
27287 7088
27287 7090
27287 7091
27287 166
27290 3909
27290 9562
27290 56928
27290 100507436
27290 91147
27290 5362
27290 5654
27290 51148
27296 9730
27296 2342
27296 80011
27296 10197
27300 51776
27300 8443
27300 1059
27301 23411
27301 23113
27301 9820
27301 1643
27301 321
27301 348180
27301 84058
27303 9733
27303 64976
27303 51335
27303 51263
27304 3310
27304 64837
27304 286826
27304 26278
27304 79659
27304 64601
27304 26091
27304 80028
27314 7375
27314 25839
27314 51399
27314 1122
27314 1121
27314 3064
27314 1523
27314 7511
27314 54832
27314 7109
27314 83696
27314 7314
27314 5875
27314 54887
27314 51
27314 728294
27314 1837
27314 1801
27314 653583
27314 7408
27314 29098
27314 3993
27314 8263
27316 60491
27316 23196
27316 3242
27316 26024
27316 51335
27316 51067
27316 26995
27316 56652
27316 51001
27316 129831
27316 55214
27316 57727
27316 6625
27316 115416
27316 91746
27329 57448
27329 55297
27329 23219
27329 51454
27339 7159
27339 23020
27339 24144
27339 143884
27339 56949
27339 55094
27339 6801
27339 51340
27339 91603
27339 55280
27339 988
27339 55696
27339 9716
27339 343099
27339 90417
27339 79571
27339 22938
27339 57683
27339 7871
27339 51362
27339 10286
27339 151903
27339 57461
27339 60625
27339 26054
27339 8896
27339 56259
27341 495
27341 6812
27341 1400
27341 1809
27341 65083
27341 54331
27341 815
27341 6857
27341 4137
27341 440686
27342 9135
27342 79874
27342 329
27342 8887
27342 10616
27342 197131
27342 9685
27342 7871
27342 7186
27342 55072
27342 2580
27342 8925
27342 81858
27342 83892
27342 10490
27342 50626
27342 55593
27342 3083
27342 23011
27343 84267
27343 10648
27343 6407
27343 6406
27343 4057
27343 51070
27343 84864
27343 90070
27343 5469
27343 6318
27343 6819
27343 3493
27343 6854
27343 1472
27346 6814
27346 2987
27348 27069
27348 81562
27349 79699
27349 211
27349 6877
27349 115416
27352 221496
27430 4144
27434 27034
27434 348180
28511 54438
28511 81577
28511 253959
28511 57186
28511 57148
28511 5910
28511 79269
28513 7314
28513 23064
28513 64151
28513 55689
28513 23077
28513 57325
28513 1663
28513 23269
28513 26009
28513 7174
28513 6871
28513 116138
28513 5371
28513 83746
28513 7153
28513 200933
28513 51562
28513 10474
28513 126789
28513 4140
28513 2011
28513 4139
28513 56905
28755 1690
28755 7277
28755 6879
28755 10381
28755 55871
28755 285203
28755 4249
28755 3705
28755 220323
28755 655
28951 3329
28951 83931
28951 56898
28951 728378
28951 57521
28951 10221
28951 7324
28951 56243
28951 64326
28951 81689
28951 2941
28951 55070
28951 283219
28952 57020
28952 54520
28952 55269
28952 4841
28952 57448
28952 63894
28952 653269
28952 11130
28952 54939
28952 149951
28952 404636
28952 8898
28952 10615
28952 29099
28952 26999
28952 28991
28952 23412
28952 26276
28952 10152
28952 10006
28965 7268
28965 55255
28965 131578
28966 79856
28966 7532
28966 1452
28966 164832
28966 7360
28966 3094
28966 4300
28966 26130
28966 6801
28966 54874
28966 25843
28966 55690
28969 115209
28969 201158
28969 7542
28969 79188
28969 57380
28969 4893
28969 6237
28969 57506
28969 29107
28969 23052
28969 51097
28969 9941
28969 124583
28969 11001
28969 51251
28969 79594
28970 908
28970 7203
28976 5275
28976 55744
28976 124220
28976 79983
28976 4718
28976 25934
28976 2125
28976 5164
28976 51103
28976 5163
28976 5165
28976 87178
28976 1629
28976 144568
28976 5268
28976 2744
28976 6389
28976 23590
28976 57107
28976 81027
28976 140683
28976 6318
28976 6317
28976 5493
28976 9054
28976 3713
28977 6182
28977 30
28977 84311
28977 26589
28977 65005
28977 64983
28977 65003
28977 51642
28977 64976
28977 11222
28977 65008
28977 54148
28977 64975
28977 29093
28977 10573
28977 124995
28977 79590
28977 740
28977 65080
28977 51335
28977 54534
28977 64978
28977 23410
28977 55052
28977 51264
28977 128308
28977 115416
28977 57129
28977 54948
28977 9801
28977 29088
28977 3396
28977 51069
28977 219927
28977 28998
28977 84545
28977 63875
28977 51073
28977 9553
28977 90480
28977 51318
28977 51263
28977 10884
28977 55168
28977 55178
28977 29074
28977 283459
28977 78988
28977 64981
28977 51258
28981 56912
28981 23532
28981 80173
28981 79029
28981 10403
28981 80817
28981 5108
28984 83660
28984 7094
28984 84231
28984 79587
28987 54882
28987 404734
28987 84861
28988 8924
28988 55785
28988 10455
28988 55907
28988 10868
28988 84461
28990 55031
28990 64787
28992 6117
28992 11198
28992 142
28992 3980
28992 6749
28992 3014
28992 7508
28992 10038
28992 3046
28992 1069
28992 440686
28992 3040
28996 345651
28999 5529
28999 340706
28999 120
29068 9039
29068 7874
29068 23513
29068 8883
29068 9903
29068 54876
29068 81559
29080 51121
29080 115106
29080 80153
29080 4036
29080 9816
29080 64965
29080 25839
29080 55037
29080 26330
29080 10492
29080 26953
29080 3843
29080 11056
29080 10153
29080 51566
29080 10514
29080 9875
29080 55802
29080 27332
29080 7818
29080 79670
29080 10240
29080 64969
29080 6166
29080 54930
29080 84273
29080 23029
29080 51191
29080 64951
29080 60488
29080 317781
29080 23567
29080 6625
29080 114823
29080 51490
29080 51023
29080 1059
29080 55133
29080 10248
29080 158399
29083 3329
29083 3920
29083 386724
29086 9577
29086 6472
29086 80351
29086 8658
29086 84142
29086 51720
29086 79184
29086 23172
29087 23729
29089 2187
29089 80233
29091 57679
29091 8775
29091 6810
29091 10228
29091 8774
29091 23673
29091 8773
29091 8417
29091 10533
29091 6804
29091 9482
29091 6809
29091 10490
29105 10244
29105 6433
29105 23552
29105 58517
29105 5411
29105 221322
29105 11129
29105 51319
29105 23568
29105 55660
29105 317662
29105 144097
29106 4361
29106 7169
29106 1491
29106 126298
29108 8453
29108 79699
29116 54623
29116 23077
29116 57590
29116 9646
29116 55236
29119 8502
29119 139285
29119 8548
29119 203547
29119 1499
29119 421
29119 506
29119 23077
29119 1500
29119 64403
29119 7163
29119 1002
29119 1000
29119 26355
29119 324
29119 1001
29119 999
29119 1010
29119 155038
29119 5563
29119 56998
29119 114876
29119 1008
29119 768211
29121 201266
29121 22926
29121 51599
29121 479
29121 821
29121 57198
29121 10548
29121 60
29121 51108
29121 81831
29121 81035
29121 22859
29121 23284
29121 64801
29121 64215
29121 10058
29121 538
29121 540
29121 92105
29121 79675
29121 293
29121 51626
29121 55624
29121 64420
29121 63027
29121 10948
29121 388650
29121 27173
29121 9900
29121 1388
29121 79937
29121 653519
29121 64149
29121 10076
29121 253558
29121 10560
29121 22862
29121 57691
29121 56255
29121 11194
29121 56994
29121 115704
29121 56674
29121 120071
29121 788
29121 10447
29121 2743
29121 137695
29121 1901
29121 64327
29121 5002
29121 84978
29121 84889
29121 57221
29121 29988
29121 256435
29121 55120
29121 25829
29121 10712
29121 91775
29121 79671
29121 4540
29121 51439
29121 2812
29121 9248
29121 25825
29121 83862
29121 9427
29121 144404
29121 64132
29121 55244
29121 2621
29121 79731
29122 10381
29122 81027
29122 100287362
29122 3309
29122 79699
29122 94005
29122 9789
29122 55033
29122 9510
29122 445571
29122 8733
29122 159195
29124 7314
29124 25885
29124 23549
29124 201161
29124 53339
29126 201266
29126 63892
29126 23039
29126 27340
29126 10985
29126 23214
29126 10527
29126 545
29126 30000
29126 9675
29126 22796
29126 9026
29126 64328
29126 23326
29126 57508
29126 57650
29126 80279
29126 9382
29126 2475
29126 83548
29126 23534
29126 472
29126 91949
29126 10274
29126 84342
29126 10466
29126 22845
29127 9493
29127 23607
29127 25940
29127 79801
29127 1111
29127 1477
29127 57563
29761 7314
29761 114781
29761 57646
29761 10513
29761 7126
29761 253980
29761 83892
29763 23242
29763 11252
29763 22837
29763 26064
29763 85377
29765 84129
29765 4650
29765 4649
29765 3323
29765 2314
29765 9208
29765 9209
29765 4644
29765 55930
29765 25959
29765 23354
29765 57325
29765 2235
29765 211
29765 113115
29765 7469
29765 28964
29765 9815
29766 653269
29766 60
29766 70
29766 345651
29766 59
29766 2934
29766 2314
29766 9209
29766 85477
29766 9128
29766 9882
29766 55930
29766 4645
29766 4644
29766 211
29766 84501
29766 11344
29766 83752
29766 23242
29766 85440
29766 56907
29766 6840
29766 5089
29766 5090
29766 55740
29766 9749
29766 2235
29766 64423
29766 56898
29766 4212
29766 57325
29767 2934
29767 85477
29767 4646
29767 50484
29781 10051
29781 9968
29781 4649
29781 259266
29781 7216
29781 54892
29781 10592
29781 6621
29781 24149
29781 128239
29781 63979
29781 7840
29781 11339
29781 57459
29781 8697
29781 51361
29781 54880
29781 675
29781 9611
29781 699
29781 23310
29781 51750
29781 22897
29781 79718
29781 253260
29781 55791
29781 84220
29781 55320
29781 65094
29781 57082
29781 286077
29781 54906
29781 84376
29781 2186
29781 9657
29781 224
29781 84146
29781 5557
29781 9646
29781 56946
29781 57680
29781 51433
29781 85379
29781 25821
29781 4591
29781 51562
29781 55181
29781 26058
29781 6297
29781 23086
29781 83990
29781 54069
29781 9786
29781 51512
29781 23394
29781 5286
29781 23314
29781 8481
29781 56905
29781 283643
29781 84948
29781 56931
29781 148398
29781 10443
29781 26009
29785 114787
29785 3219
29785 4684
29785 10587
29785 1525
29785 2037
29785 23136
29785 5911
29785 2596
29785 3265
29785 10672
29785 7525
29785 6714
29785 55824
29785 51678
29785 5578
29785 27293
29785 1969
29785 421
29785 199731
29785 59345
29785 1456
29785 9019
29785 83461
29785 1946
29785 10287
29785 4355
29799 29966
29799 29888
29799 25827
29799 84961
29799 55917
29799 85369
29800 9344
29800 5291
29800 9219
29800 55366
29800 5290
29800 84301
29803 29890
29803 100287399
29803 51314
29803 23510
29803 10526
29803 79894
29843 640
29851 4241
29851 23308
29880 6510
29880 5311
29883 9125
29883 23019
29883 4849
29883 85456
29883 25904
29883 125950
29883 4848
29883 246175
29883 57472
29883 55571
29883 10140
29883 10766
29883 10950
29883 5814
29886 80230
29886 5447
29886 55294
29886 144811
29890 64783
29890 84861
29896 51574
29896 10250
29896 64965
29896 64949
29896 9967
29896 51631
29896 55692
29896 26024
29896 55037
29896 23524
29896 55421
29896 51663
29896 132430
29896 26986
29896 8761
29896 5930
29896 1993
29896 51649
29896 26995
29896 64968
29896 51121
29896 51001
29896 10605
29896 56652
29896 55173
29896 7818
29896 56257
29896 5976
29896 9360
29896 23367
29896 55132
29896 51808
29896 10240
29896 23608
29896 51023
29896 64969
29896 51081
29896 56945
29896 64960
29896 60488
29896 64432
29896 9136
29896 51335
29896 51116
29896 4343
29896 51650
29896 64963
29896 5411
29896 54433
29896 1198
29896 22794
29896 55339
29896 1454
29896 91746
29896 63931
29896 124245
29896 26330
29896 25949
29896 57727
29896 6625
29896 6434
29896 57461
29896 10929
29896 1195
29896 200316
29896 8969
29896 135295
29896 10772
29896 1196
29896 64981
29903 54386
29903 4741
29903 7014
29903 8536
29906 57190
29907 22978
29915 347688
29915 10574
29915 3312
29915 7203
29915 10693
29915 908
29915 10576
29915 10575
29915 8473
29915 3054
29915 9757
29915 4297
29915 9739
29915 9070
29915 6950
29915 22948
29915 259282
29915 7277
29915 11083
29915 5929
29915 23386
29915 9931
29915 30827
29915 9778
29916 83931
29916 27031
29916 5371
29916 657
29916 2261
29916 1111
29916 79269
29916 23595
29920 79026
29920 4542
29920 399687
29920 221150
29920 11164
29920 220134
29920 113146
29920 65263
29925 29926
29925 9133
29925 10196
29925 55300
29925 58497
29935 6119
29935 6117
29935 7508
29935 11198
29935 10038
29935 142
29935 56941
29937 10954
29937 140606
29937 645
29943 55620
29948 27330
29948 53339
29953 821
29953 23592
29953 23184
29953 55243
29953 4189
29953 10905
29953 79594
29953 55033
29953 160418
29953 84034
29953 79694
29953 10099
29968 23164
29974 56984
29974 84262
29982 30849
29982 5289
29982 9392
29982 8678
29982 2592
29982 22863
29982 387104
29984 6710
29984 23654
29984 23002
29984 1070
29984 55006
29984 1729
29984 54039
29984 84886
29991 29989
29991 55914
29991 1203
29991 1292
29991 79770
29992 79932
29992 5420
29992 22795
29992 55128
29992 80059
29992 283358
29992 338707
29992 3910
29992 29990
29993 26064
29993 23242
29993 11252
29993 29763
29993 22837
29993 23164
29993 11078
29993 1469
29994 9118
29994 50810
29997 55131
29997 64848
29997 6189
29997 8218
29997 117246
29997 6122
29997 708
29997 5976
29997 84450
29997 1736
29997 27067
29997 22907
29997 55661
29997 84656
29997 132430
29997 1662
29997 114880
29997 7468
29997 23378
29997 56829
29997 10969
29997 7818
29997 23560
29997 10664
29997 56945
29997 29889
29997 6209
29997 64965
29997 57050
29997 6125
29997 51335
29997 55299
29997 4839
29997 79039
29997 4343
29997 84240
29997 5987
29997 64802
29997 9933
29997 26031
29997 60488
29997 64794
29997 84154
29997 6130
29997 131405
29997 2512
29997 84248
29997 23608
29997 1457
29997 7564
29997 7743
29997 51023
29997 64061
29997 7675
29997 80742
29997 92856
29997 25777
29997 51121
29997 6124
29997 4904
29997 339230
29999 80308
29999 23532
29999 11146
30011 23607
30011 996
30011 116985
30011 9656
30011 8853
30011 50807
30011 867
30011 152503
30011 389856
30011 85377
30011 23219
30011 64837
30011 829
30011 832
30011 55114
30011 219790
30011 23616
30011 8871
30014 675
30014 2962
30014 7314
30014 728712
30813 3312
30813 7846
30813 1459
30813 1457
30813 1460
30813 219333
30813 8338
30819 30820
30819 88455
30819 6278
30827 23067
30827 9739
30827 9070
30827 91272
30827 259282
30827 5929
30832 10155
30832 388559
30832 6653
30832 4038
30832 3501
30832 3500
30832 445
30832 810
30832 9736
30832 23468
30832 10526
30832 6318
30832 6278
30832 23411
30832 56658
30832 1059
30833 2318
30833 5910
30835 10332
30835 80139
30835 3156
30835 3351
49860 7871
49860 117178
49876 49856
49876 23013
49876 54870
49876 80311
49876 85456
49876 10137
49876 9662
49876 374659
49876 6386
49876 11080
49876 79596
49876 26091
49876 117178
49876 114883
49876 79882
49876 29068
49876 5546
49876 9125
49876 23274
49876 4848
50484 6241
50484 9043
50484 3636
50484 7169
50507 345651
50507 399687
50511 640
50619 51181
50619 55920
50619 283489
50619 119
50619 57690
50619 143872
50619 129831
50619 6594
50619 29086
50619 79184
50619 23172
50619 9577
50619 23294
50619 4791
50619 5588
50619 57594
50619 2894
50619 148423
50619 54876
50674 55274
50674 4650
50674 259266
50674 26094
50674 2976
50674 55249
50674 55177
50674 9401
50674 163033
50674 80264
50674 163227
50674 708
50674 6925
50674 6929
50674 6938
50674 27332
50674 10620
50674 84899
50674 10528
50674 54606
50674 54881
50674 8568
50674 8925
50674 23064
50674 112
50674 146956
50674 60625
50674 151393
50674 85395
50674 90957
50674 51750
50674 727936
50674 2091
50674 317781
50674 7011
50674 84838
50674 645345
50674 168455
50674 9423
50674 55502
50674 51042
50674 3400
50717 84129
50717 10574
50717 81691
50717 7203
50717 8450
50717 8451
50717 10794
50717 10576
50717 373156
50717 10575
50717 10693
50717 1642
50717 139425
50717 6950
50717 22948
50717 10160
50717 271
50717 79828
50717 5150
50717 26084
50809 10527
50809 3837
50809 51203
50809 10526
50809 84301
50809 6156
50836 5271
50837 493
50837 345651
50837 57117
50837 23607
50837 5578
50837 2776
50837 93343
50837 329
50837 1969
50837 64780
50837 151195
50846 3309
50846 22934
50846 81554
50846 55033
50846 7260
50846 10201
50853 26517
50853 3312
50853 3310
50863 4978
50863 811
50863 26232
50943 93986
50943 116113
50943 27086
50943 8697
50943 56950
50945 57120
50964 8924
50964 4041
50964 4040
50964 2969
50964 160
50964 8816
50964 4036
50964 3614
50964 1443
50964 9512
50964 3840
50964 51593
50964 6653
50964 23411
50964 2731
50964 23382
50964 83892
50964 56984
50964 84262
50964 8405
50964 4038
50964 55170
50964 3115
51008 3514
51008 10973
51008 3501
51008 3500
51008 84164
51008 9325
51008 6318
51008 6317
51008 10687
51008 51200
51008 2244
51008 718
51008 100423062
51008 2266
51008 51806
51010 5394
51010 23517
51010 23016
51010 10200
51010 11340
51010 54512
51010 10767
51010 5393
51010 115752
51010 56915
51010 4300
51010 55596
51010 23404
51010 10179
51010 118460
51010 10087
51011 151313
51011 1629
51011 388962
51013 5394
51013 23016
51013 10200
51013 11340
51013 54512
51013 10767
51013 5393
51013 115752
51013 56915
51013 55596
51013 23404
51013 51010
51013 375743
51013 118460
51013 10179
51013 83892
51013 114781
51015 23779
51016 93380
51016 23065
51016 9694
51016 55831
51016 10724
51016 51234
51016 83460
51016 284361
51016 56851
51019 8408
51019 282809
51019 25886
51019 56254
51019 9810
51019 89796
51019 2803
51019 55330
51019 9648
51019 162239
51019 23299
51019 253725
51019 387680
51019 23325
51019 9776
51019 9897
51019 2802
51019 23637
51019 23102
51019 9821
51019 282991
51019 830
51019 10163
51019 2647
51019 11320
51019 54971
51019 7189
51019 3606
51019 3281
51019 54535
51019 653440
51019 374666
51019 9869
51019 26088
51019 60673
51019 8936
51019 121457
51019 51124
51019 3298
51019 84062
51019 10810
51019 57511
51019 55845
51027 5359
51027 27283
51028 7314
51028 84313
51028 11267
51028 8925
51032 2896
51032 4361
51032 4683
51032 7337
51032 6311
51032 10111
51032 6790
51032 7157
51032 29960
51032 27079
51032 80262
51035 55031
51035 114781
51035 64844
51035 9747
51035 83892
51035 7126
51035 11043
51035 53339
51046 7311
51046 346689
51046 821
51046 54915
51046 4189
51046 55676
51046 8828
51046 57463
51046 8834
51046 53
51046 3693
51053 890
51053 339287
51053 81620
51053 1017
51053 983
51053 1874
51053 1875
51053 3161
51053 3312
51053 55930
51053 23140
51053 55125
51053 7297
51053 80169
51053 9530
51053 7027
51053 79991
51053 25831
51053 8776
51053 81610
51053 27031
51053 6502
51053 84861
51053 64781
51053 11043
51053 4281
51053 23640
51053 6894
51053 345643
51059 23390
51060 10844
51060 29922
51060 7283
51060 114791
51060 10426
51060 85378
51060 653784
51060 80097
51060 27229
51060 80213
51061 1387
51061 200081
51061 5934
51061 8615
51061 5933
51061 890
51061 5116
51061 54930
51067 3329
51067 3190
51067 84300
51067 57226
51068 728378
51068 3161
51068 81610
51070 7125
51070 8065
51070 5781
51072 90025
51072 5976
51072 55352
51072 55172
51072 79618
51072 84058
51072 6895
51073 3329
51073 51067
51073 139285
51073 26589
51073 51001
51073 51335
51073 80232
51073 26024
51073 23053
51073 84311
51073 286077
51073 26995
51073 65005
51073 25852
51073 64983
51073 65003
51073 55794
51073 51642
51073 64976
51073 11222
51073 10296
51073 4289
51073 65008
51073 54148
51073 64795
51073 64777
51073 6150
51073 64975
51073 9361
51073 22868
51073 57610
51073 51550
51073 29093
51073 79029
51073 79590
51073 740
51073 65080
51073 64978
51073 55052
51073 27429
51073 84881
51073 79018
51073 51264
51073 128308
51073 115416
51073 57129
51073 54948
51073 10884
51073 54994
51073 55168
51073 9801
51073 3178
51073 116225
51073 124540
51073 3396
51073 51069
51073 29088
51073 28998
51073 63875
51073 27349
51073 64841
51073 9553
51073 90480
51073 51263
51073 51258
51073 55178
51073 29074
51073 116540
51073 285367
51073 78988
51073 92935
51073 122704
51073 60485
51074 341208
51074 254773
51074 9039
51074 147409
51074 391123
51074 22868
51075 4731
51075 4701
51077 5650
51077 83481
51077 1474
51077 4744
51077 23650
51077 3713
51077 3034
51077 51806
51077 2125
51077 5493
51077 4199
51077 374897
51077 79784
51077 10434
51077 3501
51077 151516
51077 11219
51077 653499
51077 5268
51077 383
51077 29108
51077 5317
51077 6820
51077 84659
51077 810
51077 79983
51077 2312
51077 145264
51077 8909
51077 5869
51077 121214
51077 23581
51077 55
51077 3557
51077 5055
51077 1410
51077 29094
51077 3958
51077 5271
51077 11187
51077 342897
51077 5655
51077 93099
51077 55432
51077 448834
51077 1382
51078 9131
51078 3312
51078 3306
51078 60
51078 345651
51078 2671
51079 4731
51079 51103
51079 1376
51079 51295
51079 4701
51079 37
51079 4696
51079 29078
51079 28976
51079 4724
51079 4726
51079 55967
51079 51382
51079 55245
51079 374291
51079 55863
51079 4718
51079 4538
51079 4728
51079 1469
51079 4711
51081 7158
51081 1488
51081 23107
51081 57646
51081 813
51081 10240
51081 80279
51081 64960
51081 6129
51081 9637
51081 51116
51081 10082
51081 23243
51081 3178
51081 60558
51081 6202
51081 10040
51084 4649
51084 9652
51084 23352
51084 9742
51084 5311
51084 3064
51084 23354
51084 79659
51084 55135
51084 79726
51084 5286
51084 51433
51084 7840
51084 5338
51084 10869
51084 79441
51084 2149
51084 8697
51084 64682
51084 201292
51084 440275
51084 55764
51084 6491
51084 6904
51084 55930
51084 55181
51084 22954
51084 51361
51084 375444
51084 9887
51084 22897
51084 80208
51084 159195
51084 83990
51094 404636
51094 7466
51095 54931
51095 79731
51097 54958
51097 9659
51097 6184
51097 23140
51097 5867
51097 8975
51097 8878
51097 51247
51097 79654
51097 113174
51097 23063
51099 51669
51099 8882
51099 3163
51099 4893
51099 286827
51099 8935
51099 55151
51099 9682
51105 57459
51105 54815
51105 8932
51105 53615
51105 1108
51105 1107
51105 9219
51105 9112
51105 57504
51105 5931
51105 286826
51105 3066
51105 3065
51105 53335
51106 3329
51106 50717
51109 10422
51110 10724
51112 51399
51112 55165
51112 60684
51112 22878
51112 122553
51112 79090
51112 278
51112 27095
51112 26098
51112 51693
51116 64965
51116 51649
51116 23107
51116 7163
51116 28957
51116 64960
51116 10240
51116 64969
51116 7165
51118 79896
51118 10324
51118 49860
51122 23412
51122 51699
51122 57020
51122 54520
51122 54939
51122 149951
51122 404636
51122 120114
51122 28952
51122 28991
51122 29099
51123 6672
51124 54832
51124 5793
51124 2787
51124 115
51127 54765
51127 6643
51129 4836
51129 9397
51129 22911
51129 60496
51129 25852
51129 11080
51129 135293
51129 3698
51130 11104
51130 6297
51130 253260
51130 6921
51130 56478
51130 24149
51130 8065
51130 54680
51130 7155
51130 7153
51130 23185
51130 10300
51130 55662
51130 116113
51130 6311
51130 85379
51130 159195
51130 27185
51130 2077
51130 10260
51130 9743
51130 23314
51130 54856
51130 23053
51130 148398
51130 10024
51131 6799
51132 65109
51133 92799
51133 5110
51133 79047
51133 284252
51133 83696
51133 8452
51133 55262
51133 5887
51133 79058
51133 2275
51133 122553
51134 388468
51134 100287399
51134 7874
51134 9793
51135 391123
51143 1778
51143 1781
51143 9054
51146 25864
51146 728378
51146 3613
51146 84293
51146 381
51146 388650
51146 10447
51146 22858
51146 339123
51146 26001
51150 84129
51150 10788
51150 4650
51150 114787
51150 9126
51150 253260
51150 8225
51150 85379
51150 10564
51150 10948
51150 8844
51150 375484
51150 55207
51150 55501
51150 63917
51150 8509
51150 2295
51150 25821
51150 2274
51150 23331
51150 253512
51150 10982
51150 2077
51150 6787
51150 50515
51150 56181
51151 7314
51151 491
51151 55793
51151 58472
51151 267
51151 399909
51151 50626
51151 79065
51151 58526
51151 2960
51151 9725
51154 3006
51154 23560
51154 10412
51156 375056
51156 5327
51156 4253
51160 11215
51160 84220
51160 7251
51160 89853
51160 51271
51160 79720
51160 55827
51160 57082
51160 93323
51160 93343
51160 137492
51160 126006
51160 252983
51160 155382
51163 55280
51163 136647
51172 55768
51172 130507
51172 84058
51172 127253
51175 80178
51175 51174
51175 283643
51176 55170
51177 51121
51177 117246
51177 2318
51177 6122
51177 22984
51177 8087
51177 6125
51177 7874
51177 84656
51177 6780
51177 64794
51177 10514
51177 9875
51177 4931
51177 81627
51177 829
51177 832
51177 6829
51177 26155
51177 56270
51177 64318
51177 84078
51177 201161
51177 64802
51177 55236
51177 9871
51177 85865
51177 317781
51177 55153
51177 144108
51177 54676
51177 692312
51177 54475
51177 9046
51179 7314
51179 10963
51179 8672
51179 3312
51179 11030
51179 348093
51179 23199
51179 135293
51179 375056
51179 54880
51179 23293
51179 10318
51179 8496
51179 4253
51179 7536
51179 80139
51179 5494
51179 79718
51179 6907
51179 65125
51179 51592
51179 55833
51179 79058
51179 50626
51184 55197
51184 51728
51184 55011
51184 5436
51184 171568
51184 64425
51184 84172
51184 25885
51184 11128
51184 79871
51184 55718
51184 5430
51184 55703
51184 23002
51184 5431
51184 11321
51184 9533
51184 661
51184 5438
51184 49860
51184 5432
51184 2043
51184 81488
51184 5499
51184 5441
51184 10849
51184 51082
51185 100290337
51185 8450
51185 8451
51192 3219
51192 338
51203 26330
51203 5903
51203 1474
51203 9972
51203 6286
51203 90355
51203 2939
51208 345651
51208 117145
51209 1122
51209 1121
51209 151516
51209 79983
51209 5875
51209 51200
51209 3034
51209 5876
51209 65979
51222 4863
51222 5928
51222 5931
51222 3065
51222 3066
51222 57459
51222 54815
51222 25925
51222 23090
51222 23384
51222 8932
51222 53615
51222 1107
51222 1108
51222 26038
51222 9219
51222 9112
51222 57504
51222 5519
51222 55214
51222 8099
51222 5987
51222 140710
51222 57621
51222 222389
51227 29108
51227 5283
51227 5277
51228 262
51228 79058
51228 56910
51228 92799
51230 10445
51230 5784
51230 55683
51230 84148
51230 54934
51233 285346
51233 5347
51233 6166
51233 1454
51250 27132
51251 9230
51253 3329
51253 84311
51253 26589
51253 65003
51253 64976
51253 79590
51253 740
51253 54704
51253 51264
51253 128308
51253 115416
51253 57129
51253 54948
51253 28998
51253 10884
51253 10901
51253 51258
51253 728489
51256 7248
51256 7249
51256 55582
51260 1915
51260 1917
51260 23170
51265 10617
51265 3312
51267 9236
51268 54859
51268 2289
51268 8774
51268 26610
51268 7764
51268 23587
51270 54821
51270 23352
51270 1874
51270 5339
51270 3832
51270 5925
51270 1871
51270 7840
51270 6744
51270 25822
51270 56888
51270 8925
51270 741
51270 55704
51271 7251
51271 79720
51271 137492
51276 23283
51276 8925
51285 9828
51285 2274
51292 2766
51292 9784
51294 285761
51294 9620
51294 27253
51294 214
51294 4052
51294 84899
51294 56105
51294 5098
51294 5802
51294 9022
51294 50937
51294 9349
51294 1947
51294 5099
51294 57575
51294 1952
51295 4707
51295 4528
51295 4538
51295 51103
51295 85476
51295 37
51295 4696
51295 55844
51295 29078
51295 28976
51295 4714
51295 8192
51295 4535
51295 4702
51295 55744
51295 55863
51295 4718
51295 4728
51295 89845
51297 359710
51299 100507680
51299 22859
51299 27069
51299 9990
51299 6560
51299 10723
51299 56928
51299 9789
51299 286410
51299 2535
51299 91147
51299 2719
51299 124446
51299 2743
51299 6505
51299 55244
51300 221079
51300 51103
51300 51295
51300 28976
51300 4718
51302 8916
51303 57120
51303 55824
51303 113146
51303 338692
51307 7532
51307 7534
51307 5347
51307 9149
51307 1859
51307 2342
51308 30819
51308 147409
51318 4673
51318 4676
51318 6182
51318 4288
51318 9730
51318 26953
51318 3843
51318 63893
51318 51642
51318 11222
51318 54148
51318 64975
51318 10573
51318 124995
51318 740
51318 84311
51318 64976
51318 51264
51318 128308
51318 57129
51318 10988
51318 64978
51318 3178
51318 29088
51318 51069
51318 28998
51318 57380
51318 51073
51318 51263
51318 55052
51318 55168
51318 10884
51318 115416
51318 64981
51319 24144
51319 55421
51319 94104
51319 23210
51319 9410
51319 1457
51319 1459
51322 56254
51322 9810
51322 7169
51329 23210
51329 1459
51329 9406
51329 8669
51329 6732
51329 26093
51329 55421
51329 79882
51329 7874
51329 55425
51329 79837
51329 8396
51329 5305
51343 890
51343 996
51343 50484
51343 1017
51343 983
51343 8697
51343 51433
51343 3306
51343 2720
51343 29945
51343 891
51343 8881
51343 57695
51343 64682
51343 6502
51343 246184
51343 29882
51343 80164
51343 1164
51343 7083
51348 26330
51348 10452
51348 7905
51348 55871
51348 92840
51360 51669
51363 821
51365 728489
51368 1452
51368 653269
51368 345651
51368 11200
51368 57231
51368 441250
51368 5337
51368 50488
51368 9448
51368 57089
51368 5140
51368 22994
51368 7014
51368 5187
51368 55388
51368 89845
51368 1896
51368 25912
51375 8723
51375 84062
51375 282991
51377 5707
51377 5719
51377 125476
51377 29109
51377 4798
51377 5709
51377 5717
51377 5706
51377 5702
51377 11047
51377 9861
51377 5704
51377 5700
51377 5705
51377 5708
51377 93973
51377 10213
51377 54617
51377 5716
51377 5701
51377 5714
51377 10856
51377 5718
51377 84220
51377 727851
51377 8607
51377 5710
51377 79913
51377 80227
51377 83444
51377 29844
51377 7528
51377 283899
51377 80212
51377 54891
51377 10445
51377 7337
51384 821
51384 2588
51384 64222
51384 7026
51384 10381
51384 79971
51384 7481
51384 10443
51384 54039
51384 7474
51386 27335
51386 8662
51386 8664
51386 8661
51386 728689
51386 8663
51386 84726
51386 2783
51386 155061
51397 51122
51397 51699
51397 57020
51397 54520
51397 112858
51397 23307
51397 54939
51397 149951
51397 404636
51397 84231
51397 255758
51397 28952
51397 28991
51397 54951
51397 29099
51397 10311
51397 23412
51397 10206
51397 51002
51397 51501
51397 23597
51400 55844
51400 95
51400 5515
51400 151987
51400 5528
51406 25926
51406 3843
51406 84128
51406 84135
51406 153241
51406 84916
51406 23160
51411 274
51411 273
51422 4744
51422 5564
51422 5565
51422 5562
51422 5563
51422 8487
51428 25942
51428 23524
51428 84312
51428 5411
51428 10921
51428 9722
51428 1457
51428 57182
51429 1173
51429 1785
51429 1759
51429 26052
51429 162
51429 163
51429 160
51429 161
51429 8867
51429 3190
51429 23417
51429 89848
51435 81035
51435 23039
51435 1690
51435 100507680
51435 25864
51435 545
51435 55027
51435 9657
51435 26018
51435 4189
51435 26512
51435 57326
51435 491
51435 27173
51435 29072
51435 23534
51435 10905
51435 2137
51435 23353
51435 10806
51435 113174
51435 8560
51435 25777
51435 54762
51435 121457
51439 7314
51439 54602
51439 80762
51439 23390
51439 84447
51439 114882
51439 6386
51439 51293
51439 2734
51439 115209
51439 5359
51439 2260
51439 51114
51447 5232
51447 58480
51451 5515
51451 5531
51451 151987
51458 950
51465 283458
51466 2021
51466 55740
51466 54555
51466 9349
51466 55218
51466 84231
51466 144363
51466 10460
51466 7342
51466 25875
51466 54751
51466 10163
51466 115708
51478 6510
51478 5423
51478 6504
51478 54
51491 51191
51491 4673
51499 27166
51499 51012
51499 10650
51499 3512
51501 10143
51501 55006
51503 23411
51503 56259
51503 23408
51510 140290
51510 81551
51510 51534
51510 5119
51510 51652
51510 30011
51512 84129
51512 10498
51512 1643
51512 2520
51512 170626
51513 2120
51513 9260
51517 1452
51517 9372
51517 50618
51517 6453
51517 10458
51517 58513
51517 8287
51517 25852
51517 89848
51517 4690
51517 8440
51517 2885
51517 54960
51517 23022
51517 28964
51517 9815
51517 8874
51517 9459
51517 8522
51517 5335
51517 64783
51517 29890
51517 26056
51517 79833
51517 257364
51517 23219
51517 3725
51517 8487
51517 84306
51517 1602
51520 3376
51520 9255
51520 2058
51520 10806
51520 1615
51520 4141
51520 123283
51520 9521
51526 115939
51526 144811
51530 7175
51530 6297
51530 5347
51530 55133
51530 728343
51531 6777
51531 85415
51531 112936
51533 3416
51533 7874
51533 100507436
51533 9338
51533 4659
51538 79576
51538 23524
51538 5411
51538 10921
51538 23210
51538 1459
51538 1457
51538 79882
51538 92747
51538 57698
51538 2512
51538 79983
51538 9722
51538 6744
51538 3493
51538 3512
51545 23394
51545 1108
51545 1762
51545 55914
51545 54769
51545 51501
51545 30833
51548 100507290
51548 9657
51548 9620
51548 79813
51548 84343
51548 256714
51548 120114
51548 2195
51548 24149
51548 79633
51548 128239
51548 29843
51548 84220
51548 84146
51548 5195
51548 23532
51548 56339
51548 54880
51548 64881
51548 7277
51548 100526737
51548 10381
51548 347688
51548 81027
51548 10919
51548 1952
51548 9778
51548 55871
51548 83903
51548 55300
51548 5099
51548 159195
51548 1831
51548 5098
51548 8841
51548 84262
51548 58525
51548 4331
51548 10443
51548 196
51548 23598
51548 4193
51548 22994
51548 1951
51548 148398
51548 10024
51548 55112
51548 389362
51548 54780
51548 57683
51548 54906
51550 54955
51550 445582
51550 166378
51550 79029
51550 25831
51550 374654
51559 64943
51560 5870
51560 84084
51560 56254
51560 51097
51560 1122
51560 1121
51560 6305
51560 4952
51560 2664
51560 2665
51560 5876
51560 6894
51560 5875
51560 51
51560 150275
51560 84669
51560 8776
51560 23113
51560 347517
51560 57506
51561 25900
51561 10193
51562 7690
51562 57325
51562 55689
51562 112858
51562 26009
51562 10491
51562 653583
51562 252983
51562 8850
51562 2648
51562 64395
51562 9646
51562 10474
51562 7277
51562 317762
51562 1810
51562 6871
51562 139231
51562 55644
51562 55295
51562 137392
51562 25855
51562 55159
51562 51002
51564 114984
51564 79699
51564 3094
51564 9204
51564 8458
51564 55034
51564 644019
51564 7360
51564 387
51564 79269
51564 23394
51564 84942
51569 6277
51571 81553
51571 5866
51571 23097
51573 9497
51573 157638
51573 26330
51573 9802
51573 5218
51573 2596
51573 25923
51582 3799
51582 3800
51582 3831
51582 64837
51582 89953
51582 51567
51582 4946
51582 4947
51596 10954
51596 8218
51596 7378
51596 79699
51596 25852
51596 5564
51596 5562
51596 10444
51596 7314
51596 79018
51596 5571
51599 2060
51599 10928
51599 160
51599 161
51599 162
51599 58513
51599 11311
51599 85439
51599 85021
51599 6453
51599 4090
51601 197131
51601 1629
51601 6773
51601 196074
51601 51684
51604 3225
51604 80232
51604 10318
51604 25852
51604 4289
51604 10296
51604 10048
51604 57610
51604 94005
51604 64795
51604 9931
51604 128869
51604 159195
51604 79018
51604 387119
51604 54994
51604 91369
51604 23060
51604 79866
51604 64777
51604 116225
51604 10443
51604 51162
51608 8266
51608 7917
51614 51241
51614 293
51614 5827
51614 25963
51614 10463
51614 55486
51614 4238
51614 201931
51614 22820
51614 1209
51614 1836
51614 2131
51614 56928
51614 2040
51614 10948
51614 6745
51614 51290
51614 338692
51614 88455
51614 92255
51614 25829
51614 126003
51614 79064
51614 56994
51614 55706
51614 622
51614 94097
51614 7485
51614 7026
51614 90580
51614 201232
51614 91137
51614 81537
51614 22845
51617 3309
51617 427
51617 1893
51626 79659
51626 54902
51626 3920
51626 51449
51626 7267
51631 124245
51631 9774
51631 9967
51631 26093
51631 22985
51631 55421
51631 708
51631 6732
51631 6733
51631 23524
51631 23131
51631 63893
51631 56257
51631 5411
51631 23367
51631 6426
51631 10921
51631 22938
51631 23210
51631 400961
51631 1457
51631 4343
51631 51362
51631 9879
51631 57461
51631 79882
51631 1198
51631 3550
51631 22794
51631 85313
51631 2512
51631 9169
51631 23608
51631 6434
51631 10929
51631 135295
51631 10772
51631 1196
51633 22998
51633 2581
51633 53339
51645 55425
51645 51071
51645 22938
51654 23140
51654 2547
51654 9782
51654 25852
51654 7520
51654 79133
51654 116225
51666 55662
51666 25822
51669 83737
51669 11059
51676 8065
51676 4791
51676 123879
51686 3728
51686 341208
51686 4199
51686 11313
51686 51582
51686 8991
51686 2167
51686 4953
51686 254773
51686 7062
51686 51702
51686 1041
51686 1410
51686 11072
51686 84639
51686 9104
51686 23650
51686 1830
51686 11187
51686 55207
51686 131578
51686 147409
51686 221301
51699 57020
51699 54520
51699 55737
51699 54939
51699 149951
51699 404636
51699 84079
51699 9779
51699 10311
51699 54951
51699 29099
51699 28952
51699 23412
51699 28991
51702 29943
51702 23569
51702 4790
51702 4791
51702 5371
51704 506
51704 6810
51704 143098
51704 6814
51704 11231
51704 6386
51704 1739
51704 6812
51710 112724
51715 440915
51720 84864
51725 2934
51725 4642
51725 345651
51725 6500
51725 8454
51726 3309
51726 80224
51726 253512
51726 7277
51726 7846
51726 347688
51726 445571
51726 375484
51726 51097
51726 283219
51726 79866
51727 54902
51729 10084
51729 55322
51741 4831
51741 1856
51741 23307
51741 10009
51741 4069
51744 10989
51744 23066
51744 63897
51744 23042
51744 84303
51744 10564
51744 2475
51744 29954
51744 10585
51744 26046
51744 57674
51744 10651
51744 345778
51744 7982
51744 91663
51744 84270
51744 9256
51752 25963
51752 117247
51752 79594
51752 23780
51759 153241
51759 53339
51760 7018
51760 11043
51762 2316
51762 2318
51762 23074
51762 1122
51762 1121
51762 4337
51762 79778
51762 94121
51762 5872
51762 4218
51762 2665
51762 2664
51762 79731
51762 348180
51762 57553
51762 85377
51762 25819
51762 5877
51763 7314
51763 55031
51763 2618
51763 55347
51763 23481
51763 11104
51763 128061
51763 9587
51763 5989
51805 51160
51809 55005
51809 8693
51809 79695
51809 4122
51809 2548
51809 6548
51809 8218
53339 7109
53339 2873
53339 51399
53339 51138
53339 8452
53339 83696
53339 50813
53339 55643
53339 126003
53340 5577
53340 140465
53340 84455
53343 54554
53343 81559
53349 4281
53349 8994
53349 200845
53349 164832
53371 25839
53371 9454
53371 9456
53371 54820
53371 9818
53371 55763
53371 79726
53371 631
53371 9404
53371 11190
53371 23636
53371 5127
53371 49860
53371 54830
53405 1193
53405 286262
53407 662
53407 84247
53407 9183
53407 51594
53407 6811
53407 2530
53407 116841
53407 23256
53407 9482
53407 10282
53407 8673
53407 51272
53630 3983
53632 8218
53632 5201
53632 5564
53632 5565
53632 5562
53632 5563
53831 253782
53832 7314
53832 5291
53832 990
53832 4644
53832 6009
53832 57215
53832 4798
53832 3069
53832 23181
53832 5290
53832 9854
53832 5295
53832 6774
53832 148252
53832 55353
53832 83987
53832 7779
53832 100134938
53832 51706
53832 23043
53832 381
53832 6811
53832 9784
53832 60509
53832 10282
53832 6879
53832 6093
53832 10775
53832 5789
53832 64781
53833 91663
53833 9334
53833 10874
53833 51114
53833 100507680
53833 9883
53833 351
53833 51635
53833 9528
53834 22820
53834 9730
53834 8218
53834 23140
53834 4036
53834 7014
53834 571
53834 84919
53834 23357
53834 9778
53834 63893
53834 1952
53838 57687
53838 283458
53838 115992
53838 64856
53841 23039
53841 23592
53841 54884
53841 55325
53841 128486
53841 6653
53841 1947
53841 3956
53841 153364
53841 339123
53942 84129
53944 1455
53947 100510688
53947 25864
53947 22858
53947 51104
53947 821
54033 22950
54033 55596
54059 3329
54059 26517
54059 587
54059 1373
54059 2232
54059 60528
54059 23395
54059 4528
54059 51106
54059 84340
54059 3032
54059 5091
54059 29083
54059 55028
54059 85476
54059 80324
54059 55699
54059 23312
54059 1678
54059 26521
54059 2744
54059 64756
54059 9581
54059 1663
54059 55687
54059 55157
54059 8192
54059 25821
54059 55149
54059 55967
54059 23408
54059 23438
54059 7156
54059 5528
54059 285367
54059 84300
54059 55526
54059 79896
54059 92170
54059 5428
54059 5095
54059 92106
54059 9692
54059 55471
54059 55621
54059 80167
54059 4833
54059 92935
54059 23410
54059 80724
54059 79731
54059 390916
54059 728294
54059 55349
54069 5116
54069 55075
54069 10121
54069 10120
54069 23299
54069 9456
54069 11258
54069 55787
54069 10540
54069 9662
54069 8481
54069 205564
54069 55320
54069 257236
54069 55860
54069 5108
54069 200081
54069 84516
54069 10671
54069 51164
54069 114880
54069 55638
54069 631
54069 80129
54097 9777
54097 4041
54097 79158
54097 55871
54097 3704
54097 157567
54097 84270
54148 26024
54148 51335
54148 84311
54148 51067
54148 26589
54148 25852
54148 51001
54148 64983
54148 65003
54148 51642
54148 64976
54148 11222
54148 65008
54148 64975
54148 29093
54148 79590
54148 740
54148 65080
54148 64978
54148 55052
54148 84881
54148 51264
54148 128308
54148 115416
54148 57129
54148 54948
54148 9801
54148 3396
54148 51069
54148 28998
54148 63875
54148 29088
54148 51263
54148 10884
54148 64928
54148 55178
54148 29074
54148 51258
54148 78988
54221 6640
54221 6645
54221 6641
54221 1756
54221 7402
54221 1838
54221 1837
54221 8727
54221 55072
54328 23466
54361 79971
54361 3309
54361 7477
54361 79866
54361 23178
54361 10452
54361 23788
54361 1291
54361 7474
54361 11167
54361 445571
54361 3704
54361 10443
54363 8514
54413 5291
54413 23240
54413 9401
54413 57502
54413 22871
54413 57555
54413 22829
54413 285966
54413 5295
54413 8503
54413 7297
54413 79671
54413 84135
54413 55254
54413 5789
54413 5290
54414 1363
54414 3106
54414 2588
54414 4884
54414 79937
54414 149175
54414 220323
54414 1690
54414 4669
54414 4012
54414 79600
54414 25886
54414 8509
54414 55714
54414 23670
54414 3913
54414 337876
54414 10220
54414 153642
54414 411
54414 8720
54414 80781
54414 27163
54414 8828
54414 8722
54414 5360
54414 57462
54414 131566
54414 7049
54414 23324
54431 9110
54431 8897
54431 100134230
54431 10142
54431 3913
54431 2896
54431 133522
54431 5298
54431 80006
54431 4054
54431 4854
54431 6744
54431 53353
54431 23063
54431 8425
54431 10516
54431 10443
54432 286451
54432 7169
54433 55505
54433 10419
54433 25929
54433 1736
54433 10492
54433 3008
54433 83732
54433 55164
54433 2938
54433 1207
54433 55135
54433 55352
54433 6625
54434 60
54434 345651
54434 59
54434 2934
54434 7532
54434 7534
54434 29766
54434 29767
54438 81577
54438 253959
54438 57186
54438 9700
54438 57148
54438 5339
54438 586
54438 23085
54438 8394
54438 60509
54438 6305
54438 26268
54438 83990
54438 115939
54438 55300
54438 5187
54438 126789
54438 29775
54453 84779
54453 8260
54455 9364
54455 8030
54455 6500
54455 8454
54455 3516
54455 5653
54455 2931
54455 1469
54457 6872
54457 6878
54457 6875
54457 6874
54457 55813
54457 129685
54457 83860
54457 147339
54457 51616
54457 6880
54457 6881
54457 6873
54457 6884
54457 6883
54457 6882
54457 6877
54457 23198
54463 55353
54463 643246
54469 329
54469 7186
54478 79699
54478 23424
54482 51526
54482 10274
54487 51121
54487 6181
54487 339230
54487 400506
54487 55131
54487 29102
54487 10940
54487 57062
54487 117246
54487 158399
54487 79759
54487 7553
54487 7621
54487 5976
54487 6732
54487 4736
54487 1736
54487 27067
54487 132430
54487 22907
54487 79172
54487 54606
54487 55661
54487 84656
54487 84549
54487 57109
54487 64794
54487 1662
54487 55166
54487 55759
54487 54984
54487 23378
54487 64282
54487 56829
54487 4931
54487 7270
54487 84294
54487 643836
54487 6838
54487 55003
54487 23560
54487 23367
54487 55132
54487 9933
54487 79954
54487 10664
54487 29889
54487 27153
54487 84365
54487 7468
54487 2491
54487 6202
54487 64318
54487 55299
54487 4839
54487 79682
54487 79039
54487 8886
54487 6139
54487 4343
54487 64802
54487 51191
54487 6130
54487 51333
54487 9726
54487 6207
54487 55839
54487 10412
54487 144108
54487 22913
54487 64946
54487 51077
54487 10199
54487 84154
54487 23421
54487 168850
54487 1060
54487 8575
54487 7570
54487 30836
54487 317772
54487 222389
54487 115509
54487 7743
54487 29803
54487 55164
54487 84186
54498 7203
54498 2318
54498 10693
54498 8925
54498 10576
54498 220
54504 1727
54504 51251
54504 26090
54504 54940
54504 80775
54504 57106
54509 10693
54509 5910
54509 80018
54511 3155
54511 54832
54516 28976
54516 1116
54516 51409
54518 57475
54518 312
54521 8623
54521 80221
54521 54704
54531 3066
54531 84129
54531 25942
54531 8237
54531 79813
54531 10919
54531 653583
54531 83746
54531 5195
54531 7277
54531 5337
54531 23269
54531 58525
54531 7027
54531 84146
54531 116987
54531 116988
54531 1876
54531 84108
54534 6182
54534 26589
54534 26024
54534 84311
54534 51263
54534 64928
54534 26995
54534 65005
54534 51001
54534 64983
54534 65003
54534 51642
54534 54148
54534 64976
54534 11222
54534 65008
54534 6150
54534 64975
54534 85865
54534 29093
54534 51253
54534 10573
54534 79590
54534 740
54534 65080
54534 64978
54534 51258
54534 55052
54534 51264
54534 128308
54534 115416
54534 57129
54534 54948
54534 122704
54534 51073
54534 9801
54534 29088
54534 7915
54534 3396
54534 51069
54534 55168
54534 219927
54534 28998
54534 84545
54534 63875
54534 51318
54534 9553
54534 90480
54534 10884
54534 124995
54534 55178
54534 29074
54534 4540
54534 4519
54534 78988
54534 116540
54536 23265
54536 11336
54536 55275
54536 60412
54536 55763
54536 10640
54536 55770
54536 5906
54536 2776
54536 84270
54539 4707
54539 4729
54539 4722
54539 4731
54539 4716
54539 4538
54539 51103
54539 4701
54539 4715
54539 4695
54539 4720
54539 4696
54539 4719
54539 4714
54539 4712
54539 4724
54539 4711
54539 4713
54539 28976
54539 4705
54539 4704
54539 55967
54539 4700
54539 4709
54539 4723
54539 4535
54539 374291
54539 55863
54539 4718
54539 4710
54539 4540
54539 4726
54539 4725
54539 4728
54539 84277
54542 345651
54542 1588
54545 93323
54550 79699
54550 2803
54550 91452
54550 5108
54550 63941
54550 79269
54554 10574
54554 10575
54554 8218
54554 23223
54554 22934
54554 7203
54554 10693
54554 908
54554 6950
54554 57190
54554 10576
54554 3298
54554 55182
54554 223082
54558 100528064
54558 1643
54575 5493
54575 51806
54575 3500
54575 54577
54575 144568
54575 10956
54575 3514
54575 3934
54575 6318
54575 338324
54575 3713
54575 79694
54575 5655
54575 1382
54584 7203
54584 10574
54585 583
54585 585
54585 123016
54585 55212
54585 582
54585 27241
54585 11190
54585 129880
54600 54575
54600 54577
54600 23344
54619 23384
54619 728378
54622 54822
54622 3658
54622 26504
54622 54805
54622 26507
54622 164832
54622 441250
54622 788
54622 26267
54622 51750
54629 51651
54629 23326
54629 54884
54629 11001
54629 1573
54629 200894
54629 152002
54629 8443
54629 51097
54629 5495
54629 11230
54629 55207
54629 64215
54629 153364
54629 29988
54665 51121
54665 100507290
54665 57693
54665 23361
54665 84450
54665 57731
54665 124245
54665 22984
54665 11056
54665 10153
54665 7874
54665 84656
54665 7343
54665 23378
54665 54881
54665 5411
54665 51634
54665 26747
54665 23029
54665 29072
54665 65083
54665 984
54665 57647
54665 9739
54665 6166
54665 27125
54665 996
54665 59345
54665 8881
54665 131405
54665 80820
54665 317781
54665 56987
54665 30827
54665 51567
54674 51806
54674 6318
54677 2203
54677 57459
54677 440275
54677 54758
54677 29761
54682 5291
54682 11342
54682 4924
54682 4925
54682 11188
54682 80762
54682 80023
54682 56996
54682 4798
54682 990
54682 3716
54682 81573
54682 57498
54682 29941
54682 10454
54682 285966
54682 9236
54682 79990
54682 93
54682 6305
54682 23181
54682 540
54682 54521
54682 81839
54682 57216
54682 4036
54682 5296
54682 6386
54682 100526737
54682 10040
54682 9784
54682 55366
54682 25822
54682 55793
54682 23118
54682 148252
54682 23317
54682 29960
54682 11080
54682 84957
54682 4189
54682 2050
54682 2045
54682 80255
54682 657
54682 2260
54682 5802
54682 5792
54682 284996
54682 9448
54682 2870
54682 55300
54682 29985
54682 9537
54682 6811
54682 348
54682 4140
54682 2011
54682 57787
54682 9697
54682 5128
54682 10282
54682 4854
54682 93343
54682 3040
54682 9341
54682 21
54682 10948
54682 153364
54682 221955
54682 58473
54682 84669
54682 8724
54682 1186
54682 346689
54682 5290
54682 10099
54682 112
54682 94015
54682 146223
54682 26020
54682 10874
54682 80196
54682 10490
54682 23637
54682 22933
54682 84236
54682 55819
54707 5431
54707 11321
54707 5439
54707 7278
54707 26015
54707 5441
54708 375056
54708 9927
54715 10419
54715 64320
54715 1515
54715 55352
54715 83732
54715 145264
54715 3613
54715 121214
54715 1893
54715 23608
54715 84290
54756 84957
54756 5789
54756 23291
54756 8945
54763 11001
54763 152015
54763 5577
54763 4154
54765 84129
54765 57062
54765 65244
54765 10445
54765 583
54765 2801
54765 9534
54765 168374
54765 7644
54765 388561
54765 9015
54765 7259
54765 200081
54765 55787
54765 8453
54765 10514
54765 26010
54765 53834
54765 1602
54765 117154
54765 84231
54765 80071
54765 149603
54765 10367
54765 55143
54765 55133
54765 582
54765 221154
54765 27241
54765 10116
54765 153733
54765 91107
54765 56987
54765 79830
54765 79101
54765 374860
54765 124944
54765 80279
54765 79828
54765 9013
54765 81559
54765 55471
54765 9014
54765 115948
54765 54934
54769 5910
54769 10497
54769 79068
54778 26043
54778 54439
54778 2776
54778 22974
54778 57794
54778 56683
54778 6683
54778 8545
54778 283237
54778 120
54778 84259
54780 79677
54780 56160
54780 23137
54780 675
54780 3300
54785 3895
54785 65244
54785 7798
54785 11190
54785 55075
54785 23299
54785 54820
54785 81565
54785 55004
54785 163786
54785 27185
54785 28956
54785 10460
54785 9662
54785 3832
54785 10615
54785 80173
54785 57489
54785 282991
54785 132320
54785 160857
54785 2647
54785 8649
54785 118426
54785 55165
54785 3281
54785 729991
54785 90417
54785 284001
54785 63915
54785 51199
54785 4591
54785 119032
54785 79036
54785 10464
54785 23557
54785 11078
54785 79443
54785 389541
54790 6406
54793 8452
54797 9477
54797 5469
54797 81857
54797 9968
54797 116931
54797 9969
54797 9442
54797 51003
54797 9441
54797 5430
54797 23389
54797 10025
54797 23097
54797 1024
54797 9282
54797 55588
54797 9439
54797 51586
54797 9110
54797 8897
54797 55090
54797 10001
54797 29079
54797 80306
54797 9440
54797 219541
54797 892
54797 2539
54797 9862
54797 79871
54797 6837
54797 9443
54797 84246
54797 112950
54797 90390
54797 400569
54797 51184
54807 3451
54807 3447
54810 23677
54810 26060
54811 56916
54811 23468
54811 93134
54811 23532
54811 3671
54811 56658
54811 3827
54811 149603
54811 90933
54813 3652
54813 11215
54813 90293
54813 9903
54813 64839
54813 23386
54813 5567
54813 57565
54813 54800
54813 55295
54813 9820
54815 10513
54815 8932
54815 53615
54815 1107
54815 1108
54815 26038
54815 9219
54815 57504
54815 9112
54815 57592
54815 3065
54815 23613
54815 5928
54815 8099
54815 9640
54821 5347
54821 6495
54821 1111
54821 90007
54836 10522
54836 7375
54836 115106
54836 84282
54836 114876
54836 55165
54836 6407
54836 6406
54836 151230
54836 54930
54836 10116
54836 3281
54836 7110
54836 64946
54836 124944
54836 114781
54836 153364
54836 862
54839 84542
54839 55296
54839 25941
54839 5108
54839 91978
54840 572
54840 11127
54845 11030
54845 348093
54845 1993
54845 23131
54845 653489
54845 727851
54845 84220
54845 9931
54845 6311
54845 80139
54845 25917
54848 90871
54848 23332
54849 55154
54849 29941
54849 4898
54849 25778
54849 9204
54849 11234
54849 23001
54849 23178
54849 55764
54849 7840
54849 23236
54849 10381
54849 55698
54849 55102
54849 23262
54849 317
54849 55322
54849 51514
54849 10570
54849 23312
54849 5586
54849 54887
54849 84515
54849 6491
54849 51175
54849 440275
54849 8242
54849 2671
54849 7205
54849 741
54851 63943
54851 55662
54851 1454
54851 131034
54851 1102
54852 9796
54853 56704
54853 117246
54853 6122
54853 81691
54853 55759
54853 79892
54853 64318
54853 23481
54853 29781
54853 445571
54853 285855
54853 23246
54853 114823
54853 116138
54858 2969
54858 7140
54858 83642
54858 3043
54858 81559
54858 3040
54858 2671
54859 80311
54859 26610
54859 57621
54859 51193
54859 23587
54859 7597
54861 51099
54865 6124
54865 339230
54865 55131
54865 10940
54865 57062
54865 117246
54865 9188
54865 50804
54865 79759
54865 6940
54865 168374
54865 91664
54865 55762
54865 57547
54865 643836
54865 84450
54865 1736
54865 27067
54865 6780
54865 55226
54865 10969
54865 22907
54865 54606
54865 55661
54865 11056
54865 10153
54865 84656
54865 10514
54865 51121
54865 6189
54865 10528
54865 8602
54865 56829
54865 25871
54865 84294
54865 23223
54865 51191
54865 7270
54865 9904
54865 6838
54865 26747
54865 23560
54865 4839
54865 23378
54865 4931
54865 29889
54865 51634
54865 79050
54865 7155
54865 55299
54865 25983
54865 7468
54865 6138
54865 64802
54865 9933
54865 64318
54865 6161
54865 25873
54865 54433
54865 6130
54865 64794
54865 84240
54865 144108
54865 285855
54865 51077
54865 84154
54865 6156
54865 51333
54865 54475
54865 10412
54865 64412
54865 692312
54865 84811
54865 56987
54865 317772
54865 5822
54869 54878
54886 79948
54886 6810
54886 55341
54886 6814
54886 5908
54886 51715
54886 115992
54886 3714
54888 55327
54888 8825
54888 51678
54888 56339
54888 55748
54888 7277
54888 7337
54888 2071
54894 1457
54894 1454
54894 91663
54901 9391
54901 80727
54901 1759
54901 26052
54901 441250
54901 127253
54901 92747
54905 573
54913 10940
54913 8165
54913 25871
54913 10799
54913 51367
54913 11159
54913 10557
54913 8975
54913 11102
54913 5936
54913 10248
54915 64852
54915 56257
54915 11124
54916 4621
54916 4619
54916 4625
54916 4622
54916 85366
54916 1562
54923 3416
54923 84231
54925 3312
54925 130507
54925 342945
54925 80317
54925 387032
54925 7586
54925 7589
54925 7572
54925 7745
54925 1491
54925 222696
54925 84547
54925 7775
54925 7727
54925 84124
54925 55663
54925 80345
54925 51282
54925 84307
54925 65982
54925 26136
54925 100101467
54925 55311
54925 114821
54925 10168
54925 7760
54925 7579
54931 23140
54931 79654
54935 3550
54935 54439
54935 10059
54935 57794
54935 5793
54935 10269
54935 203111
54935 57410
54935 119
54935 113146
54935 128061
54935 7916
54935 56259
54939 57020
54939 54520
54939 149951
54939 404636
54939 23404
54939 28991
54939 29099
54939 10311
54939 7027
54942 150962
54942 728378
54942 9344
54942 57551
54942 25776
54942 22882
54943 506
54943 90506
54948 3329
54948 29916
54951 51122
54951 7314
54951 57020
54951 57511
54951 54520
54951 79832
54951 25839
54951 7029
54951 7027
54951 22796
54951 54939
54951 149951
54951 404636
54951 10466
54951 51720
54951 28952
54951 83548
54951 28991
54951 91949
54951 29099
54951 9382
54951 10311
54951 23412
54951 51027
54951 10079
54951 84342
54951 1876
54952 55015
54956 23195
54956 26064
54956 4040
54956 4041
54956 57511
54956 23078
54956 9382
54956 121441
54956 10466
54956 148789
54956 9354
54959 11188
54959 2274
54960 79760
54960 11171
54960 27132
54960 6607
54960 57563
54960 6625
54960 8487
54961 3312
54961 8242
54961 54059
54961 8925
54961 9778
54961 154791
54961 10197
54961 23357
54961 54903
54961 23649
54961 65094
54962 11198
54962 8914
54962 9837
54962 4172
54962 84296
54967 7375
54967 23336
54967 23074
54967 27072
54967 57617
54967 64601
54967 121053
54967 25904
54967 987
54967 55571
54967 92399
54967 57521
54968 1373
54968 2232
54968 4528
54968 345651
54968 7156
54968 1376
54968 56922
54968 10296
54968 84532
54968 4285
54968 116225
54968 51004
54968 79731
54968 10901
54968 197322
54968 55349
54969 4289
54984 8087
54984 25940
54984 6132
54984 7013
54985 8473
54985 3054
54986 91369
54988 23352
54988 23395
54988 23277
54988 55699
54988 79731
54988 56922
54988 55066
54988 5095
54988 80221
54988 5428
54988 2232
54988 5498
54988 390916
54988 1373
54998 4673
54998 80829
54998 64965
54998 9730
54998 10527
54998 55037
54998 10236
54998 55342
54998 23107
54998 4898
54998 28973
54998 63893
54998 64976
54998 55173
54998 84292
54998 80204
54998 7818
54998 84273
54998 27249
54998 10240
54998 51023
54998 64969
54998 51081
54998 60488
54998 1457
54998 51116
54998 51650
54998 64963
54998 64951
54998 387338
54998 2342
54998 84311
54998 57380
54998 54460
54998 728489
55002 10381
55002 347688
55002 2677
55002 90956
55002 25839
55002 728378
55002 10478
55002 6721
55002 6713
55002 51603
55002 7297
55002 293
55002 54919
55002 8450
55002 8451
55002 7277
55002 91304
55002 6891
55002 7009
55002 50717
55002 55014
55002 5721
55002 65010
55002 55326
55002 79065
55002 79572
55002 23400
55002 89978
55002 60558
55002 55081
55002 5827
55002 51409
55002 9091
55002 3992
55006 1629
55006 4528
55006 2744
55006 211
55006 79133
55006 28976
55006 326625
55006 3190
55006 90624
55006 79587
55006 5163
55006 91647
55006 197322
55008 9246
55011 5436
55011 81572
55011 8607
55011 25885
55011 11128
55011 79871
55011 55718
55011 5430
55011 81488
55011 79657
55011 5433
55011 55703
55011 5431
55011 116143
55011 10856
55011 8725
55011 11321
55011 85440
55011 5438
55011 5439
55011 661
55011 5432
55011 55827
55011 5499
55011 5501
55011 5441
55011 4297
55011 51728
55011 6830
55015 24149
55015 79047
55026 10427
55026 11060
55026 83737
55026 11059
55026 4734
55026 23510
55026 25801
55026 338692
55028 3741
55030 2934
55030 4646
55030 29766
55030 8454
55030 84085
55031 10056
55031 10434
55031 50814
55031 5357
55031 5965
55031 3069
55031 80324
55031 129401
55031 10137
55031 55197
55031 3954
55031 1727
55031 58533
55031 79366
55031 27000
55031 7443
55031 55631
55031 94056
55031 4677
55031 8192
55031 1917
55031 55611
55031 56259
55031 80155
55031 2107
55031 28985
55031 158
55031 8411
55031 8562
55031 5885
55031 2237
55031 6917
55031 3070
55031 9341
55031 9798
55031 10946
55031 10953
55031 8724
55031 5528
55031 9656
55031 58490
55031 5511
55031 55278
55031 5062
55032 79143
55032 51412
55032 80351
55032 8658
55032 55454
55035 9816
55035 9875
55035 57120
55035 112840
55035 317781
55035 51202
55036 55275
55036 79932
55036 25839
55036 653269
55036 6786
55036 3161
55036 5702
55036 84899
55036 22852
55036 5715
55036 10497
55036 64946
55036 81610
55036 7188
55036 5108
55036 9266
55036 9267
55036 79155
55037 23102
55037 55544
55038 56898
55038 5519
55038 5518
55038 55844
55038 5515
55038 64802
55038 27132
55039 3312
55039 3308
55039 10576
55040 7314
55040 23339
55040 197131
55040 22905
55040 29924
55040 80351
55040 8658
55040 26227
55040 11043
55040 4281
55040 57154
55040 83892
55040 57534
55040 25820
55040 10116
55040 835
55040 51133
55040 92799
55040 50626
55040 53339
55041 1474
55061 79937
55061 23530
55061 479
55061 1889
55061 4041
55061 80144
55061 3685
55061 7923
55061 57544
55061 22795
55061 153642
55061 410
55061 3911
55061 7277
55061 8516
55061 1725
55061 4669
55061 317762
55061 5362
55061 3679
55061 10381
55061 9509
55061 57555
55061 781
55061 170384
55061 23765
55061 56983
55061 64222
55061 51148
55061 411
55061 26577
55061 79600
55061 4122
55061 100510688
55062 10399
55062 79959
55062 29128
55064 24137
55064 2802
55064 22890
55070 3312
55070 83931
55070 9318
55070 2873
55070 8450
55070 8451
55070 51138
55070 1642
55070 8533
55070 10980
55070 64708
55070 7324
55070 10477
55070 7325
55070 64326
55070 79016
55070 10987
55070 50813
55072 10616
55072 345651
55072 5558
55072 81858
55072 2633
55072 5557
55081 26160
55081 79989
55081 28981
55081 26146
55081 23301
55081 23345
55081 23059
55081 56912
55081 9456
55081 9455
55081 9454
55081 8100
55081 53407
55081 57511
55081 112869
55081 79874
55081 80173
55081 23265
55081 150737
55081 92104
55081 10615
55081 90410
55081 84231
55081 51098
55081 57560
55081 64946
55081 1039
55081 84376
55081 3281
55081 90417
55081 64792
55081 11151
55081 662
55081 25886
55081 121441
55081 10079
55081 54795
55090 9043
55090 10498
55090 4900
55092 201266
55092 259217
55092 11060
55092 4734
55092 83737
55092 23327
55092 11059
55092 9675
55092 9317
55092 55969
55092 22862
55092 2581
55092 10827
55092 27250
55092 404093
55092 57520
55093 8672
55093 23518
55093 9110
55093 329
55093 8438
55093 26286
55093 8805
55093 444
55093 54984
55093 129401
55093 23312
55093 51592
55093 84279
55093 7186
55093 10403
55093 51593
55093 84901
55093 64793
55093 5318
55093 4026
55093 27429
55093 55621
55093 2081
55093 3155
55093 55206
55093 6197
55093 11004
55093 6461
55093 84572
55093 23051
55093 83732
55093 26164
55093 83540
55093 3631
55093 51193
55093 51763
55093 57621
55093 5095
55093 51804
55093 200186
55093 54870
55093 2671
55093 159090
55093 8312
55093 10276
55095 7529
55095 7532
55095 7531
55095 7534
55095 59
55095 23034
55095 54704
55102 11152
55102 7086
55103 7532
55103 7534
55114 3831
55114 23616
55117 9950
55117 2182
55117 57198
55117 79053
55117 84899
55117 51651
55117 56894
55117 79786
55117 128869
55117 55852
55117 653519
55117 84803
55117 201562
55117 10682
55117 857
55117 116238
55117 643853
55117 10555
55117 121665
55117 5827
55117 10550
55118 8607
55118 259266
55118 23230
55118 9204
55118 10856
55118 83696
55118 55034
55118 7109
55118 10982
55118 25821
55118 25819
55118 83990
55118 116138
55122 55705
55122 10422
55122 653489
55122 727851
55122 84220
55122 63891
55122 79647
55122 5901
55122 51324
55122 5481
55122 10953
55122 8896
55127 2670
55127 388951
55127 11001
55127 8991
55127 11072
55127 131578
55132 3008
55132 23367
55132 3178
55133 5534
55133 5533
55133 2931
55133 1827
55138 2316
55138 441315
55138 100287045
55138 23476
55138 6046
55138 8019
55138 442247
55138 10765
55138 64419
55138 6642
55138 51684
55138 342931
55143 495
55143 4621
55143 4625
55143 4622
55143 1400
55143 1809
55143 6812
55143 54331
55143 815
55143 6857
55143 4137
55143 7447
55143 4524
55143 9201
55143 9892
55145 11258
55145 26330
55147 55227
55147 23513
55147 22894
55147 54882
55147 8260
55147 28988
55147 23382
55147 163033
55156 3312
55156 1400
55156 1809
55156 1808
55156 6812
55156 495
55156 815
55156 55735
55156 8340
55156 7447
55156 4684
55156 2036
55156 2775
55156 54331
55156 2823
55156 6620
55156 6854
55156 6853
55156 5864
55156 1272
55156 4137
55156 4133
55156 112755
55156 6857
55156 23640
55157 26330
55167 339287
55167 3501
55167 3043
55167 10943
55167 3040
55167 84148
55168 54148
55168 64975
55168 57129
55168 3178
55168 10884
55170 7024
55170 7342
55170 56521
55170 55243
55170 5502
55170 55740
55170 11196
55170 8567
55170 10443
55171 55031
55171 5519
55171 5518
55171 28227
55171 23411
55171 23119
55171 10144
55171 5515
55172 4684
55172 1400
55172 1809
55172 1808
55172 56896
55172 4045
55172 6812
55172 495
55172 3208
55172 83988
55172 816
55172 815
55172 55506
55172 6804
55172 112755
55172 10059
55172 8340
55172 1272
55172 1641
55172 9201
55172 84457
55172 57679
55172 51571
55172 9892
55172 6857
55172 51440
55172 7447
55172 1759
55172 1012
55172 2036
55172 55207
55172 2776
55172 1804
55172 2775
55172 54331
55172 2823
55172 287
55172 6620
55172 6622
55172 51560
55172 6854
55172 6853
55172 10982
55172 5864
55172 528
55172 3927
55172 65009
55172 63908
55172 794
55172 4137
55172 55964
55172 79012
55172 2891
55172 3897
55172 6616
55172 91584
55174 81556
55174 345651
55174 5232
55174 55726
55178 7690
55178 10427
55178 6175
55178 9317
55178 9512
55178 23203
55178 4528
55178 1376
55178 29128
55178 55471
55178 4726
55178 57542
55178 115416
55178 91647
55181 3323
55181 54839
55181 91978
55186 283458
55188 2778
55195 440915
55195 271
55198 26060
55200 60
55200 59
55200 2934
55200 278
55200 29767
55200 7111
55200 56110
55200 51474
55200 138199
55200 5284
55200 1473
55200 121457
55200 124220
55200 140683
55200 3493
55200 1469
55200 1472
55200 3512
55211 119
55211 118
55211 3034
55211 7051
55211 51429
55211 6455
55211 84456
55211 84659
55211 347
55211 121214
55211 1893
55211 242
55211 90378
55211 84948
55211 342897
55211 59344
55212 583
55212 4642
55212 585
55212 23272
55212 3007
55212 123016
55212 154043
55212 25959
55212 54552
55212 57662
55212 27241
55212 25821
55212 5187
55212 7840
55212 64844
55212 81610
55212 8567
55212 26512
55212 79834
55212 26100
55212 55704
55212 79027
55212 375484
55212 9849
55212 26235
55212 55181
55212 54101
55212 79738
55212 6491
55212 134430
55212 375444
55212 55159
55212 159195
55212 5378
55212 54468
55212 22897
55212 5822
55212 4591
55213 91369
55216 3550
55216 10250
55216 9877
55216 9967
55216 8899
55216 26093
55216 22985
55216 23609
55216 23524
55216 56949
55216 79882
55216 4686
55216 51340
55216 58506
55216 10291
55216 9775
55216 55696
55216 9716
55216 84292
55216 84950
55216 9360
55216 5411
55216 8683
55216 6426
55216 10921
55216 22938
55216 51759
55216 51362
55216 1457
55216 1459
55216 4116
55216 10450
55216 1198
55216 8220
55216 57703
55216 160
55216 23210
55216 57461
55216 1460
55216 25949
55216 7343
55216 60625
55216 8175
55216 3183
55216 343069
55216 8106
55216 4820
55216 22794
55216 55425
55216 84248
55216 91746
55216 22913
55216 9722
55216 55094
55216 58509
55216 23144
55216 29896
55216 6434
55216 10946
55216 1196
55216 79576
55216 10929
55216 387338
55216 599
55216 10772
55216 8896
55218 10845
55220 10574
55220 7203
55220 10575
55220 10576
55220 10694
55220 10693
55220 908
55220 6950
55220 22948
55220 5515
55220 9361
55220 5082
55220 23386
55220 10197
55220 10190
55220 5191
55224 9230
55234 3550
55238 1917
55238 2107
55238 26088
55238 7443
55238 6917
55238 51412
55244 7169
55245 51067
55245 8192
55245 84300
55248 8893
55248 63892
55248 23039
55248 10844
55248 2783
55248 59345
55248 479
55248 5822
55248 28969
55248 9689
55248 64786
55248 55738
55248 8890
55248 10527
55248 8879
55248 55027
55248 30000
55248 26953
55248 55705
55248 113174
55248 7026
55248 1434
55248 80727
55248 64328
55248 153090
55248 8729
55248 23326
55248 10430
55248 23376
55248 10885
55248 9793
[truncated: 242,590 more chars]
