# Supplementary material for: Graph embedding-based novel protein interaction prediction via higher-order graph convolutional network
Source: PLoS One. 2020 Sep 24;15(9):e0238915. doi: 10.1371/journal.pone.0238915 (PMC7514053; doi:10.1371/journal.pone.0238915)
Supplement: S1 File — Six human PPI networks. (ZIP) [file pone.0238915.s001.zip › S1 File/heinetal.txt]

14 6134
16 810
20 51479
20 54949
20 79621
20 4609
20 5395
20 5097
20 3914
20 1213
20 10981
20 7533
20 23131
20 4628
20 55069
22 3775
23 81789
23 2091
23 6238
23 9694
23 23019
23 10528
23 8726
25 51433
25 8411
25 3104
31 8036
34 9793
36 57187
37 3796
37 22916
37 9793
47 57122
51 5894
58 399687
58 5500
58 830
58 60
58 4628
58 4627
58 51474
58 4641
58 7168
59 51474
59 7168
59 399687
59 830
59 4627
59 5500
59 29127
59 60
59 4641
59 4628
59 11258
60 8218
60 90850
60 4144
60 128866
60 10486
60 5358
60 26064
60 1173
60 6717
60 7168
60 7170
60 1829
60 10095
60 70
60 135228
60 55074
60 2314
60 10694
60 9961
60 10856
60 23094
60 5878
60 5216
60 92521
60 998
60 1211
60 60
60 286262
60 91624
60 7464
60 832
60 29766
60 1627
60 22848
60 83892
60 22832
60 4646
60 51504
60 23085
60 5861
60 9429
60 9221
60 26136
60 445815
60 7203
60 79180
60 1601
60 4627
60 345651
60 55589
60 2934
60 5756
60 1456
60 6840
60 9208
60 248
60 5500
60 7798
60 11078
60 10487
60 9218
60 79901
60 10094
60 26128
60 1368
60 57530
60 23164
60 10409
60 9824
60 8826
60 163
60 2770
60 1212
60 55930
60 7082
60 9026
60 51164
60 22998
60 2040
60 3956
60 8470
60 9851
60 10634
60 1192
60 64423
60 4643
60 23242
60 23380
60 1613
60 57559
60 10427
60 2778
60 126353
60 2319
60 9330
60 23384
60 7111
60 8607
60 257364
60 6494
60 9414
60 3710
60 5499
60 829
60 2767
60 11346
60 57584
60 115548
60 26037
60 10097
60 51552
60 85440
60 72
60 140465
60 2316
60 22800
60 160
60 51517
60 57482
60 8301
60 6711
60 90102
60 2771
60 1213
60 81
60 5286
60 10552
60 55898
60 80179
60 5710
60 10989
60 6950
60 4651
60 10211
60 57522
60 84859
60 4644
60 54927
60 170954
60 2017
60 10109
60 10092
60 5898
60 55833
60 7169
60 6709
60 7171
60 10096
60 51512
60 51474
60 1289
60 57498
60 4659
60 2317
60 10540
60 161
60 2060
60 10575
60 3983
60 79026
60 9052
60 4430
60 30968
60 399687
60 55860
60 85439
60 667
60 4641
60 81873
60 60312
60 9685
60 9209
60 6764
60 11217
60 4645
60 9213
60 57553
60 5862
60 9919
60 830
60 11344
60 4660
70 51474
70 11258
70 4627
70 29127
70 4641
70 7168
70 5500
70 399687
70 830
70 4628
71 54443
71 5500
71 1627
71 10972
71 4627
71 8826
71 4628
71 5501
71 23603
71 399687
71 1017
71 80179
71 9260
71 4641
71 810
71 29766
71 7414
71 830
71 2316
71 55930
71 51474
71 7168
71 10211
72 29127
72 11258
72 399687
72 5500
72 4641
72 830
72 51474
72 4628
72 4627
72 7168
81 80179
81 810
81 4641
81 5500
81 50804
81 22919
81 51474
81 830
81 2317
81 23603
81 22916
81 11346
81 9260
81 23309
81 1627
81 2316
81 399687
81 7168
81 54443
81 4627
81 8826
81 2319
81 4628
81 55930
81 29766
86 8089
86 10856
86 374654
86 6599
86 8607
86 9274
86 79913
87 8826
87 830
87 1627
87 54443
87 9260
87 5500
87 4627
87 51474
87 4641
87 11346
87 22919
87 80179
87 810
91 7257
91 3104
91 121441
91 64601
91 84146
95 3959
95 2950
95 9179
95 22995
103 3178
103 54512
103 6426
103 196441
103 11224
103 7517
103 10460
103 6238
103 57187
103 93380
103 2521
103 9984
103 3726
103 83667
103 4609
103 80145
104 6942
104 23376
104 11224
104 3178
105 1104
105 9694
105 1062
105 3832
118 222229
118 118
118 667
118 3339
118 830
118 7171
118 51474
118 120
118 4627
118 7169
118 64225
118 29766
118 6840
118 8826
118 23603
118 6709
118 64423
118 53371
118 55602
118 4641
118 10763
118 22919
118 7111
118 29914
118 7170
118 6711
120 80179
120 810
120 6776
120 11346
120 22919
120 4627
120 29766
120 51474
120 830
142 6134
142 8914
142 254065
142 546
142 1616
142 8668
142 6731
142 51013
143 1213
143 3959
156 3842
156 57606
156 5993
156 6257
156 9128
156 9646
160 4641
160 399687
160 4172
160 2580
160 9632
160 1627
160 9260
160 7168
160 51512
160 1212
160 2317
160 54443
160 810
160 4628
160 51474
160 11346
160 4627
160 2316
160 1213
160 5500
160 8615
160 23603
160 55930
160 23607
160 80179
160 8826
160 830
160 57587
160 5501
160 170302
160 9919
161 1213
161 2580
161 1212
161 8826
161 3832
161 22909
161 51474
161 1627
161 51512
162 8905
162 51512
163 1213
163 4627
163 51512
163 7168
163 8301
163 810
163 51474
163 3678
163 8615
163 2580
163 9632
163 2317
163 8905
163 26128
163 80179
163 2316
163 1212
163 1627
163 4628
163 54443
164 51512
164 8905
166 11116
166 1894
166 3932
178 79660
202 960
202 22920
202 2931
203 8473
203 145173
203 4361
203 51594
203 25929
203 6558
203 8801
203 10421
203 7072
203 22837
203 1666
203 51585
203 84811
203 22841
203 203
203 51780
203 84916
204 4137
204 56675
204 9131
204 10013
204 9878
207 6949
207 207
208 9179
208 208
208 29127
208 1620
208 92749
208 678
213 9895
213 6647
213 7804
213 9525
213 54433
213 54442
213 26517
215 112936
215 9218
215 7879
215 5878
219 9532
219 3065
219 699
219 151648
219 7283
219 3959
219 3996
219 25923
221 9646
224 7283
224 84790
224 538
224 25923
224 3842
224 6607
224 830
224 55732
224 5584
224 3837
224 6606
226 226
226 230
226 22995
226 57617
226 92749
226 23385
226 23397
274 57617
274 11279
274 10526
288 1407
288 3832
288 10972
288 201627
288 5111
291 57587
291 5116
292 84790
292 595
292 8766
292 7283
292 23385
292 3688
293 101060521
293 9531
293 55718
293 10456
293 9169
301 657
301 55704
301 3833
301 10342
301 5478
301 3832
301 301
301 51026
302 11346
302 810
302 23392
302 113146
302 6281
302 2316
302 1627
302 4627
302 302
302 5352
302 2317
302 79709
302 51479
302 8985
302 5500
302 5351
302 51474
302 80179
302 2319
302 8826
302 79026
302 399687
302 5493
310 3832
310 929
310 10749
310 5478
310 55704
310 55735
310 5599
310 3093
310 22909
310 84254
310 9662
310 4088
311 29127
311 80198
311 10801
323 6272
323 10492
323 65008
323 4690
324 222584
324 1936
324 3728
324 23543
324 29843
324 324
324 11346
324 8312
324 29074
324 2319
324 1487
324 60485
324 7514
324 2932
324 80351
324 22919
324 5318
324 2011
324 1856
324 139285
324 8379
324 57584
324 56987
324 23291
324 11214
324 374654
324 57224
324 56941
324 8930
324 1499
324 9894
324 1495
329 3726
331 90378
331 3104
331 9693
331 6272
331 5903
331 6612
331 6275
331 6734
331 6611
331 9793
331 4848
331 7319
331 10921
334 27238
335 9662
335 9061
338 54443
338 79643
338 5111
338 1399
338 4627
338 440145
338 3925
338 5885
338 5080
338 170302
348 3932
351 196441
351 7517
367 6890
367 1523
367 29920
367 55037
367 23197
367 83608
367 367
369 11140
369 28952
369 4085
369 7533
369 699
369 3718
369 5604
372 23385
372 93436
372 25923
372 22908
372 7283
372 116840
372 1314
387 51426
387 65056
387 9377
387 2317
387 448834
387 51474
387 27347
387 91949
387 54906
387 55425
387 8939
387 5493
387 722
387 9849
387 79585
387 55785
387 11177
387 9061
387 10626
387 57410
387 1196
387 810
387 171024
387 387
387 10159
387 10907
387 8569
387 2632
387 7336
387 57038
387 4931
387 23603
387 201626
388 2317
391 23603
391 7879
391 10159
400 121441
405 3091
406 1407
409 5500
409 11228
409 64423
409 9221
409 26056
409 9867
409 7030
409 10409
409 29941
409 23403
409 3716
409 6711
409 29123
409 23242
409 3161
409 55917
409 409
409 6801
409 6949
409 56667
409 11180
409 5499
409 23224
409 29966
409 2316
409 25843
409 738
421 999
427 701
439 10625
439 5518
439 51608
439 7917
439 8266
439 3550
439 439
445 54557
445 6272
445 51143
445 54962
445 7391
445 5862
445 55644
463 55135
467 3725
472 8897
472 10444
472 83692
472 50488
472 54953
472 25879
472 9221
472 7917
472 121441
472 79365
472 51053
472 55214
472 472
472 54502
472 10929
472 3104
472 84135
472 4702
472 4552
472 4898
473 3065
473 11091
476 3842
476 51026
476 2064
476 7283
476 3185
476 84790
476 23392
476 23385
476 657
476 81555
476 55362
476 154141
488 57508
488 506
488 5445
488 10490
488 55362
488 154141
488 7517
488 79053
488 54929
488 5245
488 54499
488 3895
488 54978
488 539
488 6891
488 498
488 5825
488 3703
488 10959
488 11331
488 57488
488 488
488 83862
488 1186
488 29015
488 1717
488 79939
488 84790
488 54940
488 5586
488 9493
488 81555
488 55161
488 515
488 6510
488 1718
488 9554
488 285282
488 10721
488 23385
488 51026
488 9197
488 9791
488 7879
488 51256
488 983
490 7879
490 3688
490 6734
490 84790
490 657
490 538
490 10452
490 9183
490 25923
490 595
490 79172
490 55362
490 810
498 81555
498 10476
498 657
498 506
498 514
498 54927
498 54539
498 3775
498 9197
498 51026
498 498
498 708
498 57007
498 55362
498 93974
498 513
498 25923
498 6606
498 7517
498 84790
498 9793
498 6607
498 23385
498 539
498 515
498 54566
498 522
498 154141
498 79137
498 509
501 84078
501 3796
501 23071
501 5478
506 51026
506 57007
506 22908
506 8321
506 84790
506 3775
506 81555
506 55362
506 154141
509 3775
513 3775
514 29882
514 6608
514 5584
514 9197
514 55362
514 25923
514 4085
514 51496
514 51182
514 8607
515 3775
515 2891
515 25813
515 9694
515 79137
515 3842
521 55603
521 55362
521 6607
521 22995
521 3775
521 3932
521 9928
521 3688
521 64770
521 10452
521 6606
522 79137
522 8881
522 538
522 8697
522 5898
522 51026
522 7942
522 22994
522 23421
522 2629
523 10211
523 657
523 6683
523 10159
523 10959
523 55177
523 9260
523 245973
523 51160
523 9218
523 25930
523 23603
523 23607
523 1627
523 55362
523 51026
523 5878
523 128866
523 9525
526 6683
526 245973
526 51729
526 51026
526 23607
526 55177
526 10959
526 10159
526 26093
526 51160
526 657
526 128866
526 5862
526 7879
526 9525
526 25930
526 10342
526 55165
526 5878
526 5770
526 708
526 55362
526 2319
526 1213
526 55529
526 9218
528 5518
528 6611
529 55177
529 128866
529 51026
534 7879
534 245973
535 6683
535 5770
535 25930
535 708
535 55177
535 51160
535 5878
535 128866
535 10342
535 51026
535 23607
535 10159
535 9525
535 10959
535 1213
535 7879
535 657
537 50804
537 10159
537 51026
537 7879
537 128866
537 10959
537 6683
537 1627
537 3775
537 657
538 441518
538 9554
538 26071
538 10556
538 1460
538 57003
538 81855
538 57488
538 54978
538 6185
538 90550
538 8933
538 81555
538 81892
538 9521
538 538
538 57708
538 8239
538 4221
538 682
538 10558
538 25847
538 7922
538 58477
538 51540
538 6045
538 3842
538 5347
538 64210
539 708
539 79137
539 10459
539 57007
539 81555
539 3688
539 9197
539 9061
539 51026
539 3775
539 55362
546 84661
546 6921
546 4998
546 84289
546 546
546 10036
546 7112
546 8451
546 7155
546 102724159
546 9978
546 10951
546 9767
546 7343
546 6731
546 11198
546 10459
546 120892
546 55023
546 1105
546 7153
546 10625
546 8349
546 1616
546 5822
546 23019
546 11143
546 8535
546 79968
546 54014
550 7283
550 657
550 3775
550 57122
550 84790
550 55069
571 10549
571 571
571 3074
571 127254
571 599
571 4097
571 8106
571 51244
571 83874
571 162427
571 5356
571 7919
571 3161
571 84061
571 51535
571 25962
571 7975
571 6875
571 29100
571 6558
571 11222
571 23095
571 23336
571 91039
571 55140
571 23764
571 7267
571 81610
572 10492
572 3984
572 6272
572 672
573 708
573 5700
573 55722
573 64841
573 6418
573 6046
580 672
581 26098
581 83608
581 7528
581 89777
581 55814
581 2074
581 11098
581 598
581 3980
581 79915
581 51199
581 10908
581 55968
581 8487
581 581
581 404281
585 22994
585 55722
585 374654
585 57534
585 8481
585 85444
585 5108
585 11116
590 151246
593 10013
593 10611
594 10013
595 1027
595 983
595 686
595 1017
595 595
595 1029
595 5980
598 10808
599 57187
599 55170
599 80145
604 54880
604 7874
604 84759
605 112714
605 5599
605 113457
605 7278
605 54962
610 5878
613 286205
617 9939
617 4627
617 9559
629 121441
641 80010
641 80011
641 79585
641 11224
641 641
641 6731
641 841
641 7156
641 11234
641 8888
641 3646
642 22919
642 5599
642 7874
642 6272
642 22870
642 113457
642 9869
642 9895
642 25923
642 7917
642 26092
642 54557
642 3984
642 9789
642 7046
642 10146
642 9793
642 8260
642 54443
642 10492
642 672
642 7278
642 3184
642 51143
642 112714
642 8148
642 56121
648 57332
648 8535
648 6045
648 11224
648 23492
648 6015
649 8615
657 6623
657 6890
657 7525
657 29763
657 285282
657 657
657 84303
657 65062
657 2040
657 83862
657 4710
657 7779
657 129531
657 55706
657 11160
657 26092
657 54407
657 9114
657 1368
657 58472
657 57181
657 55177
657 84896
657 30968
657 9601
657 7037
657 128866
657 5245
657 3728
657 79143
657 79026
657 10985
657 8795
657 2783
657 4055
657 4853
657 6646
657 157570
657 10525
657 11060
657 9798
657 286410
657 3615
657 10989
657 7184
657 2010
657 6513
657 9213
657 6559
657 92609
657 6048
657 3326
657 9217
657 4701
657 684
657 10409
657 4725
657 60493
657 55970
657 3315
657 1956
657 51599
657 58477
657 26227
657 2746
657 10613
657 1186
657 23042
657 8031
657 10939
657 10456
657 5954
657 26020
657 6566
657 2597
657 23770
657 10058
657 284119
657 9527
657 79188
657 3716
657 26030
657 6558
657 9926
657 112464
657 57498
657 7589
657 6624
657 5825
657 25978
657 55967
657 857
657 2319
657 9497
657 960
657 79956
657 4719
657 1829
657 5861
657 7384
657 9052
657 1495
657 26509
657 10273
657 2618
657 10211
657 9810
657 10970
657 5478
657 102724985
657 55183
657 347734
657 7879
657 3320
657 151188
657 3977
657 135228
657 9180
657 84317
657 90826
657 9367
657 4723
657 2109
657 23197
657 10558
657 79901
657 1717
661 101060521
661 55718
661 5435
661 8607
662 9183
667 399687
667 5537
667 5590
667 4627
667 8826
667 51474
667 22919
667 4641
667 22995
667 1627
667 54443
667 810
667 7168
667 5500
667 10211
667 9895
667 830
667 23603
670 5111
670 670
670 26058
670 8505
672 8409
672 84950
672 4624
672 1069
672 6059
672 10591
672 3340
672 4439
672 672
672 132320
672 23347
673 9525
673 5604
673 7534
675 7517
678 25929
678 79677
682 23780
682 23603
682 23385
682 8697
682 84790
682 4085
682 8881
682 81565
684 7112
684 25930
684 830
684 128866
686 80143
686 113130
686 23046
688 79913
688 8260
689 6134
689 11224
689 79677
689 11116
689 80198
689 5586
689 4299
689 1459
689 3104
699 5537
699 991
699 7818
699 57082
699 9184
699 55083
699 10919
699 100527963
699 55127
699 23604
699 699
699 1891
699 5192
699 9829
699 51366
699 79003
699 5932
699 1017
699 11243
699 5339
699 25978
699 27348
699 1191
699 11234
699 84458
699 55602
699 11130
699 23157
699 10558
699 5144
699 64897
699 57678
699 79786
699 10128
699 23248
699 199990
699 81929
699 25953
699 23522
699 84164
699 8880
699 23239
699 84263
699 3431
699 11030
699 54822
699 5290
699 5888
699 55364
699 1075
699 80011
701 11231
701 119504
701 6809
701 283450
701 64393
701 55699
701 9185
701 55364
701 83461
701 64682
701 29882
701 55671
701 143884
701 8697
701 991
701 51280
701 727957
701 55684
701 9184
701 51343
701 246184
701 51366
701 996
701 8881
701 929
701 4085
701 3482
701 27333
701 57082
701 701
701 10989
701 64781
705 6731
705 4869
706 10972
706 94101
706 29095
708 7283
708 708
708 114785
708 4701
708 57035
708 10613
708 90293
708 11160
708 55182
708 5518
708 4695
708 4719
708 6646
708 1329
708 6558
708 29966
708 54505
708 10211
708 149986
708 10048
708 57498
708 5832
708 79188
708 54822
708 51026
708 25978
708 54796
708 3930
708 55692
708 1856
708 79697
708 2319
708 10845
708 5119
708 8531
708 5825
708 2040
708 57129
708 27333
708 284119
708 1186
708 163033
708 5245
708 200014
708 55907
708 51142
708 857
708 30968
708 51188
708 7384
708 4904
708 80829
708 5931
708 112464
708 2109
708 7515
708 22827
708 54927
708 128866
708 26073
708 7417
708 11331
720 51341
720 3835
720 26092
720 8615
720 8260
721 8260
721 51341
721 26092
721 8615
721 3835
722 51092
722 4149
722 10959
722 4629
722 4580
722 93436
722 1062
722 7257
722 7283
722 151903
722 9919
722 6647
722 3959
722 23644
722 26093
738 2114
738 55610
740 65005
740 55644
740 11319
740 54534
740 254065
740 23291
740 65008
740 84501
741 8607
741 10856
752 80351
752 101060521
752 5562
752 55718
752 79913
752 7283
752 991
752 8563
752 55593
752 4172
754 9342
755 4750
781 84318
781 4848
781 10769
781 813
781 3192
781 29994
781 3688
781 57644
788 51256
788 54557
788 3184
788 10492
790 51608
790 4085
790 23650
790 3611
790 9532
790 84790
790 3959
790 7266
790 9919
790 3309
800 80179
800 29899
800 23603
800 4627
800 24137
800 51474
800 4741
800 3832
800 7168
800 10460
800 9777
800 10769
800 63979
801 23603
801 54443
801 22919
801 8826
801 4628
801 29766
801 4641
801 9260
801 810
801 399687
801 2316
801 1627
801 2580
801 4627
801 51474
801 9525
801 2317
801 5500
805 4627
805 399687
805 9525
805 9260
805 23603
805 1627
805 2580
805 810
805 4628
805 4641
805 2317
805 51474
805 22919
805 8826
805 29766
805 54443
805 5500
805 2316
808 4627
808 810
808 9525
808 51474
808 1627
808 2317
808 4641
808 9260
808 22919
808 5500
808 2316
808 399687
808 2580
808 4628
808 54443
808 23603
808 29766
808 8826
810 80821
810 832
810 7798
810 92521
810 2314
810 152137
810 26136
810 80179
810 4646
810 2771
810 9919
810 6711
810 3326
810 7407
810 6840
810 64423
810 960
810 10093
810 1211
810 445815
810 23384
810 22919
810 7170
810 84687
810 5501
810 9824
810 3956
810 5499
810 4067
810 3710
810 79026
810 4643
810 10613
810 6764
810 8218
810 26064
810 9685
810 7168
810 829
810 11346
810 29763
810 6712
810 4659
810 2060
810 55930
810 79901
810 3092
810 51474
810 4430
810 22998
810 9948
810 3783
810 810
810 5756
810 26227
810 1212
810 60312
810 4055
810 126353
810 85439
810 1601
810 55589
810 6744
810 7184
810 23242
810 10096
810 10109
810 4627
810 57175
810 8826
810 2316
810 170954
810 85464
810 54927
810 286262
810 29766
810 3983
810 79180
810 85458
810 1368
810 7169
810 54443
810 8394
810 1627
810 4644
810 8301
810 7525
810 6709
810 2782
810 57584
810 998
810 2618
810 91624
810 23094
810 54820
810 7111
810 135228
810 1213
810 4637
810 57486
810 90102
810 1072
810 11217
810 1173
810 140465
810 11331
810 9493
810 9260
810 56061
810 6624
810 2317
810 26137
810 4641
810 7171
810 4645
810 1192
810 6494
810 10409
810 5286
810 23603
810 5339
810 4008
810 5500
810 81873
810 29127
810 3148
810 4478
810 139741
810 23164
810 399687
810 26030
810 8470
810 2580
810 79649
810 818
810 1778
810 10094
813 51026
813 64434
813 3040
813 4256
813 813
813 7917
813 116840
813 7517
813 10801
813 51512
813 1062
813 259266
813 3039
813 5894
813 51430
818 3476
818 7283
818 1627
818 4641
818 54443
818 11346
818 1445
818 57187
818 23376
818 830
818 4580
818 8826
821 51363
821 23385
821 55159
821 26092
821 1191
821 84501
821 3688
821 9197
821 2629
821 4012
821 5567
821 128866
821 4287
822 55735
822 3833
822 23046
822 55704
823 23649
823 79587
823 826
823 9382
823 26057
823 823
823 6625
823 11104
824 3718
824 26973
829 23603
829 51164
829 23607
829 51474
829 80179
829 399687
829 55930
829 830
829 29766
829 11258
829 4641
829 5099
829 54443
829 7168
829 1639
829 2316
829 4627
829 10540
829 23019
829 10120
829 22919
829 84516
829 2317
829 5500
829 4628
829 85456
830 51474
830 2316
830 5756
830 2060
830 51512
830 8470
830 90102
830 85464
830 5339
830 6840
830 832
830 1368
830 23019
830 1192
830 3030
830 84140
830 3709
830 22998
830 3710
830 4676
830 7170
830 7126
830 115548
830 84617
830 4644
830 5500
830 7798
830 8301
830 5213
830 10120
830 10097
830 57553
830 30011
830 6712
830 1211
830 143872
830 84516
830 5286
830 830
830 2017
830 10093
830 283431
830 445815
830 85379
830 9828
830 10527
830 1173
830 55589
830 10540
830 5705
830 57584
830 10128
830 80114
830 9897
830 7171
830 2317
830 55930
830 10423
830 7111
830 9824
830 23164
830 23384
830 121512
830 140465
830 23242
830 128866
830 4292
830 85439
830 126353
830 55604
830 55898
830 11346
830 11258
830 4645
830 85440
830 23603
830 4659
830 1072
830 286262
830 10096
830 85458
830 4641
830 23607
830 92521
830 6494
830 4967
830 9026
830 10092
830 5861
830 65123
830 84687
830 79613
830 81873
830 25813
830 10634
830 9650
830 2314
830 5499
830 8826
830 9948
830 4008
830 154810
830 5710
830 7168
830 64423
830 4627
830 83892
830 8218
830 23094
830 6709
830 57559
830 57530
830 8650
830 2230
830 399687
830 26030
830 29775
830 4430
830 1639
830 57175
830 23138
830 6744
830 10095
830 1212
830 4646
830 10627
830 1073
830 11078
830 54443
830 1213
830 8502
830 387680
830 1345
830 2771
830 5099
830 51517
830 10160
830 79968
830 9685
830 51164
830 84859
830 11217
830 7464
830 91624
830 4628
830 5000
830 84665
830 29766
830 7169
830 1627
830 170954
830 29127
830 3983
830 1613
830 57482
830 4643
830 26064
830 3708
830 103910
830 79026
830 10211
830 23255
830 10592
830 1601
830 10109
830 9919
830 26517
830 2934
830 10121
830 10094
830 6711
830 9260
830 80179
830 10671
830 29763
830 9209
830 4301
830 85456
830 60312
830 23403
830 64397
830 55327
832 4629
832 7414
832 10120
832 4641
832 3678
832 2580
832 80179
832 9260
832 7168
832 9559
832 1639
832 85456
832 399687
832 11258
832 5500
832 51164
832 29766
832 4627
832 4628
832 2317
832 84516
832 54443
832 11346
832 10540
832 1627
832 10211
832 2316
832 23607
832 5501
832 23603
832 55930
832 23019
832 51474
832 8826
833 1915
841 197259
841 81839
841 51053
841 5518
847 847
847 79003
847 2778
847 6597
847 10096
847 3728
857 8655
857 1627
857 26127
857 202018
857 1213
857 2319
857 128866
857 3775
857 51026
857 81555
857 55362
857 10959
857 7879
857 6683
857 9218
857 51474
857 23607
857 3726
857 23603
857 7251
857 25930
857 93380
857 5878
857 154141
857 55177
857 5862
861 55722
867 11186
867 5700
867 7520
868 10526
868 22995
873 29100
873 23207
873 51322
873 874
873 23197
873 22916
873 23091
873 22898
873 10952
873 9849
873 7087
873 873
873 10907
873 4619
873 9546
873 51535
874 81669
874 3949
874 874
874 4288
874 6204
890 6741
890 1026
890 124245
890 6878
890 983
890 9419
890 8454
890 81620
890 6502
890 9088
890 116092
890 890
890 1028
890 51053
890 91748
890 1017
890 6882
890 3066
890 8087
890 1163
890 4998
890 92002
890 10016
890 55214
890 6500
890 6879
890 1027
890 49855
890 991
890 10807
890 51593
890 9712
891 51363
891 91801
891 983
891 7994
891 9817
891 11001
891 1164
891 10935
891 891
891 119504
891 3993
891 9088
891 1163
891 1017
891 9061
891 8087
891 1027
891 10016
891 8574
891 4686
891 3835
891 147700
891 123283
891 5052
892 1024
896 1026
896 1019
896 983
896 1017
898 1017
902 1017
902 404672
904 4298
904 4299
904 9646
904 11224
904 3726
905 4298
905 4299
908 991
908 2782
908 7203
908 5537
908 112714
908 10694
908 55605
908 7278
908 10576
908 51514
908 113457
908 6801
908 8508
908 7283
908 29966
908 8439
908 9532
908 3476
908 5515
908 55135
908 25813
908 9128
908 10097
908 80349
908 3718
908 5165
908 3611
908 84790
908 3065
908 5516
908 1063
908 5531
908 10120
908 121441
908 10574
908 51175
908 7517
908 55159
908 1643
908 80179
908 10733
908 57599
908 23046
908 10575
908 93436
929 1176
929 196528
929 80304
929 4660
929 51105
929 6880
929 8638
929 9156
929 51317
929 929
929 54828
929 11234
929 6840
929 7087
950 26509
950 950
950 5610
950 25953
950 10594
950 79677
955 29127
955 5868
960 10211
960 80179
960 8878
960 960
960 23603
960 8655
960 1627
960 4628
960 4627
960 79577
960 2316
960 29766
960 57661
960 11346
960 2317
960 10523
960 10959
960 51474
966 11346
966 5500
966 7319
966 2316
966 23603
966 7168
966 2317
966 29766
966 51026
966 4627
966 10159
966 22919
966 1627
966 4628
976 57082
976 55362
976 8454
976 51026
976 6731
976 25939
983 51776
983 10381
983 10092
983 10694
983 3720
983 57688
983 6272
983 22955
983 57576
983 7203
983 126298
983 1026
983 9231
983 1163
983 1176
983 79571
983 90580
983 57643
983 8100
983 153090
983 10973
983 10575
983 8621
983 119504
983 6950
983 22948
983 9133
983 83874
983 54464
983 60386
983 5033
983 5052
983 4285
983 6502
983 4597
983 114799
983 124540
983 1111
983 10574
983 55858
983 9632
983 6500
983 57669
983 983
983 9088
983 3801
983 6621
983 6883
983 8891
983 1164
983 55734
983 51596
983 9114
984 10286
984 7052
984 9179
984 1459
988 22938
988 22908
988 56259
988 51340
988 10286
988 23157
988 994
988 151903
988 55671
989 96764
989 4627
989 10801
989 23157
989 989
989 30827
989 23176
989 23580
989 22955
989 8569
989 22849
989 54443
989 55752
989 4735
989 151011
989 3309
990 1340
990 6059
990 55971
990 2683
990 23358
990 145482
990 9830
990 64146
990 7020
990 8899
990 990
990 23122
990 10528
990 7311
990 8085
990 90850
991 996
991 64682
991 10075
991 10574
991 2632
991 51434
991 991
991 6809
991 7203
991 80318
991 3658
991 29882
991 115106
991 25847
991 8697
991 119504
991 6050
991 25906
991 54809
991 246184
991 4085
991 23022
991 8881
991 54921
991 10694
991 10576
991 22948
991 4139
991 10575
991 51433
991 9184
994 1975
994 7533
994 1059
994 994
994 7529
994 11180
994 7534
994 8945
994 23291
994 10971
994 7532
996 4751
996 29882
996 57587
996 5869
996 51433
996 25906
996 25847
996 8881
996 119504
996 246184
996 8697
996 4085
996 116115
996 57680
998 51776
998 1627
998 4731
998 51512
998 9632
998 27333
998 56990
998 51251
998 4437
998 9950
998 25957
998 5052
998 51082
998 51026
998 8826
998 65125
998 57576
998 54471
998 57688
998 10092
998 28976
998 56987
998 28990
998 29766
998 6809
998 3801
998 23211
998 128239
998 4628
998 57643
998 998
998 55684
998 11328
998 2177
998 7536
998 54922
998 54566
998 22955
998 10390
998 51474
998 5888
998 8891
998 10935
998 54431
998 4204
998 54407
999 81892
999 727957
999 57584
999 55914
999 84726
999 1008
999 399909
999 6908
999 84445
999 10128
999 3032
999 8502
999 1500
999 1499
999 1495
999 55975
999 3728
999 999
999 6510
999 387332
999 3148
1008 1499
1017 5500
1017 26064
1017 55689
1017 116447
1017 6502
1017 51115
1017 29766
1017 3983
1017 7111
1017 7171
1017 11346
1017 5111
1017 8574
1017 1613
1017 192111
1017 81620
1017 81873
1017 8621
1017 3329
1017 6093
1017 7168
1017 1017
1017 28990
1017 6711
1017 2314
1017 26136
1017 6709
1017 399687
1017 85440
1017 1211
1017 91748
1017 4646
1017 5127
1017 3148
1017 22998
1017 55739
1017 6275
1017 23074
1017 5910
1017 10095
1017 1164
1017 1026
1017 116840
1017 6879
1017 6500
1017 55589
1017 2934
1017 4641
1017 23164
1017 9919
1017 10492
1017 9209
1017 57215
1017 60312
1017 6091
1017 7798
1017 6272
1017 9134
1017 1627
1017 4659
1017 29896
1017 6840
1017 23603
1017 84875
1017 1027
1017 51264
1017 7170
1017 1163
1017 1213
1017 23384
1017 51474
1017 4627
1017 4644
1017 4430
1017 10771
1017 10179
1017 7169
1017 1028
1019 1030
1019 57169
1019 55746
1019 8826
1019 1019
1019 79882
1019 6525
1019 259266
1019 8621
1019 84233
1019 1029
1019 10580
1022 404672
1024 9477
1024 1024
1024 9442
1024 51608
1024 51585
1024 7917
1024 6926
1024 51082
1024 8351
1024 9969
1024 8355
1024 5936
1024 54797
1024 9150
1024 55667
1024 51003
1024 84811
1024 400569
1024 6837
1024 8350
1024 84246
1024 9968
1024 8354
1024 7690
1024 8266
1024 8358
1024 8968
1024 9862
1024 10001
1024 81857
1024 8290
1024 57522
1024 23389
1024 9412
1024 55090
1024 9440
1024 6872
1024 25929
1024 129831
1024 8353
1024 80306
1024 9439
1024 8357
1024 5432
1024 11059
1024 440093
1024 9282
1024 9913
1024 10658
1024 5469
1024 27085
1024 90390
1024 55588
1024 51586
1024 8352
1024 8356
1024 29079
1024 10025
1024 6936
1024 112950
1025 4299
1025 4298
1025 9646
1025 11224
1025 89953
1025 7517
1025 1058
1026 9134
1026 6760
1026 1026
1026 5111
1026 9853
1029 6418
1029 8826
1029 84779
1029 10075
1029 7917
1029 6606
1029 79003
1029 57587
1029 246184
1029 6607
1029 80233
1029 4641
1031 2146
1058 55035
1058 1058
1058 11222
1058 88745
1058 55355
1058 5230
1058 54499
1058 9801
1058 64146
1058 57533
1058 23107
1058 10476
1058 79184
1058 116541
1059 57592
1059 10951
1059 57332
1059 1062
1059 259266
1059 23133
1059 161424
1059 25842
1059 11004
1059 10112
1060 3718
1060 79003
1060 11004
1060 64946
1060 9972
1060 79172
1060 55166
1062 4000
1062 51366
1062 56987
1062 10848
1062 79711
1062 10540
1062 10978
1062 22994
1062 9632
1062 23603
1062 51251
1062 7813
1062 79090
1062 159090
1062 3064
1062 81929
1062 9377
1062 6709
1062 6840
1062 8887
1062 7532
1062 9919
1062 1783
1062 29843
1062 343099
1062 51162
1062 145508
1062 1211
1062 4149
1062 10128
1062 10939
1062 10095
1062 6623
1062 11346
1062 23138
1062 7262
1062 219988
1062 9782
1062 23185
1062 79709
1062 6558
1062 9859
1062 2010
1062 3911
1062 23255
1062 51399
1062 4552
1062 5954
1062 55722
1062 57584
1062 5576
1062 7533
1062 1639
1062 5139
1062 23122
1062 64978
1062 4750
1062 79590
1062 53407
1062 51073
1062 81892
1062 89796
1062 51143
1062 7534
1062 1778
1062 1936
1062 2011
1062 22955
1062 9053
1062 126353
1062 90933
1062 83658
1062 7529
1062 5108
1062 23650
1062 11214
1062 25930
1062 116447
1062 54431
1062 10807
1062 23332
1062 55219
1062 8481
1062 2803
1062 1062
1062 84318
1063 3182
1063 29062
1063 79033
1063 57673
1063 4609
1063 151246
1063 113130
1063 4792
1063 79590
1063 1523
1063 6683
1063 5048
1063 10611
1063 51626
1063 5903
1063 114876
1063 79682
1063 440145
1063 1063
1063 9712
1063 7158
1063 29882
1063 5429
1063 10146
1063 124602
1069 3832
1069 25824
1069 7111
1069 9646
1069 58525
1069 23271
1069 6908
1069 57486
1069 26986
1069 7508
1069 147700
1069 22994
1069 7257
1069 8888
1069 134359
1069 9662
1069 5108
1069 9814
1069 10016
1069 55425
1069 8291
1069 1495
1069 9648
1069 1069
1069 9712
1069 387332
1069 27238
1069 6742
1069 1070
1069 3184
1069 55704
1069 3837
1069 10963
1069 1730
1070 9662
1072 51474
1072 7168
1072 1627
1072 54443
1072 11346
1072 91404
1072 8826
1072 5500
1072 10097
1072 4627
1072 399687
1072 29766
1072 4641
1072 4628
1072 2316
1072 7879
1072 80179
1072 23603
1073 4627
1073 11346
1073 2316
1073 7168
1073 10972
1073 8826
1073 51474
1073 4641
1073 5500
1073 23603
1073 80179
1073 399687
1073 1627
1073 2317
1075 5518
1075 6608
1075 11258
1075 10146
1075 9939
1075 10055
1075 7278
1075 3895
1075 113457
1075 151648
1075 4751
1075 11116
1075 112714
1075 125058
1075 5599
1104 3837
1104 79902
1104 9631
1104 7514
1104 3021
1104 7280
1104 8355
1104 23225
1104 8351
1104 348995
1104 3838
1104 6613
1104 54809
1104 5902
1104 84928
1104 81929
1104 8766
1104 11234
1104 3839
1104 2314
1104 25978
1104 92856
1104 5888
1104 10762
1104 9688
1104 8356
1104 3020
1104 4928
1104 8352
1104 1666
1104 5905
1104 440093
1104 7329
1104 57798
1104 5903
1104 23511
1104 10482
1104 6187
1104 7341
1104 8968
1104 9230
1104 54620
1104 5927
1104 8357
1104 283635
1104 8021
1104 8353
1104 57122
1104 57678
1104 4927
1104 8487
1104 8086
1104 23165
1104 347733
1104 28989
1104 55706
1104 1104
1104 23279
1104 54867
1104 157313
1104 7737
1104 8354
1104 8350
1104 4758
1104 5901
1104 3840
1104 8480
1104 129401
1104 8358
1104 9972
1104 203069
1104 727851
1104 9883
1105 4869
1105 10459
1105 8451
1105 7112
1105 10951
1105 3192
1105 22974
1105 6134
1107 9112
1107 3065
1107 10213
1107 6731
1107 6134
1108 23613
1108 9112
1108 10951
1108 3065
1108 6731
1108 8932
1108 9219
1111 7469
1111 84717
1111 125950
1111 5311
1111 2181
1111 1111
1111 51538
1121 5878
1121 7879
1130 51143
1130 3188
1130 10749
1130 5478
1130 3842
1130 4292
1130 26093
1130 387119
1130 8735
1130 8819
1130 147700
1130 54433
1130 3993
1130 7818
1130 6867
1130 6844
1147 8517
1153 3178
1153 9532
1153 8535
1153 8438
1153 10528
1153 3726
1153 5347
1153 56675
1153 11224
1153 22878
1153 4998
1153 10914
1159 3914
1161 8450
1163 6500
1163 51053
1173 2316
1173 5500
1173 1212
1173 399687
1173 51512
1173 80179
1173 29766
1173 51474
1173 11346
1173 4627
1173 2125
1173 9260
1173 2317
1173 10651
1173 4641
1173 23603
1173 4628
1173 7168
1173 1213
1173 8301
1173 54443
1173 2580
1173 1627
1173 7879
1174 51512
1175 1212
1175 11258
1175 6608
1176 24137
1176 56121
1176 10972
1176 23285
1176 11130
1176 9694
1176 23031
1181 5192
1181 79753
1181 6727
1181 1981
1181 23588
1181 114034
1181 55702
1181 56667
1181 22841
1181 116092
1181 1181
1181 54819
1181 80011
1181 79759
1181 148423
1181 27238
1181 4931
1181 10929
1186 90378
1186 9197
1186 7517
1186 23607
1186 4928
1186 5878
1186 10159
1186 3775
1186 55362
1186 51160
1186 3895
1186 55603
1186 10959
1186 51026
1186 10211
1191 23064
1191 57678
1191 9344
1191 55722
1191 9662
1191 93436
1191 57572
1191 1191
1191 5156
1191 7184
1191 9131
1191 8087
1191 2923
1191 114791
1191 27243
1192 23603
1192 54443
1192 9197
1192 4628
1192 8826
1192 11346
1192 5501
1192 55930
1195 3643
1195 3831
1195 8189
1195 80223
1195 5664
1195 55671
1195 23095
1195 9495
1196 387119
1196 23061
1198 29095
1198 7533
1198 25813
1198 4580
1198 3104
1198 7534
1198 94101
1198 6426
1200 55655
1200 8932
1200 55704
1207 58525
1207 54433
1207 6606
1207 10419
1207 6607
1209 8036
1209 79621
1209 55143
1209 84612
1209 151246
1209 3516
1211 8905
1211 9632
1211 57587
1211 23607
1211 1212
1211 23603
1211 11346
1211 2316
1211 4627
1211 10342
1211 80179
1211 1627
1211 57224
1211 51512
1211 399687
1211 10159
1211 54443
1211 9260
1211 5500
1211 10763
1211 7168
1211 2580
1211 6683
1211 9919
1211 23650
1211 7266
1211 22919
1211 4641
1211 8615
1211 56652
1211 8452
1211 29766
1211 8826
1211 60682
1211 8301
1211 91748
1211 4628
1211 25930
1211 51474
1211 10097
1211 170302
1211 1213
1212 2060
1212 5500
1212 8615
1212 4628
1212 80179
1212 60386
1212 29766
1212 8218
1212 1212
1212 9260
1212 23607
1212 91748
1212 27327
1212 9632
1212 9685
1212 23603
1212 8301
1212 55930
1212 170302
1212 51512
1212 51474
1212 222584
1212 399687
1212 22848
1212 1213
1212 4641
1212 54443
1212 10763
1212 1627
1212 9026
1212 6942
1212 8826
1212 4627
1212 8650
1212 9919
1212 11346
1212 2316
1212 6396
1212 22919
1212 51053
1212 85439
1212 4646
1212 65125
1212 57706
1212 5286
1212 7168
1212 1601
1212 10097
1212 2317
1212 60682
1212 9126
1212 55589
1212 115548
1212 2580
1213 5576
1213 57706
1213 9961
1213 5119
1213 5286
1213 115548
1213 8826
1213 9260
1213 57132
1213 10906
1213 7266
1213 84985
1213 80153
1213 2580
1213 55914
1213 10484
1213 2033
1213 1601
1213 54504
1213 55589
1213 1452
1213 4646
1213 10490
1213 6396
1213 102800317
1213 9665
1213 51512
1213 57559
1213 6646
1213 128866
1213 6683
1213 8301
1213 4704
1213 286077
1213 9798
1213 23607
1213 4628
1213 9114
1213 399687
1213 23603
1213 4641
1213 11258
1213 85021
1213 2317
1213 84317
1213 65125
1213 25930
1213 347734
1213 100526737
1213 8711
1213 51651
1213 27327
1213 57498
1213 1213
1213 11187
1213 222584
1213 22903
1213 10427
1213 23112
1213 55802
1213 22919
1213 8650
1213 8766
1213 54443
1213 9919
1213 9026
1213 11346
1213 51474
1213 8452
1213 8502
1213 25977
1213 10188
1213 22848
1213 3308
1213 1454
1213 4627
1213 29766
1213 2040
1213 23644
1213 54477
1213 2060
1213 80179
1213 3092
1213 5500
1213 7168
1213 8218
1213 51382
1213 25813
1213 10432
1213 8615
1213 9632
1213 2316
1213 64784
1213 60682
1213 4952
1213 51162
1213 8470
1213 85439
1213 9931
1213 9230
1213 170302
1213 30844
1213 9213
1213 10024
1213 29966
1213 29924
1213 79869
1213 9685
1213 1627
1213 200186
1213 25778
1213 57224
1213 129531
1213 57509
1213 80007
1213 10617
1278 1312
1278 55602
1278 5868
1278 11130
1282 22920
1282 246184
1287 7818
1287 112936
1287 3959
1287 57082
1287 5163
1287 2103
1287 23046
1289 7278
1289 113457
1289 5771
1289 5518
1289 5770
1289 4088
1289 23291
1289 112714
1289 7052
1289 1459
1290 23291
1290 7052
1294 6622
1294 56675
1294 8021
1294 84501
1294 9212
1294 124602
1294 4792
1303 3397
1312 9610
1312 9156
1312 25994
1312 1312
1312 2247
1312 9712
1312 27068
1314 7283
1314 7517
1314 84445
1314 7126
1314 79980
1314 83892
1314 10134
1314 22818
1314 11316
1314 22820
1314 23352
1314 23385
1314 9276
1314 26958
1314 23138
1314 23094
1314 1314
1314 1315
1314 6272
1314 22908
1314 55973
1314 90488
1315 201627
1315 151648
1315 7283
1315 22908
1315 3996
1315 54442
1315 6942
1315 11190
1315 7534
1315 25842
1327 3718
1327 6607
1327 51026
1327 6606
1327 93380
1327 7283
1329 9218
1329 81555
1329 10959
1329 5878
1340 5436
1340 51479
1340 51341
1340 54972
1340 9218
1340 7520
1340 9131
1340 81555
1340 9559
1340 51092
1340 8089
1340 5878
1345 51474
1345 1398
1345 5862
1345 9218
1353 6607
1353 9532
1353 54442
1353 1445
1353 6606
1353 80817
1368 29766
1368 51026
1368 11346
1368 2317
1368 51474
1368 2580
1368 1627
1368 128866
1368 80179
1368 55177
1368 4627
1368 9260
1368 54443
1368 7879
1368 22919
1368 10159
1368 5501
1368 23603
1368 4628
1368 6683
1368 2316
1368 7168
1373 8905
1373 29095
1373 4085
1373 84790
1373 3309
1373 8607
1373 7517
1373 9532
1373 93436
1373 94101
1373 11224
1373 3959
1373 7283
1373 7266
1374 7283
1374 10075
1374 5531
1374 7879
1374 26092
1374 11091
1374 3775
1374 10013
1382 55610
1386 3993
1386 3725
1387 11016
1387 10847
1387 84833
1387 1975
1387 55723
1387 343099
1387 1778
1387 22903
1387 64965
1387 114799
1387 56946
1387 1387
1390 7257
1390 56852
1397 4641
1398 8777
1398 4926
1398 26148
1398 51642
1398 4659
1398 1398
1398 7994
1398 10095
1398 3007
1398 3008
1398 10165
1398 64423
1399 80153
1399 1656
1399 6654
1399 63916
1399 23644
1399 400360
1399 2889
1399 59286
1399 157285
1399 79834
1399 80742
1399 1793
1399 55802
1399 167227
1399 9894
1399 10957
1399 55364
1399 92344
1399 9019
1399 80005
1399 10131
1399 9665
1399 1399
1407 1407
1407 1453
1407 162427
1407 10492
1407 102800317
1407 9575
1407 3718
1407 5187
1407 9585
1407 121441
1407 1454
1407 96764
1407 5693
1407 8407
1407 10458
1407 4781
1407 4931
1407 2103
1407 54892
1407 7917
1407 83667
1407 79767
1408 8863
1408 286205
1408 102800317
1408 1454
1429 116115
1429 22870
1429 8452
1429 1459
1429 55671
1429 259266
1429 9587
1431 3959
1432 9564
1432 9261
1432 9730
1432 7867
1432 80179
1432 1432
1434 3309
1434 81930
1434 5097
1445 5336
1445 1445
1445 9454
1445 9910
1445 23503
1445 54812
1445 79759
1445 57648
1445 7385
1445 285527
1445 10969
1445 79832
1445 347365
1445 84333
1445 6737
1445 84305
1445 10659
1445 5893
1445 9414
1445 81562
1445 1831
1445 51100
1445 3159
1452 51512
1452 2547
1452 399687
1452 286077
1452 8615
1452 9632
1452 8312
1452 9919
1452 81610
1453 5577
1453 286077
1453 57082
1453 135228
1453 127253
1453 11116
1453 3831
1453 7818
1453 28966
1453 11060
1453 1454
1453 9324
1453 5187
1453 1453
1453 8312
1453 3672
1453 10612
1453 5494
1453 5576
1453 26130
1453 9274
1453 79760
1453 54922
1453 79939
1453 102800317
1453 26093
1454 9851
1454 57708
1454 84254
1454 4163
1454 10612
1454 10458
1454 8615
1454 8312
1454 5187
1454 28966
1454 5108
1454 22994
1454 55722
1454 54442
1454 102800317
1454 56977
1454 1454
1454 26130
1454 5576
1454 9462
1454 729440
1454 286077
1454 8481
1454 123811
1454 8314
1454 51512
1454 197335
1454 152185
1454 3718
1454 3796
1455 10146
1455 6272
1455 9112
1455 64225
1456 51474
1456 11346
1456 23603
1457 10921
1457 1459
1457 6046
1457 8242
1457 57587
1459 10001
1459 10075
1459 1460
1459 7536
1459 8241
1459 23613
1459 55644
1459 80728
1459 57587
1459 7267
1459 1824
1459 9412
1459 9275
1459 253143
1459 54820
1459 5599
1459 1459
1459 6046
1459 91039
1459 11234
1459 1825
1459 54535
1459 3646
1459 23095
1459 84233
1459 4074
1459 8100
1459 10390
1459 23336
1459 9525
1459 50618
1459 51008
1459 9185
1459 9600
1459 56946
1459 23271
1459 51517
1459 9135
1459 84549
1460 8242
1460 124739
1460 6046
1464 84146
1464 2935
1464 23708
1464 51256
1464 6272
1468 54534
1468 65005
1468 65008
1477 81608
1477 10576
1477 51692
1477 10575
1477 10694
1478 8189
1478 81608
1478 2872
1478 51692
1478 23046
1479 8189
1479 51692
1479 81608
1479 4627
1479 10921
1487 7764
1487 1488
1487 23028
1487 1487
1488 5936
1488 64062
1488 4597
1488 23144
1488 57703
1488 1488
1488 7764
1488 4140
1488 80223
1488 55425
1495 57224
1495 8312
1495 3309
1495 2931
1495 7414
1495 23291
1495 7046
1495 22919
1495 1499
1496 54949
1496 127253
1499 23291
1499 57224
1499 6790
1499 2931
1499 22919
1499 139285
1499 8312
1499 1499
1499 3728
1499 79003
1500 9989
1503 8724
1509 9939
1522 127018
1522 10769
1522 151246
1522 200734
1522 3833
1522 55165
1522 4478
1523 7167
1523 10460
1523 5518
1523 26010
1537 51026
1601 2580
1601 11346
1601 22919
1601 10097
1601 29766
1601 51474
1601 8301
1601 4627
1601 2316
1601 9632
1601 80179
1601 399687
1601 4641
1601 5500
1601 54443
1601 4628
1601 2317
1601 8826
1601 1627
1601 51512
1601 7168
1613 2319
1613 8826
1613 4641
1613 80179
1613 11346
1613 11258
1613 55930
1613 399687
1613 4628
1613 2317
1613 3678
1613 51474
1613 4627
1613 2316
1613 4085
1613 7168
1613 5500
1613 23603
1613 23607
1615 10806
1615 3895
1615 1915
1615 5586
1616 6839
1616 5981
1616 23468
1616 7343
1616 23039
1616 11198
1616 10951
1616 4288
1616 8467
1616 100526767
1616 23394
1616 23001
1616 5982
1616 9031
1616 5983
1616 7155
1616 7153
1616 51652
1616 11143
1616 26168
1616 10743
1616 3018
1616 9678
1616 1616
1616 128866
1616 9349
1620 3104
1620 4999
1620 84254
1620 79621
1620 8295
1620 387119
1620 84444
1620 79869
1620 5315
1620 10459
1620 22837
1620 25906
1620 2956
1620 5524
1620 7184
1622 9061
1622 50618
1622 5097
1622 54972
1622 9662
1627 3983
1627 4643
1627 8470
1627 8218
1627 445815
1627 22832
1627 84516
1627 2040
1627 6840
1627 55607
1627 286262
1627 9213
1627 2314
1627 55930
1627 9454
1627 6494
1627 9685
1627 57584
1627 10409
1627 22919
1627 9052
1627 5500
1627 85458
1627 23118
1627 5286
1627 7464
1627 7111
1627 3728
1627 10097
1627 85464
1627 6709
1627 11346
1627 4644
1627 2319
1627 23384
1627 170954
1627 54443
1627 6711
1627 4628
1627 8301
1627 5861
1627 7168
1627 4771
1627 399687
1627 9948
1627 23242
1627 4659
1627 10109
1627 55914
1627 8650
1627 3376
1627 6624
1627 26517
1627 55589
1627 23603
1627 5501
1627 10972
1627 51637
1627 10096
1627 11217
1627 4676
1627 22800
1627 4645
1627 7798
1627 10092
1627 10613
1627 284119
1627 85439
1627 4641
1627 84687
1627 10093
1627 51474
1627 92521
1627 2060
1627 126353
1627 4430
1627 29763
1627 2316
1627 3956
1627 60312
1627 2783
1627 9429
1627 10552
1627 9209
1627 2017
1627 1829
1627 9456
1627 10540
1627 7525
1627 5499
1627 80179
1627 5756
1627 2934
1627 25921
1627 6744
1627 2778
1627 4646
1627 10095
1627 2580
1627 29775
1627 54873
1627 115548
1627 26064
1627 64423
1627 9824
1627 23164
1627 29128
1627 3326
1627 2317
1627 1627
1627 91624
1627 79901
1627 3706
1627 29766
1627 9208
1627 2618
1627 8826
1627 26030
1627 6385
1627 9919
1627 128866
1627 81873
1627 51512
1627 57530
1627 10211
1627 5064
1627 4627
1627 25813
1627 83892
1627 10094
1629 10013
1635 51335
1635 1635
1639 11190
1639 51143
1639 11258
1639 55614
1639 22919
1639 80179
1639 9321
1639 83658
1639 84516
1639 54442
1639 79139
1639 10671
1639 1639
1639 51164
1639 6183
1639 9791
1639 51134
1639 1778
1639 10120
1639 27089
1639 9919
1639 4641
1639 10540
1639 23141
1639 23603
1639 23650
1639 55860
1639 10121
1642 2976
1642 55626
1642 1643
1642 90488
1642 80344
1642 57648
1642 79016
1642 84254
1642 388698
1642 7385
1642 4860
1642 8533
1642 4848
1642 79269
1642 6434
1642 2762
1642 10980
1642 25853
1642 3853
1642 51548
1642 23144
1642 388697
1642 8450
1642 57129
1642 196441
1642 8559
1642 254065
1642 9221
1642 1642
1642 9730
1642 163590
1642 3838
1642 2072
1642 2873
1642 51138
1642 1823
1642 8451
1642 9978
1642 55827
1642 51514
1642 54876
1643 79016
1643 10987
1643 3329
1643 10575
1643 6950
1643 50813
1643 10576
1643 2873
1643 10920
1643 1643
1643 22948
1643 8451
1643 7203
1643 10980
1643 10574
1643 9978
1643 10694
1643 8533
1643 51138
1643 8450
1650 3476
1650 5537
1650 55215
1650 7431
1650 5047
1650 3895
1650 22908
1653 4628
1653 6238
1653 3188
1653 6134
1653 11224
1653 4869
1653 2521
1653 8661
1654 6426
1654 8661
1654 10286
1654 5501
1654 11224
1654 25929
1654 29127
1654 8148
1654 2521
1654 4869
1654 5500
1655 6134
1655 2521
1655 10286
1655 9532
1655 3192
1656 6238
1656 23644
1656 55802
1657 10535
1657 5908
1659 22938
1659 51340
1659 151903
1659 339122
1659 10286
1660 57187
1660 2521
1660 220988
1660 6134
1660 5500
1660 11224
1660 3192
1660 9984
1660 80145
1660 3178
1660 10528
1660 8148
1662 10528
1662 8726
1662 29766
1663 56006
1663 124739
1663 4848
1665 22920
1665 10694
1666 2956
1666 126206
1666 3832
1666 10528
1666 3895
1666 4869
1666 3718
1666 10458
1666 11224
1666 28952
1666 25929
1666 6134
1666 10989
1666 26148
1666 56915
1678 81620
1678 7517
1717 6606
1717 51182
1717 26046
1717 6607
1717 22995
1718 2629
1718 121441
1718 9793
1718 2091
1718 6622
1718 23376
1725 5595
1729 5364
1729 83871
1729 79670
1729 1729
1729 9123
1729 65124
1729 4035
1730 51092
1730 25885
1730 64282
1730 9585
1736 54433
1736 10492
1736 92345
1736 55135
1736 3184
1736 4354
1737 10013
1737 6777
1737 6776
1738 10013
1738 6777
1739 55083
1739 55327
1739 1741
1741 8546
1741 23510
1741 22837
1741 29074
1741 29062
1741 64949
1741 9821
1741 27034
1741 29093
1741 51188
1741 1741
1741 80829
1741 29127
1743 10013
1756 22839
1756 55644
1756 5693
1756 9818
1756 56992
1762 57035
1762 25847
1762 57599
1778 6622
1778 23248
1778 1781
1778 10492
1778 10540
1778 5048
1778 51143
1778 55012
1778 29998
1778 6249
1778 1778
1778 22919
1778 8655
1778 51164
1778 1783
1778 3184
1778 84516
1778 4289
1778 6990
1778 10121
1778 83658
1781 5595
1781 7248
1781 8655
1781 51143
1781 221656
1781 5577
1781 22919
1781 5048
1781 7520
1781 57035
1781 83658
1783 83658
1783 8655
1783 5048
1783 51143
1785 3184
1785 5371
1785 7248
1785 9184
1785 3842
1785 124602
1785 5584
1785 51143
1785 5347
1785 2547
1785 26092
1785 8260
1786 7874
1788 3104
1789 4116
1789 56886
1789 55110
1789 151648
1793 6606
1793 6607
1801 7171
1801 9128
1809 4957
1810 8454
1810 151246
1810 84612
1823 5347
1823 3833
1824 2317
1824 220134
1825 220134
1828 26100
1828 8826
1828 5347
1828 90378
1829 7168
1829 399687
1829 29766
1829 2317
1829 10097
1829 128866
1829 10211
1829 4627
1829 5156
1829 80179
1829 55930
1829 51026
1829 2319
1829 5500
1829 4628
1829 8826
1829 23603
1829 2316
1829 51474
1829 11346
1831 63979
1832 4000
1832 55722
1832 55027
1832 1832
1832 8655
1832 9894
1832 4676
1832 163786
1832 26984
1832 9919
1836 3959
1838 54962
1854 27252
1854 4863
1854 55818
1854 1854
1856 51428
1856 7126
1856 3309
1856 64073
1856 51329
1856 54883
1856 22837
1856 51319
1856 143884
1856 1856
1856 51594
1856 23085
1856 90102
1857 25923
1859 387332
1859 6908
1870 22995
1876 8242
1876 3065
1876 83746
1876 23492
1876 4149
1876 11091
1876 57332
1891 79784
1891 151648
1892 8089
1892 7917
1892 121441
1892 10492
1894 9847
1894 9126
1894 5202
1894 53407
1894 29899
1894 1894
1894 8178
1894 23518
1894 10855
1894 90378
1894 84687
1894 151903
1894 129831
1894 221150
1894 8602
1894 55247
1894 55558
1911 8535
1911 6045
1911 6015
1911 57332
1912 6272
1912 8535
1912 10492
1912 6045
1912 6015
1912 10951
1912 57332
1912 23492
1912 84779
1915 5917
1915 1937
1915 1915
1915 6674
1915 6238
1915 54822
1915 7407
1915 4141
1915 51520
1915 1933
1915 7922
1915 11160
1915 11331
1915 84790
1915 9255
1915 1936
1915 51699
1915 55068
1915 2580
1915 6840
1915 3895
1915 51162
1915 7265
1915 2058
1915 8924
1915 27241
1915 2972
1915 3376
1915 6646
1915 7155
1915 9662
1915 5245
1933 6238
1933 3895
1936 6238
1936 51474
1936 5586
1936 3895
1936 11346
1936 9197
1936 54443
1936 23603
1937 3895
1937 5586
1937 6238
1937 128866
1937 84501
1937 9197
1937 9219
1937 9585
1937 5393
1937 2064
1938 7203
1958 196528
1958 3726
1958 5708
1958 10001
1958 1958
1958 2355
1958 55023
1958 3727
1958 22826
1958 10940
1958 4113
1964 6238
1964 11224
1964 4869
1964 6134
1964 8661
1965 6238
1965 11224
1967 4172
1967 6238
1967 196441
1967 10528
1967 10492
1967 11224
1967 6272
1967 6134
1967 3192
1967 54557
1968 9532
1968 7266
1968 6238
1968 10528
1968 10808
1969 56916
1969 7541
1969 85377
1969 60488
1969 2177
1969 27333
1969 10067
1969 7046
1969 10614
1969 6747
1969 51079
1969 9525
1969 1969
1973 8661
1973 25998
1973 3646
1975 54821
1975 5728
1975 10972
1975 58525
1975 23170
1975 8260
1975 4088
1981 9344
1982 8668
1982 8661
1982 3646
1982 4869
1982 3309
1984 29127
1984 9126
1984 79137
1984 51363
1984 121441
1984 6647
1993 1994
1994 80208
1994 55604
1994 1994
1994 6625
1994 51264
1994 23358
1994 5976
1994 145508
1994 3178
2005 3833
2009 91754
2010 2664
2010 4085
2010 3895
2010 3185
2010 55362
2010 154141
2011 23255
2011 9267
2011 79033
2011 8411
2011 23122
2011 10193
2011 2011
2011 10929
2011 197257
2011 9231
2011 8574
2011 140710
2011 51535
2017 23603
2017 2317
2017 5500
2017 4628
2017 22916
2017 55930
2017 161424
2017 4292
2017 10492
2017 4627
2017 2319
2017 4641
2017 3801
2017 8826
2017 399687
2017 11346
2017 80179
2017 2316
2017 10097
2023 57621
2023 10159
2027 22995
2033 10370
2033 23242
2033 2033
2036 54442
2036 7168
2036 6046
2037 4627
2037 8439
2037 5080
2037 89953
2040 7112
2040 51474
2040 5770
2040 5862
2040 80179
2040 9218
2040 23607
2040 10959
2040 26127
2040 6683
2040 7879
2040 55177
2040 10211
2040 51026
2040 5878
2040 60682
2040 4627
2040 9532
2040 128866
2050 6500
2050 79149
2050 50855
2058 3895
2058 3726
2058 10806
2058 5586
2060 2317
2060 4627
2060 11346
2060 7168
2060 51474
2060 8301
2060 5500
2060 4628
2060 22919
2060 4641
2060 9260
2060 2580
2060 51512
2060 10211
2060 2316
2060 9632
2060 80179
2060 54443
2060 8826
2064 84172
2064 7037
2064 9791
2064 6836
2064 2064
2064 55609
2064 90441
2064 55704
2064 26092
2064 10855
2064 5091
2064 9217
2064 3842
2068 404672
2071 23708
2071 404672
2071 6238
2071 11224
2071 6731
2071 2935
2072 64837
2072 80198
2073 10403
2073 26128
2073 10128
2073 404672
2073 22974
2073 96764
2074 10528
2074 54737
2074 6731
2074 9112
2074 6134
2074 11224
2074 3065
2074 80218
2074 8661
2074 3192
2077 54557
2077 92106
2077 9919
2077 7520
2091 3301
2091 51602
2091 6238
2091 2317
2091 4869
2091 8161
2091 2091
2091 8290
2091 8358
2091 8354
2091 8350
2091 6134
2091 6175
2091 6606
2091 54984
2091 3192
2091 8355
2091 8697
2091 8351
2091 28231
2091 3428
2091 8208
2091 6607
2091 83732
2091 10528
2091 6232
2091 3159
2091 440093
2091 134353
2091 8356
2091 10419
2091 8352
2091 79084
2091 8968
2091 51116
2091 10963
2091 8357
2091 3070
2091 10920
2091 9136
2091 8353
2101 2103
2103 22985
2103 8976
2103 84458
2103 4594
2103 23411
2103 25945
2103 26091
2103 9730
2103 6867
2103 27332
2103 2103
2103 203228
2103 4619
2107 3837
2107 10198
2107 25929
2107 54557
2107 7917
2107 23708
2107 2935
2107 11116
2107 51175
2108 3184
2108 54557
2108 96764
2108 54512
2108 6611
2109 10128
2109 51026
2109 9793
2109 10159
2109 25923
2114 203286
2114 9328
2114 55364
2114 9150
2114 64928
2114 64326
2114 2114
2120 112936
2120 7874
2125 26046
2125 3710
2125 375056
2125 92399
2125 2125
2125 56259
2125 360023
2125 10286
2125 4651
2125 55159
2125 79659
2125 5493
2125 7257
2125 8502
2125 6744
2125 55858
2125 10625
2125 5609
2130 79873
2130 151246
2130 59349
2130 23130
2130 9862
2130 3852
2130 2130
2131 11004
2135 51026
2146 8539
2146 100170841
2146 25873
2146 79968
2146 201161
2146 8602
2146 9978
2146 5252
2146 4288
2146 54874
2146 51069
2146 50618
2146 23512
2146 10951
2146 10919
2146 55536
2146 11339
2146 80346
2146 4735
2146 10075
2146 6629
2146 2146
2146 5931
2146 5928
2146 54919
2146 54520
2146 26148
2146 134218
2146 6745
2146 79760
2146 3720
2146 8726
2146 121536
2146 2195
2146 23609
2177 9694
2177 23421
2177 7917
2177 116840
2177 8690
2177 8089
2177 3184
2177 6500
2177 94005
2181 11186
2181 9585
2181 220134
2181 2182
2181 51608
2181 7905
2181 3832
2181 81789
2182 3184
2182 9619
2182 6510
2182 9695
2182 64960
2182 2182
2182 93643
2182 2972
2186 26517
2186 51143
2186 3993
2186 8243
2186 3726
2186 124944
2187 55120
2187 80233
2189 56992
2189 55610
2189 84148
2189 23095
2193 7517
2194 7283
2194 3309
2194 9532
2194 7266
2194 3832
2195 8452
2195 8508
2195 84501
2195 3688
2230 3091
2230 5052
2230 23131
2230 51474
2230 246184
2235 5518
2235 5516
2235 5515
2237 129285
2237 7469
2237 2237
2237 54480
2237 26046
2237 29896
2237 10128
2237 5111
2241 51474
2243 51592
2245 2245
2245 6809
2245 29074
2245 79778
2245 2677
2245 6891
2245 25896
2245 57488
2245 54620
2245 9600
2260 2260
2260 10988
2260 57594
2260 3069
2266 5315
2274 4848
2274 23019
2280 10452
2280 7278
2280 92345
2280 113457
2280 112714
2289 10959
2289 7517
2289 26277
2289 4149
2296 5518
2296 5520
2303 5520
2303 5518
2305 8454
2305 85456
2305 7283
2305 55143
2305 4751
2305 4085
2305 151648
2305 7013
2305 221749
2305 81930
2305 84612
2305 79621
2305 8036
2305 10009
2314 4627
2314 10763
2314 22919
2314 8826
2314 2316
2314 6430
2314 51474
2314 11346
2314 4628
2314 57587
2314 7283
2314 55930
2314 29766
2314 5500
2314 2314
2314 399687
2314 10211
2314 80179
2314 9208
2314 7168
2314 2319
2314 5501
2314 4641
2314 54443
2314 23603
2316 85464
2316 6709
2316 80179
2316 26136
2316 6840
2316 11346
2316 6711
2316 445815
2316 29766
2316 90102
2316 4751
2316 51474
2316 5500
2316 7169
2316 29127
2316 4643
2316 55970
2316 10095
2316 4659
2316 23022
2316 26064
2316 57175
2316 23242
2316 2317
2316 4430
2316 3728
2316 84168
2316 6744
2316 91624
2316 4629
2316 23164
2316 9685
2316 3678
2316 11217
2316 5501
2316 6712
2316 7798
2316 2778
2316 126353
2316 57584
2316 7464
2316 6396
2316 2770
2316 10094
2316 23603
2316 7168
2316 3983
2316 4627
2316 3326
2316 6281
2316 81873
2316 85458
2316 9824
2316 128866
2316 170954
2316 54443
2316 10211
2316 9260
2316 4646
2316 60312
2316 10093
2316 57482
2316 79901
2316 2783
2316 10097
2316 4641
2316 5756
2316 84687
2316 2319
2316 10801
2316 9948
2316 3148
2316 5499
2316 2934
2316 22832
2316 55930
2316 26137
2316 83892
2316 7111
2316 6675
2316 22919
2316 6624
2316 286262
2316 3710
2316 64423
2316 7171
2316 8470
2316 55589
2316 10409
2316 5339
2316 5562
2316 5064
2316 85439
2316 10096
2316 2316
2316 8826
2316 26030
2316 399687
2316 5286
2316 4644
2316 4628
2316 92521
2317 51552
2317 5881
2317 10092
2317 81873
2317 5339
2317 399687
2317 4067
2317 10211
2317 5906
2317 57826
2317 5878
2317 7525
2317 79026
2317 60312
2317 5861
2317 11217
2317 3983
2317 92521
2317 5898
2317 3845
2317 286262
2317 11346
2317 6711
2317 3728
2317 5908
2317 55589
2317 64423
2317 7111
2317 57584
2317 6709
2317 2319
2317 7879
2317 7464
2317 5297
2317 8826
2317 8650
2317 23421
2317 3956
2317 51474
2317 26063
2317 25921
2317 84926
2317 10160
2317 4430
2317 55930
2317 115548
2317 23603
2317 57498
2317 6840
2317 5501
2317 135228
2317 8470
2317 4641
2317 5064
2317 22800
2317 8496
2317 2534
2317 54443
2317 26064
2317 80179
2317 91624
2317 79901
2317 10409
2317 5500
2317 10146
2317 65062
2317 126353
2317 5879
2317 23242
2317 5576
2317 4627
2317 2317
2317 4644
2317 5899
2317 6237
2317 6645
2317 55327
2317 7798
2317 29763
2317 170954
2317 8773
2317 445815
2319 51026
2319 55320
2319 65062
2319 50804
2319 11346
2319 10211
2319 92521
2319 10159
2319 26037
2319 3983
2319 10160
2319 5878
2319 284119
2319 6683
2319 2319
2319 7798
2319 4731
2319 23607
2319 51474
2319 9209
2319 51160
2319 29766
2319 23064
2319 25921
2319 10342
2319 23242
2319 57530
2319 4628
2319 5862
2319 81873
2319 2778
2319 5756
2319 128866
2319 91624
2319 64423
2319 29763
2319 4478
2319 10409
2319 55362
2319 7879
2319 85458
2319 112464
2319 7251
2319 79901
2319 9218
2319 9824
2319 80179
2319 286262
2319 5770
2319 9525
2319 11217
2319 57498
2319 10959
2319 23603
2319 93380
2319 445815
2319 9052
2319 55177
2319 25930
2319 7111
2319 6709
2319 6840
2319 84687
2319 4008
2319 7169
2319 126353
2319 6711
2319 23094
2319 60312
2319 22841
2319 54557
2332 9774
2332 6622
2332 440145
2332 7283
2332 4580
2332 6134
2332 9532
2332 9984
2332 3925
2332 26093
2332 3799
2332 9733
2332 7329
2332 55236
2332 2629
2332 201627
2335 8189
2335 3091
2335 9646
2353 54874
2353 3727
2353 3726
2353 64326
2353 2353
2353 3725
2353 3295
2353 9440
2353 84916
2355 3726
2355 84661
2355 9045
2355 64326
2355 3725
2355 2355
2355 6144
2355 3925
2355 10025
2355 9400
2355 3727
2355 11016
2355 134353
2355 6156
2355 6683
2355 64745
2475 10492
2475 259266
2475 3726
2475 8089
2475 3688
2475 7917
2475 9793
2475 124602
2475 64601
2475 7786
2475 7741
2475 3993
2475 3184
2475 162466
2475 54557
2475 92345
2491 64946
2491 79172
2491 79682
2491 23421
2491 55166
2491 64105
2491 2491
2491 79019
2521 284695
2521 220988
2521 9582
2521 10180
2521 25940
2521 3189
2521 79811
2521 56252
2521 10657
2521 51199
2521 10432
2521 27332
2521 494115
2521 5547
2521 10236
2521 3178
2521 10521
2521 100526737
2521 8148
2521 26995
2521 3191
2521 5499
2521 11100
2521 27316
2521 3835
2521 9667
2521 6294
2521 389677
2521 2521
2521 55614
2521 3190
2521 3609
2521 4898
2521 4670
2521 10949
2521 51535
2521 9694
2521 8711
2521 5935
2521 3708
2521 57727
2521 8653
2521 9987
2521 3181
2531 54821
2534 57169
2534 23603
2534 54972
2534 4627
2534 6647
2534 5395
2534 55644
2534 399687
2534 4580
2534 54443
2534 3984
2534 7257
2534 22919
2539 9646
2539 22938
2547 286257
2547 284001
2547 84629
2547 7014
2547 7486
2547 2547
2547 23243
2547 7520
2547 25913
2547 3981
2547 26277
2547 7013
2547 7518
2547 54386
2547 5591
2547 9532
2553 6612
2553 2950
2553 8454
2553 51092
2553 8036
2580 10116
2580 126353
2580 8711
2580 79869
2580 4641
2580 84875
2580 3092
2580 8650
2580 57559
2580 5686
2580 26227
2580 6709
2580 10188
2580 85439
2580 8301
2580 26098
2580 5261
2580 222584
2580 57706
2580 60312
2580 22832
2580 64397
2580 55589
2580 51474
2580 6667
2580 83448
2580 100526737
2580 9632
2580 286077
2580 57498
2580 10432
2580 2804
2580 55558
2580 64423
2580 65125
2580 22995
2580 9213
2580 5518
2580 8615
2580 9026
2580 29082
2580 9685
2580 11346
2580 22848
2580 5048
2580 5286
2580 9919
2580 4646
2580 6396
2580 8218
2580 11127
2580 2580
2580 139741
2580 51512
2589 7046
2590 5770
2590 8036
2590 3688
2590 5878
2590 9061
2590 9179
2590 11154
2590 93380
2590 8615
2590 7905
2590 8438
2590 51182
2590 79003
2590 26092
2595 26127
2595 8243
2597 57082
2597 2597
2597 112950
2597 10749
2597 375248
2597 57730
2618 5478
2618 4686
2618 80179
2618 10763
2618 7266
2618 9532
2618 4627
2618 25923
2629 10525
2629 10207
2629 55785
2629 6197
2629 7184
2629 3329
2629 2629
2629 10771
2629 55272
2629 56704
2629 10694
2629 80829
2629 23517
2629 11285
2629 7203
2629 55596
2629 10067
2629 8940
2629 55589
2629 56254
2631 5584
2631 2631
2631 8508
2631 83443
2631 3329
2632 54442
2632 9218
2632 4007
2632 22920
2632 54093
2632 4946
2638 5520
2639 151903
2639 84790
2648 9968
2648 4109
2648 112869
2664 144108
2664 5869
2664 7879
2664 5878
2664 10155
2664 8939
2664 51552
2664 10890
2664 29803
2664 10908
2664 201475
2664 5867
2664 4218
2664 83871
2664 2664
2664 5870
2664 11031
2664 23016
2664 25940
2664 5872
2664 9367
2664 79659
2664 11021
2664 5861
2664 55726
2665 4088
2665 5878
2665 221150
2677 4256
2677 7283
2677 29882
2677 6606
2677 9587
2677 6607
2677 54386
2677 55603
2677 8881
2677 8905
2677 23385
2683 116541
2683 7597
2683 51649
2683 23140
2683 22839
2683 84458
2683 10237
2683 65056
2683 3069
2683 84875
2683 200734
2683 2683
2706 84168
2706 56667
2706 22841
2706 10207
2706 29763
2706 7037
2706 8724
2706 2706
2706 57007
2706 63967
2706 79939
2706 54407
2706 5708
2706 9780
2720 4074
2720 10159
2720 9218
2733 57122
2733 7329
2733 3837
2733 81929
2733 5903
2733 4928
2733 9972
2734 55159
2734 197259
2746 7283
2746 84861
2746 6606
2746 50855
2746 6607
2746 5518
2746 64689
2747 50855
2747 84861
2747 7283
2747 64689
2747 6606
2747 5518
2747 6607
2762 3796
2762 220134
2762 4088
2762 8036
2762 28952
2762 5878
2762 80351
2762 8658
2767 55362
2767 7168
2767 23603
2770 80179
2770 4627
2770 7168
2770 11258
2770 4628
2770 51474
2771 4628
2771 55327
2771 4627
2771 11346
2771 22919
2771 9260
2771 7168
2773 51512
2773 4628
2773 11346
2773 4627
2773 128866
2775 29766
2776 4628
2778 91748
2778 51474
2778 23603
2778 57187
2778 8243
2778 55177
2778 11346
2778 4149
2782 22948
2782 10574
2782 9260
2782 11346
2782 7203
2782 2782
2782 5201
2782 55970
2782 10576
2782 6950
2782 3329
2782 10694
2782 4628
2782 5082
2782 10575
2782 54442
2783 4628
2783 80179
2783 29766
2783 7879
2783 54442
2783 7168
2783 11346
2783 10575
2783 23376
2783 8615
2783 7203
2783 10576
2783 4627
2799 5562
2799 84612
2799 4478
2799 3796
2799 22995
2799 11116
2800 8148
2800 7917
2800 25942
2800 26277
2800 79876
2800 5111
2801 51512
2801 64689
2801 54972
2801 9632
2801 8321
2801 8735
2801 51026
2801 8615
2801 10763
2801 9919
2802 8615
2802 5576
2802 5567
2802 50618
2802 8452
2802 10492
2802 7257
2802 116840
2802 6272
2802 79682
2802 79137
2803 25929
2803 81556
2803 3184
2803 22938
2803 83715
2803 55110
2803 58525
2803 55593
2803 7428
2803 51340
2803 4116
2803 55362
2804 9662
2804 8655
2804 54520
2804 10959
2810 8924
2810 10746
2817 4085
2817 10951
2817 5584
2872 10131
2872 79670
2872 9277
2872 83692
2872 11060
2872 8189
2872 8570
2872 148022
2872 92399
2872 79830
2872 2872
2872 10658
2872 7414
2872 9958
2872 11051
2872 4282
2872 5936
2872 55558
2872 9221
2872 79365
2872 22841
2872 253260
2872 57143
2872 7917
2872 11336
2872 55559
2872 64062
2873 8451
2873 8454
2873 8450
2873 122769
2873 50813
2873 8452
2873 51514
2875 5898
2875 163786
2889 26010
2891 91039
2891 2891
2891 9883
2891 11319
2891 64061
2891 8514
2891 10907
2891 51605
2891 4731
2908 51175
2908 64781
2908 54443
2908 154141
2923 10159
2923 4751
2923 10972
2923 5878
2923 84078
2923 7046
2923 3688
2923 3643
2931 23195
2931 2931
2931 8312
2931 55703
2931 10023
2932 54566
2932 10023
2932 5573
2932 79873
2932 22841
2932 28231
2932 4731
2932 55536
2932 10793
2932 9185
2932 7020
2932 6877
2932 10849
2932 8312
2932 4552
2932 2932
2932 51559
2932 353088
2932 9019
2932 81858
2932 5567
2932 54880
2932 23174
2932 10444
2932 64062
2932 171024
2934 11258
2934 9984
2934 399687
2934 7171
2934 10211
2934 51474
2934 25813
2934 10972
2934 4628
2934 4627
2934 5500
2934 80179
2934 29766
2934 22974
2934 4641
2934 10097
2934 4085
2934 11346
2934 8826
2934 23603
2934 7168
2934 23607
2935 129831
2935 64427
2935 57619
2935 79080
2935 4913
2935 3159
2935 51280
2935 10848
2935 51264
2935 60678
2935 84164
2935 23394
2935 55501
2935 79718
2935 8761
2935 2935
2935 54663
2935 51637
2935 55558
2935 27107
2935 9567
2935 5204
2935 26986
2935 56902
2935 51493
2935 23708
2935 5033
2935 4863
2935 9689
2935 8668
2935 150274
2935 23185
2935 254042
2950 9849
2950 10907
2950 2950
2950 100526760
2950 27316
2950 63893
2956 2956
2956 3020
2956 57680
2956 9853
2956 8574
2956 5111
2956 8668
2956 57179
2956 10038
2956 6809
2956 3021
2956 4436
2959 5436
2959 56478
2959 57680
2959 5432
2959 2963
2959 5435
2959 246721
2959 5431
2959 548644
2959 5439
2959 8266
2959 2959
2959 5430
2959 51755
2959 6134
2959 5438
2959 9150
2959 2962
2959 23167
2960 2961
2961 2961
2961 22794
2961 23191
2961 4137
2961 5518
2961 6830
2961 10163
2961 57224
2961 10006
2961 5529
2961 6695
2962 26100
2962 11258
2962 8563
2962 11004
2962 5436
2962 3178
2962 5435
2962 4641
2963 7917
2963 3726
2963 5435
2963 5436
2965 404672
2966 404672
2967 11224
2967 404672
2968 11224
2968 404672
2969 112714
2969 113457
2969 55823
2969 7278
2969 51474
2969 9700
2972 55610
2972 387332
2972 55718
2972 26086
2972 5878
2972 101060521
2972 7411
2972 6942
2972 6908
2975 22870
2975 124602
2975 9330
2975 9532
2975 4928
2975 5435
2975 6418
2975 9329
2975 2976
2976 23394
2976 9329
2976 29899
2976 9330
2976 2976
2976 6853
2976 6790
2976 4155
2976 115106
2976 64393
2976 3895
2976 9328
2976 64282
2976 80155
2976 6881
2976 7750
2976 6158
2976 11224
2976 6134
2976 57181
2976 128061
2976 5047
3006 4869
3007 84779
3007 4869
3008 26148
3008 84779
3008 4869
3009 4869
3009 8661
3009 3895
3009 114548
3009 9777
3009 6134
3009 57332
3009 3192
3014 115752
3014 6731
3015 9777
3015 4869
3015 10951
3015 8451
3017 4869
3017 7112
3020 84131
3020 9793
3020 55735
3020 3959
3020 51426
3020 57599
3020 113130
3020 57224
3020 3832
3020 5156
3020 5878
3020 3065
3020 4627
3020 8535
3020 9179
3020 84254
3021 57224
3021 8535
3021 3065
3021 9179
3021 3832
3021 57599
3021 113130
3021 5878
3021 5156
3021 84131
3021 51426
3021 4627
3021 84254
3021 9793
3021 3959
3021 55735
3028 11224
3028 8661
3028 10528
3028 84779
3028 6731
3030 6731
3030 4609
3030 10951
3030 54442
3030 92345
3032 5576
3032 92345
3032 6606
3032 4609
3032 10763
3032 6607
3032 3842
3032 3837
3032 4256
3039 10492
3040 10492
3046 51160
3052 63875
3052 727957
3052 3052
3052 64784
3054 22995
3054 84148
3054 54737
3054 8314
3054 30827
3064 9531
3064 4074
3064 11186
3064 10075
3064 5595
3064 23515
3064 4478
3064 55108
3064 3996
3064 81930
3064 4088
3064 9493
3064 246184
3064 9693
3065 84159
3065 3066
3065 8352
3065 23199
3065 8360
3065 7203
3065 8370
3065 8356
3065 8364
3065 10919
3065 23309
3065 121504
3065 9203
3065 8476
3065 9221
3065 22948
3065 9425
3065 57504
3065 51317
3065 79813
3065 5926
3065 205327
3065 8359
3065 55734
3065 23613
3065 64426
3065 3065
3065 8363
3065 9640
3065 57621
3065 4609
3065 7750
3065 8353
3065 57597
3065 8367
3065 54828
3065 23028
3065 8357
3065 54822
3065 84263
3065 23269
3065 9219
3065 5192
3065 6950
3065 6942
3065 8968
3065 57708
3065 9678
3065 10575
3065 23394
3065 57649
3065 10363
3065 11176
3065 7764
3065 26517
3065 4149
3065 57798
3065 57592
3065 51429
3065 116092
3065 8362
3065 23186
3065 3843
3065 8099
3065 8350
3065 7227
3065 8366
3065 22906
3065 8354
3065 8294
3065 8726
3065 27351
3065 10038
3065 8358
3065 3621
3065 56946
3065 83746
3065 124930
3065 23239
3065 51742
3065 55758
3065 23016
3065 10576
3065 5931
3065 10362
3065 8932
3065 5928
3065 53615
3065 8819
3065 101243544
3065 5290
3065 10793
3065 5927
3065 55809
3065 6239
3065 6015
3065 54815
3065 57459
3065 81669
3065 25855
3065 3329
3065 25839
3065 10574
3065 8361
3065 23060
3065 91748
3065 8351
3065 84629
3065 84164
3065 114825
3065 8355
3065 3840
3065 6734
3065 57678
3065 8365
3065 84312
3065 554313
3065 58516
3065 221937
3065 440093
3065 6595
3065 10928
3065 8368
3065 9112
3065 9829
3065 79595
3065 25942
3065 10694
3066 58525
3066 57798
3066 57649
3066 10363
3066 58516
3066 8819
3066 9219
3066 83746
3066 6134
3066 8932
3066 4354
3066 10951
3066 9112
3066 91748
3066 7203
3066 23613
3069 55143
3069 4292
3069 3832
3069 80223
3070 9218
3070 9694
3070 3309
3070 8535
3070 5515
3070 8243
3070 121441
3073 7917
3073 51646
3073 10492
3073 3184
3073 113457
3073 7278
3073 54557
3073 22909
3073 112714
3074 96764
3074 112714
3074 124602
3074 113457
3074 79677
3074 7257
3074 8021
3074 7278
3074 6647
3075 64601
3091 65065
3091 8554
3091 127428
3091 7428
3091 54477
3091 9857
3091 3091
3091 256586
3091 9849
3091 80318
3091 55075
3091 10763
3091 57486
3091 84294
3091 125988
3091 11043
3091 7265
3092 51512
3092 4627
3093 22827
3093 5514
3093 7317
3093 8266
3093 3093
3093 51230
3093 50626
3093 5859
3093 23244
3093 10806
3093 57674
3093 10499
3093 83855
3096 79621
3096 128239
3096 51652
3096 6647
3096 51363
3096 5868
3096 55602
3096 100526767
3096 6777
3096 84078
3096 3491
3099 3320
3099 56852
3099 26092
3104 3104
3104 9775
3104 8683
3104 8874
3104 65056
3104 29803
3104 84376
3104 7597
3104 8697
3104 55968
3104 55749
3104 9810
3104 23078
3104 7087
3104 6885
3104 9513
3104 80011
3104 9419
3104 26097
3104 9590
3104 23244
3104 10257
3104 100861437
3104 6891
3146 56675
3146 9131
3148 23603
3148 57587
3148 10972
3148 399687
3148 11258
3148 11346
3148 4627
3148 4641
3150 4624
3150 5163
3159 23708
3159 79149
3159 3833
3159 6731
3159 9179
3159 9694
3159 29127
3161 81610
3161 55362
3161 8655
3176 7168
3178 221092
3178 10147
3178 3181
3178 10492
3178 3726
3178 22913
3178 3178
3178 8446
3178 3192
3178 220988
3178 9919
3178 284695
3178 10949
3178 3183
3178 84612
3178 3184
3178 5935
3178 11130
3178 9987
3178 100526737
3178 10657
3178 23196
3178 9667
3178 10236
3178 3187
3178 4670
3178 9582
3178 3190
3178 27316
3178 3608
3178 389677
3178 6294
3178 57727
3178 10180
3178 286205
3178 3182
3178 8711
3178 3609
3178 3189
3178 3191
3178 8148
3178 54512
3178 56252
3178 10432
3178 27332
3178 65065
3178 8939
3181 7517
3181 5500
3181 3726
3181 93380
3181 9694
3181 6731
3181 3192
3181 8148
3181 6426
3181 5501
3181 3184
3181 3188
3181 23291
3181 220988
3181 11224
3182 3184
3182 10492
3182 151648
3182 9232
3182 3192
3182 9694
3182 220988
3183 3184
3183 54520
3183 55165
3183 3192
3183 220988
3183 114548
3183 8148
3183 146705
3184 84033
3184 5494
3184 81846
3184 23408
3184 4216
3184 6894
3184 5082
3184 22907
3184 51510
3184 10284
3184 10196
3184 50804
3184 5936
3184 343069
3184 145482
3184 8887
3184 10381
3184 9700
3184 23392
3184 9743
3184 170954
3184 10492
3184 4810
3184 54887
3184 3190
3184 23405
3184 10347
3184 57223
3184 729288
3184 29941
3184 9885
3184 4619
3184 5979
3184 3691
3184 3310
3184 55027
3184 23196
3184 9939
3184 6936
3184 10465
3184 22862
3184 6431
3184 65056
3184 8939
3184 23358
3184 81572
3184 8291
3184 84219
3184 25896
3184 54984
3184 83660
3184 9569
3184 7917
3184 3692
3184 22796
3184 3295
3184 3192
3184 7094
3184 6675
3184 3188
3184 50640
3184 10772
3184 8237
3184 3184
3184 114787
3184 9847
3184 23588
3184 57335
3184 54922
3184 22880
3184 83855
3184 7132
3184 317781
3184 5364
3184 4904
3184 8829
3184 128308
3185 23196
3185 54927
3185 9919
3185 23543
3185 3185
3185 9093
3185 23185
3185 55210
3185 9320
3185 9053
3185 3188
3185 10432
3185 23435
3185 4007
3185 29941
3185 57332
3185 203068
3185 54499
3185 134353
3185 4670
3185 4001
3185 8402
3185 3187
3185 5250
3185 10919
3185 51441
3185 100526737
3185 10514
3187 10403
3188 23435
3188 84309
3188 3190
3188 221092
3188 220988
3188 10949
3188 23196
3188 23623
3188 8985
3188 5352
3188 27316
3188 84549
3188 26122
3188 9582
3188 3188
3188 10492
3188 5351
3188 4670
3188 57688
3188 8711
3188 389677
3188 10922
3188 57643
3188 3189
3188 79832
3188 5831
3188 29941
3188 5547
3188 4343
3189 5501
3189 92106
3189 9919
3189 5500
3189 220988
3189 8148
3189 6426
3189 10270
3190 9919
3190 8148
3191 3192
3191 8668
3192 10940
3192 23196
3192 10492
3192 6210
3192 8467
3192 6138
3192 26589
3192 57099
3192 8661
3192 9188
3192 79697
3192 55133
3192 10360
3192 79080
3192 6134
3192 4931
3192 26995
3192 51154
3192 6218
3192 3609
3192 23133
3192 6130
3192 6124
3192 117143
3192 6202
3192 6146
3192 10949
3192 9933
3192 26574
3192 6128
3192 65065
3192 6206
3192 6838
3192 6142
3192 6133
3192 11103
3192 23291
3192 51191
3192 6154
3192 55720
3192 4736
3192 64965
3192 6235
3192 54534
3192 339230
3192 57062
3192 6189
3192 55299
3192 29889
3192 84864
3192 57602
3192 5983
3192 6191
3192 23076
3192 6229
3192 63931
3192 54914
3192 23173
3192 51493
3192 80742
3192 9678
3192 6122
3192 6158
3192 6137
3192 55781
3192 7153
3192 28974
3192 64794
3192 8340
3192 6173
3192 51650
3192 79039
3192 6125
3192 6201
3192 6147
3192 64897
3192 23367
3192 9349
3192 26354
3192 9700
3192 8761
3192 6129
3192 54954
3192 6205
3192 6143
3192 6232
3192 10885
3192 56902
3192 6157
3192 7343
3192 6209
3192 26155
3192 7818
3192 22803
3192 51388
3192 29128
3192 10557
3192 3192
3192 23223
3192 64960
3192 11224
3192 23107
3192 25871
3192 23029
3192 90378
3192 5982
3192 83608
3192 55131
3192 10236
3192 27044
3192 6194
3192 55646
3192 56919
3192 6144
3192 60678
3192 4869
3192 10189
3192 51202
3192 54676
3192 9652
3192 57215
3192 64978
3192 55602
3192 6132
3192 50809
3192 9031
3192 51602
3192 51077
3192 65244
3192 55922
3192 54552
3192 81627
3192 23521
3192 55226
3192 54505
3192 84656
3192 3295
3192 27067
3192 55038
3192 3921
3192 6156
3192 6227
3192 22984
3192 6208
3192 10643
3192 10528
3192 5985
3192 8971
3192 90441
3192 6187
3192 26156
3192 6152
3192 6223
3192 4839
3192 26135
3192 51018
3192 8890
3192 5981
3192 65083
3192 6193
3192 3646
3192 7311
3192 9733
3192 3508
3192 6139
3192 201161
3192 138716
3192 51116
3192 64432
3192 64318
3192 65993
3192 6161
3192 6135
3192 6217
3192 10969
3192 3608
3192 57109
3192 29941
3192 64848
3192 80198
3192 23560
3192 27292
3192 65095
3192 22907
3192 6203
3192 84294
3192 6238
3192 51637
3192 26233
3192 6731
3192 6175
3192 54512
3192 56257
3192 8886
3192 79009
3192 10607
3192 6207
3192 6141
3192 55661
3192 10153
3192 56647
3192 60488
3192 100528030
3192 5394
3192 146956
3192 6230
3192 26010
3192 3428
3192 10514
3192 6155
3192 84946
3192 117246
3192 10642
3192 9987
3192 5984
3192 57332
3192 6188
3192 11198
3192 6222
3192 51575
3192 134430
3192 51096
3192 6204
3192 51264
3192 25873
3240 5393
3240 6272
3250 6272
3250 5393
3263 26046
3267 4354
3276 9774
3276 3298
3276 6426
3276 10921
3276 25793
3276 9984
3295 6272
3295 29127
3295 10651
3295 121441
3297 3297
3297 4729
3297 81555
3297 56704
3297 55971
3297 3298
3297 8735
3297 8321
3297 22938
3297 9821
3297 8481
3297 5892
3297 84256
3297 54487
3298 8563
3298 55558
3298 7114
3298 4686
3298 5546
3298 6432
3298 79882
3298 10111
3298 54726
3298 26097
3298 10207
3298 57169
3298 10455
3298 84033
3298 10179
3298 23141
3298 3298
3301 10013
3301 112714
3301 7517
3301 7278
3301 113457
3301 84790
3305 9532
3305 6622
3305 51164
3305 3833
3305 22974
3306 9495
3306 7266
3306 9532
3308 154141
3308 9733
3309 55722
3309 23636
3309 29104
3309 23022
3309 8266
3309 23644
3309 9612
3309 23197
3309 54556
3309 3925
3309 4735
3309 90417
3309 9793
3309 10808
3309 55602
3309 151011
3309 5048
3309 64784
3309 27069
3309 10906
3309 3312
3309 11080
3309 146705
3309 51735
3309 10273
3309 10963
3309 5705
3309 10525
3309 90488
3309 284217
3309 55324
3309 56893
3309 57510
3309 9532
3309 9810
3309 5139
3309 23157
3309 22824
3309 7917
3309 26517
3309 22848
3309 7184
3309 8407
3309 3337
3309 63982
3309 3309
3309 79026
3309 7597
3309 10801
3309 5591
3310 51092
3310 54557
3312 7266
3312 9532
3312 9531
3313 8450
3313 5532
3313 54949
3315 84790
3315 6801
3315 93436
3315 54442
3315 9531
3320 7283
3320 7407
3320 5536
3320 22837
3320 10763
3320 23411
3320 8899
3320 55664
3320 79830
3320 9532
3320 7265
3320 3326
3320 91833
3320 4641
3320 83640
3320 8517
3320 26973
3320 7013
3320 11338
3320 11140
3320 23517
3320 122769
3320 10963
3320 3320
3326 7517
3326 8517
3326 113457
3326 112714
3326 9532
3326 22919
3326 7266
3326 84790
3326 8826
3326 55229
3326 26973
3326 9197
3326 7283
3326 51175
3326 5536
3326 122769
3326 51608
3326 7278
3326 11140
3326 80179
3326 4627
3329 10456
3329 8508
3329 11091
3329 220134
3329 84790
3329 9793
3329 10363
3329 55602
3329 54880
3329 7517
3329 64858
3329 25793
3329 5106
3329 55159
3329 7283
3329 3914
3336 29966
3336 79876
3337 9532
3337 7283
3337 7266
3337 84162
3337 4000
3337 10808
3337 4621
3339 7112
3339 83715
3339 221749
3339 54433
3339 8036
3339 54919
3339 28952
3339 3398
3339 51160
3339 9232
3339 374654
3340 54972
3340 7520
3340 51092
3373 9903
3376 10806
3376 5586
3376 3895
3396 65008
3396 3914
3396 23291
3396 10128
3396 80143
3396 54534
3396 65005
3397 26093
3397 4354
3397 8554
3397 5711
3397 9958
3397 23091
3397 8569
3397 79228
3397 25913
3397 3397
3397 5977
3397 6929
3397 6938
3397 10907
3397 6812
3397 23071
3397 9557
3397 8896
3397 11285
3398 8189
3398 64062
3398 6929
3398 11051
3398 23780
3398 6938
3398 3398
3416 10763
3418 4085
3418 84078
3428 3895
3428 6134
3431 3837
3431 9984
3431 7741
3431 3835
3431 653784
3431 8914
3431 11116
3434 7942
3434 5590
3434 84501
3475 79921
3476 79840
3476 22948
3476 10574
3476 10694
3476 5515
3476 151246
3476 93100
3476 5537
3476 8650
3476 10575
3476 161424
3476 6611
3476 10576
3476 7203
3476 5531
3476 5888
3476 4281
3476 6950
3476 3476
3476 5516
3480 3643
3482 84501
3482 3688
3482 5878
3482 128866
3482 7520
3482 51512
3491 162073
3491 116840
3491 7756
3491 79767
3491 9901
3491 54956
3491 3491
3491 6522
3491 152185
3491 55083
3491 79670
3491 51188
3491 4976
3491 55558
3491 22796
3491 57465
3508 163786
3508 124602
3508 79677
3516 3516
3516 9794
3516 4853
3516 84458
3516 4851
3516 56254
3550 64781
3550 10084
3550 84057
3551 11140
3551 8517
3601 5435
3606 8454
3607 84148
3607 9646
3607 8819
3609 54737
3609 11224
3609 8148
3609 6238
3609 55170
3609 5500
3609 3646
3609 6622
3609 26093
3609 5501
3611 3796
3611 6251
3611 7203
3611 22948
3611 6950
3611 65080
3611 23378
3611 10694
3611 10631
3611 10048
3611 3987
3611 3611
3611 319101
3611 10575
3611 286053
3611 6921
3611 5894
3611 29780
3611 5829
3611 10908
3611 10574
3611 7087
3611 55742
3611 134353
3614 3726
3614 9919
3614 93380
3614 11224
3614 3959
3614 9694
3614 4641
3614 7517
3615 93380
3615 146705
3615 7517
3615 9919
3615 9694
3615 3726
3615 9179
3615 10763
3615 4641
3619 10951
3619 55143
3619 4802
3619 9212
3619 23133
3621 8819
3621 4149
3621 25942
3621 58516
3622 8819
3633 10535
3633 3725
3633 112714
3633 84612
3633 10112
3633 113457
3633 55177
3633 7278
3633 55735
3633 51143
3633 63967
3633 246184
3633 8036
3633 83540
3633 11116
3633 8535
3633 9869
3633 3718
3643 23197
3643 3643
3643 55968
3643 63893
3646 6732
3646 6204
3646 84726
3646 6122
3646 6135
3646 6194
3646 23521
3646 6223
3646 8667
3646 8545
3646 8467
3646 6217
3646 7155
3646 6227
3646 54014
3646 90459
3646 6208
3646 50809
3646 51504
3646 6224
3646 6144
3646 4736
3646 6188
3646 9567
3646 8662
3646 8663
3646 6238
3646 6138
3646 26233
3646 84864
3646 728689
3646 8666
3646 4839
3646 6207
3646 27292
3646 56902
3646 5982
3646 6130
3646 6134
3646 55023
3646 11168
3646 56342
3646 6222
3646 90441
3646 6210
3646 6157
3646 3921
3646 26010
3646 6189
3646 55341
3646 125058
3646 51386
3646 51096
3646 26354
3646 8665
3646 6206
3646 11198
3646 6235
3646 692312
3646 8669
3646 6124
3646 6202
3646 10642
3646 55226
3646 6137
3646 6168
3646 50618
3646 64897
3646 6229
3646 6142
3646 7153
3646 6146
3646 5537
3646 64083
3646 8661
3646 9349
3646 8664
3646 6175
3646 6205
3646 6232
3646 5321
3646 11224
3646 8451
3646 8668
3646 6125
3646 6201
3646 10969
3646 6132
3646 5442
3646 10480
3646 6136
3646 6191
3646 6187
3646 6169
3646 23560
3646 6209
3646 6155
3646 6143
3646 27335
3646 6161
3646 6139
3646 6147
3646 25998
3646 55299
3646 4869
3646 3646
3652 10972
3652 79876
3652 10213
3652 128866
3652 51496
3652 29127
3655 3688
3658 10013
3672 55719
3672 55110
3672 3984
3672 4116
3672 10456
3672 64841
3672 128239
3672 3688
3673 25847
3673 64946
3673 57035
3673 9587
3673 3688
3675 3688
3678 4646
3678 7111
3678 10096
3678 5500
3678 3678
3678 92521
3678 7169
3678 10092
3678 7170
3678 10095
3678 81873
3678 286262
3678 399687
3678 23384
3678 9209
3678 22998
3678 4644
3678 7798
3678 10097
3678 8473
3678 7168
3678 29766
3678 57553
3678 3688
3685 8668
3685 3688
3688 8323
3688 23365
3688 10525
3688 6576
3688 10616
3688 7536
3688 5519
3688 100287932
3688 84833
3688 6510
3688 9319
3688 58490
3688 337867
3688 374393
3688 25923
3688 3688
3688 79709
3688 7184
3688 81037
3688 6747
3688 8241
3688 11325
3688 56994
3688 9185
3688 58477
3691 54557
3691 80179
3691 79760
3691 147700
3691 7917
3691 55012
3691 27327
3691 8735
3691 7415
3692 23133
3692 6238
3692 4848
3697 10452
3703 3895
3703 7391
3703 23376
3703 7942
3703 55142
3703 10959
3703 4085
3707 5141
3707 5144
3707 3707
3707 10464
3707 22850
3707 51575
3708 4627
3708 4085
3708 54442
3708 4628
3708 51474
3708 404672
3708 10769
3708 11346
3708 4641
3709 4641
3709 4627
3709 6612
3709 51474
3709 57122
3710 3895
3710 9218
3710 4628
3710 4641
3710 10128
3710 4627
3710 11346
3710 80179
3710 51474
3710 10097
3710 54443
3710 23607
3716 8036
3716 7248
3716 55603
3716 51496
3716 151246
3716 347240
3718 10558
3718 51366
3718 10575
3718 10273
3718 9111
3718 8449
3718 23534
3718 22823
3718 9230
3718 6150
3718 7277
3718 10694
3718 8766
3718 102800317
3718 22841
3718 3718
3718 81669
3718 256586
3718 79833
3718 6950
3720 79739
3720 8881
3720 8726
3720 57606
3725 9586
3725 3725
3725 11016
3726 11143
3726 10180
3726 23530
3726 9862
3726 6829
3726 6627
3726 55509
3726 9282
3726 9416
3726 9877
3726 10492
3726 79002
3726 7126
3726 11224
3726 22826
3726 23476
3726 9968
3726 79922
3726 3726
3726 7965
3726 79084
3726 54663
3726 4236
3726 64427
3726 6687
3726 57092
3726 155435
3726 57456
3726 9521
3726 124944
3726 10523
3726 57662
3726 6734
3726 84717
3726 6386
3726 55588
3726 55749
3726 7589
3726 84726
3726 55109
3726 8019
3726 23350
3726 54676
3726 6185
3726 203054
3726 6737
3726 55090
3726 22828
3726 8241
3726 51115
3726 653489
3726 9767
3726 51585
3726 84081
3726 10949
3726 10970
3726 55163
3726 27336
3726 23770
3726 5423
3726 10025
3726 4012
3726 11319
3726 23451
3726 10078
3726 51720
3726 8100
3726 58472
3726 3842
3726 9325
3726 10181
3726 26031
3726 54815
3726 84991
3726 23534
3726 51586
3726 10749
3726 8662
3726 10291
3726 7515
3726 10939
3726 85313
3726 83892
3726 54995
3726 10992
3726 55635
3726 9440
3726 27333
3727 55509
3728 57224
3728 22837
3728 29766
3728 8089
3728 7879
3728 65005
3728 10159
3728 5878
3728 4627
3728 128866
3728 11346
3728 8655
3728 8312
3728 5500
3728 51026
3728 4628
3728 23603
3728 51474
3728 7168
3735 5586
3735 10806
3735 3895
3775 10476
3775 51009
3775 3842
3775 10952
3775 29927
3775 3895
3775 7037
3775 23505
3775 9584
3775 5445
3775 54499
3775 80006
3775 92745
3775 57488
3775 6510
3775 81037
3775 9554
3775 9950
3775 54978
3775 29015
3775 11218
3775 29956
3775 6627
3775 3775
3775 7922
3775 4363
3775 7852
3775 6836
3775 56926
3775 79001
3775 79939
3775 10985
3791 23022
3791 7532
3791 25980
3791 8031
3791 79670
3791 55739
3791 3791
3791 7589
3791 283459
3796 57539
3796 26046
3796 11078
3796 64699
3796 283638
3796 10658
3796 5579
3796 7917
3796 10131
3796 11224
3796 83692
3796 79939
3796 8266
3796 51366
3796 94101
3796 113251
3796 90480
3796 5578
3796 220134
3796 11004
3796 81608
3796 22823
3796 8665
3796 9859
3796 29095
3796 7073
3796 7272
3796 80304
3796 27109
3796 4552
3796 51608
3796 102800317
3796 4795
3796 6092
3796 11336
3796 7257
3796 79830
3796 9828
3796 3796
3796 23247
3797 80179
3797 85015
3797 10095
3797 22998
3797 200081
3797 57708
3797 3797
3797 6840
3797 11127
3797 23517
3797 26517
3797 22920
3797 10855
3797 23144
3798 112936
3799 4810
3799 9611
3799 22906
3799 124565
3799 89953
3799 57498
3799 7846
3799 3831
3799 64837
3799 23353
3799 8473
3799 9318
3799 8878
3799 54596
3799 5449
3799 9213
3799 3799
3799 256586
3799 147700
3799 9824
3799 23355
3801 10193
3801 4137
3801 11130
3801 3801
3801 84131
3801 114879
3801 9662
3801 9859
3801 11116
3801 85444
3801 8031
3801 57697
3801 8924
3801 4810
3801 8888
3801 90293
3801 10907
3801 64770
3801 9925
3801 8481
3801 9730
3801 284403
3801 200014
3801 4215
3831 84858
3831 147700
3831 23595
3831 80223
3831 6272
3831 8554
3831 23080
3831 5908
3831 9221
3831 5432
3831 22841
3831 54715
3831 23543
3831 89953
3831 64837
3831 84661
3831 80817
3831 3831
3832 9857
3832 6147
3832 3912
3832 51703
3832 6634
3832 7798
3832 147015
3832 7745
3832 55795
3832 3832
3832 10168
3832 8661
3832 5578
3832 29944
3832 84256
3832 55131
3832 129831
3832 8446
3832 6161
3832 5213
3832 8351
3832 57509
3832 85236
3832 8355
3832 51742
3832 65244
3832 26353
3832 23141
3832 55860
3832 51559
3832 25847
3832 4297
3832 64223
3832 6168
3832 102724334
3832 83658
3832 8352
3832 8356
3832 6228
3832 440093
3832 203286
3832 6194
3832 9325
3832 55345
3832 4641
3832 54477
3832 7862
3832 6839
3832 80742
3832 116224
3832 51264
3832 5139
3832 9282
3832 10460
3832 26985
3832 23644
3832 317781
3832 51603
3832 51135
3832 8353
3832 51406
3832 8357
3832 7094
3832 9221
3832 8668
3832 23560
3832 205327
3832 54487
3832 85459
3832 3939
3832 8968
3832 6166
3832 5579
3832 84501
3832 6158
3832 23240
3832 10994
3832 4999
3832 8350
3832 8290
3832 8354
3832 6189
3832 8358
3833 3837
3833 5905
3833 3840
3833 10181
3833 8021
3833 84612
3833 57092
3833 9181
3833 22826
3833 57122
3833 57572
3833 56941
3833 10762
3833 10611
3833 4751
3833 4928
3833 6602
3833 3839
3833 9688
3833 7037
3833 9441
3833 5903
3833 51642
3833 58517
3833 9972
3833 55749
3833 3838
3833 84458
3833 9119
3833 56943
3833 81929
3833 11325
3833 57019
3833 10390
3833 23451
3833 23211
3833 25957
3833 5253
3833 129401
3833 11234
3833 10523
3833 3833
3835 10042
3835 6883
3835 9126
3835 26586
3835 57448
3835 92399
3835 3839
3835 6301
3835 3835
3835 51317
3835 54566
3835 6134
3835 90417
3835 80304
3835 10018
3835 5664
3835 23355
3835 9015
3835 283209
3835 9377
3835 84294
3835 3840
3835 9857
3835 100293534
3835 84916
3835 6778
3835 129831
3835 81669
3835 84722
3835 51460
3835 10299
3835 168455
3835 3987
3835 8777
3835 83608
3835 10421
3835 10390
3836 10762
3836 90231
3836 3836
3836 121053
3836 10078
3836 9972
3836 7398
3836 57504
3836 55602
3836 9219
3836 7874
3836 10856
3836 3837
3836 4001
3836 51808
3836 54815
3836 81611
3836 6944
3836 8731
3836 10474
3836 6597
3836 53615
3836 9611
3836 196528
3836 6603
3836 57680
3836 57459
3836 55578
3836 5987
3836 23451
3836 8607
3836 23394
3837 29796
3837 23279
3837 84928
3837 55706
3837 7329
3837 51203
3837 55165
3837 6875
3837 57122
3837 29956
3837 3840
3837 91746
3837 7737
3837 9688
3837 79023
3837 84458
3837 55627
3837 81929
3837 10762
3837 5903
3837 57680
3837 23511
3837 25962
3837 9972
3837 7341
3837 11001
3837 118881
3837 84725
3837 57187
3837 55746
3837 23225
3837 79882
3837 4927
3837 89777
3837 3839
3837 9853
3837 29843
3837 8086
3837 5902
3837 8812
3837 10482
3837 727851
3837 79902
3837 146909
3837 129401
3837 54867
3837 23306
3837 4928
3837 9862
3837 3838
3837 4905
3837 23165
3837 11097
3837 10527
3837 23633
3837 348995
3837 5901
3837 8021
3837 5905
3837 3837
3837 6882
3837 9631
3837 157313
3837 8480
3838 9972
3838 22916
3838 22920
3838 23157
3838 9733
3838 29966
3838 4686
3839 9972
3839 5903
3839 26148
3839 9219
3839 22916
3839 57122
3839 4686
3840 22916
3840 57122
3840 4928
3840 57644
3840 57224
3840 55777
3840 4686
3840 5903
3840 9972
3840 8036
3840 26148
3842 6242
3842 54875
3842 8803
3842 5834
3842 10952
3842 84303
3842 55362
3842 64216
3842 10558
3842 79039
3842 10730
3842 57488
3842 10476
3842 23528
3842 7041
3842 10939
3842 65003
3842 83858
3842 54535
3842 51430
3842 222584
3842 25814
3842 11001
3842 79188
3842 58477
3842 55971
3842 146705
3842 54442
3842 64146
3842 54539
3842 3842
3842 116447
3842 83855
3842 92745
3842 10632
3842 23107
3842 81555
3842 10694
3842 10625
3842 9972
3842 81037
3842 79724
3842 55795
3842 57003
3842 7517
3842 6472
3842 9495
3842 8535
3842 154141
3842 7203
3842 112869
3845 57122
3845 5825
3845 64708
3845 10174
3845 145482
3845 3845
3845 64427
3845 54815
3845 23613
3845 5371
3845 10023
3845 81610
3845 134353
3845 283643
3845 29079
3845 27333
3845 128061
3845 6235
3845 10907
3845 51474
3845 8411
3845 23603
3849 8089
3850 221150
3850 22916
3852 8089
3852 9793
3853 64282
3853 22995
3854 64282
3855 10763
3856 6607
3856 6606
3872 81831
3875 9919
3875 8655
3875 81610
3887 23347
3887 6776
3889 6776
3889 23347
3892 6776
3892 23347
3895 10959
3895 10607
3895 6218
3895 9694
3895 9217
3895 79709
3895 55661
3895 5917
3895 7879
3895 8342
3895 10514
3895 54499
3895 7444
3895 4869
3895 8971
3895 6144
3895 7407
3895 79001
3895 10159
3895 23223
3895 6238
3895 55299
3895 221496
3895 6229
3895 128866
3895 5586
3895 8341
3895 9933
3895 5825
3895 3895
3895 9320
3895 5423
3895 10613
3895 55219
3895 5445
3895 4839
3895 93380
3895 9791
3895 57488
3895 285282
3895 6146
3895 60481
3895 55088
3895 51520
3895 10908
3895 6142
3895 6646
3895 6217
3895 5878
3895 11160
3895 26031
3895 79956
3895 51065
3895 23521
3895 79188
3895 4141
3895 54929
3895 10970
3895 6130
3895 26156
3895 51026
3895 7517
3895 6157
3908 79677
3908 146705
3908 8260
3911 23031
3911 10535
3911 79837
3912 11116
3914 3959
3914 10959
3914 81855
3914 160418
3914 25814
3914 6809
3914 9532
3914 548596
3914 7150
3914 11338
3914 5903
3914 284217
3914 51300
3914 11017
3914 9282
3914 50804
3914 114789
3914 3914
3915 5261
3921 6238
3921 6134
3921 55644
3921 8661
3921 11258
3921 51474
3921 83667
3921 11224
3921 4869
3925 7204
3925 7415
3925 3925
3925 7378
3925 11051
3925 79033
3927 5590
3930 51026
3930 4085
3932 51497
3932 11234
3932 7525
3932 4221
3932 8621
3932 3932
3932 63920
3932 23271
3932 84844
3932 6683
3932 9847
3932 114799
3932 286053
3939 55229
3939 9793
3939 54821
3945 55229
3945 9989
3945 9793
3949 92106
3956 51026
3956 4627
3956 10159
3956 10801
3956 51474
3958 5595
3958 5518
3959 23753
3959 51547
3959 4256
3959 9169
3959 10426
3959 55607
3959 80005
3959 6836
3959 80097
3959 23077
3959 9931
3959 80124
3959 23310
3959 103910
3959 10844
3959 51071
3959 57122
3959 6400
3959 9961
3959 79003
3959 8615
3959 4898
3959 85378
3959 6500
3959 80184
3959 79709
3959 56886
3959 9688
3959 653784
3959 55922
3959 6168
3959 200933
3959 7283
3959 10942
3959 7278
3959 253260
3959 440145
3959 22944
3959 8480
3959 5094
3959 113457
3959 646960
3959 80728
3959 9218
3959 54442
3959 23144
3959 55362
3959 84926
3959 10807
3959 22985
3959 10627
3959 126133
3959 23193
3959 9128
3959 10284
3959 8473
3959 112714
3959 100526760
3959 5091
3959 3959
3959 9403
3959 26509
3959 29922
3959 8655
3959 121441
3959 54929
3959 90480
3959 23528
3977 51026
3977 9531
3977 9128
3978 96764
3978 127018
3978 6790
3980 93380
3980 54512
3980 7112
3980 7515
3980 147841
3980 9585
3980 10951
3980 9694
3983 54443
3983 29766
3983 7168
3983 7411
3983 80179
3983 22837
3983 5500
3983 9260
3983 4628
3983 10749
3983 8826
3983 10801
3983 399687
3983 4641
3983 22919
3983 4627
3983 11346
3983 51474
3983 23603
3984 51750
3984 55004
3984 10474
3984 6237
3984 114879
3984 8409
3984 3984
3984 55914
3984 60672
3984 8438
3984 5433
3984 84324
3984 285590
3987 10575
3987 151648
3987 4628
3987 259266
3987 7520
3987 51092
3987 54972
3992 28952
3993 55677
3993 27109
3993 79571
3993 23247
3993 6880
3993 54566
3993 9221
3993 51317
3993 55216
3993 80856
3993 64062
3993 56254
3993 22794
3993 7917
3993 10059
3993 6840
3993 10347
3993 84612
3993 55272
3993 5584
3993 50855
3993 83692
3993 23604
3993 10042
3993 23144
3993 9156
3993 286075
3993 9730
3993 23022
3993 57448
3993 342184
3993 9326
3993 4214
3993 79365
3993 81608
3993 3993
3993 8569
3993 57480
3993 5832
3993 55364
3993 65979
3993 6764
3993 51295
3996 50855
3996 89777
3996 10221
3996 6809
3996 26517
3996 3996
3996 84612
3996 5584
4000 84823
4000 7112
4000 10797
4000 4000
4000 5824
4000 4001
4000 23354
4001 10763
4001 23385
4001 55362
4001 7112
4007 5515
4007 80205
4007 81790
4007 55735
4007 7531
4007 23158
4007 7283
4007 11073
4007 8266
4007 5756
4007 5094
4007 9128
4007 4007
4008 4627
4008 10211
4008 8826
4008 4628
4008 54443
4008 11346
4008 5500
4008 51474
4012 79571
4012 4012
4012 51079
4012 29102
4012 55027
4012 90488
4026 5523
4026 5518
4026 91404
4035 127253
4035 9631
4038 56915
4047 81608
4047 4627
4047 64837
4047 55930
4057 115106
4067 80223
4067 55644
4067 51474
4067 7257
4067 11116
4067 4628
4067 4627
4067 54443
4067 23603
4067 122060
4067 64837
4074 8315
4074 6045
4074 9564
4074 4074
4074 55601
4074 8813
4074 57332
4074 8535
4074 6015
4076 6238
4077 51512
4085 56647
4085 10558
4085 64146
4085 5987
4085 8697
4085 55607
4085 84256
4085 4085
4085 6189
4085 25814
4085 10682
4085 23022
4085 8502
4085 5214
4085 27154
4085 54148
4085 5557
4085 8379
4085 51647
4085 25945
4085 55929
4085 55346
4085 26092
4085 5422
4085 8881
4085 4292
4085 10061
4085 10042
4085 29927
4085 23770
4085 11222
4085 55536
4085 55813
4085 10527
4085 10381
4085 25978
4085 5558
4085 55666
4085 64682
4085 4673
4085 58493
4085 57479
4085 5888
4085 56905
4085 11243
4085 23191
4085 8402
4085 148423
4085 203068
4085 51116
4085 9274
4085 11164
4085 84305
4085 9852
4085 100527963
4085 4245
4085 6548
4085 100287932
4085 93349
4085 10632
4085 84131
4085 23649
4085 23385
4085 7922
4085 9587
4085 29882
4085 388698
4085 10112
4085 60386
4085 7175
4085 129563
4085 90293
4085 5894
4085 90417
4085 5903
4085 5709
4085 8655
4085 93587
4085 11102
4085 57539
4085 5211
4085 56704
4085 201595
4085 55612
4085 64978
4085 80829
4085 10197
4085 10615
4087 8659
4088 6879
4088 83874
4088 5436
4088 9372
4088 11059
4088 8880
4088 8266
4088 10634
4088 64175
4088 53407
4088 23592
4088 57572
4088 5547
4088 6093
4088 4088
4088 7917
4088 51008
4088 5936
4088 6813
4088 55425
4088 8449
4088 57181
4088 117283
4088 56478
4088 23096
4088 23759
4088 6926
4088 84128
4100 5531
4100 55696
4100 25824
4100 4100
4100 116447
4100 7818
4100 93349
4100 404734
4100 114879
4100 23095
4100 10075
4100 51593
4100 54882
4100 51081
4100 26057
4100 64770
4100 10016
4101 245973
4105 245973
4109 57509
4109 4109
4109 55810
4109 10499
4109 7514
4109 79832
4109 57606
4109 9997
4109 23255
4109 29902
4109 5445
4116 9696
4116 7756
4116 22824
4116 26153
4116 92017
4116 55614
4116 10513
4116 55110
4116 23060
4116 9939
4116 11234
4116 162073
4116 5226
4116 64080
4116 4216
4116 4116
4116 96764
4116 84305
4116 57576
4116 80006
4116 55527
4116 9371
4116 79939
4123 9092
4123 54557
4137 7917
4137 81789
4137 54433
4137 4137
4137 7942
4137 124739
4137 11104
4137 10492
4137 9793
4137 6535
4140 51692
4140 4627
4140 9274
4140 9231
4140 7534
4140 5516
4141 5586
4141 10806
4141 9112
4144 51608
4144 9197
4144 10989
4144 4735
4149 25855
4149 27072
4149 9801
4149 25824
4149 8932
4149 10935
4149 5931
4149 8819
4149 4609
4149 51742
4149 6197
4149 57708
4149 4601
4149 6045
4149 4335
4149 51264
4149 7027
4149 83746
4149 10952
4149 65125
4149 201562
4149 10111
4149 6897
4149 23239
4149 51008
4149 4149
4149 23269
4149 10608
4149 6237
4149 170506
4149 10942
4149 5204
4149 23411
4149 83540
4149 8087
4149 221937
4149 116841
4149 79595
4149 8242
4149 64146
4149 10919
4149 84146
4149 58516
4149 84271
4149 25942
4149 8473
4152 11004
4152 10112
4154 55159
4154 7818
4155 4624
4163 102800317
4171 26353
4171 4174
4171 11319
4171 4173
4171 4172
4171 4176
4171 63967
4171 4175
4171 4171
4171 8914
4172 5954
4172 9648
4172 54962
4172 10557
4172 84333
4172 63967
4172 4175
4172 7311
4172 79892
4172 51366
4172 54487
4172 4176
4172 7314
4172 4172
4172 5395
4172 8914
4172 51540
4172 10155
4172 51637
4172 4173
4172 54433
4172 10615
4172 22936
4172 57678
4172 7316
4172 4174
4172 8473
4173 4175
4173 63967
4173 9972
4174 63967
4174 23421
4174 5898
4174 57224
4174 6622
4174 81556
4175 79892
4175 4175
4175 8914
4175 55388
4175 81620
4175 63967
4175 4176
4175 7227
4176 63967
4176 8914
4193 162466
4204 128866
4204 84318
4204 246184
4204 79003
4204 54512
4204 84501
4204 9700
4204 5347
4204 11154
4205 128239
4205 89953
4214 10528
4214 64793
4214 79003
4215 64793
4215 51433
4215 117283
4215 10746
4216 51026
4216 7917
4216 5908
4216 23431
4216 55110
4216 6272
4216 5435
4216 6734
4216 10492
4216 7391
4216 9531
4216 9493
4216 116840
4216 81556
4216 374654
4216 54557
4216 55137
4216 55605
4216 121441
4216 5599
4218 51026
4221 9968
4221 6418
4221 27243
4221 23071
4236 10084
4236 93380
4238 55644
4245 80198
4245 25847
4256 8878
4256 4256
4256 9675
4256 23193
4256 197131
4256 7184
4256 5954
4256 9462
4256 29941
4256 51366
4256 4670
4256 23352
4256 55127
4256 79596
4259 9218
4259 51026
4259 55327
4259 55177
4282 9559
4286 7942
4287 9274
4287 57472
4287 51773
4287 57662
4287 54499
4287 4287
4287 100287932
4287 84722
4287 91942
4287 4299
4287 6520
4287 5048
4287 6717
4287 22995
4287 4792
4287 6383
4288 10951
4288 10006
4288 10528
4288 9738
4288 9585
4288 9197
4288 6134
4288 4869
4288 79677
4288 10492
4289 10048
4289 4664
4289 23530
4289 10013
4289 8569
4289 4289
4289 54994
4289 51646
4292 5378
4292 22909
4292 63916
4292 9861
4292 5395
4292 140838
4292 54617
4292 55558
4292 4292
4292 6576
4292 23770
4297 10951
4297 6418
4297 51147
4298 8028
4298 5987
4298 8178
4298 4298
4298 54880
4298 27125
4298 9678
4298 22936
4298 4300
4298 5127
4298 4299
4298 57332
4298 6045
4298 4302
4298 80012
4298 84444
4298 6015
4298 23283
4298 79707
4298 4810
4299 7405
4299 27125
4299 9120
4299 9587
4299 116115
4299 11325
4299 22936
4299 8208
4299 8178
4299 4299
4299 4625
4299 79780
4299 10499
4299 57181
4299 6238
4299 4300
4300 84444
4300 22936
4302 10528
4302 8089
4302 6134
4302 84444
4331 404672
4331 11224
4331 63935
4350 6731
4350 11224
4350 6134
4350 6238
4350 4869
4350 8661
4354 56339
4354 63967
4354 4686
4354 10144
4354 7001
4354 84324
4354 5052
4354 9014
4354 92345
4354 55110
4354 51616
4354 4354
4354 284611
4354 10146
4354 64960
4354 25824
4354 64949
4361 26277
4361 85378
4361 10981
4430 55930
4430 54443
4430 399687
4430 5500
4430 25813
4430 8826
4430 80179
4430 4628
4430 51474
4430 11346
4430 4627
4430 23603
4430 29766
4430 4641
4430 5501
4430 9260
4430 7168
4436 5111
4437 51143
4437 55509
4437 8517
4437 10972
4437 246184
4437 7741
4439 9895
4439 7520
4439 54557
4478 4478
4478 8291
4478 55559
4478 80179
4478 9693
4478 4731
4478 57572
4478 5770
4478 8239
4478 80724
4478 9202
4478 55734
4478 5962
4478 57547
4478 4628
4478 7430
4478 10935
4478 6921
4478 25847
4478 5708
4478 4627
4478 10112
4508 11091
4508 7905
4508 51366
4508 9197
4508 100134934
4508 23385
4509 9197
4513 6257
4513 7942
4513 93380
4513 7391
4522 8535
4548 7517
4552 5728
4552 7257
4552 8621
4580 29927
4580 11059
4580 9513
4580 55814
4580 10989
4580 6882
4580 8940
4580 8087
4580 90488
4580 4580
4580 64175
4580 22800
4580 10250
4580 51616
4580 10632
4597 23067
4597 6837
4597 9126
4597 55791
4605 55229
4605 55012
4605 7741
4605 51496
4605 83540
4608 96764
4608 129285
4608 55135
4609 64783
4609 4609
4609 25814
4609 57181
4609 7204
4609 80205
4609 22916
4609 50717
4609 10016
4609 5604
4609 29993
4609 123283
4609 79038
4609 51776
4609 11285
4609 51150
4609 56339
4609 54929
4609 90550
4609 10226
4609 81569
4609 5682
4609 6996
4609 56902
4609 27349
4609 7862
4619 6272
4619 112936
4619 10492
4619 147700
4619 5163
4621 7869
4621 9685
4621 57222
4621 25824
4621 90231
4621 11080
4621 9532
4621 284217
4621 4621
4621 4686
4621 5052
4621 8735
4622 197257
4624 79791
4624 6272
4624 54972
4624 23358
4624 10514
4624 5606
4624 8888
4624 9321
4624 162073
4624 7114
4624 94005
4624 7372
4624 6921
4624 9730
4624 26098
4624 23774
4624 57572
4624 4624
4624 4905
4624 152185
4624 144108
4624 11316
4624 55814
4625 92002
4625 5534
4625 10952
4625 51548
4625 51382
4625 4625
4625 6709
4625 10016
4625 9817
4625 63967
4625 6882
4625 9685
4625 5424
4625 123283
4625 25824
4626 8735
4627 5756
4627 9650
4627 11078
4627 25813
4627 85464
4627 6646
4627 26063
4627 7170
4627 79026
4627 22832
4627 57584
4627 9828
4627 79571
4627 91624
4627 79968
4627 64423
4627 22848
4627 55898
4627 4659
4627 23400
4627 4627
4627 7169
4627 26030
4627 140465
4627 6709
4627 9824
4627 445815
4627 55970
4627 23164
4627 10097
4627 26137
4627 4645
4627 51474
4627 79901
4627 9425
4627 9221
4627 55075
4627 10093
4627 121512
4627 7111
4627 9414
4627 7126
4627 4641
4627 10409
4627 7798
4627 135228
4627 64428
4627 7464
4627 6829
4627 6744
4627 57619
4627 11344
4627 81844
4627 81873
4627 5500
4627 79180
4627 79980
4627 347733
4627 7171
4627 54443
4627 26064
4627 11030
4627 345651
4627 84902
4627 286262
4627 10627
4627 23403
4627 29944
4627 11034
4627 92521
4627 85440
4627 22998
4627 22800
4627 5064
4627 80304
4627 7168
4627 6749
4627 8470
4627 6494
4627 23303
4627 4771
4627 10094
4627 10658
4627 23384
4627 84687
4627 26037
4627 4644
4627 8100
4627 23673
4627 23094
4627 85439
4627 5339
4627 5499
4627 6712
4627 23603
4627 55143
4627 91748
4627 9919
4627 57482
4627 103910
4627 5074
4627 10079
4627 8496
4627 143872
4627 51115
4627 8301
4627 29766
4627 10081
4627 8394
4627 10134
4627 170954
4627 84445
4627 10075
4627 7082
4627 9260
4627 4660
4627 11346
4627 4637
4627 6764
4627 10211
4627 9527
4627 90102
4627 10109
4627 399687
4627 10989
4627 11198
4627 7280
4627 6711
4627 55930
4627 10160
4627 84790
4627 51134
4627 5357
4627 283431
4627 64062
4627 11190
4627 11217
4627 126353
4627 10095
4627 10634
4627 4643
4627 51077
4627 5501
4627 6732
4627 9052
4627 9685
4627 8266
4627 9231
4627 27245
4627 284076
4627 51512
4627 10952
4627 139741
4627 84168
4627 29763
4627 55589
4627 7917
4627 85458
4627 92922
4627 9026
4627 83892
4627 4638
4627 6840
4627 6652
4627 93587
4627 221443
4627 9948
4627 83481
4627 9209
4627 23242
4627 51780
4627 4628
4627 80179
4627 64745
4627 57530
4627 5932
4627 6919
4627 60312
4627 56667
4627 5699
4627 5478
4627 7525
4627 6281
4627 81790
4627 57553
4627 8826
4627 10096
4627 26136
4627 25801
4627 4646
4627 5830
4627 5286
4627 23085
4627 23022
4627 25921
4627 115548
4627 23263
4627 133746
4627 152137
4627 57175
4628 29763
4628 8218
4628 4643
4628 80179
4628 22994
4628 23603
4628 7111
4628 9489
4628 374654
4628 5500
4628 9052
4628 10409
4628 11217
4628 29775
4628 64423
4628 22998
4628 23164
4628 10095
4628 154810
4628 23094
4628 4660
4628 114327
4628 389541
4628 22832
4628 6711
4628 10160
4628 29766
4628 59345
4628 7170
4628 64411
4628 9209
4628 4637
4628 10109
4628 23384
4628 4644
4628 55970
4628 6522
4628 286262
4628 8470
4628 57584
4628 10094
4628 55930
4628 11346
4628 103910
4628 51474
4628 9685
4628 57175
4628 6764
4628 85439
4628 23383
4628 81873
4628 4641
4628 158405
4628 4645
4628 126353
4628 60312
4628 6744
4628 7464
4628 10093
4628 92521
4628 729991
4628 399687
4628 23242
4628 10097
4628 7168
4628 9824
4628 55004
4628 26136
4628 79901
4628 4646
4628 445815
4628 10627
4628 7798
4628 55589
4628 6709
4628 9828
4628 11319
4628 4628
4628 56850
4628 91624
4628 8295
4628 10211
4628 11331
4628 10092
4628 26064
4628 55722
4628 5286
4628 10096
4628 25886
4628 7169
4628 6840
4628 9429
4628 4659
4628 8650
4628 7171
4628 9895
4628 79585
4629 10096
4629 25886
4629 4637
4629 64423
4629 28990
4629 81873
4629 7335
4629 5888
4629 165324
4629 7531
4629 29079
4629 4629
4629 6840
4629 196463
4629 55379
4629 57530
4629 387522
4629 93594
4629 10092
4629 10928
4637 8826
4637 10627
4637 26128
4637 79801
4637 259282
4637 54443
4637 103910
4637 8535
4637 51160
4637 80179
4637 9260
4637 399687
4637 4641
4638 4641
4638 54443
4638 80179
4638 5500
4640 10749
4641 6427
4641 26985
4641 85440
4641 5898
4641 283431
4641 11078
4641 6840
4641 7168
4641 7464
4641 4659
4641 10094
4641 57584
4641 79003
4641 8218
4641 103910
4641 4643
4641 29775
4641 22848
4641 26030
4641 85464
4641 84445
4641 10097
4641 26037
4641 6281
4641 84859
4641 7082
4641 4660
4641 8662
4641 6764
4641 135228
4641 22828
4641 55930
4641 81873
4641 51586
4641 23384
4641 55421
4641 79922
4641 286262
4641 115548
4641 56704
4641 10992
4641 6712
4641 10160
4641 10474
4641 55109
4641 10095
4641 128308
4641 8470
4641 57509
4641 11346
4641 25921
4641 23403
4641 10634
4641 23164
4641 9685
4641 23283
4641 23242
4641 10409
4641 5156
4641 5501
4641 55163
4641 4646
4641 9209
4641 10972
4641 29766
4641 51512
4641 91624
4641 10540
4641 23332
4641 83892
4641 8301
4641 140465
4641 124944
4641 92521
4641 10043
4641 113251
4641 6709
4641 22998
4641 85458
4641 84717
4641 80179
4641 23607
4641 55589
4641 54443
4641 51474
4641 26517
4641 9919
4641 126353
4641 26064
4641 10109
4641 23603
4641 9260
4641 7111
4641 155435
4641 7798
4641 10096
4641 55074
4641 58472
4641 6711
4641 23451
4641 399687
4641 55749
4641 57706
4641 85439
4641 90102
4641 8241
4641 8668
4641 5286
4641 4641
4641 10181
4641 9026
4641 6494
4641 133957
4641 5500
4641 4645
4641 60312
4641 57092
4641 11258
4641 54927
4641 54434
4641 9667
4641 64423
4641 10627
4641 10523
4641 26521
4641 23022
4641 10025
4641 8826
4641 9948
4641 51517
4641 6744
4641 57482
4641 90580
4641 11034
4641 23094
4641 10093
4641 5499
4641 7169
4641 9968
4641 57175
4641 29966
4641 11344
4641 79002
4641 84687
4641 7171
4641 22800
4641 84081
4641 133746
4641 9824
4641 7741
4641 7919
4641 7414
4641 84516
4641 23350
4641 8496
4641 8780
4641 7227
4641 84085
4641 7994
4641 22832
4641 84991
4641 4644
4641 5756
4641 7405
4641 9414
4641 55898
4643 80179
4643 5159
4643 54443
4643 22919
4643 399687
4643 8826
4643 9260
4643 29766
4643 5500
4643 9197
4643 11346
4643 51474
4643 55930
4644 80179
4644 54443
4644 55930
4644 51474
4644 23603
4644 10211
4644 5500
4644 7168
4644 29766
4644 399687
4644 9260
4644 11346
4644 8826
4645 7168
4645 11346
4645 399687
4645 10211
4645 80179
4645 51474
4645 221150
4645 23603
4645 54443
4645 8826
4645 5500
4646 399687
4646 23607
4646 10097
4646 8301
4646 55930
4646 7168
4646 5500
4646 51512
4646 29766
4646 11346
4646 54443
4646 80179
4649 8260
4651 84612
4651 55755
4651 202018
4651 80179
4651 26100
4651 84318
4659 26128
4659 80179
4659 55930
4659 29766
4659 11346
4659 10801
4659 8826
4659 51474
4659 54443
4659 10097
4659 399687
4659 5500
4659 8615
4659 23603
4660 8826
4660 399687
4660 80179
4660 11346
4660 5500
4660 54443
4664 55835
4664 5518
4664 29127
4666 6134
4670 220988
4670 10270
4670 50804
4670 26093
4670 5725
4670 9919
4673 5531
4673 169714
4673 6731
4673 56121
4673 55143
4676 8615
4676 4869
4676 84131
4676 121441
4676 259266
4676 54821
4676 11346
4676 51474
4676 26093
4678 8520
4678 29015
4678 25842
4678 5928
4678 5436
4678 29980
4678 4678
4678 56474
4678 55723
4678 5931
4678 83855
4678 8514
4686 25875
4686 23082
4686 8295
4686 10179
4686 51808
4686 23517
4686 8266
4686 25920
4686 7283
4686 10985
4686 8487
4686 10959
4686 22974
4686 259282
4686 221927
4686 6622
4686 11218
4686 23780
4686 64781
4686 387119
4686 22916
4686 5519
4686 11097
4686 7469
4686 55646
4686 8243
4686 6647
4686 8615
4686 201627
4686 7741
4686 51593
4686 7936
4686 9126
4686 83706
4686 4782
4686 147700
4686 51497
4686 23248
4686 4686
4690 8438
4690 8295
4690 147179
4690 4690
4690 23352
4690 51750
4690 8976
4690 9061
4690 10188
4690 7456
4690 8409
4690 9685
4690 29102
4690 55027
4690 9830
4691 10951
4691 9495
4691 6731
4691 161424
4691 23404
4695 55177
4695 93380
4695 51026
4695 10959
4695 5878
4695 9218
4696 96764
4697 7283
4697 84148
4698 9218
4698 51026
4700 51026
4700 9218
4701 5878
4701 7879
4701 51026
4701 10959
4701 9218
4701 55177
4701 93380
4702 116840
4702 7879
4702 147700
4702 51026
4704 51026
4704 9218
4704 51512
4705 9218
4705 51026
4705 91748
4705 55177
4705 5878
4705 5347
4707 5878
4707 51026
4710 55177
4710 54442
4710 8881
4710 9989
4710 9531
4710 51026
4710 7879
4710 54821
4710 9218
4710 5878
4710 10959
4711 23385
4711 10492
4711 6272
4711 8607
4711 90378
4712 124602
4713 93380
4713 51026
4713 5878
4713 7879
4713 10959
4714 9218
4714 10959
4714 51026
4714 55177
4714 7879
4719 55177
4719 5878
4719 7879
4719 10959
4719 9218
4719 26127
4719 93380
4719 51026
4720 51026
4720 9218
4722 51026
4723 55177
4723 5878
4723 51026
4723 9218
4724 51026
4724 9218
4725 9218
4725 10959
4725 5878
4725 23607
4725 10075
4725 51026
4726 9218
4726 93380
4726 55177
4726 51026
4726 5878
4726 7879
4728 10972
4728 9218
4728 10959
4728 51026
4729 93380
4729 7879
4729 5878
4729 9218
4729 55177
4729 51026
4731 57617
4731 51026
4731 8452
4731 8243
4731 55135
4731 9218
4731 121441
4731 55177
4731 7317
4733 6134
4733 6238
4733 11224
4735 4735
4735 151011
4735 23580
4735 54443
4735 51726
4735 23753
4735 23157
4735 55752
4735 23176
4735 10801
4735 96764
4735 115704
4736 6134
4736 55166
4736 6731
4736 10342
4736 6238
4736 8661
4736 79682
4736 4869
4736 10528
4738 8451
4741 58490
4741 116092
4741 30968
4741 6760
4741 10294
4741 4741
4750 54344
4750 8315
4750 4750
4750 116447
4750 9731
4751 4751
4751 8697
4751 246184
4751 119504
4751 90231
4751 55635
4751 5518
4751 5711
4751 9445
4751 10059
4751 92399
4751 5576
4751 22839
4751 26046
4751 55699
4751 8559
4751 10797
4751 83461
4751 8569
4751 56941
4751 29882
4751 64682
4751 57082
4751 56987
4751 347240
4751 25906
4751 146956
4751 64146
4751 8881
4751 51343
4751 64216
4751 57587
4751 51434
4758 9218
4771 259282
4771 10413
4771 4771
4771 80351
4771 9197
4771 23603
4771 55327
4771 10211
4779 9853
4779 4779
4779 65265
4779 23001
4779 65980
4781 11258
4781 163786
4781 7520
4781 55644
4782 9646
4790 9559
4790 4792
4791 147700
4791 4792
4792 23080
4792 51003
4792 80728
4792 4792
4792 5966
4792 5970
4792 8517
4792 4794
4794 221150
4794 8089
4794 51366
4794 22974
4794 9128
4795 11140
4795 83667
4795 9984
4795 80198
4795 11258
4795 147700
4795 9092
4798 10856
4798 79913
4798 8607
4799 55603
4800 9123
4800 54487
4800 11222
4800 4800
4800 4802
4800 56941
4800 7551
4800 4801
4800 81855
4800 23143
4800 6433
4800 51188
4800 10625
4800 114876
4801 4802
4801 4801
4802 10061
4802 55814
4802 84333
4802 6183
4802 4802
4802 6472
4802 55143
4802 80020
4802 10042
4802 64801
4802 10492
4802 55095
4802 10121
4802 26123
4802 9443
4802 8019
4802 64960
4802 11098
4802 55922
4809 9128
4809 9129
4810 10006
4810 10492
4810 7917
4810 7283
4810 79682
4810 124739
4810 83667
4810 54557
4810 55593
4810 6272
4810 7533
4820 200734
4820 26093
4836 10528
4836 7431
4836 8661
4836 84318
4836 11224
4836 6238
4836 80349
4839 10492
4839 8726
4839 10528
4839 6134
4839 54737
4839 6272
4839 6238
4839 6731
4839 7917
4841 11224
4841 30827
4841 55327
4848 9337
4848 23019
4848 6238
4848 9125
4848 51188
4848 23367
4848 10437
4848 154043
4848 55858
4848 56672
4848 9798
4848 85456
4848 57472
4848 6136
4848 6183
4848 5976
4848 7514
4848 5424
4848 83461
4848 29883
4848 4848
4848 57062
4848 84458
4848 55683
4848 9867
4848 246175
4848 23358
4848 4849
4848 80232
4848 25904
4848 55571
4849 23019
4849 11224
4849 85456
4849 6238
4860 55509
4860 10972
4863 6275
4863 10193
4863 26046
4863 54433
4863 23708
4863 9179
4869 6168
4869 23185
4869 6232
4869 84444
4869 22984
4869 80198
4869 8663
4869 6209
4869 26354
4869 56902
4869 6187
4869 6169
4869 6222
4869 10643
4869 56945
4869 6144
4869 10146
4869 6193
4869 57062
4869 5394
4869 4931
4869 6132
4869 11198
4869 6218
4869 51386
4869 11224
4869 6134
4869 6143
4869 51493
4869 56257
4869 6204
4869 55149
4869 4869
4869 9767
4869 8971
4869 94239
4869 6147
4869 6157
4869 27044
4869 6124
4869 54881
4869 6189
4869 90441
4869 8346
4869 6139
4869 6208
4869 728689
4869 7508
4869 6731
4869 8545
4869 25909
4869 10360
4869 6229
4869 6238
4869 6135
4869 10061
4869 55226
4869 6155
4869 6188
4869 54888
4869 6234
4869 6152
4869 6207
4869 26135
4869 6230
4869 9933
4869 6203
4869 65083
4869 10528
4869 6125
4869 8343
4869 11168
4869 51065
4869 8661
4869 54505
4869 25873
4869 51504
4869 79080
4869 8347
4869 51202
4869 58506
4869 5036
4869 6138
4869 25902
4869 6191
4869 8653
4869 9100
4869 90957
4869 6129
4869 55720
4869 6224
4869 8467
4869 6130
4869 7866
4869 8761
4869 6228
4869 79009
4869 6167
4869 6235
4869 23521
4869 6141
4869 28987
4869 26156
4869 8339
4869 6217
4869 9652
4869 6159
4869 6202
4869 50809
4869 6499
4869 23367
4869 6194
4869 6122
4869 8344
4869 6223
4869 57418
4869 10514
4869 23223
4869 6227
4869 29889
4869 6133
4869 10436
4869 10399
4869 113251
4869 25940
4869 56647
4869 6137
4869 9045
4869 55922
4869 6142
4869 6128
4869 114049
4869 6205
4869 6161
4869 8349
4869 23560
4869 6146
4884 57599
4884 5515
4884 54972
4893 29127
4898 115106
4898 23347
4898 374654
4898 23071
4898 10651
4898 5156
4898 56121
4904 10492
4904 10951
4904 7917
4904 6272
4905 100526767
4905 79643
4905 55704
4905 22954
4905 53916
4905 51652
4905 9525
4913 84254
4913 11224
4913 23708
4913 6134
4921 26973
4921 51026
4926 54737
4926 57332
4926 6731
4926 8658
4926 80351
4926 10112
4926 10951
4926 259266
4926 64282
4927 23511
4927 8021
4927 57122
4927 7329
4927 81929
4927 9972
4927 5903
4927 4928
4928 8086
4928 729540
4928 7329
4928 5901
4928 7791
4928 29107
4928 5905
4928 7175
4928 6396
4928 9972
4928 23165
4928 81929
4928 7341
4928 59343
4928 11040
4928 404672
4928 23511
4928 5445
4928 6613
4928 11098
4928 79023
4928 348995
4928 55627
4928 57122
4928 84220
4928 8021
4928 8480
4928 25978
4928 10762
4928 7514
4928 5903
4928 84928
4928 4928
4928 128866
4928 9818
4928 23636
4928 11097
4928 7372
4928 79902
4928 23279
4928 9631
4928 11051
4928 157313
4928 25909
4928 54867
4928 727851
4928 53371
4928 55706
4928 8636
4928 10482
4928 22916
4928 129401
4928 5831
4928 23225
4928 9688
4928 55746
4929 4929
4929 57648
4931 55605
4931 7317
4931 6731
4931 6134
4931 10959
4931 6238
4931 9939
4940 28952
4940 8411
4946 5976
4946 9014
4946 10011
4946 10390
4946 7879
4946 114823
4946 283209
4946 56254
4946 54865
4946 55558
4946 23271
4946 4953
4946 51582
4946 4946
4952 51512
4952 9632
4957 9219
4957 79038
4957 4957
4957 58513
4957 10403
4967 10013
4967 56915
4976 7517
4998 55178
4998 54107
4998 10067
4998 5983
4998 23438
4998 222229
4998 51574
4998 5001
4998 23595
4998 10423
4998 23404
4998 7726
4998 79724
4998 23469
4998 27292
4998 65003
4998 5000
4998 4998
4998 7727
4998 55023
4998 64960
4998 84444
4998 57132
4998 84295
4998 6923
4998 4999
4998 6731
4998 10951
4999 23595
4999 50855
4999 9939
4999 8315
4999 125228
4999 4999
4999 222229
4999 84458
4999 5001
5000 10951
5000 6238
5000 23376
5000 83667
5000 147700
5000 222229
5000 7257
5001 222229
5007 9218
5018 112714
5018 7283
5018 113457
5018 8729
5018 7278
5018 54534
5033 10193
5033 51692
5033 84612
5033 79876
5033 80218
5033 58525
5033 57606
5033 23708
5033 116115
5033 9939
5033 51729
5033 8615
5033 81608
5034 9939
5034 8189
5034 51430
5034 51692
5034 51729
5034 202018
5034 9695
5034 81608
5034 8030
5036 6134
5036 10959
5036 8661
5036 11224
5036 6238
5045 7917
5045 201627
5045 54557
5045 10075
5047 57488
5047 5047
5047 8604
5047 80829
5047 8266
5047 25822
5048 90161
5048 83658
5048 5049
5048 79711
5048 81565
5048 10942
5048 55364
5048 54462
5048 9662
5048 5686
5048 283450
5048 51143
5048 54820
5048 51742
5048 51497
5048 90317
5048 5050
5048 9585
5048 5048
5048 8604
5048 85458
5049 5050
5049 5049
5052 81567
5052 7001
5052 7257
5052 26092
5052 7204
5052 79830
5052 83706
5052 25906
5052 5888
5052 11258
5052 246184
5052 5052
5052 53916
5062 8874
5062 6500
5062 55602
5062 23219
5062 9815
5062 103910
5062 5062
5062 10627
5062 28964
5062 29127
5064 11346
5064 29766
5064 23603
5074 10363
5080 7335
5080 8833
5080 387522
5080 64062
5080 5936
5080 9040
5080 10131
5080 55745
5080 5901
5080 79443
5080 65108
5080 5116
5080 5080
5082 54557
5082 10576
5082 7203
5082 7917
5082 10694
5082 10575
5082 10574
5082 10492
5091 7879
5091 5562
5091 7517
5091 7283
5091 51175
5091 9793
5091 8655
5094 23503
5094 8237
5094 5094
5094 23132
5094 50640
5094 60485
5094 10160
5094 51602
5094 22852
5095 9631
5095 5523
5095 117283
5095 30827
5097 6883
5097 55704
5097 6597
5097 5097
5097 10221
5097 90480
5097 57169
5097 55135
5097 9330
5097 91452
5097 143884
5097 9847
5097 6717
5097 5139
5097 10147
5097 152185
5097 6744
5097 9604
5097 10212
5099 5099
5099 79901
5099 51026
5099 5894
5099 10492
5099 5878
5099 10460
5099 9857
5099 7520
5099 5711
5099 7737
5099 9429
5099 79670
5106 5546
5106 51503
5106 5106
5106 11212
5106 7251
5106 56667
5108 22852
5108 22994
5108 55835
5108 55755
5108 102800317
5108 197335
5108 93594
5108 8615
5108 5577
5108 9857
5108 84131
5108 22919
5108 121441
5108 22839
5108 9731
5108 8655
5108 10464
5108 11116
5108 5515
5108 5576
5108 5567
5108 57606
5108 117178
5108 5108
5108 9662
5108 55722
5108 55165
5108 374654
5108 84318
5108 8481
5108 9231
5108 22995
5108 9859
5108 153241
5108 9851
5108 85444
5108 64770
5108 5518
5108 10806
5108 9738
5108 80184
5108 56946
5108 57534
5108 123811
5108 729440
5110 147700
5111 5984
5111 84669
5111 641371
5111 57510
5111 84033
5111 54882
5111 29941
5111 116540
5111 79915
5111 9768
5111 27301
5111 51073
5111 10179
5111 79980
5111 8574
5111 8411
5111 5929
5111 83481
5111 57648
5111 10714
5111 10999
5111 5981
5111 5111
5111 23191
5111 8505
5111 56254
5111 9722
5111 54887
5111 5982
5111 7404
5111 5425
5111 64432
5111 51514
5111 26984
5111 56061
5111 29128
5111 10144
5111 9158
5111 55835
5111 404734
5111 79596
5111 6923
5111 79736
5111 79767
5111 11285
5111 10036
5111 5424
5111 10935
5111 116541
5111 10572
5111 10965
5116 55755
5116 57534
5116 55722
5116 8481
5116 57539
5116 29127
5116 84769
5116 11116
5116 84310
5116 92856
5116 22919
5116 22994
5116 5567
5116 7534
5116 5116
5116 10464
5116 202018
5116 9219
5116 153241
5116 5445
5116 5576
5119 23607
5119 5903
5119 128866
5119 6683
5119 9525
5119 5878
5119 10342
5119 7879
5119 23376
5119 8607
5119 51026
5119 25930
5119 27243
5127 5127
5127 151195
5127 81875
5128 8881
5129 84930
5129 5936
5129 5129
5129 80233
5129 8266
5129 7917
5129 8939
5129 5692
5129 64175
5129 8087
5129 7227
5129 6168
5129 22974
5134 11224
5139 64946
5139 55704
5139 54462
5139 284403
5139 25793
5139 80817
5139 84790
5139 200734
5139 54442
5144 22995
5144 5208
5144 6608
5144 60682
5144 10611
5144 5783
5156 29763
5156 10211
5156 84549
5156 7037
5156 54663
5156 90102
5156 80223
5156 8711
5156 79706
5156 23759
5156 10921
5156 23256
5156 10160
5156 8563
5156 5156
5159 55785
5159 5159
5159 9774
5159 23140
5159 221937
5160 10013
5160 6776
5160 6777
5162 6776
5162 10013
5162 6777
5163 25839
5163 91107
5163 55968
5163 11228
5163 5165
5163 54520
5163 8569
5163 22999
5163 6813
5163 340371
5163 5164
5163 10659
5163 10847
5163 5163
5163 115201
5163 6687
5163 80895
5163 29920
5163 57169
5163 23078
5163 79001
5163 25945
5164 10013
5165 23527
5165 10575
5165 11319
5165 7203
5165 10694
5165 5165
5165 10574
5165 6596
5165 6950
5165 7415
5165 22948
5165 55148
5165 7402
5165 10576
5170 10576
5170 54442
5187 51512
5187 102800317
5189 23404
5189 8243
5192 10286
5192 23607
5192 5261
5192 246184
5192 26092
5195 9218
5198 9532
5198 7266
5201 25929
5201 112714
5201 80349
5201 7203
5201 113457
5201 5202
5201 7411
5201 10575
5201 55605
5201 55159
5201 7278
5202 55718
5202 9440
5202 112714
5202 100287932
5202 10856
5202 79871
5202 151648
5202 25885
5202 10067
5202 5430
5202 81572
5202 6830
5202 9919
5202 10471
5202 11321
5202 10694
5202 23397
5202 8725
5202 5501
5202 55159
5202 80349
5202 5202
5202 7411
5202 10730
5202 101060521
5202 55011
5202 116143
5202 5203
5202 64708
5202 8607
5202 113457
5202 81555
5202 9816
5202 8409
5202 10574
5202 7278
5202 55605
5202 7203
5202 7283
5202 79657
5202 8439
5202 5204
5203 7411
5204 7411
5204 23708
5208 51538
5208 23524
5208 5208
5208 27315
5208 79869
5208 81704
5208 55177
5208 222584
5208 6737
5208 84324
5208 84271
5208 9877
5208 64783
5211 10972
5211 286205
5211 7257
5213 23376
5213 7283
5213 83667
5213 84131
5213 91748
5213 9793
5216 9197
5216 10211
5216 23031
5216 5595
5226 55110
5226 9939
5230 55930
5230 5993
5245 10959
5245 55177
5245 55362
5245 79073
5245 8766
5245 26127
5245 9694
5245 9131
5245 7879
5245 8165
5245 93380
5245 5770
5245 51474
5245 81555
5245 10651
5245 51026
5245 5862
5245 5878
5245 7112
5245 9218
5250 84790
5250 8729
5252 54512
5252 8726
5255 5261
5255 84612
5256 5261
5256 51026
5256 92106
5256 10651
5256 7917
5256 79660
5256 55177
5257 5261
5257 79660
5261 5261
5261 8351
5261 11234
5261 8355
5261 79660
5261 387338
5261 8352
5261 201161
5261 8356
5261 8968
5261 8353
5261 8290
5261 8357
5261 440093
5261 8350
5261 8354
5261 9328
5261 8358
5286 54443
5286 51474
5286 5500
5286 8615
5286 51512
5286 399687
5286 8826
5286 9632
5286 170302
5286 11346
5286 80179
5286 10801
5286 9919
5286 8301
5287 22909
5289 8678
5290 8503
5290 5290
5290 5295
5290 5296
5290 84661
5290 81619
5291 5295
5293 5295
5295 5295
5295 10036
5295 8660
5295 57624
5297 65008
5297 23603
5297 7917
5297 10492
5297 6272
5298 7402
5298 5298
5305 79837
5306 246184
5306 5347
5306 51143
5311 6734
5311 5518
5311 55069
5311 56675
5311 54442
5315 8833
5315 22837
5315 8266
5315 55704
5315 79038
5315 5315
5315 9910
5318 9919
5318 8615
5318 9632
5318 51512
5321 26093
5329 26100
5329 9587
5331 121441
5331 10492
5331 6272
5337 5429
5337 10808
5337 64837
5337 54556
5337 10159
5337 23603
5337 10959
5337 9662
5339 399687
5339 22919
5339 84131
5339 54443
5339 8826
5339 5500
5339 11346
5339 80179
5339 23133
5339 9260
5339 51474
5339 8508
5347 5347
5347 128308
5347 9557
5347 8674
5347 54919
5347 56941
5347 138716
5347 54821
5347 26278
5347 7813
5347 79670
5347 29922
5347 23595
5347 5932
5347 8726
5347 58513
5347 57448
5351 246184
5351 23291
5356 22938
5356 55671
5356 10286
5356 151903
5356 51340
5364 79172
5364 56683
5364 7046
5364 54557
5364 79682
5371 9939
5371 9454
5371 27089
5371 146956
5371 7874
5371 653641
5371 9700
5371 100526740
5371 81855
5371 55889
5371 81608
5371 26024
5371 140838
5371 10042
5371 100287932
5371 25896
5371 79980
5371 11091
5371 114904
5371 57082
5371 8985
5371 79709
5371 9804
5371 5371
5371 653643
5371 342096
5371 26123
5371 57533
5371 8878
5371 92715
5372 7741
5378 22909
5378 9232
5393 7086
5393 10179
5393 9320
5393 5394
5393 56915
5393 5393
5393 374393
5393 64397
5393 10438
5393 23404
5393 10767
5393 23016
5393 115752
5393 11340
5393 51013
5393 84451
5393 10200
5393 79939
5393 153090
5393 10528
5393 51010
5393 118460
5393 54512
5394 54512
5394 56915
5394 6238
5394 51013
5394 23404
5394 115752
5394 10179
5395 5562
5395 83990
5395 50855
5395 7517
5395 5395
5395 9646
5395 22909
5395 30834
5411 9939
5411 26093
5411 200734
5413 10801
5422 9532
5423 7515
5423 93380
5423 7517
5423 9694
5424 57804
5424 64784
5424 54433
5424 10714
5424 5424
5424 5425
5424 124739
5424 55432
5428 10801
5428 11232
5429 5429
5429 54676
5429 29763
5429 51547
5429 285527
5429 8449
5429 57082
5430 10856
5430 64859
5430 9646
5430 8607
5430 7469
5430 6829
5430 5435
5430 8661
5430 81556
5430 6837
5430 5436
5430 63935
5430 58490
5431 5435
5431 9532
5431 7469
5431 8607
5431 9646
5431 7266
5431 58490
5431 6046
5431 5436
5431 6829
5432 5436
5432 58490
5432 29127
5432 7469
5432 123169
5432 5435
5432 9646
5432 6829
5433 5436
5433 9646
5433 58490
5433 6829
5434 55718
5434 5435
5434 101060521
5434 25885
5434 5436
5434 8607
5434 6829
5435 26094
5435 5439
5435 27297
5435 9529
5435 171568
5435 5438
5435 11078
5435 81488
5435 79871
5435 30834
5435 51082
5435 9533
5435 10622
5435 55718
5435 9400
5435 10849
5435 548644
5435 6829
5435 23064
5435 5437
5435 25885
5435 145781
5435 51586
5435 101060521
5435 9150
5435 100820829
5435 6612
5435 10621
5435 116092
5435 23031
5435 11128
5435 11321
5435 55703
5435 5436
5435 285429
5435 51184
5435 5469
5435 23207
5435 55814
5435 51626
5435 51728
5435 55818
5435 246721
5435 9817
5435 64425
5435 84265
5435 6383
5435 10623
5435 5435
5435 81857
5435 84172
5436 9400
5436 9150
5436 51586
5436 58490
5436 123169
5436 6917
5436 548644
5436 29079
5436 9646
5436 23064
5436 5437
5436 9441
5436 7841
5436 55588
5436 10606
5436 10025
5436 5438
5436 81488
5436 5469
5436 6829
5436 9440
5436 145781
5436 51003
5436 54623
5436 79577
5436 10001
5436 55388
5436 11321
5436 5439
5436 51184
5436 10749
5436 29127
5436 23248
5436 5436
5436 246721
5436 79871
5436 9282
5436 9412
5436 54797
5437 6829
5437 101060521
5437 6622
5437 25885
5437 55718
5437 11228
5438 6829
5438 63935
5438 58490
5438 55602
5439 58490
5439 6829
5439 55704
5440 25885
5440 101060521
5440 55718
5441 6622
5441 6829
5441 55143
5442 10763
5442 6134
5442 54442
5442 197257
5442 6418
5445 10159
5445 23131
5445 29966
5445 7283
5469 9694
5469 6837
5469 55671
5469 9968
5476 10286
5476 9218
5478 10059
5478 90379
5478 6809
5478 10444
5478 64708
5478 8569
5478 7812
5478 29941
5478 387522
5478 54566
5478 5936
5478 389898
5478 7335
5478 27109
5478 5878
5478 7334
5478 5478
5478 9275
5493 79443
5493 79003
5493 11346
5493 5936
5493 81556
5493 7203
5493 9321
5494 94005
5494 9895
5494 79913
5494 7520
5494 26092
5494 121441
5496 129831
5496 8089
5496 55791
5496 7942
5496 5936
5499 5510
5499 10651
5499 399687
5499 54443
5499 5501
5499 80179
5499 5514
5499 9972
5499 84612
5499 25842
5499 5500
5499 8148
5499 79660
5499 55930
5499 11346
5499 9878
5499 8826
5499 51474
5499 10413
5500 116143
5500 10180
5500 5756
5500 64397
5500 57175
5500 7798
5500 11217
5500 26064
5500 6711
5500 23164
5500 5504
5500 9824
5500 27316
5500 57584
5500 7169
5500 7170
5500 6294
5500 5500
5500 10109
5500 64745
5500 80179
5500 5511
5500 27332
5500 22933
5500 6992
5500 79026
5500 10848
5500 9919
5500 11346
5500 8725
5500 85464
5500 10409
5500 10093
5500 10657
5500 84988
5500 8470
5500 26030
5500 64423
5500 91624
5500 11034
5500 6712
5500 445815
5500 55011
5500 56252
5500 399687
5500 5510
5500 6764
5500 55183
5500 10634
5500 5514
5500 165324
5500 283431
5500 7126
5500 23242
5500 81572
5500 84687
5500 23384
5500 51474
5500 29127
5500 6744
5500 23603
5500 6494
5500 6709
5500 26136
5500 10096
5500 284695
5500 25842
5500 22998
5500 9878
5500 146909
5500 81930
5500 494115
5500 9582
5500 22848
5500 92521
5500 8653
5500 157313
5500 29763
5500 9667
5500 286262
5500 85379
5500 11078
5500 85439
5500 23094
5500 8826
5500 7082
5500 139741
5500 55075
5500 10694
5500 63898
5500 55930
5500 126353
5500 56288
5500 7111
5500 8761
5500 23513
5500 7525
5500 60312
5500 9685
5500 7168
5500 7171
5500 10097
5500 389677
5500 29766
5500 8148
5500 9209
5500 9948
5500 54776
5500 6840
5500 57727
5500 84168
5500 55589
5500 54443
5500 25921
5501 55183
5501 9582
5501 27316
5501 8148
5501 9667
5501 7171
5501 23603
5501 9878
5501 5501
5501 5510
5501 51474
5501 80179
5501 11346
5501 6840
5501 5511
5501 51535
5501 494115
5501 29944
5501 55011
5501 5903
5501 26064
5501 27332
5501 8725
5501 22853
5501 56252
5501 5514
5501 6134
5501 81572
5501 6238
5501 64423
5501 84687
5501 8653
5501 57727
5501 284695
5501 116143
5501 389677
5501 7170
5501 5504
5501 8826
5504 404672
5504 80145
5509 79660
5510 5510
5510 6992
5514 58490
5514 54386
5514 5514
5514 80349
5514 9878
5514 80335
5514 7517
5514 9646
5515 9712
5515 29941
5515 26024
5515 90459
5515 6100
5515 5519
5515 5529
5515 9817
5515 23152
5515 5525
5515 8500
5515 10576
5515 51382
5515 22994
5515 92105
5515 26054
5515 57697
5515 80789
5515 55174
5515 79577
5515 54973
5515 29966
5515 6747
5515 85369
5515 84240
5515 5523
5515 8428
5515 64216
5515 57464
5515 80829
5515 80143
5515 11116
5515 10771
5515 29888
5515 51765
5515 51188
5515 51081
5515 10775
5515 22948
5515 8030
5515 57508
5515 25843
5515 9989
5515 5515
5515 55844
5515 7871
5515 57117
5515 128061
5515 10574
5515 7203
5515 85363
5515 26512
5515 100526740
5515 10694
5515 5528
5515 55917
5515 10575
5515 134353
5515 5520
5515 29093
5515 5518
5515 26127
5515 5531
5515 84289
5515 57224
5515 55756
5515 79073
5515 6950
5515 6801
5516 22994
5516 25843
5516 5518
5516 5520
5516 9989
5516 9053
5516 8541
5516 26512
5516 29941
5516 22948
5516 6950
5516 26063
5516 54973
5516 10694
5516 29966
5516 92105
5516 57508
5516 8030
5516 8500
5516 440026
5516 11116
5516 55722
5516 10576
5516 11235
5516 80143
5516 9448
5516 7203
5516 6418
5516 55917
5516 57223
5516 10575
5516 23141
5516 5516
5516 57117
5516 9857
5516 5529
5516 26127
5516 28227
5516 5531
5516 57464
5516 7871
5516 729440
5516 5528
5516 54477
5516 10574
5516 85369
5516 6801
5516 5519
5516 55844
5516 29888
5516 55756
5516 8428
5518 140710
5518 54973
5518 5527
5518 114799
5518 51603
5518 9019
5518 55012
5518 57224
5518 55171
5518 91010
5518 54477
5518 11098
5518 9857
5518 7297
5518 116224
5518 80789
5518 80318
5518 28227
5518 26512
5518 55756
5518 78994
5518 55860
5518 29888
5518 64859
5518 55722
5518 8541
5518 81556
5518 5525
5518 338785
5518 92105
5518 85369
5518 5518
5518 54344
5518 8655
5518 55140
5518 53407
5518 55345
5518 23141
5518 26173
5518 8994
5518 10112
5518 253143
5518 22994
5518 25843
5518 9440
5518 51008
5518 5529
5518 55038
5518 5547
5518 9181
5518 29781
5518 54535
5518 6801
5518 26056
5518 8500
5518 6418
5518 9859
5518 57508
5518 7703
5518 5531
5518 9801
5518 57117
5518 123811
5518 25939
5518 29966
5518 65123
5518 11234
5518 10847
5518 5519
5518 25896
5518 55917
5518 91039
5518 5528
5518 151246
5518 90231
5518 5520
5518 55844
5518 10006
5518 8030
5518 11116
5518 51244
5518 10144
5518 5521
5518 23255
5518 23080
5518 9061
5518 8496
5518 23041
5518 26127
5518 9989
5518 80143
5518 51400
5518 55324
5518 5523
5518 146330
5519 151246
5519 6801
5519 5523
5519 9989
5519 5527
5519 5528
5519 55844
5519 11186
5519 5520
5519 5519
5519 26127
5519 85369
5519 11116
5519 80143
5519 29966
5520 81839
5520 116224
5520 55038
5520 51295
5520 6234
5520 26056
5520 146330
5520 10856
5520 51340
5520 5520
5520 10179
5520 8565
5520 55844
5520 23071
5523 23239
5523 8994
5523 55702
5523 256586
5523 9221
5523 5523
5523 23534
5523 84661
5524 84162
5524 5524
5525 151246
5527 5527
5527 11338
5527 22850
5527 22936
5528 8500
5528 221749
5528 729440
5528 55752
5528 54535
5528 9646
5528 5528
5529 25939
5529 140710
5529 57224
5529 151246
5531 5531
5531 26502
5531 22948
5531 9989
5531 10576
5531 9093
5531 84458
5531 8815
5531 10730
5531 9875
5531 8030
5531 64837
5531 55671
5531 7203
5531 151987
5531 6950
5531 6239
5531 10916
5531 10574
5531 55505
5531 7514
5531 57223
5531 54433
5531 10694
5531 81037
5531 10575
5532 84844
5532 51319
5532 5532
5532 5888
5532 9377
5532 84991
5534 26277
5534 8452
5536 5664
5536 6198
5536 5536
5536 85015
5536 10061
5537 10908
5537 6950
5537 22870
5537 25766
5537 10574
5537 10694
5537 27315
5537 23243
5537 55291
5537 161424
5537 10575
5537 22839
5537 283373
5537 7203
5537 84132
5537 127253
5537 26030
5537 91526
5537 9692
5537 10576
5537 5537
5537 114971
5537 9701
5537 22948
5537 57646
5537 9181
5537 25837
5537 5591
5537 26091
5537 51329
5546 23528
5546 7804
5546 7534
5546 10286
5546 11040
5546 51340
5546 55677
5546 6272
5546 6647
5550 51430
5552 196441
5558 7917
5562 23198
5562 6882
5562 5905
5562 85015
5562 5564
5562 5571
5562 8574
5562 259266
5562 23385
5562 11113
5562 54332
5562 129831
5562 5565
5562 8407
5562 27247
5562 5562
5562 79833
5562 5987
5563 8508
5566 5567
5566 51512
5566 7283
5566 55755
5566 9495
5566 9532
5566 5577
5566 8165
5566 8615
5566 22919
5566 5576
5567 8615
5567 6607
5567 9217
5567 23177
5567 9851
5567 8481
5567 11116
5567 11215
5567 9495
5567 9997
5567 79848
5567 55755
5567 6606
5567 5567
5567 11214
5567 10142
5567 8655
5567 9659
5567 8502
5567 5575
5567 26127
5567 5576
5567 84318
5567 8165
5567 55722
5567 22994
5567 5613
5567 5577
5567 93594
5567 5573
5567 22919
5567 9859
5573 9218
5573 5576
5576 729359
5576 9851
5576 153241
5576 8165
5576 55722
5576 197335
5576 5577
5576 8615
5576 11214
5576 117178
5576 85459
5576 11116
5576 9659
5576 8655
5576 131544
5576 729440
5576 57534
5576 64770
5576 23177
5576 9857
5576 22994
5576 11217
5576 55755
5576 102800317
5576 9859
5576 9632
5576 285753
5576 22919
5576 85444
5576 79848
5576 11190
5576 84131
5576 9495
5576 8481
5576 10464
5576 84318
5576 10160
5576 81610
5576 9919
5576 9662
5576 5576
5576 10142
5576 445815
5576 93594
5577 55755
5577 5577
5577 9659
5577 50813
5577 23177
5577 55722
5577 10142
5577 6836
5577 9919
5577 7410
5577 22994
5577 84318
5577 29086
5577 8481
5577 26959
5577 9859
5577 57534
5578 10286
5578 56259
5579 10286
5579 56259
5580 345651
5580 80205
5580 23082
5580 8087
5580 8899
5580 5580
5580 51503
5580 7690
5580 80006
5580 256586
5580 102724334
5580 6168
5580 84811
5580 85236
5580 7086
5580 8449
5580 80011
5584 56478
5584 9817
5584 10916
5584 29100
5584 81556
5584 55341
5584 56288
5584 7551
5584 7515
5584 284217
5584 28973
5584 54958
5584 8508
5584 5834
5584 84930
5584 55035
5584 8878
5584 50855
5584 65003
5584 80006
5584 5584
5584 8930
5584 23060
5584 84612
5584 80742
5584 6741
5584 100287932
5584 9462
5584 201161
5584 55858
5586 81627
5586 23471
5586 6646
5586 5586
5586 7407
5586 10613
5586 9217
5586 8879
5586 54663
5586 9521
5586 285282
5586 51520
5586 5917
5586 83590
5586 79143
5586 10970
5586 80230
5590 23047
5590 10928
5590 84612
5590 6809
5590 259266
5590 54921
5590 5590
5590 7536
5590 11128
5590 10121
5590 27333
5590 9578
5590 64422
5591 25913
5591 64858
5591 7013
5591 7266
5591 10856
5591 26277
5591 22870
5591 8607
5591 7520
5591 9532
5595 51548
5595 7169
5595 23160
5595 26046
5595 51585
5595 25929
5595 7917
5595 23283
5595 5936
5595 387522
5595 23780
5595 8266
5595 11051
5595 7073
5595 64062
5595 10658
5595 5595
5595 6926
5595 283237
5595 117283
5595 23199
5595 7335
5595 8189
5595 6878
5595 7227
5595 55729
5598 8036
5598 84444
5599 5599
5599 8338
5599 64784
5599 5708
5599 9414
5599 285282
5599 80742
5599 80304
5599 723790
5599 23239
5599 114790
5599 79101
5599 22796
5599 8337
5604 57187
5604 5604
5604 155435
5604 8844
5604 221150
5604 5894
5604 11179
5604 22994
5604 55802
5609 64837
5609 23347
5610 128866
5610 6134
5610 146909
5610 113130
5610 6238
5610 91748
5612 93380
5612 6418
5631 116447
5631 90293
5631 5634
5631 27339
5631 23376
5631 79791
5631 5636
5631 5631
5631 5635
5635 56006
5635 9693
5635 58525
5641 10535
5644 121441
5644 23376
5644 57617
5644 6622
5644 6647
5644 11258
5644 51092
5644 10075
5645 23376
5645 6622
5645 11258
5645 10075
5645 57617
5645 6647
5645 51092
5645 121441
5646 121441
5646 5693
5654 51026
5663 23385
5664 5664
5682 6500
5682 10213
5682 5693
5682 5692
5683 5692
5683 5693
5683 124739
5684 5692
5684 6500
5684 5693
5685 5693
5685 5692
5686 5692
5686 10989
5686 10213
5686 5693
5687 5693
5687 25793
5687 6500
5687 5692
5688 5692
5688 5693
5689 5693
5689 5692
5690 5692
5690 6500
5690 5693
5691 5693
5691 5692
5692 5695
5692 55122
5692 5705
5692 80011
5692 5693
5692 5701
5692 5692
5692 5709
5692 29102
5692 5706
5692 166378
5692 23360
5692 5702
5692 5694
5692 10213
5692 8624
5692 5710
5692 79073
5692 5720
5692 56984
5692 5707
5692 6597
5692 11234
5692 22826
5692 5721
5692 25793
5692 10079
5692 11047
5692 5700
5692 10197
5692 153241
5693 10067
5693 64788
5693 23198
5693 5880
5693 5720
5693 84159
5693 25793
5693 5693
5693 8458
5693 5705
5693 8454
5693 56926
5693 56061
5693 5881
5693 5709
5693 10213
5693 51433
5693 9851
5693 10038
5693 5717
5693 11047
5693 5879
5693 57724
5693 57619
5693 5704
5693 64769
5693 5700
5693 5708
5693 5701
5693 9491
5693 5713
5693 10079
5693 56984
5693 81555
5693 5710
5693 7337
5693 100287932
5693 5707
5693 8702
5693 10197
5693 5718
5693 5695
5693 9804
5693 55122
5693 8624
5693 5706
5693 5719
5693 5694
5693 5721
5693 5702
5694 6500
5695 57332
5700 5713
5700 84461
5700 5717
5700 54464
5700 51382
5700 8607
5700 93134
5700 57409
5700 9861
5700 7337
5700 5716
5700 5700
5700 5704
5700 90007
5700 5708
5700 9097
5700 9352
5700 10213
5700 5711
5700 5701
5700 5719
5700 8031
5700 5705
5700 11047
5700 51134
5700 10390
5700 5709
5700 5771
5700 80227
5700 5710
5700 5707
5700 220134
5700 5714
5700 5702
5700 5718
5700 5706
5700 8924
5701 10213
5701 9861
5702 9861
5702 10213
5702 54520
5704 10213
5704 9861
5705 220134
5705 84790
5705 9861
5705 10213
5706 64841
5706 10213
5706 9861
5707 9861
5707 10213
5708 8658
5708 6853
5708 10213
5708 7158
5708 64282
5708 6050
5708 9861
5708 10492
5709 10112
5709 9861
5709 10213
5710 51474
5710 51608
5710 10213
5710 55644
5710 9861
5711 23613
5711 79660
5711 84612
5711 81930
5711 9861
5711 8036
5711 79621
5711 151246
5711 22920
5711 10611
5711 9342
5711 8454
5713 9861
5713 10213
5714 10213
5714 9861
5715 83667
5716 9861
5716 10213
5717 10213
5717 165918
5717 51430
5717 22909
5717 9861
5717 26092
5718 10213
5718 9861
5719 10213
5719 9861
5725 55225
5725 5725
5725 23354
5725 10625
5725 387338
5725 9991
5725 10147
5725 125950
5725 25792
5725 55027
5725 10490
5725 57169
5728 5888
5728 8315
5728 57515
5728 7804
5728 57701
5728 5728
5728 55088
5728 9019
5728 25879
5728 50618
5747 84516
5747 64601
5756 399687
5756 11346
5756 29766
5756 51474
5756 8826
5756 54443
5756 7168
5756 23603
5756 80179
5757 10492
5757 7917
5763 10094
5763 5763
5770 54880
5770 9527
5770 5825
5770 10211
5770 11331
5770 9114
5770 57674
5770 55135
5770 57092
5770 55686
5770 80728
5770 27333
5770 57498
5770 9961
5770 26046
5770 284119
5770 6603
5770 5770
5771 27333
5771 10213
5771 79767
5771 9961
5771 5771
5777 79643
5783 7414
5783 54480
5783 22862
5783 7265
5783 8733
5783 5783
5783 23376
5783 51430
5784 11224
5786 55671
5786 7534
5786 79003
5792 55602
5802 6301
5822 7917
5825 7879
5825 55177
5825 10959
5825 55362
5825 51026
5825 79137
5825 79784
5825 9218
5825 128866
5830 51092
5831 8697
5831 7818
5831 93436
5831 84131
5831 8881
5832 64781
5832 55802
5832 114791
5832 51026
5834 7248
5859 7517
5859 22919
5859 10806
5861 51474
5861 51512
5861 23603
5861 25923
5862 10211
5862 57572
5862 5862
5862 7416
5862 27243
5862 284119
5862 7879
5862 6646
5862 22827
5862 9590
5862 54927
5862 79073
5862 51606
5862 11331
5862 9114
5868 5868
5868 25777
5868 284119
5868 5878
5868 8569
5868 51776
5868 90826
5868 125988
5868 55684
5868 148423
5868 6883
5868 92521
5868 9611
5869 91614
5869 63967
5869 51386
5869 5869
5869 114876
5869 199953
5869 55252
5869 25875
5869 63891
5869 5878
5869 23074
5869 10558
5869 7514
5869 60312
5869 8514
5872 6272
5877 119504
5878 326624
5878 80728
5878 55037
5878 6548
5878 54442
5878 55364
5878 29081
5878 7267
5878 10613
5878 7417
5878 11228
5878 128308
5878 83590
5878 25978
5878 6646
5878 55858
5878 90480
5878 51264
5878 54617
5878 93380
5878 129531
5878 9217
5878 23197
5878 91452
5878 51026
5878 9685
5878 9213
5878 79956
5878 92745
5878 58513
5878 23770
5878 9114
5878 84896
5878 7384
5878 27352
5878 11160
5878 10240
5878 9722
5878 27333
5878 51474
5878 79073
5878 56667
5878 57498
5878 284119
5878 55219
5878 7171
5878 9847
5878 54539
5878 23354
5878 85437
5878 54978
5878 9429
5878 9052
5878 10970
5878 83985
5878 26608
5878 6811
5878 25801
5878 84376
5878 54407
5878 8417
5878 79939
5878 7386
5878 54919
5878 29777
5878 10908
5878 9527
5878 9382
5878 25923
5878 25777
5878 7037
5878 23256
5878 6204
5878 23506
5878 11331
5878 6890
5878 122769
5878 55177
5878 6599
5878 81555
5878 9554
5878 54940
5878 10211
5878 6048
5878 27243
5878 10989
5878 56987
5878 8677
5878 22992
5878 23001
5878 9798
5878 112464
5878 147007
5878 25875
5878 7416
5878 337867
5878 27032
5878 22985
5878 6597
5878 30968
5878 5888
5878 10972
5878 5878
5878 55967
5878 26509
5878 9780
5878 133957
5878 79901
5878 6760
5878 90809
5878 54927
5878 9318
5878 339122
5878 57794
5878 79188
5878 63931
5878 55761
5878 128866
5879 51474
5879 23603
5880 23603
5881 23603
5881 51474
5884 50813
5885 23063
5885 79724
5885 23047
5885 10735
5885 23244
5885 113130
5885 5885
5885 57708
5885 9126
5885 6227
5885 54998
5885 8243
5885 10274
5885 94025
5888 10042
5888 286205
5888 79577
5888 55605
5888 9525
5888 56886
5888 83715
5888 9197
5888 91748
5888 122769
5888 6093
5888 92345
5888 10535
5888 8535
5888 8729
5888 10844
5888 27238
5888 57224
5888 80319
5888 151648
5888 64689
5888 83460
5888 22995
5888 51426
5888 51750
5888 56259
5888 10363
5888 10198
5888 7804
5888 9903
5888 51092
5889 7517
5892 10075
5892 10526
5894 10987
5894 5894
5894 11346
5894 22995
5894 7533
5894 8659
5894 51188
5894 6606
5894 9521
5894 55362
5894 6607
5898 54509
5898 84893
5898 10159
5898 9722
5898 90231
5898 25896
5898 9179
5898 51474
5898 8574
5898 5898
5898 23603
5898 55165
5898 29766
5898 7168
5898 9525
5898 9326
5899 23603
5901 57122
5901 5902
5901 10749
5901 7329
5901 11127
5901 9972
5901 55704
5901 5903
5901 10989
5902 7283
5902 51699
5902 27315
5902 54951
5902 54939
5902 29099
5902 54520
5902 24144
5902 51122
5902 57020
5902 170622
5902 10311
5902 23412
5902 28991
5902 5902
5902 150684
5902 404636
5902 28952
5902 51397
5903 7341
5903 10196
5903 23352
5903 55746
5903 23636
5903 11097
5903 8480
5903 84928
5903 10527
5903 81569
5903 157313
5903 27243
5903 9972
5903 23279
5903 94081
5903 9818
5903 29098
5903 5987
5903 5903
5903 10482
5903 11160
5903 6396
5903 8086
5903 348995
5903 55027
5903 8021
5903 10762
5903 729540
5903 129401
5903 29107
5903 9631
5903 57122
5903 84220
5903 26502
5903 79902
5903 9688
5903 57003
5903 57473
5903 727851
5903 59343
5903 347734
5903 54867
5903 23165
5903 6613
5903 23511
5903 5905
5903 55706
5903 23306
5903 81929
5903 55916
5903 9894
5903 6596
5903 79023
5903 7329
5903 128866
5903 29843
5905 51164
5905 83658
5905 57122
5905 8021
5905 10159
5905 399687
5905 9631
5905 81929
5905 9972
5905 7329
5906 8826
5906 23603
5906 51474
5908 5908
5908 26985
5908 57701
5908 10159
5908 60488
5908 57505
5908 23405
5908 7515
5908 84669
5908 80746
5908 57179
5908 23603
5908 23352
5908 55135
5908 54433
5908 340371
5908 51474
5917 10342
5917 10528
5917 10806
5925 26091
5925 64062
5925 7917
5925 58490
5925 5925
5925 8266
5926 8819
5926 58516
5926 25942
5927 5927
5927 23309
5927 57669
5927 57649
5927 57798
5927 56946
5927 51184
5927 9777
5927 9939
5928 25842
5928 6418
5928 8726
5928 9219
5928 8932
5928 9061
5928 10036
5928 9112
5929 10951
5929 30827
5929 23067
5929 83706
5929 9129
5929 91272
5929 23435
5929 259282
5929 57644
5930 10769
5930 6647
5930 128866
5930 10959
5930 201627
5931 8819
5931 9112
5931 57649
5931 8726
5931 10363
5931 25842
5931 114548
5931 23613
5931 23309
5931 58516
5931 10036
5931 25942
5931 57798
5931 9219
5931 8932
5931 6942
5932 22974
5932 57187
5932 9456
5932 374654
5932 9662
5935 8148
5935 6134
5935 6238
5935 6426
5935 11224
5936 51426
5936 51507
5936 79837
5936 8735
5936 55605
5936 55735
5936 113130
5936 79711
5936 55704
5936 9919
5936 9559
5936 5936
5936 79590
5936 374654
5936 170302
5936 7084
5936 64837
5936 85377
5936 7094
5936 79759
5954 55704
5954 84790
5954 93436
5954 259266
5954 54442
5954 7517
5954 51512
5955 84790
5955 259266
5962 7430
5965 51026
5965 10492
5976 65109
5976 6272
5976 6612
5976 9344
5976 90378
5977 55137
5977 56675
5977 92345
5977 56886
5977 9274
5977 151246
5977 6599
5977 8454
5978 58525
5979 8290
5979 54557
5979 8354
5979 8350
5979 8358
5979 440093
5979 8942
5979 5979
5979 55596
5979 8355
5979 8351
5979 8356
5979 10492
5979 8352
5979 79664
5979 6272
5979 8968
5979 8357
5979 8353
5979 10907
5979 7917
5980 10459
5980 9262
5981 10528
5981 26148
5981 6238
5981 25998
5981 8668
5981 9694
5981 254065
5981 11224
5981 54442
5982 51013
5982 6418
5982 6134
5982 254065
5982 10528
5982 6731
5982 11224
5982 9129
5983 10528
5983 25998
5983 6731
5983 6238
5983 11224
5983 6134
5983 254065
5984 11224
5984 6134
5984 25998
5984 6731
5984 6238
5984 8661
5984 10528
5985 10528
5985 6238
5985 11224
5985 6134
5985 6731
5985 8668
5987 8148
5987 54880
5987 57606
5987 121441
5987 56652
5987 84759
5987 6045
5987 79921
5987 26277
5987 7257
5987 6942
5987 10959
5987 91748
5987 6015
5987 23607
5987 27238
5987 9662
5987 7874
5987 8237
5987 29127
5987 8697
5987 10363
5987 23650
5993 26058
5993 5994
5993 5993
5993 9328
5993 64975
5993 51264
5993 79577
5993 23317
5993 93587
6015 64319
6015 84759
6015 10389
6015 23492
6015 54880
6015 8535
6015 7874
6015 6045
6015 23429
6015 57332
6015 84108
6015 80012
6015 6015
6015 114904
6015 23269
6015 6687
6015 10138
6015 90102
6015 27243
6015 7862
6015 11091
6015 100532731
6015 83746
6015 201254
6018 10951
6045 81569
6045 30827
6045 8535
6045 23492
6045 64319
6045 23429
6045 7153
6045 26156
6045 23269
6045 84678
6045 56672
6045 11180
6045 10389
6045 10138
6045 80012
6045 6045
6045 84759
6045 57332
6045 100532731
6045 6175
6045 54880
6045 84108
6045 84733
6045 7874
6046 9377
6046 6046
6046 8407
6046 170394
6046 7862
6046 54904
6046 10160
6046 10474
6048 25923
6048 6606
6048 84790
6048 9183
6048 6607
6048 10452
6048 51608
6048 7266
6048 7517
6050 6050
6050 9448
6059 7520
6059 51092
6091 84612
6092 79073
6092 56339
6092 10749
6092 55069
6092 9218
6092 55722
6092 84612
6093 283431
6093 9040
6093 8100
6093 162427
6093 23545
6093 10042
6093 80005
6093 53407
6093 57572
6093 8733
6093 51548
6093 6599
6093 56943
6093 51143
6093 9342
6093 6093
6093 84893
6093 9475
6093 54865
6093 7520
6093 6597
6093 84722
6093 10390
6093 57181
6093 55247
6093 6747
6117 29102
6117 84033
6117 11212
6117 8940
6117 11127
6117 6119
6117 6117
6117 25813
6117 6118
6122 8661
6122 6238
6122 6134
6122 254065
6122 10528
6122 6731
6124 8661
6124 10342
6124 84318
6124 6731
6124 6238
6124 26093
6124 10528
6124 11224
6124 254065
6124 6134
6125 6134
6125 8661
6125 11224
6125 11004
6125 55644
6125 10528
6125 6238
6128 55421
6128 6238
6128 8563
6128 6134
6128 10528
6128 25998
6128 6731
6129 8661
6129 6238
6129 254065
6129 11004
6129 10528
6129 6134
6129 6731
6129 11224
6130 6134
6130 6238
6130 10528
6130 7272
6130 6731
6130 11224
6130 8661
6132 26093
6132 8661
6132 6731
6132 6238
6132 10528
6132 6134
6133 55166
6133 6134
6133 51013
6133 11004
6133 8726
6133 6238
6134 7913
6134 8666
6134 27044
6134 55023
6134 51642
6134 84294
6134 85865
6134 6157
6134 6147
6134 113251
6134 10933
6134 253943
6134 8358
6134 6136
6134 26589
6134 51441
6134 9147
6134 27350
6134 201161
6134 6208
6134 51018
6134 6222
6134 8890
6134 6169
6134 57602
6134 6187
6134 10189
6134 81627
6134 6233
6134 7343
6134 55149
6134 8354
6134 6193
6134 9188
6134 8815
6134 101929876
6134 7155
6134 65083
6134 29889
6134 57099
6134 84319
6134 55341
6134 10360
6134 6175
6134 6161
6134 6210
6134 84295
6134 56902
6134 57532
6134 8971
6134 8879
6134 9086
6134 56257
6134 8663
6134 25998
6134 6205
6134 55646
6134 56647
6134 6142
6134 25904
6134 51776
6134 6218
6134 6727
6134 11224
6134 6201
6134 23521
6134 29128
6134 9767
6134 23107
6134 55661
6134 6146
6134 51493
6134 26354
6134 79697
6134 57062
6134 9532
6134 55178
6134 9349
6134 8394
6134 6311
6134 25873
6134 7994
6134 8886
6134 23185
6134 26574
6134 10951
6134 6223
6134 8353
6134 8351
6134 79682
6134 6194
6134 55131
6134 6232
6134 221496
6134 25836
6134 64769
6134 64978
6134 51406
6134 6227
6134 8940
6134 8355
6134 65244
6134 6217
6134 50809
6134 6138
6134 58506
6134 23560
6134 57696
6134 10482
6134 11168
6134 6160
6134 23367
6134 28987
6134 10399
6134 51388
6134 11333
6134 6141
6134 10969
6134 55720
6134 9045
6134 54914
6134 9100
6134 6202
6134 134218
6134 51106
6134 23215
6134 54888
6134 51191
6134 51637
6134 81887
6134 6134
6134 8661
6134 9031
6134 9652
6134 11180
6134 6155
6134 10081
6134 8668
6134 10061
6134 23223
6134 6159
6134 79009
6134 23774
6134 474343
6134 8352
6134 6235
6134 55003
6134 6224
6134 10436
6134 10556
6134 8892
6134 8356
6134 55505
6134 117246
6134 10514
6134 9908
6134 6231
6134 440093
6134 26986
6134 6228
6134 90957
6134 6191
6134 6139
6134 57332
6134 115939
6134 6734
6134 26135
6134 6189
6134 6629
6134 7153
6134 6207
6134 8467
6134 10775
6134 51602
6134 26057
6134 79029
6134 6152
6134 26608
6134 8350
6134 22907
6134 27043
6134 54915
6134 6203
6134 55226
6134 6156
6134 90441
6134 8665
6134 6135
6134 54676
6134 8208
6134 51504
6134 6206
6134 54505
6134 6499
6134 51154
6134 29997
6134 6238
6134 54552
6134 51202
6134 29763
6134 54881
6134 115098
6134 6137
6134 10146
6134 728689
6134 55319
6134 8357
6134 8968
6134 11198
6134 10771
6134 6230
6134 10940
6134 84864
6134 64005
6134 6229
6134 6731
6134 90850
6134 80198
6134 92856
6134 79039
6134 8290
6134 27292
6134 54466
6134 55299
6134 6188
6134 56919
6134 6204
6134 51386
6134 6143
6135 8661
6135 80218
6135 11224
6135 10528
6135 254065
6135 6731
6135 6238
6136 8165
6136 6238
6136 7431
6136 10528
6137 8661
6137 6238
6137 6731
6137 54512
6138 6238
6138 6731
6139 6238
6139 11224
6139 8661
6139 23014
6139 6731
6139 51013
6139 254065
6139 54821
6141 254065
6141 6238
6141 6731
6141 55166
6142 54512
6142 57332
6142 254065
6142 6238
6142 6731
6142 8661
6142 11224
6143 6731
6143 11224
6143 8661
6143 6238
6144 6731
6146 6731
6146 26093
6146 10528
6146 8563
6146 57332
6146 11224
6146 6238
6146 8661
6147 8661
6147 6238
6147 10528
6147 11224
6147 8668
6147 6731
6150 54462
6150 23607
6150 54534
6150 65005
6152 6731
6152 6238
6152 8661
6152 54737
6152 11224
6152 10528
6154 6238
6154 254065
6154 6731
6155 8661
6155 6238
6155 121441
6155 55421
6155 11224
6155 54433
6155 84612
6156 6238
6156 26148
6156 10528
6156 11224
6156 6731
6156 197257
6157 8661
6157 11224
6157 8563
6157 6731
6157 51013
6158 6731
6160 6731
6160 254065
6160 9129
6161 10528
6161 8661
6161 11224
6161 6731
6161 6238
6164 84078
6165 6238
6165 8661
6167 10972
6168 254065
6168 9126
6168 54512
6168 9112
6169 64321
6169 6238
6169 8661
6169 9129
6173 6238
6173 6731
6175 6238
6175 25998
6175 6731
6175 10528
6176 25998
6182 54534
6182 65008
6182 65005
6183 9793
6183 54737
6183 11004
6183 124739
6183 79149
6183 8697
6184 10959
6184 22908
6184 84790
6184 55362
6184 7283
6185 10651
6185 79073
6185 9777
6185 10959
6185 7879
6187 6238
6187 23014
6187 11224
6187 10528
6187 8661
6187 6731
6188 8661
6188 6731
6188 8668
6188 7257
6188 10528
6188 11232
6188 25998
6188 6238
6188 11224
6189 57332
6189 11224
6189 6731
6189 6238
6189 10528
6189 8661
6189 161424
6191 51013
6191 11224
6191 6238
6191 10528
6191 6731
6191 54512
6193 6731
6193 6238
6193 11224
6194 6238
6194 8661
6194 10528
6194 11224
6194 161424
6194 6731
6194 8668
6194 57332
6197 84193
6201 6731
6201 56915
6201 7431
6202 161424
6202 6731
6202 57332
6202 11224
6202 6238
6202 25998
6203 94101
6203 11224
6203 29095
6203 6731
6203 25998
6203 6238
6204 8661
6204 84254
6204 54512
6204 11224
6204 6731
6205 6731
6205 64601
6205 6238
6205 93380
6205 54737
6205 55166
6205 8661
6206 6731
6206 6238
6206 57332
6206 10951
6206 11224
6206 10528
6206 8661
6207 6238
6207 11224
6207 6731
6208 10951
6208 8661
6208 23014
6208 57332
6208 11224
6208 6731
6208 55166
6208 6238
6208 10528
6209 6238
6209 8661
6209 11224
6209 6731
6210 51013
6210 8661
6210 8668
6210 6731
6210 11224
6210 6238
6210 10951
6210 10528
6217 6731
6217 9793
6217 11224
6217 8668
6217 56915
6217 55166
6217 8661
6217 51013
6217 6238
6218 6731
6218 6238
6218 9793
6218 10951
6218 11224
6222 6238
6222 8661
6222 6731
6222 11224
6223 6238
6223 6731
6223 11224
6223 8661
6224 10286
6224 6238
6224 8661
6224 51013
6224 57332
6227 8661
6227 23376
6227 6238
6227 57187
6227 11224
6227 55644
6228 6731
6228 6238
6228 84612
6228 26986
6229 6731
6229 11224
6229 10951
6229 10528
6229 6238
6229 23511
6229 8661
6230 6731
6230 11004
6230 6238
6230 51013
6230 8661
6230 10528
6230 11224
6231 11104
6232 23019
6232 11224
6232 8661
6232 10528
6232 6731
6232 25998
6232 6238
6233 6238
6233 7414
6234 79876
6234 8661
6235 8661
6235 6731
6235 54512
6235 6238
6237 10042
6237 23376
6237 84318
6237 83667
6238 22980
6238 29763
6238 56902
6238 27067
6238 54663
6238 8894
6238 50628
6238 10643
6238 55755
6238 65083
6238 51388
6238 11168
6238 23367
6238 55505
6238 25998
6238 9349
6238 10557
6238 6731
6238 84450
6238 8886
6238 10607
6238 10363
6238 7343
6238 9024
6238 6238
6238 10514
6238 53339
6238 9045
6238 9086
6238 134430
6238 23511
6238 10940
6238 10399
6238 56919
6238 23521
6238 60678
6238 54505
6238 9898
6238 23481
6238 54676
6238 51154
6238 51602
6238 57099
6238 55922
6238 54552
6238 81627
6238 28987
6238 55226
6238 9188
6238 6895
6238 84656
6238 10360
6238 138716
6238 10973
6238 7866
6238 6738
6238 26156
6238 84717
6238 51065
6238 64769
6238 26135
6238 317781
6238 10146
6238 51191
6238 79050
6238 166378
6238 81929
6238 54914
6238 55646
6238 10969
6238 6727
6238 51504
6238 51493
6238 55720
6238 84305
6238 23560
6238 55661
6238 64848
6238 51637
6238 26233
6238 7153
6238 64794
6238 55299
6238 253943
6238 83590
6238 25873
6238 64897
6238 26354
6238 23016
6238 8467
6238 11004
6238 55227
6238 23774
6238 115098
6238 7155
6238 7407
6238 90957
6238 10942
6238 29066
6238 10512
6238 11073
6238 10885
6238 11224
6238 90850
6238 7112
6238 9100
6238 57696
6238 57404
6238 6499
6238 25940
6238 51202
6238 8531
6238 29128
6238 10459
6238 9652
6238 6732
6238 10436
6238 55131
6238 27044
6238 79039
6238 9567
6238 10528
6238 57062
6238 8971
6238 90441
6238 84864
6239 22938
6239 6622
6239 8697
6240 55602
6240 51592
6240 51366
6240 55143
6240 79621
6241 55069
6241 246184
6241 25906
6241 54949
6241 8697
6241 29882
6241 8881
6242 25906
6249 64750
6249 22919
6257 9847
6257 200081
6257 6257
6257 9578
6257 27125
6257 55135
6257 55173
6257 10621
6257 8812
6272 54840
6272 7087
6272 56829
6272 57697
6272 84790
6272 10347
6272 221496
6272 9743
6272 23197
6272 55299
6272 51061
6272 83666
6272 284040
6272 55705
6272 55757
6272 10312
6272 285590
6272 9569
6272 9816
6272 8638
6272 9119
6272 54961
6272 11078
6272 205327
6272 55075
6272 26056
6272 22880
6272 7006
6272 6427
6272 7516
6272 80746
6272 9875
6272 65056
6272 55909
6272 6712
6272 7398
6272 22837
6272 317781
6272 286053
6272 22853
6272 79664
6272 201161
6272 22862
6272 8237
6272 10200
6272 252839
6272 81846
6272 55601
6272 65083
6272 6745
6272 54873
6272 64282
6272 114789
6272 23405
6272 10492
6272 375056
6272 54620
6272 10542
6272 9847
6272 84669
6272 8565
6272 6272
6272 203068
6272 55131
6272 11060
6272 57179
6272 79922
6272 146956
6272 6675
6272 6949
6272 55971
6272 80198
6272 22894
6272 79590
6272 55466
6272 23389
6272 26065
6272 84135
6272 79724
6272 7094
6272 9958
6272 201626
6272 23588
6272 79834
6272 55325
6272 23076
6272 23408
6272 128308
6275 11064
6275 8655
6275 145482
6275 122060
6275 23001
6275 23774
6275 57649
6275 6839
6275 6277
6275 29966
6275 79585
6275 10775
6275 10049
6275 7182
6275 55644
6275 121441
6275 56987
6275 8243
6275 11143
6275 23224
6275 6285
6275 6275
6275 29796
6275 25813
6275 157570
6275 9093
6277 8089
6277 9777
6277 121441
6281 51474
6285 6286
6285 6285
6293 55610
6294 54737
6294 220988
6294 8148
6294 6426
6294 29127
6294 93627
6301 9810
6301 11171
6301 65056
6301 84875
6301 9869
6301 78988
6301 10972
6301 25998
6301 6301
6305 8898
6311 8089
6311 9919
6341 10492
6341 10128
6383 8535
6383 10492
6383 22974
6383 8658
6383 7112
6383 10951
6385 51474
6386 10959
6386 128866
6386 23019
6386 90378
6388 10801
6388 7168
6389 54949
6396 8905
6396 9632
6396 7329
6396 57122
6396 9939
6396 9919
6396 83667
6396 8301
6396 51512
6396 64689
6396 81929
6396 8615
6399 22878
6400 10956
6400 56339
6400 6400
6400 27248
6400 81502
6400 7184
6418 8436
6418 7259
6418 60686
6418 11143
6418 284119
6418 114825
6418 10771
6418 7644
6418 26010
6418 7776
6418 374393
6418 151246
6418 79797
6418 64376
6418 11091
6418 23338
6418 91748
6418 23144
6418 353274
6418 80829
6418 254048
6418 27107
6418 79915
6418 9782
6418 56980
6418 140710
6418 9643
6418 9841
6418 29915
6418 7586
6418 151648
6418 8467
6418 88745
6418 6418
6418 9031
6418 54989
6418 25879
6418 51081
6418 10155
6418 116092
6418 9726
6418 29855
6418 9070
6418 64763
6418 10147
6418 8242
6418 7745
6418 49854
6418 57062
6418 10168
6418 112464
6418 91664
6418 29941
6418 29803
6418 55870
6418 23255
6419 80218
6419 123169
6421 55327
6421 11224
6421 30827
6421 7248
6426 51621
6426 79228
6426 10521
6426 8449
6426 200734
6426 220988
6426 151613
6426 8653
6426 54439
6426 200081
6426 9589
6426 10250
6426 54737
6426 23020
6426 56252
6426 6430
6426 64062
6426 25962
6426 11212
6426 9877
6426 9810
6426 64175
6426 27316
6426 27332
6426 54906
6426 64708
6426 64783
6426 9582
6426 6426
6426 9774
6426 23013
6426 10180
6426 23759
6426 79811
6426 8563
6426 8148
6426 55214
6426 11051
6426 51535
6426 9360
6426 7994
6426 10657
6426 79882
6426 10491
6426 284695
6426 84271
6426 85379
6426 6625
6426 57727
6426 80145
6426 8711
6426 10929
6426 9667
6426 389677
6426 51322
6426 9984
6426 494115
6426 84321
6426 7919
6426 6634
6426 57187
6426 8683
6427 23158
6427 7917
6427 11104
6428 10013
6428 11104
6429 6622
6430 7249
6432 440145
6433 55602
6433 55247
6453 10342
6453 56852
6472 50618
6472 8607
6472 9646
6491 8089
6491 7874
6494 25847
6494 8826
6494 51474
6494 80179
6494 54443
6499 11224
6499 8661
6499 53916
6500 84085
6500 81569
6500 26263
6500 64965
6500 25793
6500 22992
6500 54433
6500 23403
6500 55813
6500 8454
6500 26268
6500 90231
6500 79176
6500 83660
6500 80028
6500 23291
6500 55336
6500 84261
6500 54461
6500 23014
6500 57509
6500 146330
6500 283237
6500 85461
6500 6500
6500 8945
6500 84926
6500 84678
6500 79791
6500 7514
6500 55324
6500 23077
6500 6502
6500 200933
6500 8480
6502 8454
6502 81620
6502 51053
6507 54442
6510 51143
6510 84930
6510 23392
6510 6606
6510 79801
6510 81555
6510 154141
6510 55362
6510 6607
6510 54949
6510 7517
6510 84790
6510 54972
6510 55177
6510 26092
6510 23385
6513 10694
6513 55247
6513 10959
6513 9262
6513 23385
6520 154141
6522 25923
6522 11004
6522 22936
6522 9525
6522 162466
6522 128239
6522 57187
6525 374654
6535 60481
6535 6747
6535 57410
6535 53938
6535 6535
6535 10916
6536 57187
6541 9197
6548 8729
6548 11154
6548 8148
6558 55602
6566 7786
6566 55603
6576 7283
6576 8535
6576 9218
6576 55634
6595 9274
6595 6599
6596 9694
6596 64781
6596 79921
6596 8243
6596 11346
6596 51608
6596 11154
6597 64282
6597 9219
6597 55247
6597 9274
6597 9218
6597 50855
6597 7905
6597 26092
6597 64225
6597 6599
6598 169714
6598 9274
6599 6601
6599 6605
6599 196528
6599 23506
6599 7182
6599 51806
6599 6603
6599 9274
6599 6602
6599 8289
6599 55968
6599 6599
6601 9972
6601 9274
6602 83715
6603 9274
6603 9972
6603 25939
6605 9972
6605 9274
6606 57488
6606 51162
6606 84928
6606 57563
6606 79760
6606 646960
6606 79001
6606 55787
6606 11218
6606 134353
6606 50628
6606 81037
6606 9518
6606 6634
6606 65123
6606 10939
6606 8140
6606 100287932
6606 57662
6606 54960
6606 25953
6606 54929
6606 11171
6606 6628
6606 125988
6606 54984
6606 6633
6606 84967
6606 55012
6606 6606
6606 23471
6606 9554
6606 79939
6606 79833
6606 92745
6606 51009
6606 9791
6606 128239
6606 6625
6606 161424
6606 90102
6606 7072
6606 51808
6606 6632
6606 92609
6606 8161
6606 6607
6606 64834
6606 7295
6606 25929
6606 8487
6607 6633
6607 79760
6607 646960
6607 57488
6607 92609
6607 6625
6607 51009
6607 6634
6607 11218
6607 79939
6607 51162
6607 10939
6607 8161
6607 51808
6607 11171
6607 23471
6607 79001
6607 84967
6607 8140
6607 25953
6607 57662
6607 55012
6607 84928
6607 6607
6607 65123
6607 25929
6607 57563
6607 55787
6607 161424
6607 90102
6607 125988
6607 134353
6607 100287932
6607 9518
6607 128239
6607 8487
6607 54960
6607 92745
6607 50628
6607 7295
6607 54984
6607 6632
6607 81037
6607 9791
6607 79833
6607 9554
6607 7072
6607 64834
6607 6628
6607 54929
6608 11011
6608 22897
6608 79139
6608 6608
6608 7841
6608 56943
6608 27183
6608 24145
6611 134147
6611 6813
6611 84726
6611 55027
6611 81572
6611 8314
6611 10848
6611 6611
6612 6612
6612 29074
6612 9569
6612 55920
6612 10055
6612 94081
6612 57533
6612 11336
6612 8243
6612 60488
6612 84135
6612 25896
6613 10055
6613 57122
6613 7329
6613 9972
6622 9722
6622 9343
6622 96764
6622 7283
6622 9513
6622 10207
6622 53938
6622 389541
6622 8227
6622 23020
6622 6879
6622 9836
6622 10668
6622 27339
6622 25962
6622 6741
6622 64175
6622 22916
6622 27352
6622 51191
6622 55234
6622 10935
6622 134147
6622 51593
6622 10250
6622 55596
6622 23517
6622 22800
6622 8655
6622 6622
6622 85459
6624 54443
6625 84858
6625 115752
6625 9582
6625 6632
6625 6636
6625 114034
6625 6625
6625 25929
6625 8148
6625 29941
6625 57563
6625 51808
6625 79760
6625 8487
6625 79833
6625 6633
6625 6637
6625 10921
6625 23248
6625 6628
6625 134353
6625 6634
6625 11171
6625 29777
6625 54960
6625 50628
6625 11218
6625 7517
6625 6631
6625 7295
6626 10921
6627 54556
6628 10419
6628 96764
6628 114548
6632 25929
6632 79760
6633 25929
6634 25929
6635 8668
6635 23158
6637 23071
6637 10808
6641 23515
6645 6683
6645 221749
6645 51026
6645 55327
6646 7879
6646 9218
6646 51026
6646 10959
6646 9632
6646 56121
6646 9260
6646 51474
6646 11104
6646 8766
6646 55177
6646 6683
6646 128866
6646 55362
6647 8239
6647 22916
6647 55165
6647 22800
6647 57721
6647 64175
6647 9589
6647 10016
6647 9054
6647 9973
6647 54433
6647 23224
6647 23517
6647 56648
6647 143244
6647 7525
6647 64837
6647 199990
6647 51008
6647 124245
6647 10999
6647 11060
6647 51593
6647 11051
6647 23567
6647 6647
6647 57479
6647 51317
6651 22920
6652 57587
6652 9260
6652 54443
6672 26046
6672 83540
6674 79003
6674 22837
6674 25923
6674 197257
6674 22995
6674 84313
6675 54557
6675 128866
6675 7917
6683 25945
6683 79143
6683 9550
6683 128866
6683 57498
6683 51652
6683 84317
6683 25978
6683 51510
6683 114548
6683 93343
6683 10211
6683 23473
6683 9605
6683 27243
6683 129531
6683 55048
6683 9798
6683 96764
6683 113457
6683 51669
6683 9114
6683 10548
6683 100526767
6683 7278
6683 7251
6683 23607
6683 126353
6683 10613
6683 127018
6683 112714
6683 6683
6683 9525
6683 10016
6683 25930
6687 10403
6687 64781
6687 9694
6687 10211
6687 26128
6687 22974
6709 22919
6709 7414
6709 25813
6709 29766
6709 10211
6709 7741
6709 54443
6709 11346
6709 26128
6709 399687
6709 8914
6709 23603
6709 51474
6709 7168
6709 8826
6709 9260
6709 80179
6709 55930
6709 10972
6709 22974
6711 8826
6711 9260
6711 11104
6711 23603
6711 23607
6711 22919
6711 54443
6711 80179
6711 11346
6711 10801
6711 7168
6711 399687
6711 10211
6711 51474
6711 55930
6711 29766
6712 8826
6712 399687
6712 29028
6712 9212
6712 80179
6712 54557
6712 11346
6712 25842
6712 91272
6717 79784
6717 9218
6726 51013
6726 23644
6727 8661
6727 64837
6728 84131
6728 6731
6728 55421
6729 11224
6729 6731
6730 57704
6730 23014
6730 10528
6730 6731
6731 23234
6731 79080
6731 56919
6731 10908
6731 56902
6731 138716
6731 10632
6731 85865
6731 8661
6731 9816
6731 8892
6731 9100
6731 51504
6731 56647
6731 51575
6731 8356
6731 8290
6731 9978
6731 8726
6731 26156
6731 11137
6731 11198
6731 10528
6731 26586
6731 8451
6731 10248
6731 8350
6731 54881
6731 6731
6731 10514
6731 64794
6731 10607
6731 81627
6731 23481
6731 8354
6731 54663
6731 8668
6731 8358
6731 26010
6731 55178
6731 23076
6731 54552
6731 64897
6731 26589
6731 29889
6731 9349
6731 25998
6731 333932
6731 56257
6731 90441
6731 50809
6731 26233
6731 115098
6731 8353
6731 80198
6731 6780
6731 8357
6731 146956
6731 55599
6731 90957
6731 25873
6731 10973
6731 115939
6731 29128
6731 11224
6731 10642
6731 27044
6731 54888
6731 9325
6731 23223
6731 51547
6731 51121
6731 79050
6731 22907
6731 8890
6731 9045
6731 9875
6731 84864
6731 23367
6731 9652
6731 23215
6731 51191
6731 387338
6731 23560
6731 79039
6731 8971
6731 79697
6731 338657
6731 55661
6731 84656
6731 9188
6731 51491
6731 8352
6731 26354
6731 55907
6731 64769
6731 10512
6731 113251
6731 8886
6731 9425
6731 84128
6731 55193
6731 10940
6731 9031
6731 440093
6731 92856
6731 51202
6731 64848
6731 55922
6731 57062
6731 11083
6731 8968
6731 55505
6731 55646
6731 23521
6731 51106
6731 65083
6731 283489
6731 9212
6731 124602
6731 23774
6731 168455
6731 55720
6731 84294
6731 51602
6731 64965
6731 9678
6731 653604
6731 57592
6731 10363
6731 51490
6731 126961
6731 7153
6731 8351
6731 285855
6731 55003
6731 64223
6731 23338
6731 55226
6731 8355
6731 79922
6731 117246
6732 9329
6732 23397
6734 729440
6734 152185
6734 9922
6734 26133
6734 11224
6734 6734
6734 11104
6734 80155
6734 81556
6734 11098
6734 90231
6734 64146
6734 58477
6741 23158
6741 10198
6741 65008
6741 55108
6741 51592
6741 93436
6741 57082
6744 7879
6744 8826
6744 80179
6744 51474
6744 399687
6744 8724
6744 22919
6744 54443
6744 84930
6744 7168
6744 54442
6745 114791
6745 10075
6747 81555
6747 79784
6747 7283
6747 56121
6747 54496
6747 259266
6747 51143
6747 80817
6747 7517
6747 11130
6747 26973
6747 124739
6748 84790
6748 10459
6749 11224
6749 51808
6760 10492
6764 10211
6764 54443
6764 80179
6764 23603
6764 399687
6772 6772
6773 8021
6776 6776
6776 7087
6776 10667
6776 79956
6776 8050
6776 11342
6776 80895
6776 152185
6776 22864
6776 9518
6777 55683
6777 8050
6777 9961
6777 83448
6777 6777
6777 55723
6778 51426
6788 11186
6788 79172
6788 56683
6789 11186
6790 79830
6790 6790
6790 55614
6790 54948
6790 51008
6790 9314
6790 10025
6790 51547
6790 84337
6790 60488
6790 51102
6790 51574
6790 6880
6790 10573
6790 57539
6790 23438
6790 51510
6801 10574
6801 79026
6801 85369
6801 8428
6801 6950
6801 22948
6801 9521
6801 29015
6801 55917
6801 8655
6801 7203
6801 51765
6801 7871
6801 29888
6801 25843
6801 10576
6801 29966
6801 26127
6801 9448
6801 57464
6801 6801
6801 10575
6801 9532
6801 80143
6801 11235
6801 10694
6809 57187
6809 26093
6809 55634
6809 25847
6809 23309
6809 22916
6809 26973
6809 22974
6809 116115
6809 10746
6809 25939
6809 79791
6809 56886
6809 54972
6809 9939
6809 8021
6809 50804
6809 124602
6809 79003
6809 11130
6809 10146
6809 54433
6809 8036
6809 81555
6809 26086
6811 9342
6811 8615
6812 83706
6812 55735
6812 162466
6812 10769
6812 11232
6812 9733
6813 7283
6813 55215
6827 6829
6827 58490
6829 58490
6829 79960
6829 23064
6829 55677
6829 54623
6829 6829
6829 9646
6829 55388
6829 23469
6829 23248
6829 22909
6829 123169
6829 9221
6829 25886
6829 257160
6829 23224
6829 80349
6829 246721
6829 55421
6829 7456
6829 7469
6829 9282
6829 79577
6829 6830
6829 548644
6830 25923
6830 8780
6830 11104
6830 10856
6830 9646
6830 101060521
6830 8607
6830 10456
6830 58490
6830 25885
6830 151648
6830 55718
6830 7112
6830 51053
6836 57187
6836 9517
6836 8615
6836 9218
6836 8607
6836 26127
6836 161424
6837 112950
6837 51003
6837 57082
6837 9441
6837 84246
6837 10025
6837 55558
6837 55090
6837 23389
6837 9440
6837 9862
6837 64432
6837 6837
6837 9439
6837 9443
6837 9968
6837 54797
6837 9477
6837 10001
6837 51586
6837 55588
6837 9282
6837 9442
6837 29079
6837 26284
6837 9969
6837 400569
6837 90390
6837 81857
6839 10951
6839 9495
6840 7171
6840 7168
6840 54443
6840 10211
6840 399687
6840 147700
6840 9260
6840 10763
6840 8826
6840 7266
6840 10097
6840 10801
6840 10120
6840 10627
6840 22919
6840 11346
6840 8735
6840 103910
6840 55930
6840 51474
6840 29766
6840 23603
6840 80179
6840 57587
6844 8933
6844 91351
6844 441518
6844 6844
6844 9885
6844 8417
6844 9828
6844 26071
6844 23317
6853 6853
6853 79595
6853 54487
6853 84168
6853 115201
6853 51542
6853 90459
6853 57222
6867 10579
6867 122060
6867 9218
6867 6867
6867 8019
6867 55971
6867 9821
6867 9793
6868 151246
6871 112869
6872 23157
6872 9126
6872 51160
6872 22920
6872 9329
6872 8452
6872 26128
6873 25813
6873 24137
6874 22920
6874 23157
6877 10211
6877 22920
6877 23157
6877 9126
6877 23046
6877 23031
6878 259282
6878 25813
6878 23376
6878 11258
6878 129285
6879 10403
6879 22920
6880 81555
6880 23285
6881 51160
6882 53916
6882 23376
6882 10403
6882 122060
6882 7257
6882 8452
6883 8452
6883 7257
6883 64858
6883 79727
6883 9126
6883 11130
6883 23492
6883 91368
6883 25886
6883 23046
6884 64781
6884 92345
6884 55655
6885 10179
6890 55362
6890 114791
6890 9218
6890 26046
6890 25923
6890 51092
6890 154141
6890 9197
6890 7517
6890 10959
6891 9793
6891 25923
6891 84930
6891 8914
6891 9878
6891 8881
6891 23528
6894 128866
6894 57621
6894 7917
6894 10492
6895 27161
6895 23405
6897 254065
6902 10042
6908 9013
6908 51160
6908 387332
6908 165918
6908 92345
6908 79643
6908 6908
6908 9015
6908 79101
6908 57456
6908 9014
6917 8726
6919 54443
6921 23385
6921 51244
6921 9646
6921 6921
6921 128866
6921 122769
6921 151648
6921 387522
6921 7335
6921 25978
6921 64062
6921 124602
6921 25793
6921 51496
6921 6923
6921 11319
6921 220988
6923 122769
6923 9197
6923 9646
6923 8237
6923 79577
6923 56963
6923 9260
6923 197257
6924 123169
6924 9646
6926 55605
6926 113130
6926 80155
6926 23046
6926 55735
6926 55802
6929 54880
6929 11258
6929 81930
6935 10492
6936 10492
6936 55719
6938 11130
6938 29966
6938 51608
6938 54442
6938 151246
6942 9112
6942 10743
6942 23014
6942 9219
6942 81569
6942 8508
6942 6942
6942 7874
6942 57181
6942 57459
6942 54815
6942 9678
6942 57504
6942 25942
6942 10363
6942 161424
6942 84501
6944 54556
6944 8607
6944 8295
6944 10856
6944 8089
6949 9061
6949 7917
6949 11228
6949 54596
6949 8678
6950 29966
6950 7517
6950 55135
6950 8508
6950 10574
6950 55159
6950 57599
6950 51514
6950 10694
6950 112714
6950 8439
6950 9128
6950 10097
6950 25813
6950 7278
6950 51175
6950 80349
6950 23046
6950 7283
6950 84790
6950 10120
6950 55605
6950 93436
6950 10576
6950 113457
6950 7203
6950 121441
6950 10575
6990 83658
6993 51143
6996 51182
6996 7741
6996 10013
7001 10763
7001 25813
7001 79137
7001 26092
7001 25906
7001 10535
7003 10413
7004 10413
7005 10413
7013 65057
7013 54386
7013 64965
7013 26277
7013 7013
7013 57187
7013 7514
7013 254065
7013 25913
7013 8658
7013 64858
7013 7014
7014 152503
7014 26277
7014 128387
7014 7014
7014 55602
7014 54386
7014 25913
7014 10614
7014 64858
7020 23431
7020 8726
7020 80218
7023 54442
7023 55602
7023 23291
7027 81620
7027 10951
7027 83746
7030 7942
7037 10159
7037 9662
7037 23603
7037 10211
7037 22870
7037 128866
7037 139065
7037 9061
7037 51026
7037 7879
7037 51175
7046 79939
7046 57708
7046 51026
7046 54413
7046 25896
7046 286053
7046 7046
7046 27034
7046 10084
7046 400818
7052 7052
7052 58478
7052 58517
7052 8476
7052 10262
7052 221830
7052 9901
7052 9961
7052 8985
7052 84233
7052 79709
7072 51426
7072 55671
7072 81831
7072 64793
7072 80319
7072 22936
7073 22870
7073 84078
7082 80179
7082 10198
7082 11224
7083 120892
7084 65005
7084 79739
7084 25906
7086 29966
7087 55177
7087 8036
7087 7917
7087 9733
7087 54972
7087 10535
7087 151246
7087 81930
7087 84612
7087 92345
7090 7203
7094 7414
7094 7917
7094 54557
7094 90378
7094 54534
7094 10492
7095 60682
7095 57644
7095 9693
7095 54972
7095 23061
7110 7874
7111 10972
7111 51474
7111 399687
7111 54443
7111 80179
7111 23603
7111 55930
7111 9260
7111 8826
7111 7168
7111 22919
7111 11346
7111 8615
7111 7171
7112 8479
7112 55023
7112 55362
7112 8028
7112 11331
7112 246184
7112 10951
7112 11130
7112 8346
7112 112464
7112 11224
7112 7343
7112 10459
7112 7874
7112 51203
7112 79960
7112 9221
7112 11154
7112 8343
7112 8347
7112 7112
7112 7517
7112 9114
7112 8339
7112 11143
7112 8344
7112 166929
7112 7407
7112 23774
7112 7283
7112 11340
7114 10540
7114 10459
7114 116115
7114 29922
7126 146705
7126 79003
7126 11346
7126 51474
7126 54443
7126 7168
7126 8452
7126 9694
7126 23607
7126 399687
7132 10492
7132 81556
7132 51808
7137 8165
7150 7726
7150 114548
7153 10528
7153 10342
7153 84501
7153 9793
7153 8668
7153 10951
7153 84456
7155 10951
7158 84309
7158 65003
7158 283489
7158 7158
7158 8574
7158 27107
7158 374920
7158 23528
7158 57222
7158 55114
7158 8655
7158 7297
7158 286205
7158 65263
7158 79677
7158 57646
7158 23558
7159 11228
7159 7533
7159 10413
7159 50855
7159 7534
7159 84612
7167 7167
7167 8411
7167 10036
7167 51026
7168 8301
7168 55589
7168 56652
7168 8615
7168 23242
7168 170954
7168 286262
7168 55930
7168 51474
7168 60312
7168 10095
7168 80179
7168 11346
7168 8218
7168 9429
7168 7171
7168 128866
7168 64423
7168 126353
7168 91624
7168 9828
7168 29941
7168 25813
7168 7168
7168 23170
7168 26030
7168 54443
7168 399687
7168 10094
7168 7170
7168 85439
7168 9824
7168 79901
7168 22832
7168 9260
7168 81873
7168 57587
7168 9948
7168 11034
7168 26064
7168 7169
7168 8826
7168 57175
7168 10097
7168 79801
7168 7464
7168 10093
7168 29766
7168 10409
7168 22919
7168 345651
7168 10109
7168 8623
7168 92521
7168 100507436
7168 83667
7168 30850
7168 10972
7168 10096
7168 23164
7168 23603
7168 26128
7169 51474
7169 23603
7169 80179
7169 55930
7169 8826
7169 11346
7169 25813
7169 399687
7169 54443
7169 7171
7169 9260
7170 9260
7170 54443
7170 79003
7170 399687
7170 8826
7170 80179
7170 55930
7170 7171
7171 11258
7171 10525
7171 93627
7171 9197
7171 92521
7171 25847
7171 57587
7171 8615
7171 10211
7171 22919
7171 8826
7171 23031
7171 54443
7171 29766
7171 399687
7171 7171
7171 26128
7171 9260
7171 10919
7171 80179
7175 9972
7175 11104
7175 57122
7182 7182
7182 26115
7182 51634
7182 8726
7182 55975
7182 23598
7182 10557
7182 55660
7184 113457
7184 51474
7184 56905
7184 7517
7184 9197
7184 83855
7184 56886
7184 79139
7184 112714
7184 7184
7184 10682
7184 55159
7184 23049
7184 9585
7184 7278
7184 10956
7203 7203
7203 81569
7203 121441
7203 64853
7203 113457
7203 10190
7203 7266
7203 54978
7203 10576
7203 347733
7203 80349
7203 8439
7203 93436
7203 10694
7203 51175
7203 55159
7203 7280
7203 10016
7203 54931
7203 84881
7203 10575
7203 22948
7203 84790
7203 112714
7203 9141
7203 84340
7203 55605
7203 29966
7203 79084
7203 7283
7203 10097
7203 64223
7203 51236
7203 57599
7203 10574
7203 81929
7203 51514
7203 9128
7203 79031
7203 8508
7203 23046
7203 201562
7203 7514
7203 342184
7203 10120
7203 25813
7203 10376
7203 203068
7203 7278
7203 79939
7203 116143
7203 55135
7203 7517
7204 7741
7227 113457
7227 54442
7227 9112
7227 112714
7227 7278
7227 8655
7227 9919
7247 7257
7248 7818
7248 25875
7248 64965
7248 7248
7248 64146
7248 100381270
7248 55749
7248 112869
7248 7249
7248 63982
7248 10569
7248 7551
7248 56478
7248 51256
7249 51256
7249 7249
7251 128866
7251 10613
7251 23607
7251 79901
7251 25978
7251 51510
7251 51160
7251 100526767
7251 137492
7251 51652
7251 55165
7251 9798
7251 10342
7251 55048
7251 9052
7251 51271
7251 25930
7251 79720
7251 7251
7251 93343
7257 8655
7257 56254
7257 9513
7257 10492
7257 64146
7257 10016
7257 23543
7257 10476
7257 10907
7257 57016
7257 55234
7257 64943
7257 9123
7257 22800
7257 140710
7257 9761
7257 84549
7257 51490
7257 23392
7257 55660
7257 22980
7257 8940
7257 23016
7257 83640
7257 257415
7257 347240
7257 83540
7257 54433
7257 79017
7257 23107
7257 7307
7257 8227
7257 102724594
7257 8314
7257 7257
7257 7531
7257 25962
7257 9343
7257 64978
7257 8087
7257 9928
7257 54715
7257 200014
7259 10112
7259 23613
7260 9342
7260 55610
7262 51430
7262 54442
7263 54534
7265 169714
7265 9531
7265 9218
7265 80143
7265 9321
7265 84779
7265 23492
7265 8535
7266 23230
7266 122402
7266 23383
7266 9685
7266 9532
7266 11080
7266 284217
7266 26091
7266 10273
7266 9703
7266 55764
7266 157680
7266 22954
7266 54832
7266 11346
7266 126353
7266 7266
7266 8481
7266 10963
7267 23063
7267 55634
7267 50855
7267 22995
7267 112714
7267 8454
7267 79677
7267 79980
7267 113457
7267 7278
7267 10611
7267 81930
7267 11186
7267 11116
7267 9587
7267 83715
7270 83746
7270 55655
7270 29899
7270 10535
7270 112936
7272 25929
7272 80218
7272 9700
7272 81037
7272 7402
7272 25998
7272 51191
7272 7272
7272 10490
7278 114799
7278 10165
7278 9275
7278 155435
7278 9554
7278 122769
7278 9532
7278 10294
7278 23336
7278 203068
7278 8615
7278 7278
7278 84501
7278 10985
7278 113457
7278 7536
7278 23650
7278 10383
7278 7905
7278 10190
7278 10664
7278 8100
7278 22948
7278 10376
7278 54535
7278 56946
7278 51008
7278 8502
7278 128387
7278 54407
7278 30849
7278 10574
7278 51517
7278 25972
7278 7298
7278 84859
7278 127254
7278 55558
7278 283237
7278 10549
7278 10575
7278 9321
7278 9419
7278 7846
7278 10847
7278 23780
7278 112714
7278 10694
7278 9063
7278 84233
7278 10576
7278 84928
7280 10611
7283 9958
7283 9088
7283 29941
7283 27229
7283 10844
7283 23095
7283 10383
7283 10929
7283 25953
7283 10575
7283 222229
7283 653784
7283 85378
7283 10694
7283 79031
7283 64422
7283 81610
7283 51474
7283 121441
7283 9169
7283 79711
7283 10426
7283 51726
7283 7410
7283 10985
7283 84451
7283 9817
7283 10574
7283 25814
7283 56987
7283 84617
7283 55858
7283 10576
7283 10016
7283 124245
7283 8500
7283 51593
7283 79029
7283 8087
7283 8487
7283 9513
7283 84790
7283 10165
7283 51150
7283 9532
7283 284217
7283 81537
7283 7536
7283 440145
7283 64216
7283 10939
7283 79659
7283 253260
7283 26071
7283 8702
7283 10294
7283 441518
7283 54464
7283 10772
7283 84823
7283 81037
7283 55739
7283 10942
7283 64708
7283 58525
7283 7283
7283 29922
7283 58472
7283 22948
7283 26517
7283 27316
7283 79751
7283 8813
7283 10963
7283 10616
7283 55814
7283 60493
7283 8802
7283 8933
7283 114791
7283 9875
7283 90861
7283 92609
7283 114971
7283 22916
7283 80097
7283 23193
7283 64834
7283 55210
7284 9793
7290 25842
7290 246184
7295 26092
7295 25929
7295 121441
7295 9126
7297 22839
7297 7804
7298 113457
7298 112714
7301 23170
7317 8237
7317 54921
7317 89958
7317 7317
7319 56852
7319 7319
7319 25814
7319 162427
7319 57473
7319 26233
7319 8887
7326 10972
7329 8086
7329 727851
7329 9688
7329 7329
7329 10055
7329 9972
7329 57122
7329 59343
7329 57461
7329 8480
7329 84928
7329 11098
7329 79902
7329 65979
7329 23511
7329 23165
7329 348995
7329 81929
7329 7341
7329 54867
7329 23306
7329 10762
7329 8021
7329 10482
7329 79023
7329 100534599
7329 11097
7329 23279
7329 55627
7329 84833
7329 22954
7329 55706
7329 29843
7329 51514
7329 23095
7329 51203
7329 129401
7329 10054
7329 8028
7329 23225
7329 55722
7329 55746
7329 9631
7334 10749
7335 80198
7335 23071
7336 51426
7336 51507
7336 81789
7337 10213
7337 9861
7341 9631
7341 81929
7341 57122
7341 9972
7343 23019
7343 8451
7343 8607
7343 10528
7343 54737
7343 254065
7343 7431
7343 10951
7357 128866
7372 151903
7372 89953
7372 24137
7374 55844
7378 57617
7384 51026
7384 93380
7384 55177
7384 9218
7385 51026
7385 55177
7385 54821
7385 10075
7386 9218
7386 51026
7386 55177
7391 54482
7391 23046
7391 55558
7391 23405
7391 157570
7391 84146
7391 23352
7391 10171
7391 7391
7391 51585
7391 146956
7391 7392
7391 10476
7391 10939
7398 7917
7398 54557
7398 64781
7398 57035
7398 10492
7398 11104
7398 79837
7398 11258
7398 124739
7398 26092
7398 57599
7402 9939
7402 91754
7404 10749
7405 8678
7405 9525
7407 9260
7408 10460
7410 10575
7410 9700
7410 151903
7410 51750
7411 7411
7411 81572
7411 8314
7411 25906
7411 10795
7411 10471
7414 26985
7414 64062
7414 113130
7414 51535
7414 8777
7414 9919
7414 80318
7414 7414
7414 84164
7414 51474
7415 23397
7415 170954
7415 10112
7415 79058
7415 84923
7415 80124
7415 55968
7415 10013
7415 128866
7415 197320
7415 25949
7415 57617
7415 7415
7416 81556
7416 51026
7416 93380
7416 79073
7416 9131
7416 55177
7416 7879
7416 26127
7416 80179
7416 10651
7416 9218
7416 10959
7417 11116
7417 9218
7417 10959
7417 10651
7417 80179
7417 51026
7417 60684
7417 7879
7417 84612
7417 93380
7417 55362
7417 79073
7417 51592
7417 55177
7419 55177
7428 7428
7428 9320
7430 9221
7430 7430
7430 25998
7430 11285
7430 83696
7430 26517
7430 51256
7430 23524
7431 55746
7431 55835
7431 79697
7431 10763
7431 11168
7431 9112
7431 11331
7431 81493
7431 63929
7431 10211
7431 7879
7431 27107
7431 55226
7431 51497
7431 7431
7443 7443
7443 23140
7444 11224
7444 197257
7454 10128
7458 7812
7461 51092
7461 22919
7461 8914
7461 89953
7461 54919
7464 10959
7464 11258
7464 11346
7464 29766
7464 399687
7464 8826
7464 51678
7464 51474
7464 80179
7464 54949
7464 54443
7464 23603
7465 151195
7465 9853
7465 23001
7465 7465
7465 27154
7465 9857
7469 7469
7469 57117
7469 25920
7469 22916
7469 128866
7469 84759
7469 7936
7469 84305
7469 64225
7469 162461
7469 51497
7486 26277
7486 7520
7508 9694
7508 23133
7514 79005
7514 93436
7514 84456
7514 64859
7514 100534012
7514 7514
7514 8242
7514 8899
7514 8812
7514 23193
7514 10844
7514 7534
7515 92715
7515 10465
7515 51776
7515 9569
7515 11260
7515 51639
7515 7862
7515 79571
7515 8500
7515 57181
7515 11284
7515 7515
7515 22974
7515 84881
7515 54840
7516 54534
7517 8665
7517 56926
7517 85456
7517 117178
7517 55898
7517 10291
7517 8031
7517 23770
7517 10067
7517 7517
7517 55749
7517 10025
7517 85313
7517 8241
7517 26284
7517 22826
7517 9147
7517 11316
7517 10523
7517 54536
7517 9440
7517 55109
7517 10181
7517 81855
7517 56993
7517 23451
7517 9877
7517 64210
7517 55705
7517 26517
7517 84717
7517 9688
7517 84991
7517 23310
7517 56704
7517 57092
7517 9862
7517 10992
7517 8890
7517 79760
7517 26509
7517 26046
7517 79029
7517 10970
7517 10165
7517 11331
7517 9669
7517 83892
7517 84081
7517 57333
7517 29911
7517 27089
7517 10963
7517 79139
7517 9524
7517 115098
7517 90850
7517 28231
7517 23352
7517 10456
7517 10694
7517 63922
7517 8780
7517 58472
7517 51366
7517 124944
7517 55914
7517 11321
7517 10613
7517 10985
7517 30849
7517 94081
7517 10390
7517 8661
7517 9183
7520 129531
7520 79834
7520 9064
7520 142678
7520 51750
7520 8202
7520 23140
7520 145508
7520 10073
7520 80155
7520 10322
7520 55616
7520 9950
7520 55004
7520 11059
7520 8777
7520 7862
7520 7520
7520 124944
7525 51474
7525 23603
7525 51092
7525 22919
7525 54443
7525 9260
7528 79913
7528 10856
7528 8607
7529 10413
7529 7533
7529 7534
7529 55835
7529 9493
7529 9733
7529 26973
7529 10746
7531 7534
7531 55704
7531 7533
7531 10746
7532 7534
7532 10413
7532 29127
7532 9493
7532 10179
7532 10746
7532 7533
7532 284403
7533 10971
7533 9513
7533 83481
7533 84612
7533 644815
7533 10929
7533 115106
7533 114879
7533 8480
7533 23077
7533 7533
7533 200933
7533 10179
7533 8660
7533 51564
7533 79956
7533 80346
7533 80011
7533 23524
7533 23095
7533 285527
7533 9722
7533 9759
7533 9853
7533 56652
7533 221443
7533 56288
7533 9493
7533 79882
7533 10120
7533 51106
7533 284403
7533 84926
7533 11228
7533 55835
7533 9454
7533 9937
7533 387338
7533 256364
7533 10413
7533 7534
7533 53635
7534 10929
7534 51150
7534 10746
7534 64062
7534 64708
7534 11080
7534 26517
7534 55975
7534 23077
7534 8559
7534 84333
7534 84501
7534 8546
7534 23218
7534 284403
7534 23469
7534 8660
7534 25936
7534 338657
7534 55814
7534 23074
7534 11285
7534 8243
7534 10283
7534 253143
7534 90161
7534 84926
7534 9410
7534 10971
7534 22841
7534 10413
7534 29927
7534 54439
7534 7534
7536 8454
7536 10611
7536 25939
7536 113457
7536 112714
7536 84779
7536 154796
7541 10492
7542 8615
7542 9218
7543 55166
7543 8697
7544 8697
7544 55166
7553 10526
7553 124602
7559 246184
7559 8697
7581 55610
7581 10749
7581 23644
7582 55610
7582 10749
7582 23644
7584 64793
7584 8451
7584 8729
7584 22839
7586 197257
7586 80223
7586 9919
7675 54737
7690 56675
7706 84516
7707 79913
7716 9646
7716 22974
7716 81565
7726 22832
7726 23133
7726 7726
7726 56946
7726 10523
7726 8573
7726 26286
7726 147700
7726 23787
7726 55274
7726 9532
7730 113130
7737 9939
7741 7741
7741 192111
7741 23107
7741 126298
7741 8729
7741 91351
7741 29766
7741 10226
7741 23095
7741 57539
7741 55102
7741 26146
7741 79038
7741 150383
7750 10951
7750 79149
7750 84146
7750 54442
7750 8655
7756 9184
7756 10921
7756 55110
7786 7786
7786 8565
7786 9712
7786 83855
7786 81556
7791 116840
7798 10801
7798 11346
7798 80179
7798 55930
7798 399687
7798 8826
7798 54443
7798 9260
7798 10972
7798 51474
7798 22919
7798 10097
7798 22974
7798 23603
7798 29766
7799 11224
7803 55165
7803 23046
7804 84514
7804 79706
7804 64784
7804 8237
7804 57572
7804 55607
7804 90806
7804 126526
7804 57662
7804 7804
7804 80728
7812 57169
7812 84458
7812 7812
7812 23505
7812 7920
7812 65977
7812 25938
7812 10190
7812 51428
7812 8446
7812 11171
7813 8766
7813 10193
7813 9939
7813 128866
7818 25886
7818 121441
7818 64963
7818 10972
7818 7818
7818 8943
7840 80124
7841 11104
7841 79876
7841 8237
7841 23515
7846 11004
7846 113457
7846 8615
7846 9532
7846 122769
7846 11140
7846 112714
7852 51026
7852 55362
7862 51147
7862 64841
7862 54737
7862 10959
7862 220988
7862 79577
7862 29994
7862 11004
7866 11224
7866 10013
7866 23607
7869 127018
7869 259282
7869 9197
7869 8237
7871 29966
7871 26127
7871 80143
7871 85369
7873 29127
7874 7874
7874 90102
7874 84759
7874 63035
7874 9493
7874 79665
7874 29128
7874 254065
7874 54880
7874 23060
7874 85313
7874 81545
7874 79921
7874 22868
7874 9948
7874 90231
7874 10075
7874 8237
7874 254225
7874 23607
7874 81569
7874 8531
7874 10389
7874 8833
7874 27238
7874 8502
7874 51382
7879 83547
7879 11116
7879 79901
7879 10128
7879 9213
7879 387263
7879 284119
7879 28971
7879 7879
7879 10970
7879 9114
7879 124565
7879 84303
7879 79188
7879 84317
7879 54822
7879 57498
7879 22974
7879 10211
7879 79143
7879 90550
7879 10806
7879 112464
7879 27089
7879 9429
7879 11331
7879 10159
7879 25978
7879 10989
7879 81555
7879 27243
7879 9052
7879 9780
7879 56667
7879 51512
7879 9550
7879 54927
7879 9798
7879 30968
7879 10613
7879 128866
7879 9761
7879 11160
7879 26509
7879 51056
7879 201595
7879 23244
7879 83590
7884 10460
7905 51026
7905 29117
7905 57572
7905 113457
7905 160851
7905 84833
7905 7905
7905 64779
7905 113178
7905 9203
7905 112714
7905 22826
7905 51009
7905 55364
7905 9440
7905 23019
7905 10066
7905 23545
7905 22992
7905 84722
7905 92840
7913 10528
7913 11224
7913 93380
7916 10528
7916 23404
7916 8661
7917 54873
7917 84292
7917 9232
7917 51608
7917 51341
7917 55658
7917 55075
7917 50640
7917 51510
7917 55558
7917 54557
7917 63875
7917 23001
7917 51548
7917 125950
7917 23046
7917 10312
7917 55971
7917 64146
7917 221035
7917 201626
7917 9112
7917 11078
7917 10381
7917 22862
7917 55466
7917 8667
7917 23076
7917 79711
7917 9559
7917 23408
7917 57335
7917 9847
7917 9943
7917 55165
7917 9569
7917 55704
7917 26509
7917 53938
7917 64781
7917 57223
7917 147700
7917 9322
7917 84669
7917 11064
7917 10621
7917 102724159
7917 7917
7917 8514
7917 84665
7917 29062
7917 93973
7917 8266
7917 9958
7917 10744
7917 58478
7917 10153
7917 54887
7917 84164
7917 81846
7917 54464
7917 729288
7917 9875
7917 8438
7917 57654
7917 128308
7917 23019
7917 80746
7917 113130
7917 9885
7917 22984
7917 10542
7917 117283
7919 10535
7919 128866
7919 80145
7919 8563
7919 9984
7919 9774
7919 57187
7919 55421
7922 8451
7922 10959
7922 154141
7936 22916
7936 25920
7936 51497
7936 7936
7942 57533
7942 26148
7942 9532
7942 7942
7942 27436
7965 10806
7965 9532
7965 81831
7978 29766
7994 11224
7994 23112
7994 84289
7994 9678
7994 50640
7994 22974
7994 54596
7994 51773
7994 7994
7994 10921
7994 85378
8019 57082
8021 9631
8021 55746
8021 79902
8021 9688
8021 81929
8021 9119
8021 29079
8021 23279
8021 23225
8021 9267
8021 9818
8021 23636
8021 348995
8021 57122
8021 23165
8021 8480
8021 8021
8021 23511
8021 9667
8021 129401
8021 9972
8028 286205
8028 84444
8028 80218
8028 116115
8028 9112
8030 11232
8030 9989
8030 8030
8031 10075
8031 124739
8031 23095
8031 80349
8031 55605
8031 8697
8031 10213
8031 9861
8036 25957
8036 153090
8036 55830
8036 55112
8036 55364
8036 8241
8036 146956
8036 79954
8036 9445
8036 51773
8036 10971
8036 283450
8036 51642
8036 26046
8036 64146
8036 83461
8036 8036
8036 56941
8036 9400
8036 196463
8036 57465
8036 113146
8036 23112
8036 23089
8036 9185
8045 84612
8050 10013
8073 23046
8079 9531
8079 9532
8085 129285
8085 129831
8085 84193
8085 11091
8086 9972
8086 81929
8086 57122
8087 147700
8087 84790
8087 9984
8087 57187
8087 57644
8087 200734
8087 9532
8087 55236
8087 9774
8087 25813
8087 9733
8087 57606
8089 26122
8089 157570
8089 10847
8089 10524
8089 146956
8089 83855
8089 10902
8089 55257
8089 145482
8089 114787
8089 54799
8089 8089
8089 55929
8089 80314
8089 54904
8089 64061
8089 8607
8089 9232
8089 54556
8089 23036
8089 55660
8089 85377
8089 84444
8089 8295
8089 57592
8089 10856
8089 124359
8089 10744
8089 10467
8089 10933
8089 64431
8089 57634
8089 10073
8089 448834
8089 221895
8089 221035
8089 54107
8099 9219
8099 8932
8099 9112
8100 11130
8100 10972
8100 113457
8100 201627
8100 55602
8100 79677
8100 112714
8106 57187
8106 55170
8140 154141
8140 10959
8140 84790
8140 23385
8140 55362
8148 9987
8148 56252
8148 100526737
8148 64708
8148 284695
8148 11100
8148 10657
8148 84280
8148 51535
8148 9667
8148 57727
8148 220988
8148 92017
8148 54487
8148 8653
8148 79811
8148 10180
8148 65059
8148 494115
8148 10432
8148 389677
8148 8674
8148 8711
8148 27332
8148 8148
8148 54906
8148 27316
8148 10236
8148 23272
8148 23239
8148 9968
8148 9582
8148 29941
8165 58490
8165 9793
8165 113251
8165 10160
8165 11331
8165 8165
8165 84305
8175 9694
8175 94005
8175 8260
8178 9646
8178 81556
8178 8481
8178 10075
8178 22916
8178 259266
8178 80143
8178 26127
8178 8655
8189 79767
8189 53981
8189 10898
8189 8189
8189 9559
8189 29894
8189 81608
8189 147700
8189 55339
8189 51692
8202 54972
8202 29966
8208 128866
8208 10036
8208 10951
8208 9219
8208 55791
8218 80179
8218 9919
8218 9632
8218 8301
8218 51474
8218 8615
8218 51512
8220 22938
8225 11224
8227 26128
8227 80145
8227 121441
8233 51092
8233 9694
8237 55585
8237 79921
8237 25847
8237 79073
8237 9700
8237 91748
8237 8454
8237 11269
8237 9693
8237 57092
8237 90850
8237 9338
8237 54887
8237 8237
8237 9337
8237 440145
8239 121441
8239 92106
8239 23392
8241 9321
8241 151246
8241 8914
8241 9694
8241 55602
8241 10492
8241 93380
8241 84612
8241 84779
8241 51678
8241 146705
8241 79003
8241 10075
8242 8242
8242 8932
8242 23613
8242 55205
8242 27072
8242 64061
8242 64105
8242 23269
8242 9640
8242 9878
8242 79751
8242 57592
8243 64146
8243 8819
8243 10475
8243 113130
8243 26031
8243 23095
8243 23598
8243 27339
8243 54931
8243 23008
8243 149986
8243 8574
8243 10735
8243 92667
8243 8724
8243 8975
8243 23107
8243 10061
8243 414301
8243 23047
8243 23063
8243 57509
8243 79441
8243 192111
8243 51264
8243 319101
8243 8243
8243 65065
8243 10274
8243 54534
8243 79571
8243 9126
8243 83540
8243 23244
8243 57179
8243 23510
8260 25957
8260 26278
8260 283237
8260 9282
8260 9928
8260 25764
8260 9861
8260 55364
8260 25939
8260 80728
8260 29911
8260 56943
8260 100293534
8260 9412
8260 9847
8260 80218
8260 80155
8260 10036
8260 79612
8260 25824
8260 199990
8260 55686
8260 8260
8260 25896
8260 134553
8260 80232
8260 23527
8266 55605
8266 23780
8266 64781
8266 54557
8266 51608
8266 9559
8266 117283
8266 23046
8270 55644
8287 10808
8289 9274
8290 22909
8290 9495
8290 55735
8290 23133
8290 8668
8291 24140
8291 23095
8291 151648
8294 55166
8294 54465
8295 93624
8295 55578
8295 9913
8295 112869
8295 10474
8295 80185
8295 26122
8295 10902
8295 8607
8295 57634
8295 8295
8295 140807
8295 54737
8295 117143
8295 8464
8295 221895
8295 80314
8295 54556
8295 9675
8295 55929
8295 10856
8301 9685
8301 57706
8301 65125
8301 80179
8301 9919
8301 51474
8301 55589
8301 54443
8301 115548
8301 85439
8301 51512
8301 9632
8301 27327
8301 9026
8301 8301
8301 84726
8301 57553
8312 22919
8312 139285
8312 26130
8312 8312
8312 102800317
8312 57584
8314 8314
8314 9382
8314 146705
8314 221656
8314 23157
8314 221937
8314 102800317
8314 253143
8314 23285
8314 57594
8314 79077
8314 11325
8314 55835
8314 79939
8314 54919
8314 9810
8314 171023
8314 54922
8315 116115
8315 83932
8315 22916
8321 64062
8321 79003
8321 8321
8321 51009
8323 54972
8329 51147
8329 9939
8330 51147
8330 9939
8331 51147
8331 9939
8332 51147
8332 9939
8336 9939
8336 51147
8337 50618
8337 9219
8337 25929
8338 9219
8338 50618
8338 25929
8341 51147
8349 23133
8350 22909
8350 55735
8350 23133
8350 9495
8351 23133
8351 9495
8351 22909
8351 55735
8352 23133
8352 55735
8352 22909
8352 9495
8353 9495
8353 55735
8353 22909
8353 23133
8354 23133
8354 22909
8354 55735
8354 9495
8355 9495
8355 22909
8355 55735
8355 23133
8356 22909
8356 9495
8356 55735
8356 23133
8357 9495
8357 22909
8357 55735
8357 23133
8358 9495
8358 55735
8358 22909
8358 23133
8359 55166
8359 54465
8360 55166
8360 54465
8361 55166
8361 54465
8362 55166
8362 54465
8363 55166
8363 54465
8364 55166
8364 54465
8365 55166
8365 54465
8366 55166
8366 54465
8367 55166
8367 54465
8368 55166
8368 54465
8370 55166
8370 54465
8379 9587
8394 11224
8396 79837
8402 26092
8402 146705
8402 55634
8407 81789
8407 9197
8407 25900
8407 126917
8409 55671
8409 8607
8411 114876
8411 63035
8411 10540
8411 55269
8411 64122
8411 126298
8411 9321
8411 29127
8411 57486
8411 80351
8411 55723
8411 11060
8411 9821
8411 261734
8411 54892
8411 57596
8411 8411
8411 11009
8411 57669
8411 23271
8411 29945
8417 10921
8417 9342
8425 114548
8428 85369
8428 29966
8428 10128
8428 80143
8428 55135
8428 26127
8436 22909
8438 10240
8438 9895
8438 152185
8438 8438
8438 729440
8438 54557
8438 84233
8439 10575
8439 22948
8439 10576
8439 8439
8439 81704
8439 54620
8439 10694
8439 10574
8446 9984
8449 27238
8450 50813
8450 55832
8450 79016
8450 9973
8450 10920
8450 55143
8450 9978
8450 9318
8450 9730
8450 51138
8450 10987
8450 254065
8450 51514
8450 56992
8450 26094
8450 80344
8450 55023
8450 10980
8450 8533
8450 79269
8450 8450
8451 8451
8451 8533
8451 55832
8451 25945
8451 9939
8451 51138
8451 94239
8451 79016
8451 79269
8451 254065
8451 9978
8451 9656
8451 50813
8451 9318
8451 80344
8451 113146
8451 57662
8451 10980
8451 10951
8451 9136
8451 54014
8451 10920
8451 55023
8451 51514
8451 9730
8451 10036
8451 140710
8452 10980
8452 50813
8452 84280
8452 51762
8452 83892
8452 8533
8452 55832
8452 90293
8452 8819
8452 9978
8452 53339
8452 9318
8452 57563
8452 54998
8452 51138
8452 90480
8452 10920
8452 222658
8452 8452
8452 54800
8452 89890
8452 23603
8452 55975
8452 57542
8452 55643
8452 81873
8452 23276
8453 122769
8453 22995
8453 50813
8453 9517
8453 57606
8454 51118
8454 146956
8454 10971
8454 29882
8454 9978
8454 8881
8454 9400
8454 101059918
8454 83461
8454 79791
8454 8569
8454 23224
8454 23014
8454 122704
8454 25793
8454 10928
8454 8533
8454 26046
8454 57181
8454 8454
8454 84881
8454 8697
8454 51538
8454 53371
8454 55832
8454 93436
8454 55699
8454 22849
8464 112869
8467 114548
8467 10951
8467 23014
8470 399687
8470 8826
8470 23603
8470 51474
8470 11346
8470 54443
8470 22919
8470 29766
8473 10075
8473 81565
8473 84148
8473 51507
8473 201627
8473 30827
8476 9585
8476 58516
8476 221150
8476 55166
8476 56259
8476 51496
8476 9939
8476 84501
8476 10856
8476 9092
8476 79739
8476 79874
8480 57122
8480 8655
8480 9972
8480 10576
8481 57534
8481 343099
8481 80184
8481 10806
8481 23093
8481 22852
8481 84318
8481 22936
8481 22994
8481 85459
8481 49856
8481 10464
8481 123811
8481 11116
8481 8481
8481 79664
8481 9851
8481 23379
8481 23207
8481 79848
8481 55012
8481 64770
8481 90102
8481 55388
8481 57536
8481 9738
8481 165055
8481 22837
8481 55722
8481 222584
8481 8655
8481 93594
8481 9532
8481 145508
8481 102800317
8481 9662
8481 22919
8481 197335
8481 26005
8481 152185
8481 117178
8481 9857
8481 729440
8481 9231
8481 85444
8481 153241
8487 10575
8487 25929
8487 22852
8487 64781
8487 10413
8487 10403
8487 79760
8487 114548
8492 9644
8492 54875
8492 55660
8492 53938
8492 8492
8496 8655
8496 286205
8496 55605
8500 57704
8500 80223
8500 24137
8502 10763
8502 29127
8502 113457
8502 10270
8502 83706
8502 51512
8502 9632
8502 112714
8505 26058
8505 8505
8508 9735
8508 10574
8508 84629
8508 54801
8508 23365
8508 23528
8508 26148
8508 10625
8508 55168
8508 23193
8508 22948
8508 10576
8508 84164
8508 134218
8508 9328
8508 10575
8508 8508
8508 50809
8508 10940
8508 286053
8508 22862
8508 9275
8508 10855
8508 10951
8508 10694
8514 22938
8514 54880
8514 8729
8514 54534
8514 8724
8514 51366
8514 51143
8514 23528
8517 8621
8517 11140
8517 80223
8517 8517
8517 9230
8517 56667
8517 64425
8517 79886
8517 64062
8520 25842
8527 84501
8527 11319
8527 51013
8531 57606
8531 121441
8531 114548
8531 8607
8531 79876
8533 122769
8533 51514
8533 50813
8535 29123
8535 22994
8535 8668
8535 22828
8535 10049
8535 23753
8535 55603
8535 22880
8535 84833
8535 11212
8535 51188
8535 8535
8535 54596
8535 284217
8535 57332
8535 55364
8535 9179
8535 100532731
8535 83858
8535 55319
8535 80012
8535 10616
8535 23187
8535 128308
8535 10971
8535 22992
8536 9587
8539 10036
8540 151246
8540 26973
8540 9694
8540 84612
8540 113130
8540 23157
8546 221150
8546 114548
8546 9631
8546 127018
8548 8615
8548 10972
8548 26003
8548 8658
8548 8548
8548 55346
8554 10023
8554 64601
8554 23071
8554 51426
8558 57599
8558 25865
8563 26093
8563 9877
8563 26097
8563 89777
8563 23411
8563 83855
8563 80145
8563 64005
8563 9775
8563 55421
8563 54663
8563 57062
8563 9147
8563 84248
8563 84321
8563 79228
8563 57648
8563 9774
8563 9984
8563 10749
8563 8563
8563 79882
8563 55110
8563 10189
8563 57187
8563 92856
8563 126526
8563 10212
8563 84271
8563 23107
8565 11091
8565 57534
8565 221749
8565 51092
8569 81930
8569 8735
8569 201627
8569 79621
8569 10611
8569 50618
8569 10749
8569 92421
8569 58525
8569 84612
8569 259282
8569 10211
8573 221749
8573 55083
8573 55327
8573 9120
8574 9646
8574 22909
8574 79003
8574 10972
8574 57606
8574 29966
8574 123169
8574 10403
8574 23376
8574 79016
8574 22974
8574 22938
8574 22994
8574 11104
8574 10989
8574 56683
8574 259282
8575 11091
8602 9525
8602 84501
8602 23392
8602 23014
8602 83460
8604 9495
8604 22974
8604 23385
8604 93627
8604 9777
8604 9218
8607 10933
8607 10856
8607 116143
8607 83444
8607 101060521
8607 57634
8607 54799
8607 128866
8607 10467
8607 283899
8607 55003
8607 9894
8607 8725
8607 79871
8607 55718
8607 51765
8607 54556
8607 55257
8607 26747
8607 79657
8607 26574
8607 80304
8607 25998
8607 125476
8607 55037
8607 11321
8607 9675
8607 9326
8607 10847
8607 29844
8607 54680
8607 25911
8607 64431
8607 25980
8607 81572
8607 55929
8607 26122
8607 54984
8607 10445
8607 121053
8607 54891
8607 90488
8607 11319
8607 10382
8607 10607
8607 283450
8607 221895
8607 54617
8607 79913
8607 10471
8607 51728
8607 51602
8607 10078
8607 25885
8607 55011
8607 80185
8607 93973
8607 8607
8607 10524
8607 10902
8607 57132
8607 55703
8607 80314
8607 84897
8615 25844
8615 8615
8615 55589
8615 10427
8615 9859
8615 9685
8615 55755
8615 26985
8615 10972
8615 9774
8615 90522
8615 9554
8615 23196
8615 10897
8615 51026
8615 64319
8615 55722
8615 23352
8615 23052
8615 51512
8615 55676
8615 9570
8615 84445
8615 9919
8615 92344
8615 10432
8615 29914
8615 9209
8615 10142
8615 27032
8615 56254
8615 23384
8615 85439
8615 9632
8615 10016
8615 9777
8615 64689
8615 285282
8615 27333
8615 8711
8615 102800317
8615 22994
8615 81555
8615 222584
8615 10160
8615 9527
8615 51593
8615 100302736
8615 286077
8615 23164
8615 55626
8615 100526737
8615 22903
8615 81569
8615 65125
8615 64397
8615 23256
8615 29766
8615 165324
8615 23177
8615 91746
8615 26003
8615 100293534
8615 113457
8615 10109
8615 64423
8615 57727
8615 26146
8615 51014
8615 10061
8615 27031
8615 10188
8615 11253
8615 79939
8621 8621
8623 22837
8634 163786
8636 23310
8636 8636
8636 64965
8638 55362
8638 79884
8638 9777
8638 147700
8638 84501
8649 55644
8650 23285
8650 55644
8650 10159
8650 51512
8650 54443
8653 25929
8653 10286
8653 8661
8653 29127
8653 11224
8655 10243
8655 23138
8655 57534
8655 117178
8655 10558
8655 9685
8655 55605
8655 11011
8655 57486
8655 23074
8655 84085
8655 256364
8655 55644
8655 123811
8655 22995
8655 29888
8655 55755
8655 23394
8655 23189
8655 113263
8655 23060
8655 55917
8655 150864
8655 83658
8655 90417
8655 55722
8655 9203
8655 140710
8655 22994
8655 25792
8655 9728
8655 51143
8655 197335
8655 91754
8655 23515
8655 81545
8655 55149
8655 10142
8655 90102
8655 23255
8655 23376
8655 9202
8655 8655
8655 10615
8655 9659
8655 9874
8655 81610
8655 29966
8655 343099
8655 84318
8655 25959
8658 8658
8658 23613
8658 79590
8658 85456
8658 27109
8658 10534
8658 10576
8658 9467
8658 57181
8658 10112
8658 80351
8658 57592
8658 84464
8658 23172
8658 8924
8659 8659
8660 81831
8660 65008
8661 728689
8661 51008
8661 11198
8661 90459
8661 26135
8661 51493
8661 51504
8661 8663
8661 8667
8661 84726
8661 55720
8661 90441
8661 10436
8661 11168
8661 54505
8661 51386
8661 10399
8661 54931
8661 27044
8661 8662
8661 8669
8661 10360
8661 51642
8661 8666
8661 50809
8661 79697
8661 56342
8661 27335
8661 55299
8661 29889
8661 25940
8661 55226
8661 8661
8661 9031
8661 11224
8661 9669
8661 10146
8661 8665
8661 692312
8661 23560
8661 9652
8661 54888
8661 23521
8661 51202
8661 339230
8661 10480
8661 8668
8661 26058
8661 23367
8661 51490
8661 23215
8661 50618
8661 64794
8661 8664
8661 113251
8661 23185
8661 9045
8661 55646
8662 50618
8662 8668
8662 11224
8663 11224
8663 8668
8663 50618
8664 151246
8664 11224
8664 8668
8665 50618
8665 11224
8665 8668
8666 8668
8666 11224
8666 50618
8667 8668
8667 50618
8667 51474
8667 11224
8668 57696
8668 51202
8668 8669
8668 10763
8668 126961
8668 51096
8668 333932
8668 26354
8668 23223
8668 27335
8668 22907
8668 27043
8668 27350
8668 54596
8668 8668
8668 84726
8668 57418
8668 11198
8668 79968
8668 11171
8668 23215
8668 54881
8668 23708
8668 221092
8668 10171
8668 50618
8668 23603
8668 10576
8668 10575
8668 9933
8668 64978
8668 10480
8668 10694
8668 728689
8668 51386
8668 11224
8668 8971
8668 65244
8668 653604
8672 9646
8673 9342
8674 116115
8674 25847
8677 9342
8677 93436
8677 124739
8678 8678
8678 29982
8678 25983
8678 27258
8678 10221
8678 22863
8678 30849
8678 9711
8678 23195
8683 9774
8683 200734
8690 25875
8690 51134
8690 8690
8690 166815
8690 79269
8697 50813
8697 79001
8697 29803
8697 26517
8697 29882
8697 9493
8697 23078
8697 55689
8697 8881
8697 9184
8697 64786
8697 84572
8697 64146
8697 26271
8697 25906
8697 63901
8697 56288
8697 89777
8697 246184
8697 29920
8697 51433
8697 57587
8697 146909
8697 81790
8697 64682
8697 114879
8697 119504
8697 25847
8697 10174
8697 9875
8697 51434
8697 51343
8697 10393
8697 29945
8697 26098
8697 8697
8697 79158
8697 10557
8711 51512
8711 9632
8711 9919
8717 121441
8724 8724
8724 63982
8724 8777
8724 56474
8724 64969
8724 10342
8725 101060521
8725 25885
8725 10801
8725 10856
8725 55718
8726 26155
8726 23560
8726 22823
8726 121536
8726 9188
8726 8726
8726 23512
8726 11224
8726 26148
8726 26147
8726 100170841
8726 9136
8729 57662
8729 11222
8729 25793
8729 54462
8729 8729
8729 161424
8729 81855
8733 94005
8735 9221
8735 9040
8735 400793
8735 57448
8735 51317
8735 57480
8735 51199
8735 196441
8735 79365
8735 27109
8735 10138
8735 51244
8735 8735
8735 9710
8735 55214
8754 11004
8761 23708
8761 26986
8766 22841
8766 11331
8766 85456
8766 54676
8766 147700
8766 9696
8766 54521
8766 80223
8766 57498
8766 51026
8766 79188
8766 9230
8766 115704
8766 11200
8766 8766
8766 26056
8766 10938
8766 57510
8774 9895
8777 9559
8777 122060
8777 10413
8777 9662
8777 79643
8777 55327
8780 8780
8780 114879
8780 9777
8780 64393
8780 93380
8805 51592
8812 10921
8812 84612
8813 22994
8813 10575
8813 51366
8813 91748
8815 55166
8815 10951
8815 10806
8815 10459
8815 11224
8819 23309
8819 10011
8819 134147
8819 25855
8819 51742
8819 58516
8819 8819
8819 84629
8819 221937
8819 79595
8819 25942
8819 57597
8819 10682
8819 51538
8819 84312
8819 54433
8819 64426
8826 51474
8826 9685
8826 23242
8826 10109
8826 10097
8826 85464
8826 9208
8826 10093
8826 445815
8826 51512
8826 27333
8826 29766
8826 57175
8826 140465
8826 26750
8826 9126
8826 10096
8826 51133
8826 10409
8826 55074
8826 26064
8826 57584
8826 29763
8826 92521
8826 84687
8826 81873
8826 9948
8826 9414
8826 25921
8826 80179
8826 9919
8826 126353
8826 84445
8826 9824
8826 55589
8826 22998
8826 79901
8826 9828
8826 286262
8826 10390
8826 26037
8826 91624
8826 11217
8826 10634
8826 26030
8826 26137
8826 8826
8826 170954
8826 9209
8826 399687
8826 51517
8826 10094
8826 23603
8826 23384
8826 57530
8826 22837
8826 11078
8826 10973
8826 64423
8826 26136
8826 11346
8826 23164
8826 23094
8826 642475
8826 55930
8826 145482
8826 60312
8833 27161
8833 121441
8833 57599
8833 374654
8833 29127
8841 9919
8841 55704
8863 57730
8863 8863
8863 55704
8863 23080
8863 57534
8863 375248
8867 51512
8874 9197
8878 84131
8878 25886
8878 11116
8880 29127
8880 100526767
8880 51652
8880 10981
8881 79971
8881 246184
8881 84572
8881 51433
8881 90459
8881 79158
8881 54929
8881 79751
8881 55695
8881 10393
8881 51343
8881 23041
8881 81555
8881 29945
8881 29882
8881 10381
8881 26271
8881 81930
8881 11285
8881 64682
8881 29920
8881 10067
8881 57587
8881 140775
8881 9454
8881 25847
8881 25906
8881 8881
8881 51434
8881 79780
8881 25932
8881 119504
8886 10528
8886 11224
8887 200734
8888 9789
8888 29922
8888 89953
8890 54512
8890 10651
8890 10528
8891 11130
8894 50813
8894 54512
8894 51013
8896 151903
8897 57187
8898 54893
8898 54545
8898 26502
8898 81846
8898 8898
8899 22909
8899 22916
8899 9495
8899 10749
8899 9733
8905 51602
8905 8906
8905 29015
8905 90580
8905 8905
8905 54497
8905 65065
8905 11165
8905 54812
8905 11276
8905 9619
8905 9040
8905 9685
8905 8907
8905 55435
8907 51512
8914 80006
8914 25978
8914 84514
8914 29015
8914 63967
8914 57669
8914 84296
8914 125058
8914 54822
8914 8914
8914 26353
8914 55388
8914 84833
8914 54962
8915 121441
8924 8924
8924 9662
8924 80351
8924 84461
8924 9859
8924 9925
8924 51512
8924 128866
8924 9126
8924 22852
8924 124602
8924 114799
8924 80198
8924 10534
8924 10112
8925 57606
8925 79003
8930 23385
8930 84131
8930 51256
8930 10112
8932 23623
8932 170506
8932 9314
8932 54520
8932 22907
8932 23613
8932 10363
8932 9219
8932 9112
8932 22821
8932 57504
8932 57459
8932 8932
8932 113130
8932 54815
8933 51175
8933 23780
8933 221150
8936 57224
8936 10006
8939 23046
8939 55704
8939 10270
8939 9919
8940 23607
8940 57187
8940 10159
8940 9984
8940 121441
8940 9532
8940 11051
8943 64837
8968 9495
8968 23133
8968 55735
8968 22909
8969 51147
8969 9939
8971 9777
8971 10528
8971 57332
8974 374654
8974 51729
8974 9919
8974 81608
8974 51692
8974 9939
8975 10492
8975 9126
8976 81930
8976 10458
8976 220134
8976 79643
8985 23291
9013 25885
9013 93627
9013 387332
9013 92345
9014 83706
9014 387332
9014 92345
9014 124602
9014 25885
9015 56992
9015 81556
9015 92345
9015 11091
9015 387332
9019 374654
9019 10458
9019 9456
9019 55930
9019 64282
9026 51512
9026 80179
9026 51474
9026 9632
9031 54556
9031 51013
9031 10808
9031 10951
9040 28952
9052 10097
9052 10159
9052 25930
9052 51026
9052 10959
9052 128866
9052 9525
9052 10211
9052 81610
9052 55177
9052 80179
9052 51474
9052 11346
9052 55165
9052 23603
9053 9919
9053 9989
9053 9632
9053 128866
9054 9646
9054 10460
9054 54880
9055 23404
9060 9061
9061 55215
9061 54972
9061 11234
9061 29911
9061 9757
9061 114790
9061 25978
9061 23530
9061 25957
9061 127253
9061 10535
9061 27333
9061 55699
9061 9994
9061 51642
9061 124565
9061 51466
9061 10916
9061 9061
9061 57472
9061 283237
9063 113457
9063 10575
9063 112714
9070 30827
9070 91272
9070 23067
9086 11224
9088 9133
9088 57187
9092 64135
9092 9129
9092 338657
9092 23020
9092 10594
9092 84886
9092 84619
9092 154796
9092 10713
9092 9092
9092 26121
9092 57082
9092 22920
9092 9416
9092 55723
9092 9410
9092 9128
9092 10084
9092 64146
9092 26233
9092 10421
9092 24148
9097 9861
9100 10528
9100 11224
9100 25998
9101 23607
9101 128866
9112 9678
9112 10120
9112 9188
9112 114825
9112 57621
9112 81789
9112 55108
9112 57504
9112 23613
9112 51193
9112 57617
9112 10492
9112 85456
9112 57592
9112 29086
9112 9112
9112 54442
9112 53615
9112 10951
9112 10606
9112 9219
9112 57167
9112 54815
9112 54557
9112 9875
9112 57459
9112 10743
9112 10363
9112 51191
9113 11104
9114 25930
9114 55177
9114 55831
9114 26100
9114 26093
9114 51160
9114 128866
9114 9525
9114 146909
9114 55159
9114 57187
9114 54442
9114 55362
9114 51026
9114 10951
9114 23607
9114 10959
9114 10159
9114 9218
9119 30827
9120 9120
9120 79724
9120 84131
9120 23085
9123 54386
9123 121441
9124 55165
9124 79791
9124 51474
9125 85456
9125 23019
9126 28958
9126 128866
9126 9853
9126 23047
9126 84461
9126 10274
9126 56648
9126 143244
9126 55346
9126 84033
9126 27238
9126 283643
9126 10475
9126 54552
9126 9859
9126 138474
9126 10735
9126 23063
9126 84159
9126 286887
9126 64146
9126 84248
9126 113130
9126 23244
9126 23517
9126 10592
9126 55858
9126 23365
9126 9126
9126 22862
9126 23503
9128 10694
9128 54726
9128 10576
9128 9128
9128 64781
9128 10084
9128 10775
9128 23224
9128 55740
9128 9416
9128 9129
9128 91452
9128 145482
9128 26121
9128 64852
9128 338657
9128 114034
9128 10243
9128 10987
9128 56919
9128 163786
9128 9733
9128 10574
9128 23307
9128 29777
9128 57222
9128 23020
9128 9722
9128 24148
9128 10575
9128 26502
9128 22948
9128 116987
9128 11140
9128 22920
9128 84619
9128 10713
9128 10594
9129 64852
9129 10084
9129 51626
9129 51116
9129 10606
9129 24148
9129 9416
9129 11273
9129 9555
9129 26121
9129 9733
9129 23317
9129 22920
9129 9129
9129 84295
9129 11193
9129 53916
9130 22938
9131 10726
9131 55362
9131 131474
9131 11331
9131 9131
9131 10989
9131 54927
9131 84303
9131 26092
9131 30968
9133 57466
9133 23244
9133 319101
9133 9133
9133 22976
9135 27342
9135 54557
9135 9135
9136 22974
9136 10763
9141 10694
9141 10576
9141 10575
9141 10574
9146 51026
9147 55142
9147 93380
9147 54962
9147 23157
9147 11224
9147 84318
9150 26046
9150 79980
9150 83540
9150 55677
9150 9869
9156 79073
9156 79913
9156 50804
9156 147700
9169 85378
9169 653784
9169 114791
9169 11222
9169 57169
9169 10844
9169 9169
9169 440145
9169 27229
9169 121441
9169 10426
9169 29922
9169 80304
9179 728642
9179 51106
9179 51642
9179 79968
9179 51649
9179 146705
9179 11154
9179 90580
9179 23431
9179 24149
9179 9836
9179 100526760
9179 196528
9179 51003
9179 9179
9180 9531
9181 23243
9181 22870
9183 53407
9183 197257
9183 51594
9183 10558
9183 60561
9183 148223
9183 152579
9183 9197
9183 9735
9183 55850
9183 9183
9183 11128
9183 55055
9183 29127
9183 23256
9184 10575
9184 54922
9184 10576
9184 9184
9184 10808
9184 246184
9184 196441
9184 84162
9184 22948
9184 25896
9184 10921
9185 56886
9185 113130
9185 26973
9185 54496
9188 9231
9188 10528
9188 25998
9197 10390
9197 26586
9197 57572
9197 28964
9197 23358
9197 56926
9197 79002
9197 10073
9197 10456
9197 10989
9197 79873
9197 11001
9197 10970
9197 26227
9197 10207
9197 79767
9197 9197
9197 55219
9197 51552
9197 23392
9197 64146
9197 339287
9197 90850
9197 10111
9202 10459
9202 79149
9202 10951
9202 283489
9202 9700
9203 10951
9203 91748
9203 11224
9208 9212
9208 29766
9208 23603
9209 10211
9209 80155
9209 23603
9209 399687
9209 55930
9209 25813
9209 29766
9209 51729
9209 51474
9209 11346
9209 80179
9209 11258
9209 23376
9212 10342
9212 9212
9212 11143
9212 22995
9212 114876
9212 79038
9213 25930
9213 9632
9213 55177
9213 9218
9213 128866
9213 23603
9213 51026
9213 10211
9213 10460
9213 10959
9217 9218
9217 11186
9217 51026
9217 55177
9217 25923
9218 23595
9218 84303
9218 27335
9218 84896
9218 9600
9218 83394
9218 55362
9218 114880
9218 23586
9218 23365
9218 93380
9218 375743
9218 90550
9218 201595
9218 114885
9218 22862
9218 9926
9218 79001
9218 55967
9218 10613
9218 9218
9218 140838
9218 23070
9218 10897
9218 57498
9218 11160
9218 54927
9218 56288
9218 11018
9218 55341
9218 9570
9218 79188
9218 81555
9218 23770
9218 9550
9218 112464
9218 11186
9218 284119
9218 27333
9218 26031
9218 114883
9218 9694
9218 51463
9218 9527
9218 10211
9218 51026
9218 79830
9218 10989
9218 133957
9218 30968
9218 11331
9218 51079
9218 57605
9218 54822
9218 9780
9218 10970
9218 22995
9218 79777
9218 91452
9218 54539
9218 114884
9218 55177
9218 10390
9218 653519
9218 79143
9219 55037
9219 57798
9219 54509
9219 10951
9219 23613
9219 162427
9219 22849
9219 26284
9219 54815
9219 285203
9219 10363
9219 9219
9219 57459
9219 57504
9219 53615
9219 29127
9219 11064
9219 723790
9219 23036
9221 57599
9221 22974
9221 147700
9221 23291
9221 51474
9221 9559
9221 10951
9221 55605
9221 55529
9221 51147
9221 51426
9230 9342
9230 80223
9230 147700
9230 9696
9230 10159
9230 51026
9231 84779
9231 9851
9231 22994
9231 9231
9231 343099
9231 9662
9231 123811
9231 23255
9231 117178
9231 11116
9231 55722
9231 10464
9232 51538
9232 51256
9232 23093
9232 10492
9232 9232
9232 9700
9232 23144
9232 65008
9253 23285
9253 51474
9253 51512
9255 10806
9258 79172
9258 54972
9258 28952
9260 29803
9260 10096
9260 139741
9260 55589
9260 126353
9260 10093
9260 10109
9260 445815
9260 286262
9260 11346
9260 23022
9260 10094
9260 103910
9260 23384
9260 10627
9260 23242
9260 81873
9260 11217
9260 23164
9260 140465
9260 22832
9260 26064
9260 9260
9260 55930
9260 79832
9262 9262
9262 23195
9262 10067
9262 337867
9262 9878
9262 10221
9262 11273
9262 23197
9267 79876
9267 51341
9267 201627
9274 10146
9274 55247
9274 80742
9274 166929
9274 10557
9274 57492
9274 9274
9274 54887
9274 51575
9274 83932
9274 55609
9274 196528
9274 26517
9275 112714
9275 55069
9275 51143
9275 284403
9275 10989
9275 64282
9275 64225
9275 29127
9275 55655
9275 246184
9275 113457
9276 22908
9282 84759
9282 9968
9282 9878
9282 9694
9296 55177
9296 9525
9296 10959
9296 51026
9306 51092
9314 56675
9314 84501
9314 9532
9314 55844
9318 50813
9318 122769
9318 51514
9319 23385
9319 91748
9319 11224
9319 93436
9319 54442
9320 55603
9320 23133
9320 114791
9320 10112
9321 10111
9321 80789
9321 9321
9321 11321
9321 9761
9321 9950
9321 112714
9321 10939
9321 9518
9321 79664
9321 51092
9321 115106
9321 113457
9321 64146
9321 23255
9322 90378
9325 81620
9325 11224
9326 22938
9326 9793
9326 23071
9326 54821
9328 10951
9328 9329
9328 9939
9328 10013
9328 54892
9328 11224
9328 9330
9329 10528
9329 11224
9329 54931
9329 55133
9329 9329
9329 138474
9329 9330
9329 140564
9329 57332
9329 54148
9329 10935
9329 91746
9329 63931
9329 25824
9329 9532
9330 9330
9330 284695
9330 54534
9330 51366
9337 197257
9337 23019
9337 85456
9341 10959
9341 10575
9341 10075
9341 26277
9342 23524
9342 51319
9342 10282
9342 10228
9342 220134
9342 10490
9342 9554
9342 9482
9342 26509
9342 57680
9342 9342
9342 143187
9343 10084
9343 10286
9344 22919
9344 9344
9344 128866
9344 170954
9344 55758
9349 84501
9349 9532
9349 11224
9349 10528
9352 10213
9352 9861
9360 26093
9360 83540
9361 25923
9361 9700
9361 10128
9361 9793
9368 113130
9371 10456
9371 55110
9371 9456
9371 9517
9371 22920
9371 11127
9371 10198
9373 10013
9377 9693
9377 83706
9377 221656
9377 10492
9377 10146
9377 51026
9382 151246
9382 23421
9382 57187
9391 64210
9392 27072
9392 64601
9392 55823
9392 57617
9400 84612
9400 151246
9406 81789
9410 22938
9410 10286
9410 10084
9412 9968
9412 9525
9412 29127
9414 399687
9414 80179
9414 56915
9416 64781
9416 92421
9416 22920
9416 92345
9419 55655
9419 57187
9419 113457
9419 79837
9419 112714
9419 23515
9425 26148
9425 58525
9425 10951
9425 161424
9425 22974
9425 84146
9429 10211
9429 51026
9429 11346
9429 128866
9429 25930
9429 9525
9429 10959
9429 55930
9429 23376
9439 9968
9439 11224
9440 9968
9440 9694
9440 23014
9440 54512
9440 64282
9440 25813
9441 84930
9442 9968
9443 9968
9445 81930
9448 26127
9448 29966
9454 80817
9454 64321
9454 22938
9454 10286
9454 9456
9454 10006
9456 9456
9456 84722
9456 81562
9456 285527
9456 22938
9456 22837
9456 80817
9462 84131
9462 102800317
9462 23243
9467 51474
9470 83706
9477 9968
9482 9632
9491 25793
9493 253143
9493 10921
9493 29127
9493 9493
9493 57553
9493 90102
9493 23085
9493 55165
9493 79801
9493 23607
9495 51633
9495 84545
9495 79711
9495 222194
9495 9495
9495 51747
9495 440093
9495 166929
9495 79139
9495 494115
9513 54930
9513 11258
9513 57606
9517 79922
9517 146956
9517 10558
9517 79631
9517 374786
9517 10557
9517 23513
9517 9517
9518 54534
9518 54093
9518 10055
9518 9818
9518 11140
9521 283489
9521 10806
9521 22839
9524 154141
9525 11269
9525 23473
9525 55364
9525 55909
9525 58490
9525 54433
9525 9550
9525 51510
9525 283431
9525 55704
9525 25978
9525 56667
9525 79005
9525 23019
9525 100287932
9525 10444
9525 9798
9525 9605
9525 286410
9525 128866
9525 79139
9525 23317
9525 83874
9525 10211
9525 53407
9525 100534012
9525 57132
9525 148423
9525 81620
9525 129531
9525 51652
9525 27243
9525 54865
9525 100526767
9525 9525
9525 9824
9525 51534
9525 51669
9525 90809
9527 10959
9527 9632
9527 10159
9527 9939
9527 10989
9529 192669
9529 57704
9529 23071
9529 57530
9530 55802
9531 9531
9531 84233
9531 25957
9531 10067
9531 91754
9531 374393
9531 22832
9531 10992
9531 11346
9531 26091
9531 81704
9531 26353
9531 284217
9531 54922
9531 9817
9531 337867
9531 10552
9531 9919
9531 81610
9531 10273
9531 58478
9531 24145
9531 10188
9531 55558
9532 60528
9532 9532
9532 23130
9532 64975
9532 54442
9532 23167
9532 10049
9532 84790
9532 9685
9532 9968
9532 10273
9532 79039
9532 51175
9532 10963
9532 284217
9532 25873
9532 284403
9532 26509
9532 91754
9532 22994
9532 84162
9532 201161
9532 10155
9532 79718
9532 9817
9532 11080
9532 10969
9532 10452
9532 113457
9532 29956
9532 80273
9532 51608
9532 126206
9532 30848
9532 11180
9533 101060521
9533 25885
9533 55718
9536 51026
9541 55215
9541 192669
9550 55362
9550 51026
9550 245973
9550 51160
9550 55177
9550 10159
9550 54557
9551 23385
9551 93436
9551 84790
9551 92345
9553 116840
9553 65008
9553 54534
9553 56675
9553 65005
9553 254065
9553 79137
9553 10492
9554 51026
9554 113457
9554 51175
9554 79172
9554 54442
9554 112714
9554 25923
9554 10159
9555 23133
9557 79137
9557 120892
9557 55644
9557 151648
9559 205327
9559 10807
9559 11052
9559 9779
9559 387680
9559 79365
9559 10491
9559 23325
9559 51699
9559 64175
9559 64062
9559 55737
9559 9559
9559 26064
9559 284611
9559 10444
9559 9836
9559 84916
9559 23307
9559 9897
9559 10658
9559 84079
9559 83692
9559 253725
9559 25896
9564 11258
9567 283489
9567 11224
9567 23708
9567 11113
9569 10492
9569 26092
9569 54557
9577 80351
9578 9895
9578 399687
9582 11258
9582 79801
9582 9774
9584 9919
9584 51056
9585 54407
9585 57510
9585 28990
9585 134147
9585 22992
9585 23379
9585 26000
9585 9585
9585 55364
9585 80124
9585 54820
9585 96764
9585 148423
9585 57698
9585 30836
9585 10274
9585 10363
9585 55702
9587 9587
9587 51321
9587 23241
9587 90231
9587 22823
9587 10971
9587 55536
9587 26233
9587 114904
9587 22862
9587 80318
9587 65003
9587 23001
9587 55227
9587 285527
9587 55558
9587 29015
9587 83874
9587 63967
9587 9743
9589 56339
9590 79643
9590 54557
9590 10611
9590 23309
9590 25939
9590 25813
9590 10806
9590 9859
9590 154796
9590 55602
9600 11186
9605 128866
9610 11130
9611 55209
9611 151648
9611 51013
9611 25942
9611 81930
9611 22974
9612 56963
9612 9919
9612 55209
9612 54892
9612 26263
9619 151648
9631 55706
9631 10849
9631 9631
9631 84928
9631 64779
9631 79784
9631 23165
9631 81929
9631 55746
9631 9804
9631 55683
9631 129401
9631 348995
9631 57122
9631 9972
9632 10075
9632 200186
9632 10427
9632 11196
9632 100526737
9632 11187
9632 51512
9632 22903
9632 85439
9632 10483
9632 286077
9632 26509
9632 10188
9632 9632
9632 347734
9632 9685
9632 54504
9632 10484
9632 22872
9632 57706
9632 79003
9632 55914
9632 25959
9632 79939
9632 22848
9632 93343
9632 9919
9632 222584
9632 64784
9632 55589
9632 22994
9632 84985
9632 55166
9632 10432
9632 10024
9632 10490
9640 57592
9640 23613
9643 57649
9643 23014
9643 51013
9643 10856
9644 57534
9644 23392
9646 10579
9646 22936
9646 54487
9646 57222
9646 10079
9646 58490
9646 93643
9646 79577
9646 54623
9646 84289
9646 80829
9646 123169
9646 10557
9646 9646
9646 51347
9646 55677
9646 9878
9646 23307
9646 345651
9646 55902
9646 83855
9646 79109
9646 23505
9646 10556
9646 84140
9646 63982
9646 79837
9646 55785
9646 80349
9646 54433
9646 23248
9646 81565
9646 11098
9646 27125
9648 11258
9648 55165
9648 22920
9652 80349
9652 11224
9652 9789
9656 10951
9657 80184
9659 22919
9659 55755
9662 85459
9662 10464
9662 23094
9662 221749
9662 22999
9662 124565
9662 9662
9662 283237
9662 284001
9662 132320
9662 90102
9662 23093
9662 9851
9662 93594
9662 57536
9662 199990
9662 49856
9662 23085
9662 84461
9662 55763
9662 9859
9662 11234
9662 11116
9662 9757
9662 22837
9662 729440
9662 117178
9662 57572
9662 51222
9662 63916
9662 100381270
9662 343099
9662 65250
9662 54919
9662 84318
9662 197335
9662 64770
9662 9857
9662 91452
9662 22994
9662 84445
9662 343069
9662 80184
9662 57534
9662 24149
9662 123811
9662 26005
9662 29911
9662 58490
9662 29079
9662 79848
9662 9994
9662 55722
9665 55802
9665 23644
9665 51512
9667 9694
9667 84254
9667 220988
9667 54737
9669 11224
9675 10856
9675 23385
9678 54821
9678 23014
9678 9777
9678 10363
9678 114548
9681 83667
9685 10159
9685 170302
9685 11346
9685 10342
9685 64689
9685 9919
9685 80179
9685 54443
9685 399687
9685 51512
9685 154141
9685 60682
9685 9861
9685 51474
9688 9972
9688 57122
9688 81929
9688 23511
9688 9818
9689 81620
9689 23708
9693 93349
9693 55814
9693 79033
9693 57473
9693 29127
9693 285672
9693 54887
9693 51605
9693 23184
9693 63982
9693 122769
9693 9693
9693 55610
9693 29062
9693 84833
9694 79084
9694 145173
9694 84717
9694 83460
9694 85313
9694 121053
9694 10328
9694 93380
9694 51234
9694 10946
9694 84305
9694 84081
9694 84844
9694 10291
9694 9862
9694 10523
9694 51776
9694 55794
9694 57092
9694 83732
9694 124944
9694 23451
9694 10181
9694 84164
9694 11331
9694 22826
9694 55749
9694 84991
9694 83932
9694 51585
9694 9694
9694 115098
9694 55831
9694 10436
9694 79922
9694 23065
9694 26608
9694 10180
9694 10970
9694 10025
9694 284361
9694 10992
9694 79002
9694 55379
9694 64965
9694 51548
9694 22828
9694 64393
9694 56851
9694 10421
9694 126526
9694 55684
9694 10078
9695 84295
9695 51684
9695 80205
9695 9695
9695 25957
9695 10213
9696 10146
9696 22878
9696 23122
9696 134147
9696 56992
9696 63893
9696 55110
9696 9696
9698 9919
9700 54919
9700 54557
9700 81844
9700 25998
9700 55814
9700 79739
9700 55178
9700 23400
9700 9700
9700 79631
9700 57007
9700 64210
9700 23365
9700 11004
9700 55243
9700 26502
9700 115004
9700 10744
9700 25793
9700 23397
9700 80817
9700 84444
9700 92856
9700 64802
9700 124602
9701 23243
9702 124739
9704 23157
9704 339122
9704 11127
9710 55634
9710 11091
9712 25906
9712 11258
9712 27338
9716 151903
9716 339122
9716 22938
9716 51340
9722 147700
9722 10452
9722 10921
9722 29882
9722 92345
9730 50813
9730 64858
9730 26517
9730 56006
9730 79016
9730 84131
9730 196441
9730 81930
9731 22994
9731 347240
9731 151246
9731 79598
9731 9738
9731 9731
9733 123283
9733 64852
9733 79165
9733 9775
9733 64175
9733 23077
9733 9733
9735 84501
9735 79913
9738 9738
9738 64770
9738 80184
9738 22994
9738 55835
9738 121441
9738 9851
9738 153241
9738 55722
9738 79598
9739 30827
9739 23347
9739 259282
9743 10492
9743 10575
9743 11130
9743 54557
9757 57187
9761 51026
9761 11258
9761 121441
9761 10959
9765 25930
9767 51147
9767 10951
9767 54556
9774 9877
9774 10189
9774 91368
9774 51755
9774 9984
9774 9774
9774 25962
9774 51535
9774 57644
9774 80145
9774 23013
9774 57187
9774 84321
9774 79228
9774 26097
9774 494115
9774 201627
9774 9967
9774 84271
9775 57187
9775 80145
9775 26093
9775 9939
9775 55236
9775 9984
9777 9777
9777 80817
9777 81790
9777 22908
9777 51077
9777 79657
9777 10061
9777 286053
9777 23609
9777 94239
9777 55854
9777 168850
9777 10067
9777 10476
9777 93349
9777 51548
9777 54929
9777 50618
9777 55536
9779 112936
9780 51026
9782 54737
9785 55671
9786 10989
9789 51026
9789 374393
9789 55083
9789 60559
9789 23478
9789 9789
9789 27315
9791 10733
9791 10959
9793 10460
9793 10613
9793 64794
9793 91107
9793 23085
9793 25896
9793 151195
9793 122060
9793 284119
9793 27034
9793 133957
9793 388698
9793 51188
9793 10989
9793 9793
9793 11030
9793 112464
9793 10579
9793 84444
9793 55083
9793 54535
9793 55975
9793 79571
9793 57606
9793 51605
9794 25836
9794 10075
9798 23607
9798 10342
9798 10627
9798 55165
9798 103910
9798 128866
9798 25930
9798 10959
9798 51026
9798 10159
9801 65008
9801 23347
9801 54534
9801 65005
9804 121441
9804 79913
9804 51474
9804 23385
9810 51514
9810 147700
9810 27338
9810 55677
9810 100526767
9810 51652
9810 404672
9814 51366
9816 10528
9816 57534
9816 10159
9817 101060521
9817 92345
9817 54433
9817 55718
9817 83706
9817 83667
9817 259282
9817 339122
9817 23607
9818 84284
9818 51317
9818 10057
9818 22796
9818 23636
9818 23165
9818 23511
9818 11097
9818 129401
9818 57179
9818 55706
9818 53371
9818 9818
9818 116447
9818 57122
9821 10972
9821 79921
9821 151648
9821 54557
9821 201627
9821 10075
9821 56675
9824 80179
9824 55930
9824 11346
9824 54443
9824 23603
9824 10972
9824 399687
9826 10801
9826 121441
9828 55037
9828 11346
9828 9828
9828 399687
9828 23603
9828 54443
9829 114791
9829 10951
9829 23376
9830 92106
9830 90378
9836 56259
9847 23421
9847 55671
9847 169714
9847 54557
9847 10492
9847 9939
9847 29127
9847 163786
9849 10013
9851 153241
9851 85444
9851 11116
9851 57534
9851 84318
9851 55012
9851 22852
9851 11113
9851 10806
9851 64770
9851 55722
9851 22994
9851 102800317
9851 121441
9851 55755
9853 23157
9853 22920
9853 79643
9857 153241
9857 55722
9857 57599
9857 85378
9857 11116
9857 85444
9857 55012
9857 22919
9857 22920
9857 84131
9857 22994
9857 57534
9859 22852
9859 84461
9859 11004
9859 81610
9859 153241
9859 284403
9859 22919
9859 55722
9859 55755
9859 80198
9859 64397
9859 124602
9859 23598
9859 85444
9859 55700
9859 11116
9859 83461
9859 79109
9859 9925
9859 84318
9859 11224
9859 23005
9859 23557
9859 22994
9859 55907
9859 9859
9861 57409
9861 10935
9861 10213
9861 26207
9861 26517
9861 51773
9861 9861
9861 51143
9861 11047
9861 23511
9861 80227
9862 93380
9862 22920
9862 79003
9862 9968
9862 51430
9862 9989
9862 22878
9862 11130
9862 11224
9867 51143
9867 25847
9869 51244
9869 55729
9869 9869
9869 84128
9869 120534
9869 51321
9875 83667
9875 9928
9875 23376
9875 11258
9875 10342
9875 26093
9875 114548
9875 54892
9875 10528
9877 9984
9877 80145
9877 55421
9877 57187
9878 129285
9878 9878
9878 144983
9878 23022
9878 80335
9878 58490
9878 54623
9878 79577
9882 51175
9882 283489
9882 54737
9882 64837
9882 154141
9883 10611
9883 9972
9885 84501
9885 54557
9885 201627
9886 22995
9887 9919
9889 9889
9894 84930
9895 9895
9895 55100
9895 84168
9895 84886
9895 23001
9897 112936
9901 56852
9901 128239
9901 11004
9903 23041
9903 51184
9903 55858
9903 162427
9903 51079
9903 11160
9903 51603
9903 9903
9903 113000
9903 55037
9903 79139
9903 55696
9903 10989
9903 90293
9910 79621
9910 221749
9910 83715
9910 22930
9910 22995
9910 10042
9913 112869
9917 51808
9917 93627
9918 10051
9918 23397
9919 26128
9919 79869
9919 9931
9919 399687
9919 22919
9919 55589
9919 55755
9919 84985
9919 10270
9919 9919
9919 23196
9919 23111
9919 81610
9919 55339
9919 100526737
9919 81608
9919 222584
9919 170302
9919 91748
9919 54954
9919 10802
9919 64689
9919 10483
9919 404734
9919 10427
9919 22903
9919 25959
9919 221092
9919 57805
9919 11346
9919 54882
9919 54477
9919 56243
9919 56478
9919 23650
9919 55011
9919 10484
9919 286077
9919 60485
9919 11187
9919 80179
9919 51512
9919 57224
9919 51474
9919 64175
9919 10848
9919 116143
9919 84181
9919 54442
9919 84726
9919 26993
9919 10432
9919 91368
9921 79003
9921 23607
9925 22852
9926 51363
9926 84790
9926 154141
9926 10193
9926 10456
9926 25923
9926 11224
9928 9928
9928 54499
9928 84790
9928 26128
9928 11113
9928 144983
9928 22954
9928 64770
9928 89953
9933 10286
9939 10542
9939 55729
9939 29123
9939 54874
9939 26093
9939 9939
9939 286053
9939 80145
9939 22862
9939 254065
9939 84305
9939 29777
9939 90488
9939 26019
9939 26098
9939 22794
9939 192111
9939 85235
9939 163859
9939 80817
9939 161424
9939 11098
9939 286077
9939 55766
9939 23613
9939 10134
9939 221545
9939 55110
9939 54840
9939 79631
9939 64175
9939 11187
9946 93627
9946 56259
9946 129285
9948 51474
9948 11346
9948 23603
9948 399687
9948 57122
9948 22919
9948 29766
9948 80179
9948 54443
9950 51092
9950 54972
9950 79003
9950 23528
9958 54972
9958 25923
9958 54557
9958 83706
9958 79921
9961 128866
9961 84131
9961 23291
9961 79884
9961 51512
9961 51175
9961 10036
9967 9984
9967 122060
9967 10769
9968 51003
9968 54797
9968 10001
9968 10474
9968 116228
9968 23558
9968 84246
9968 59349
9968 29079
9968 81857
9968 79780
9968 23097
9968 51586
9968 11319
9968 9968
9968 22794
9968 51548
9968 112950
9968 400569
9968 9969
9968 84445
9968 90390
9968 10952
9968 55090
9968 10025
9968 10558
9968 23389
9968 55588
9972 79660
9972 55627
9972 29843
9972 55975
9972 348995
9972 23633
9972 129401
9972 79902
9972 23225
9972 55746
9972 10482
9972 23165
9972 23279
9972 9972
9972 10527
9972 79023
9972 81929
9972 157313
9972 84928
9972 11097
9972 54867
9972 25904
9972 10762
9972 23511
9972 59343
9972 727851
9972 57122
9972 55706
9978 254065
9978 122769
9978 10951
9978 50813
9978 51514
9980 83667
9984 79228
9984 84248
9984 51512
9984 10749
9984 115201
9984 26097
9984 84324
9984 9984
9984 80145
9984 11285
9984 29890
9984 84271
9984 79886
9984 51637
9984 23140
9984 84321
9984 196441
9984 55421
9984 10212
9984 79882
9984 10189
9984 126526
9984 388115
9984 123283
9984 23091
9984 57187
9984 51373
9984 58506
9984 81550
9984 54439
9984 23144
9984 114825
9984 56647
9984 155435
9987 23291
9987 220988
9989 9989
9989 60493
9989 29927
9991 22852
9997 93436
10001 56992
10005 121441
10006 10163
10006 10458
10006 55740
10006 57648
10006 10787
10006 23191
10006 10006
10006 79228
10006 163786
10006 55845
10006 65059
10006 10432
10006 10152
10006 57224
10006 100526737
10009 93587
10009 81037
10009 83855
10009 92715
10009 729440
10009 205860
10009 112869
10009 23451
10009 10009
10011 81789
10011 54821
10011 51426
10011 197259
10011 80230
10011 57534
10013 57217
10013 79830
10013 54929
10013 10013
10013 10527
10013 11260
10013 11234
10013 64135
10013 23522
10013 125058
10013 392465
10013 79778
10013 92259
10013 84135
10013 10174
10013 55031
10013 25929
10013 29941
10013 84916
10013 29777
10013 79001
10013 55210
10015 23607
10016 57644
10016 83706
10016 83667
10016 128866
10016 90378
10016 79003
10016 121441
10016 201627
10016 51026
10016 55644
10023 10023
10025 11224
10026 94005
10036 63979
10036 23468
10036 51119
10036 55023
10036 51773
10036 10036
10036 10951
10036 128866
10036 81789
10042 22994
10042 10492
10042 116985
10042 116840
10042 22974
10042 10042
10042 120526
10042 22920
10043 80179
10048 92345
10048 51646
10049 51366
10049 11224
10051 10592
10051 10051
10051 54892
10051 23310
10051 54442
10051 64151
10051 23397
10051 22908
10051 29781
10054 10055
10055 10055
10055 10084
10057 83667
10059 124602
10059 11091
10059 113130
10061 79003
10066 23397
10067 146705
10067 246184
10067 51143
10067 55142
10067 154141
10067 26092
10067 54821
10067 84759
10067 55362
10067 79577
10067 23385
10067 57534
10073 51143
10073 26092
10075 29035
10075 23530
10075 57179
10075 113146
10075 10294
10075 29062
10075 84131
10075 63971
10075 80124
10075 83608
10075 51079
10075 56926
10075 10075
10075 81855
10075 60386
10075 10142
10075 23510
10075 83855
10075 84294
10075 149986
10075 124359
10075 55604
10078 22995
10078 55732
10078 11319
10078 25923
10079 10733
10079 64601
10079 84146
10079 10763
10081 23014
10081 56675
10084 116447
10084 23020
10084 10084
10084 55667
10084 50813
10084 55723
10084 29105
10084 11157
10084 55696
10084 11193
10084 55234
10084 59286
10084 114034
10084 26121
10084 51729
10084 10594
10084 10210
10084 24148
10087 23421
10092 51474
10092 23603
10092 79621
10092 54443
10092 11346
10092 55930
10092 10097
10092 11130
10093 51474
10093 80179
10093 29766
10093 399687
10093 11346
10093 23603
10093 54443
10093 10097
10093 55602
10094 11346
10094 10097
10094 399687
10094 11258
10094 57587
10094 79003
10094 51474
10094 29966
10094 55930
10094 54443
10094 103910
10094 10627
10094 80179
10094 23603
10094 29766
10095 55930
10095 399687
10095 23376
10095 23603
10095 80179
10095 11346
10095 29766
10095 10097
10095 51474
10096 80179
10096 10097
10096 23603
10096 55930
10096 399687
10096 11346
10096 54443
10097 80179
10097 55930
10097 10574
10097 11346
10097 54443
10097 92521
10097 64423
10097 10552
10097 10097
10097 10409
10097 91612
10097 10575
10097 51474
10097 399687
10097 81873
10097 22948
10097 56339
10097 23603
10097 10159
10097 10211
10097 10576
10097 10109
10097 10694
10097 54439
10097 79031
10097 126353
10097 23242
10097 79901
10097 29766
10109 55930
10109 10972
10109 80179
10109 10403
10109 23603
10109 29766
10109 51474
10109 11346
10109 54443
10111 23095
10111 11116
10111 54972
10111 51092
10111 23511
10111 11186
10112 84461
10112 26227
10112 29775
10112 29941
10112 140710
10112 51079
10112 51773
10112 114825
10112 10112
10112 115106
10112 10534
10112 25930
10112 55143
10112 79595
10112 26148
10112 90161
10112 84629
10120 10576
10120 22948
10120 10121
10120 10671
10120 10575
10120 84033
10120 10694
10120 55591
10120 55860
10120 55703
10120 84516
10120 11258
10120 51164
10120 55660
10120 171024
10120 10120
10120 10540
10120 79031
10121 55677
10121 196441
10121 84516
10121 51143
10121 83658
10121 10575
10121 22919
10121 51164
10121 10576
10121 11258
10121 10540
10128 440275
10128 57405
10128 79882
10128 81892
10128 54442
10128 80267
10128 23411
10128 10128
10128 51300
10128 25902
10131 22909
10131 22870
10131 55735
10134 79073
10134 51026
10138 54880
10138 84759
10140 23019
10142 22919
10142 57187
10142 55755
10142 11116
10144 23071
10144 51750
10146 10146
10146 56259
10146 11224
10146 338657
10146 55696
10146 64135
10152 57224
10153 10528
10153 10492
10155 55634
10155 10951
10155 10526
10155 54596
10159 23256
10159 112464
10159 56704
10159 23770
10159 285282
10159 29763
10159 84317
10159 57498
10159 22841
10159 11060
10159 51552
10159 57596
10159 129531
10159 26136
10159 28956
10159 10159
10159 90102
10159 27243
10159 29956
10159 27107
10159 27333
10159 54978
10159 10542
10159 57488
10159 10409
10159 337867
10159 54407
10159 25978
10159 10211
10159 83590
10159 92521
10159 284119
10159 55004
10159 84128
10159 10273
10159 23607
10159 23677
10159 10970
10159 28962
10159 10848
10160 10211
10160 10419
10160 22878
10160 11346
10160 23603
10160 79760
10160 54433
10163 10458
10165 113457
10165 112714
10165 10575
10165 23385
10165 55247
10171 64282
10171 10342
10171 79760
10171 23397
10174 10492
10174 25942
10174 151246
10174 246184
10174 11104
10174 28952
10174 25906
10179 51010
10179 10179
10179 55320
10179 23517
10179 23376
10179 83667
10179 51013
10179 79767
10179 10972
10179 22916
10179 124245
10179 118460
10179 85015
10179 55644
10179 23095
10179 58525
10179 11258
10179 51593
10179 56915
10179 55596
10180 64282
10180 11224
10180 93380
10181 11116
10181 93380
10181 79003
10188 51512
10189 57187
10189 55421
10189 26127
10189 80145
10190 10575
10190 10694
10190 84790
10190 113457
10190 10576
10190 10574
10190 112714
10193 89796
10193 29071
10193 54922
10193 23255
10193 65110
10193 23138
10193 55644
10193 50618
10193 140710
10193 23274
10193 10193
10193 55159
10197 23492
10197 116115
10197 57035
10198 10198
10198 10291
10200 201627
10200 56915
10200 23404
10200 196441
10200 51013
10200 54512
10202 10460
10202 25906
10202 100526767
10202 23397
10202 92345
10202 51652
10202 80233
10202 54821
10207 25906
10207 10959
10207 22974
10207 10413
10207 121441
10207 55327
10207 10981
10207 23376
10207 10535
10211 399687
10211 10959
10211 55362
10211 80179
10211 29127
10211 126353
10211 64423
10211 25921
10211 55177
10211 10409
10211 51160
10211 85439
10211 57553
10211 112464
10211 91624
10211 286262
10211 23242
10211 11346
10211 29766
10211 60312
10211 54557
10211 10286
10211 23603
10211 55004
10211 55589
10211 23607
10211 445815
10211 26030
10211 51474
10211 54822
10211 128866
10211 11217
10211 10211
10211 25930
10211 93380
10211 284119
10211 79901
10211 51026
10211 57498
10211 50804
10212 55362
10212 55421
10212 57187
10212 80145
10213 55049
10213 166378
10213 81555
10213 10213
10213 55971
10213 11047
10221 11228
10221 57606
10221 144983
10221 23515
10229 26086
10236 220988
10237 220988
10238 10576
10238 11258
10238 51512
10240 254065
10243 113130
10248 25998
10248 11073
10250 57617
10250 23347
10250 57644
10262 51092
10270 26993
10270 26292
10270 10270
10270 10657
10270 56252
10270 23196
10270 84661
10273 10452
10273 57224
10274 23063
10274 113130
10277 22995
10284 28952
10284 79621
10284 26093
10285 197257
10286 10286
10286 115098
10286 23398
10286 56259
10286 23020
10286 59286
10286 57461
10286 81669
10286 26135
10286 27339
10286 10594
10286 55671
10286 11059
10286 100534599
10286 728642
10286 22938
10286 55299
10286 92002
10286 56949
10286 24148
10286 54853
10286 51642
10286 51340
10286 151903
10287 440145
10291 146705
10294 94005
10294 96764
10294 100134934
10294 113457
10294 256126
10294 112714
10294 114548
10294 84790
10294 30827
10296 51646
10299 246184
10299 25847
10299 64946
10300 11104
10311 28952
10311 54520
10312 51026
10312 10492
10313 25923
10322 54972
10328 93380
10328 55831
10328 83460
10328 23065
10342 100526767
10342 80114
10342 196463
10342 29082
10342 729852
10342 57222
10342 51510
10342 26233
10342 129531
10342 25836
10342 54487
10342 90293
10342 116447
10342 57132
10342 10342
10342 25871
10342 51652
10342 128866
10342 51540
10342 54344
10342 22872
10342 55226
10342 10548
10342 51230
10342 10476
10342 23281
10342 27243
10347 54557
10347 10492
10347 115106
10352 84779
10360 11224
10360 84779
10362 10363
10363 23199
10363 54887
10363 54815
10363 10363
10363 55758
10363 50809
10363 54880
10363 10743
10363 23028
10363 51317
10363 57459
10363 23186
10363 11224
10376 113457
10376 10574
10376 22870
10376 112714
10376 84790
10376 55229
10376 80179
10376 54442
10376 93436
10381 84790
10381 10492
10381 58525
10381 54462
10382 26277
10383 113457
10383 91754
10383 84790
10383 22839
10383 112714
10389 57332
10389 23492
10390 56886
10390 26092
10390 79784
10390 284403
10390 79677
10390 10651
10390 81555
10390 55170
10390 10452
10390 246184
10390 169714
10390 51363
10390 92421
10393 57587
10393 246184
10393 119504
10393 25906
10393 29882
10395 57624
10395 10395
10399 11224
10399 54557
10403 23347
10403 57082
10403 11130
10403 79980
10403 25824
10403 140710
10403 147841
10403 83540
10403 54875
10403 55558
10403 79003
10403 10403
10403 147700
10403 10455
10403 79724
10403 57224
10409 23603
10409 399687
10409 54443
10409 51474
10409 80179
10409 11346
10409 29766
10409 10801
10412 84254
10413 154810
10413 51421
10413 55327
10413 154796
10413 10413
10413 64398
10413 51102
10413 11228
10413 56288
10419 55644
10419 79084
10419 83732
10419 55352
10419 50804
10419 54433
10419 10419
10421 51426
10423 90378
10426 80233
10426 222229
10426 10844
10426 121441
10426 653784
10426 85378
10426 27229
10426 440145
10426 114791
10427 51512
10432 51512
10432 220988
10436 11224
10437 23157
10437 22920
10438 56915
10438 51013
10439 22995
10444 10460
10445 79913
10445 50813
10445 84148
10449 93436
10450 22938
10450 51340
10450 339122
10450 151903
10452 10452
10452 10667
10452 65979
10452 55702
10452 284217
10452 10989
10452 84617
10452 54978
10452 54927
10455 22974
10456 23636
10456 100287932
10456 23317
10456 23471
10456 79724
10456 55735
10456 10456
10456 64080
10456 84233
10456 79139
10456 81570
10456 84790
10458 55971
10458 79643
10458 23759
10458 57648
10458 22841
10458 10458
10458 80223
10458 11224
10458 23191
10458 64062
10458 51106
10458 102800317
10459 54537
10459 79813
10459 11335
10459 23126
10459 10459
10459 23468
10459 283489
10459 10951
10459 84132
10459 23405
10459 80222
10459 11258
10460 253143
10460 90826
10460 165918
10460 91614
10460 57606
10460 64146
10460 374393
10460 55740
10460 205327
10460 63891
10460 84451
10460 84282
10460 197335
10460 170302
10460 57721
10460 259282
10460 80025
10460 285527
10460 10460
10460 23595
10460 375056
10464 22994
10464 153241
10464 55722
10464 64770
10464 10806
10464 11116
10464 374654
10464 22919
10464 121441
10464 79866
10464 85444
10464 57534
10464 22852
10464 84318
10467 10856
10471 25885
10471 101060521
10471 339122
10471 80349
10471 55718
10471 10856
10474 112869
10474 54093
10476 55362
10476 79137
10476 54821
10476 57007
10480 11224
10482 57122
10482 81929
10484 51512
10489 51692
10490 51512
10491 81608
10491 11051
10491 10921
10492 29123
10492 23196
10492 54840
10492 29127
10492 79711
10492 51645
10492 55226
10492 55505
10492 10969
10492 50640
10492 55558
10492 10744
10492 23046
10492 23389
10492 57654
10492 79664
10492 145482
10492 83855
10492 114789
10492 84893
10492 81846
10492 57062
10492 53938
10492 23405
10492 26000
10492 54887
10492 729288
10492 10907
10492 55909
10492 121441
10492 11100
10492 55325
10492 51504
10492 54534
10492 221496
10492 55660
10492 84669
10492 79767
10492 25896
10492 10492
10492 22862
10492 83660
10492 55466
10492 57335
10492 286053
10492 29062
10492 23067
10492 201161
10492 51018
10492 55075
10492 11078
10492 55165
10513 11154
10513 57606
10513 11228
10513 55110
10513 84078
10514 11224
10514 10528
10521 26093
10521 10921
10521 80145
10521 79876
10523 23613
10524 10856
10524 54556
10525 55159
10525 54557
10525 51026
10526 221785
10526 10526
10526 162239
10526 79149
10526 55422
10526 27034
10526 65986
10526 54880
10526 114879
10526 29803
10526 23361
10526 79943
10527 57122
10527 64601
10527 259266
10527 140710
10527 51474
10527 23511
10528 23521
10528 22907
10528 26354
10528 25873
10528 23338
10528 55299
10528 65083
10528 51388
10528 90957
10528 26155
10528 92856
10528 65265
10528 10940
10528 54931
10528 23223
10528 57062
10528 55131
10528 23367
10528 54984
10528 140710
10528 84916
10528 56342
10528 25998
10528 26156
10528 51018
10528 10885
10528 692312
10528 10607
10528 57696
10528 63901
10528 55341
10528 10528
10528 51602
10528 55226
10528 56919
10528 55646
10528 64897
10528 339230
10528 79039
10528 54663
10528 56257
10528 84864
10528 201161
10528 55505
10528 23560
10528 57647
10528 10969
10528 115098
10528 79697
10528 65095
10528 51154
10528 84310
10528 134430
10528 57488
10528 79922
10528 221496
10528 51637
10528 79915
10528 55720
10528 84656
10528 29944
10528 51491
10528 90378
10534 22852
10534 50804
10534 10576
10534 80351
10535 26063
10535 10535
10535 84722
10535 79621
10535 126526
10535 51105
10535 23762
10535 84153
10535 29104
10535 57572
10535 55699
10535 79786
10535 84271
10535 84248
10535 22796
10540 55860
10540 10671
10540 51164
10540 11258
10540 51280
10540 399687
10540 80179
10540 84516
10540 22919
10540 51474
10540 10540
10540 91107
10540 83658
10540 51143
10542 122060
10542 54557
10542 57704
10548 23607
10548 25930
10548 128866
10549 113457
10549 113130
10549 112714
10556 23376
10556 11224
10557 23385
10557 259266
10557 25813
10557 51147
10557 64282
10557 64225
10558 79921
10558 23385
10558 93436
10567 51026
10567 11104
10569 51340
10569 339122
10569 22938
10573 54534
10573 55722
10573 65005
10574 80349
10574 10576
10574 79031
10574 203068
10574 112714
10574 84790
10574 25813
10574 29966
10574 55135
10574 55605
10574 116143
10574 22948
10574 57599
10574 113457
10574 93436
10574 121441
10574 23046
10574 10574
10574 56886
10574 51514
10574 81929
10574 23528
10574 10694
10574 10575
10574 55159
10574 51236
10575 57003
10575 80789
10575 25896
10575 54940
10575 79084
10575 10575
10575 116143
10575 84817
10575 79031
10575 93436
10575 53938
10575 84790
10575 114799
10575 80349
10575 80179
10575 81569
10575 81929
10575 57521
10575 57599
10575 121441
10575 124359
10575 113457
10575 26127
10575 22948
10575 10694
10575 64223
10575 29966
10575 60626
10575 55135
10575 112714
10575 10576
10575 51236
10575 51175
10575 25813
10575 51514
10575 55159
10575 23046
10575 55605
10576 113457
10576 131118
10576 121441
10576 116143
10576 51236
10576 203068
10576 80349
10576 79033
10576 23046
10576 10576
10576 57599
10576 114883
10576 93436
10576 55159
10576 112714
10576 10694
10576 22948
10576 84790
10576 25813
10576 64223
10576 81569
10576 10733
10576 29966
10576 51514
10576 79031
10576 51175
10576 157570
10576 55605
10576 57521
10576 55135
10579 57606
10579 55605
10579 122060
10580 51092
10580 57621
10580 96764
10580 26092
10592 23310
10592 23397
10592 54892
10592 51474
10594 151903
10594 22938
10594 51729
10605 26986
10606 144983
10607 51013
10607 56915
10608 60684
10611 10611
10611 51073
10611 10928
10611 92399
10611 23093
10611 23650
10611 85378
10611 79873
10611 55830
10611 55364
10611 64792
10611 347733
10611 283450
10611 22839
10612 102800317
10613 23607
10613 55177
10613 23376
10613 55362
10613 128866
10613 50804
10613 51026
10613 10959
10614 23397
10614 79913
10614 55142
10614 11224
10615 55165
10615 22995
10615 22919
10615 22852
10615 80817
10616 151246
10616 94101
10616 29095
10616 10959
10616 246184
10616 84779
10617 25930
10617 51512
10617 374654
10617 79621
10621 121441
10621 101060521
10621 55718
10622 55718
10622 101060521
10623 55718
10623 101060521
10625 54512
10625 11319
10625 79682
10626 64841
10626 51092
10627 122769
10627 29127
10627 79631
10627 140465
10627 399687
10627 10627
10627 54443
10627 80179
10627 103910
10628 56963
10629 112869
10632 84790
10632 30827
10632 54821
10632 51366
10632 339122
10634 51750
10634 80179
10634 29127
10634 22919
10651 25813
10651 10971
10651 345778
10651 54927
10651 10989
10651 84303
10651 153241
10651 90488
10651 11331
10651 84270
10651 28990
10651 54539
10651 133957
10651 338657
10651 10651
10651 55177
10657 54737
10657 220988
10658 55704
10658 64781
10659 121441
10664 128866
10664 112714
10664 113457
10667 51363
10667 121441
10668 121441
10671 11258
10671 84516
10671 51164
10682 84501
10682 10959
10682 25813
10682 23385
10694 81569
10694 56926
10694 93436
10694 114799
10694 22948
10694 57599
10694 51079
10694 83667
10694 112714
10694 25813
10694 64223
10694 55159
10694 121441
10694 54499
10694 79031
10694 84790
10694 55135
10694 55605
10694 10694
10694 90231
10694 51514
10694 26127
10694 80349
10694 113457
10694 51236
10694 116143
10694 203068
10694 29966
10694 23400
10694 51175
10713 100526767
10713 51652
10717 11154
10717 23431
10730 54821
10730 11004
10730 23431
10730 79801
10730 51366
10730 79760
10730 23397
10730 23158
10730 146705
10730 55362
10733 51150
10733 171024
10733 54715
10733 50640
10733 23543
10733 22995
10733 10733
10735 113130
10735 23063
10743 10951
10744 51256
10744 65008
10746 10971
10746 10746
10746 84231
10749 57187
10749 93380
10749 65065
10749 84464
10749 26093
10749 55558
10749 79659
10749 25896
10749 23136
10749 22850
10749 10749
10758 93380
10758 51175
10758 79884
10762 57122
10763 79751
10763 11342
10763 197131
10763 54865
10763 80318
10763 284217
10763 54972
10763 23310
10763 10763
10763 23304
10763 55626
10763 51366
10763 79774
10763 55636
10763 79778
10763 27243
10763 81887
10763 84319
10763 79922
10763 22832
10763 10769
10763 54978
10763 84148
10763 55704
10766 23019
10767 11224
10767 115752
10767 51013
10769 400793
10769 54439
10769 79165
10769 84816
10769 126298
10769 399687
10769 84333
10769 55785
10769 55669
10769 116092
10769 10769
10771 124602
10772 23065
10772 10844
10772 26086
10772 54557
10787 57224
10793 56675
10793 11004
10793 55603
10801 23176
10801 284119
10801 92521
10801 51726
10801 11217
10801 126353
10801 445815
10801 51182
10801 54443
10801 10801
10801 57175
10801 23753
10801 60312
10801 112464
10801 50813
10801 23242
10801 55752
10801 64423
10801 23580
10801 54442
10801 92797
10801 23157
10801 11346
10801 151011
10802 51512
10806 343099
10806 57534
10806 729440
10806 117178
10806 55722
10806 51520
10806 22994
10806 10806
10806 55704
10807 286205
10807 259266
10807 112936
10807 51512
10808 11260
10808 57169
10808 63982
10808 11334
10808 10808
10808 11080
10808 55346
10808 84833
10818 23603
10827 51143
10844 121441
10844 222229
10844 11060
10844 653784
10844 440145
10844 27229
10844 114791
10844 80097
10844 29922
10844 85378
10844 10844
10845 22908
10845 55722
10847 140710
10847 112714
10847 11186
10847 23383
10847 113457
10847 165918
10847 83540
10847 115752
10847 54962
10847 10856
10848 11116
10848 23708
10848 22919
10848 22995
10848 25836
10849 23392
10849 25885
10855 25793
10855 79003
10855 79137
10856 80304
10856 121053
10856 64431
10856 79657
10856 25885
10856 93973
10856 80185
10856 29844
10856 55929
10856 55718
10856 55011
10856 25911
10856 26122
10856 83444
10856 116143
10856 57634
10856 81572
10856 283899
10856 10856
10856 57132
10856 54617
10856 79913
10856 101060521
10856 54891
10856 55257
10856 10902
10856 79871
10856 54799
10856 54556
10856 125476
10856 80314
10856 51602
10884 51514
10884 112936
10884 65005
10884 11104
10884 54534
10885 254065
10885 56915
10897 81555
10897 54962
10897 23385
10898 81608
10898 51692
10902 54556
10906 55603
10906 51608
10907 126917
10907 25900
10907 124739
10907 55177
10907 200734
10908 93380
10910 122769
10914 10914
10916 96764
10916 23528
10916 54962
10916 81789
10916 51608
10916 23385
10916 55165
10916 55362
10916 93436
10919 58525
10919 10951
10919 84146
10920 51514
10920 50813
10921 81550
10921 64175
10921 24148
10921 26517
10921 338657
10921 23131
10921 10946
10921 11051
10921 57018
10921 51755
10921 84864
10921 79869
10921 221937
10921 53981
10921 26121
10921 55214
10921 57539
10923 54442
10928 51512
10929 55704
10933 57798
10933 57649
10935 246184
10935 200734
10935 25813
10935 50855
10935 23607
10935 79876
10935 79677
10938 26277
10938 64282
10939 22936
10939 57704
10939 121441
10939 54442
10939 96764
10939 51182
10939 84790
10939 129831
10940 23014
10940 11004
10942 51608
10942 23385
10942 154141
10942 10959
10942 51750
10942 122060
10943 84148
10949 220988
10950 23019
10951 81887
10951 11335
10951 22850
10951 23383
10951 84146
10951 79813
10951 56987
10951 23338
10951 51602
10951 84450
10951 79003
10951 54014
10951 168455
10951 23028
10951 129831
10951 23774
10951 201161
10951 55023
10951 55609
10951 83746
10951 23347
10951 11143
10951 84444
10951 23126
10951 56893
10951 55677
10951 22992
10951 10951
10951 51773
10951 79968
10951 78994
10951 79960
10951 23135
10951 23394
10951 286205
10951 65110
10951 166378
10951 26168
10951 84717
10951 23076
10951 55299
10951 23269
10951 51642
10951 22984
10951 283489
10951 94239
10951 23468
10951 57062
10951 27245
10951 54881
10951 353274
10951 51231
10951 11198
10951 55758
10951 54904
10951 84733
10951 23272
10951 91582
10951 222229
10951 25836
10951 83608
10951 23186
10952 115106
10952 84790
10952 93436
10955 22878
10956 51092
10956 23385
10957 55802
10957 23644
10959 23423
10959 84896
10959 11331
10959 30968
10959 23095
10959 10970
10959 27032
10959 23107
10959 285282
10959 56704
10959 10959
10959 147007
10959 23247
10959 22800
10959 100302736
10959 192111
10959 51014
10959 83590
10959 55967
10959 11018
10959 201595
10959 54732
10959 221496
10959 84317
10959 26509
10959 23256
10959 11160
10959 387263
10959 79001
10959 51593
10959 27249
10959 50999
10959 133957
10959 11285
10959 27333
10959 84303
10959 284119
10959 91869
10959 10972
10959 79901
10959 79939
10959 79143
10959 23140
10959 347734
10959 57498
10959 80856
10959 84881
10959 79188
10959 54407
10959 26031
10959 337867
10959 93380
10959 25824
10959 222068
10959 112464
10959 54822
10963 84790
10963 25813
10963 51175
10963 126206
10965 128866
10969 84444
10969 51147
10969 64321
10970 128866
10970 55362
10970 93380
10970 55177
10970 51026
10971 79621
10971 284403
10971 151246
10971 84612
10971 25865
10972 125988
10972 51593
10972 387263
10972 55602
10972 23528
10972 54732
10972 30968
10972 11180
10972 91746
10972 23195
10972 81873
10972 51474
10972 319101
10972 54477
10972 22999
10972 10972
10972 64900
10972 23077
10972 51382
10972 123283
10972 222068
10972 126298
10972 54487
10972 23423
10972 55704
10972 57648
10972 55183
10972 80789
10972 54332
10972 23411
10972 64689
10972 29993
10972 11018
10972 54887
10972 23140
10972 100302736
10972 84881
10972 51014
10972 84333
10972 60488
10972 50999
10972 83660
10972 11160
10973 11224
10978 11224
10980 50813
10980 122769
10980 51514
10981 23650
10981 57619
10981 55680
10981 57572
10981 10981
10981 51105
10981 152185
10981 90231
10985 54442
10985 93436
10985 22870
10985 112714
10985 113457
10985 84790
10987 51514
10987 50813
10989 253260
10989 84790
10989 23385
10989 93380
10989 55177
10989 25813
10989 55735
10989 55526
10989 54620
10989 90317
10989 23141
10989 51026
10989 80179
10989 23534
10989 64145
10989 54862
10989 148022
10989 83692
10989 284217
10989 51163
10989 10989
10989 643314
10989 11336
10992 79003
10994 220134
10994 56675
10994 11258
10994 57704
10999 29966
10999 22974
10999 201627
11001 51366
11001 147841
11001 51496
11001 79137
11004 338785
11004 79759
11004 55143
11004 22919
11004 80006
11004 284403
11004 54881
11004 100132247
11004 151648
11004 23117
11004 84333
11004 23223
11004 57418
11004 122704
11004 11004
11004 51150
11004 57222
11004 56647
11004 51256
11004 55635
11004 166929
11004 81790
11009 29127
11011 25842
11017 64225
11021 22919
11030 57122
11034 23603
11034 399687
11040 114034
11040 338657
11040 11040
11040 23759
11040 57396
11040 27238
11040 26517
11043 55602
11051 23046
11051 11052
11051 64175
11051 79869
11051 55214
11051 11051
11052 79869
11059 54093
11060 79869
11060 81608
11060 54972
11073 58517
11073 11222
11073 11073
11073 90459
11073 64427
11078 55142
11078 54972
11078 54443
11078 54596
11078 399687
11080 96764
11091 57669
11091 84148
11091 51562
11091 30827
11091 55689
11091 84661
11091 11091
11091 28973
11091 79659
11091 151648
11091 26586
11091 51626
11091 57459
11091 54617
11091 23269
11091 83746
11091 23198
11091 29123
11091 23067
11091 91272
11091 284058
11091 26009
11097 57122
11097 23019
11098 22938
11098 22995
11098 55603
11098 161424
11100 54487
11100 63935
11103 11224
11104 26091
11104 11104
11104 440193
11104 51750
11104 51026
11104 80728
11104 101929876
11104 22999
11104 57701
11104 134353
11104 11316
11104 58478
11104 148867
11104 79768
11104 58477
11113 11113
11113 55722
11113 54443
11113 22994
11116 128387
11116 152185
11116 23336
11116 30849
11116 123811
11116 22919
11116 55722
11116 26005
11116 79848
11116 85459
11116 55140
11116 11116
11116 117178
11116 343099
11116 90580
11116 55388
11116 23138
11116 51552
11116 729440
11116 93594
11116 57534
11116 65110
11116 55755
11116 90799
11116 84131
11116 51517
11116 22837
11116 51008
11116 22994
11116 54535
11116 23093
11116 80184
11116 84318
11116 64770
11116 55012
11116 11234
11116 22852
11116 132320
11116 27333
11116 197335
11116 145173
11116 165055
11116 285282
11116 57536
11116 114799
11116 85444
11116 284001
11127 83540
11127 85464
11127 80011
11127 56259
11127 11127
11127 22920
11128 246184
11128 55718
11128 101060521
11129 22938
11130 55971
11130 127253
11130 51244
11130 114823
11130 54922
11130 79980
11130 11130
11130 83540
11130 57405
11130 57643
11130 84233
11130 57669
11130 55684
11130 79003
11130 25936
11130 58517
11130 100527963
11130 58472
11130 147841
11130 79711
11130 11243
11130 57688
11130 27068
11130 28990
11130 51776
11130 57082
11130 60386
11130 22955
11130 196463
11130 93643
11130 54487
11130 57794
11135 54442
11138 57187
11138 54534
11140 24145
11140 11140
11140 57669
11140 80005
11140 11224
11140 84458
11140 113130
11140 28977
11140 25875
11140 53407
11140 24140
11140 79991
11140 11180
11140 23603
11143 54556
11143 51147
11152 23130
11154 11154
11154 79577
11154 23431
11154 146705
11154 90580
11154 27333
11160 55362
11160 23385
11160 23376
11160 51026
11160 55177
11164 220134
11165 80155
11165 79739
11169 81831
11171 11218
11171 11258
11171 25929
11171 79760
11171 79833
11171 11171
11171 26099
11171 65059
11171 23185
11171 196463
11176 51160
11176 57332
11176 26148
11176 29127
11176 23285
11177 56886
11177 121441
11177 28952
11177 128866
11179 27238
11180 24140
11180 11224
11186 30849
11186 55140
11186 11234
11186 22837
11186 23291
11186 23286
11186 79571
11186 55201
11186 11186
11186 23613
11186 51008
11186 55088
11186 64837
11186 64427
11186 79073
11186 51517
11187 51512
11190 54344
11190 93643
11190 11190
11190 79023
11190 90231
11193 23067
11196 51160
11196 26517
11196 24137
11196 25865
11198 54465
11198 58490
11198 55166
11198 11224
11212 84612
11212 151246
11212 25906
11212 96764
11212 64837
11212 26973
11212 83667
11212 113130
11217 51474
11217 23603
11217 11346
11217 54443
11217 399687
11217 29766
11217 55930
11218 79760
11218 25929
11222 26517
11222 65005
11222 51160
11222 92345
11222 54534
11222 26086
11222 65008
11222 151903
11224 114049
11224 55781
11224 100287932
11224 64848
11224 51637
11224 23560
11224 51493
11224 57587
11224 84318
11224 57099
11224 51642
11224 25940
11224 254065
11224 54552
11224 23126
11224 115098
11224 29128
11224 55922
11224 253943
11224 54914
11224 728689
11224 23367
11224 55132
11224 138716
11224 54931
11224 79080
11224 56829
11224 84717
11224 90850
11224 84864
11224 57648
11224 29883
11224 54954
11224 100532731
11224 81786
11224 54534
11224 27134
11224 387338
11224 55269
11224 27335
11224 29763
11224 157570
11224 60528
11224 55090
11224 56257
11224 54888
11224 56647
11224 55771
11224 26058
11224 283489
11224 79670
11224 26135
11224 60678
11224 55341
11224 79184
11224 90441
11224 65993
11224 79009
11224 26608
11224 51154
11224 23521
11224 79922
11224 84246
11224 56704
11224 84733
11224 26233
11224 25873
11224 51043
11224 27044
11224 55920
11224 26156
11224 145482
11224 23223
11224 91408
11224 84726
11224 81550
11224 25836
11224 84188
11224 57674
11224 22907
11224 23089
11224 474343
11224 26031
11224 51504
11224 54466
11224 26589
11224 23567
11224 51202
11224 51490
11224 51386
11224 23185
11224 54853
11224 23269
11224 51106
11224 54505
11224 221035
11224 56262
11224 51071
11224 92140
11224 118460
11224 170506
11224 55720
11224 54676
11228 84875
11228 50855
11228 26517
11228 84612
11228 57599
11228 11228
11228 57465
11228 29072
11228 57486
11228 56288
11228 80223
11232 114876
11232 55135
11232 11232
11232 23431
11234 79677
11234 246184
11234 28952
11234 151648
11234 55110
11235 26127
11235 29966
11243 57082
11243 79003
11243 79980
11243 147841
11243 83540
11244 11244
11244 22882
11252 23071
11258 51143
11258 51164
11258 64965
11258 338785
11258 79882
11258 29927
11258 83658
11258 54596
11258 11258
11258 29763
11258 59349
11258 84516
11258 400793
11258 64802
11258 92002
11258 85459
11258 23517
11258 57335
11258 28990
11258 55791
11258 92749
11258 55320
11258 54433
11258 84328
11258 55860
11258 729288
11258 57730
11258 399687
11258 55660
11258 51074
11258 84256
11260 25793
11260 93436
11260 51175
11260 55603
11260 25813
11260 54919
11267 11267
11267 84313
11267 84451
11267 375743
11267 51028
11267 345651
11269 55610
11273 79921
11276 27229
11276 51512
11279 54487
11279 84168
11279 85377
11279 27352
11279 11279
11285 51652
11285 100526767
11285 25900
11285 22995
11285 23285
11285 126917
11285 56652
11315 11315
11315 57669
11315 51366
11316 23071
11316 22908
11319 60488
11319 25906
11319 25980
11319 94056
11319 11319
11319 55667
11321 101060521
11321 25885
11321 55718
11325 55791
11331 54442
11331 26127
11331 79073
11331 55177
11331 51474
11331 55362
11331 23376
11331 128866
11331 93380
11331 81555
11331 51026
11335 283489
11335 23170
11335 79003
11335 114548
11338 64781
11340 54512
11340 23404
11340 51013
11340 115752
11340 56915
11344 51474
11344 11346
11344 23603
11346 92521
11346 23242
11346 57530
11346 11346
11346 81873
11346 80179
11346 286262
11346 23164
11346 26137
11346 54443
11346 113026
11346 29763
11346 23384
11346 51474
11346 57584
11346 399687
11346 84445
11346 445815
11346 57175
11346 85464
11346 23094
11346 64423
11346 60312
11346 170954
11346 84687
11346 55930
11346 25886
11346 23603
11346 29766
11346 25921
11346 22800
11346 135228
11346 22919
11346 79901
11346 55589
11346 91624
11346 85439
11346 126353
11346 199953
11346 22832
11346 55607
11346 26037
11346 90102
11346 26064
22794 65109
22794 221656
22794 51363
22796 128239
22800 23603
22800 121441
22800 83667
22800 29766
22800 29966
22800 23376
22800 55644
22800 51474
22803 91368
22803 54962
22803 55602
22818 22908
22820 22908
22824 55110
22826 51652
22826 100526767
22826 94005
22826 51143
22826 116840
22826 93380
22828 93380
22832 54443
22832 80124
22832 399687
22832 55069
22832 29766
22832 22919
22832 55930
22832 51474
22832 23603
22832 129285
22837 23285
22837 29763
22837 96764
22837 51143
22837 55671
22837 23421
22837 23392
22837 22837
22837 22850
22837 79659
22839 51605
22839 55785
22839 84612
22839 22839
22839 54892
22841 22994
22841 147700
22841 80155
22841 55605
22841 374654
22841 85378
22841 23157
22847 51092
22848 54443
22848 51474
22848 51512
22850 55844
22850 50804
22852 85459
22852 117178
22852 55722
22852 54462
22852 22897
22852 91614
22852 79848
22852 165055
22852 90102
22852 84461
22852 93594
22852 64770
22852 23093
22852 23384
22852 84318
22852 197335
22852 79664
22852 22994
22852 196463
22852 29941
22852 22852
22852 57534
22852 123811
22852 729440
22853 23603
22853 127018
22856 51026
22862 129831
22862 55602
22862 55603
22862 51143
22862 51341
22862 79682
22862 26092
22868 54534
22870 84665
22870 84617
22870 23243
22870 203068
22870 80004
22870 23111
22870 91526
22870 79029
22870 22870
22870 283373
22870 114904
22878 22878
22878 91754
22878 80006
22878 58485
22878 51693
22878 152185
22878 29102
22878 26046
22878 79090
22878 60684
22878 126003
22878 27095
22878 55749
22878 51112
22880 54557
22897 197257
22897 22995
22897 79621
22903 64689
22903 51512
22905 51512
22907 25998
22907 121441
22907 197257
22908 22908
22908 84458
22908 26958
22908 23167
22908 23588
22909 83692
22909 84128
22909 57727
22909 440093
22909 84725
22909 23141
22909 22909
22909 57708
22909 148423
22913 220988
22916 55027
22916 23633
22916 56886
22916 374786
22916 79165
22916 124245
22916 23517
22916 22916
22916 57644
22916 55596
22916 25920
22916 51593
22916 23379
22916 79664
22916 51808
22916 123283
22916 85015
22916 23082
22916 79876
22916 23198
22919 117178
22919 22919
22919 90417
22919 91624
22919 23122
22919 55722
22919 51253
22919 83658
22919 126353
22919 55755
22919 92521
22919 55638
22919 60312
22919 57534
22919 51474
22919 197335
22919 22994
22919 135228
22919 90231
22919 81888
22919 23085
22919 286262
22919 146909
22919 84318
22919 23332
22919 64423
22919 23242
22919 93594
22920 22920
22920 56949
22920 56667
22920 55696
22920 23167
22920 138474
22920 64062
22920 23595
22920 84811
22920 80011
22920 114876
22930 22930
22930 79882
22930 55702
22930 64146
22930 51593
22933 54442
22933 26277
22936 23218
22936 23167
22936 22936
22936 27125
22936 57488
22936 23385
22938 148423
22938 51645
22938 22938
22938 339122
22938 55696
22938 80232
22938 27339
22938 51340
22938 57461
22938 100534599
22938 83855
22938 23157
22938 51361
22938 56949
22938 151903
22938 25949
22938 113174
22938 51362
22938 51503
22938 55858
22938 81569
22938 100381270
22938 84333
22938 114034
22938 23020
22948 29966
22948 51514
22948 113457
22948 93436
22948 55605
22948 80349
22948 51175
22948 84078
22948 57599
22948 23046
22948 25813
22948 84790
22948 55159
22948 55135
22948 121441
22948 81929
22948 112714
22949 57592
22950 55671
22950 151987
22954 284217
22954 84790
22954 22954
22954 25824
22974 23142
22974 81873
22974 22976
22974 55558
22974 285203
22974 29127
22974 254065
22974 57592
22974 64324
22974 26235
22974 399687
22974 64708
22974 79711
22974 25945
22974 26586
22974 22974
22974 84458
22974 91624
22974 60312
22974 729440
22974 51773
22974 29914
22974 124565
22974 201562
22974 79595
22976 55165
22980 22980
22985 26093
22985 54557
22992 92421
22994 85444
22994 55027
22994 165055
22994 85459
22994 54930
22994 81555
22994 80020
22994 84318
22994 153241
22994 57606
22994 55835
22994 57536
22994 80184
22994 22995
22994 343099
22994 26005
22994 55722
22994 85007
22994 117178
22994 197335
22994 58517
22994 23093
22994 124602
22994 93594
22994 23107
22994 729440
22994 79848
22994 102800317
22994 123811
22994 23558
22994 65003
22994 57534
22994 55012
22994 374654
22994 29074
22994 121441
22994 51199
22994 55755
22994 64216
22994 64770
22994 23644
22994 55165
22994 84131
22994 55142
22994 22994
22994 51188
22994 57669
22995 64282
22995 90480
22995 117178
22995 83985
22995 729440
22995 56941
22995 55914
22995 55366
22995 23600
22995 54875
22995 79670
22995 162427
22995 338785
22995 29927
22995 100526760
22995 80254
22995 28987
22995 57482
22995 54822
22995 23510
22995 90417
22995 84318
22995 123811
22995 253143
22995 54880
22995 23677
22995 285590
22995 55127
22995 79760
22995 27293
22995 57037
22995 153090
22995 80205
22995 84333
22995 64837
22995 80114
22995 79882
22995 56254
22995 60386
22995 22995
22995 80232
22995 55722
22995 51322
22995 57509
22998 399687
22998 80179
22998 54443
22999 29966
22999 151648
22999 128866
23001 54557
23001 54386
23001 121441
23001 54972
23001 51750
23001 122769
23001 30827
23005 284403
23005 55671
23013 83706
23014 81790
23014 55133
23014 84967
23014 55854
23014 23014
23014 117246
23014 84769
23014 55607
23014 57488
23014 404636
23014 51773
23014 64963
23014 168850
23016 51013
23016 54534
23016 56915
23016 23404
23016 440145
23016 54512
23019 27044
23019 25904
23019 27125
23019 55361
23019 29883
23019 55571
23019 23019
23019 54998
23019 125950
23019 80789
23019 79596
23019 25998
23019 85456
23019 246175
23019 60313
23019 57472
23020 83706
23020 151903
23020 53916
23020 51340
23022 121441
23022 221150
23022 80179
23022 57534
23028 23376
23030 26973
23031 23780
23031 23031
23031 23633
23036 121441
23036 80218
23036 23071
23046 84128
23046 64175
23046 51692
23046 24148
23046 55142
23046 92106
23046 29894
23046 54107
23046 55605
23046 148022
23046 23528
23046 55069
23046 23046
23046 29079
23047 79003
23047 113130
23047 23063
23049 56006
23052 55605
23052 23405
23052 51026
23060 25923
23060 55110
23060 81556
23061 93643
23061 55509
23061 51143
23061 23061
23063 387119
23063 23130
23063 65110
23063 23244
23063 374920
23063 113130
23063 23063
23063 54566
23064 57224
23064 58490
23064 116840
23064 374654
23065 55831
23065 51234
23065 284361
23065 93380
23065 23065
23065 56851
23067 84661
23067 146909
23067 23067
23067 30827
23067 23144
23067 64062
23067 91272
23071 58508
23071 80011
23071 387522
23071 84545
23071 54566
23071 79026
23071 23071
23071 29841
23071 64708
23072 54737
23074 83706
23074 57680
23077 57606
23077 200734
23077 112936
23077 220134
23078 84516
23080 91748
23080 84612
23080 55722
23080 25913
23082 85378
23085 29127
23085 51363
23085 129285
23085 23607
23085 24137
23089 54962
23091 121441
23091 440145
23091 55083
23093 54433
23093 55722
23093 85444
23093 55209
23093 153241
23093 64770
23094 26092
23094 55722
23094 246184
23094 51474
23094 51143
23094 55755
23094 80179
23094 399687
23095 51646
23095 23095
23095 79677
23095 89796
23095 80198
23095 50855
23095 57187
23095 112936
23107 25939
23107 79791
23107 57644
23107 83706
23107 23376
23107 57187
23107 23133
23107 79003
23112 79621
23112 51512
23112 192669
23122 140710
23122 55835
23126 51147
23126 55593
23126 283489
23130 23130
23130 54972
23131 26521
23131 23131
23131 26517
23131 55858
23133 55183
23133 51388
23133 30836
23133 60488
23133 55361
23133 23133
23133 55035
23133 55920
23133 64960
23133 65110
23133 115004
23133 221927
23133 440093
23133 149986
23133 57215
23136 374654
23136 91748
23137 79677
23137 23376
23137 55644
23137 83667
23138 55930
23138 85444
23138 55722
23138 374654
23138 51512
23140 96764
23141 25842
23141 51750
23141 55083
23141 54737
23144 54919
23144 25847
23144 91748
23144 147700
23144 440145
23144 196441
23151 29922
23151 24137
23152 84131
23155 84861
23157 56254
23157 151011
23157 55752
23157 138474
23157 64062
23157 80011
23157 56667
23157 84950
23157 23534
23157 54443
23157 51460
23157 23157
23158 55119
23158 23158
23158 51428
23160 26093
23160 64781
23164 29766
23164 54443
23164 80179
23164 23603
23164 51474
23164 399687
23165 81929
23165 57122
23167 84779
23167 79791
23167 23285
23170 54534
23170 79830
23170 51633
23170 84722
23170 55975
23170 26353
23170 192111
23170 23170
23170 54460
23170 27241
23175 25929
23176 55752
23185 23708
23185 26986
23187 23607
23189 55605
23191 51474
23191 26092
23191 57224
23191 170302
23191 124602
23191 54442
23193 55704
23193 54496
23195 51652
23195 58525
23195 29882
23195 100526767
23195 128866
23196 64225
23196 220988
23196 54534
23197 79913
23197 84790
23197 55603
23197 55142
23198 29072
23198 201627
23210 92345
23211 79003
23215 26148
23218 26148
23218 169714
23219 121441
23219 114548
23219 55671
23219 197257
23224 54442
23224 23515
23224 125058
23224 79621
23224 92421
23225 57122
23225 81929
23241 57035
23241 26100
23241 259266
23241 26277
23241 25906
23242 399687
23242 51474
23242 80179
23242 23603
23242 29766
23242 54443
23243 79070
23243 55291
23243 283373
23243 23243
23244 113130
23247 51160
23248 58490
23248 123169
23255 121441
23255 201627
23255 25939
23255 140710
23268 51512
23268 121441
23268 23607
23269 23613
23269 23492
23269 83746
23269 51143
23271 63935
23271 84078
23271 246184
23272 54737
23279 81929
23279 57122
23283 81608
23283 51692
23285 23517
23285 80232
23285 58513
23285 256586
23285 79882
23285 23285
23285 84033
23285 129685
23285 64062
23285 114823
23285 55364
23286 27229
23291 23291
23291 28998
23291 84501
23291 25777
23291 79709
23304 54534
23304 84779
23304 83658
23304 79739
23304 84612
23304 246184
23304 151648
23306 57122
23306 154141
23307 112936
23309 23309
23309 57649
23309 50640
23309 25942
23309 84629
23309 55930
23309 25804
23309 56946
23309 57798
23309 79595
23310 157570
23310 23310
23310 57486
23310 29781
23310 284106
23310 54892
23317 55791
23317 256126
23317 161424
23325 112936
23332 140710
23332 55835
23332 55165
23334 83667
23336 112714
23336 220134
23336 113457
23338 26127
23338 54556
23338 51147
23344 25923
23347 64841
23347 55791
23347 54471
23347 55601
23347 29074
23347 26353
23347 26271
23347 51222
23347 84656
23347 57222
23347 55902
23347 127253
23347 23347
23347 79767
23350 51143
23352 64689
23352 58525
23354 51366
23354 54930
23354 55142
23354 115106
23354 124739
23354 55791
23355 57617
23355 55823
23355 64601
23358 92106
23367 26986
23369 129831
23369 90378
23376 55870
23376 23633
23376 55660
23376 80279
23376 83931
23376 80020
23376 79832
23376 54433
23376 54887
23376 65992
23376 51569
23376 26985
23376 23376
23376 29927
23376 55154
23376 51506
23376 51599
23376 56061
23376 84256
23376 55975
23376 51542
23376 57697
23376 57406
23376 23411
23376 54487
23376 51637
23379 26127
23379 23392
23379 54496
23379 57332
23383 23383
23383 56683
23383 25836
23383 23468
23384 55930
23384 80179
23384 25813
23384 54443
23384 56652
23384 399687
23384 51474
23385 51079
23385 90550
23385 90580
23385 128387
23385 201595
23385 58477
23385 94081
23385 60493
23385 84061
23385 27248
23385 55723
23385 81037
23385 51340
23385 79139
23385 58472
23385 90231
23385 79971
23385 26123
23385 54552
23385 100287932
23385 28987
23385 64210
23385 54978
23385 25953
23385 51069
23385 23385
23385 57479
23385 51605
23385 55183
23385 63901
23385 57488
23389 54557
23392 57187
23392 23469
23392 54557
23392 65979
23392 54972
23392 152185
23392 51092
23392 23392
23392 196463
23392 25994
23394 56121
23394 23708
23394 84146
23397 84246
23397 83444
23397 23397
23397 84135
23397 29890
23397 64793
23397 64837
23397 57181
23397 55027
23397 55226
23397 25902
23397 124565
23397 51540
23397 100526740
23397 64151
23397 55729
23397 26024
23398 151903
23400 51608
23400 51750
23400 25923
23403 399687
23403 80179
23403 29766
23404 115752
23404 23404
23404 56915
23404 118460
23404 115416
23404 55558
23404 51559
23404 51013
23404 54512
23404 26235
23404 55252
23404 145482
23404 51010
23405 23405
23405 27161
23405 57486
23405 192669
23405 79913
23405 54557
23405 26517
23408 54557
23411 51474
23411 51514
23411 25793
23411 144983
23411 55671
23412 54520
23412 28952
23421 79172
23421 100526740
23421 55839
23421 63893
23421 64105
23421 55166
23421 79682
23421 26024
23421 80152
23421 51150
23421 64946
23421 23421
23421 29941
23421 51535
23421 401541
23429 84759
23431 284217
23431 23431
23431 27333
23431 146705
23435 29127
23435 23435
23435 117283
23438 64601
23438 404672
23451 146705
23451 94005
23451 93380
23451 56886
23468 114548
23468 283489
23468 79003
23468 286205
23468 161424
23468 79980
23469 58490
23471 54442
23471 79801
23471 154141
23473 128866
23473 25930
23476 93380
23492 92399
23492 79751
23492 64319
23492 54880
23492 100532731
23492 23492
23492 57332
23492 80012
23492 84108
23503 127253
23505 57187
23505 114791
23505 94005
23510 79003
23510 54442
23511 51203
23511 57122
23511 84769
23511 23753
23511 54874
23511 147841
23511 23511
23511 51646
23511 64216
23511 81929
23511 151903
23513 96764
23513 57122
23513 55823
23515 23515
23515 81704
23515 55635
23515 157506
23517 56259
23517 259282
23517 196441
23517 51013
23517 80155
23517 55644
23517 440145
23517 56915
23518 84148
23518 55610
23522 151648
23523 25842
23527 96764
23528 84146
23528 79778
23528 54462
23528 23528
23528 128866
23528 80304
23528 114879
23528 197259
23528 114787
23530 64282
23530 246184
23530 58525
23530 79003
23530 55247
23530 64225
23530 57606
23534 56852
23534 122481
23567 26093
23567 51474
23567 57187
23567 64837
23580 54442
23588 79621
23588 64225
23588 51363
23588 54557
23588 54949
23595 161424
23595 57599
23595 55137
23595 169714
23595 222229
23595 26092
23597 51366
23597 79801
23598 80218
23598 122769
23598 57224
23603 114793
23603 26030
23603 219771
23603 54443
23603 399687
23603 65062
23603 84687
23603 64423
23603 85464
23603 79901
23603 92521
23603 154810
23603 26063
23603 286262
23603 90102
23603 81873
23603 152137
23603 57217
23603 84445
23603 112464
23603 51474
23603 91624
23603 399909
23603 55930
23603 79026
23603 29766
23603 57175
23603 84668
23603 26064
23603 126353
23603 57596
23603 29763
23603 345651
23603 128866
23603 113026
23603 23603
23603 60312
23603 57584
23603 80179
23603 55607
23603 445815
23603 57498
23603 25921
23603 27243
23604 114791
23604 147700
23604 29127
23607 25978
23607 56992
23607 129831
23607 152503
23607 90488
23607 29127
23607 90102
23607 128866
23607 55048
23607 55165
23607 93343
23607 90293
23607 129531
23607 83892
23607 27243
23607 55379
23607 114879
23607 23607
23607 57553
23607 26509
23607 65979
23607 192111
23607 26059
23607 30011
23607 79801
23607 116985
23607 51510
23613 57592
23613 51065
23613 57062
23613 57459
23613 53615
23613 54815
23613 57504
23613 51575
23613 81556
23613 80351
23613 55205
23613 51538
23613 23613
23613 64061
23623 286077
23623 27338
23623 79837
23633 79682
23633 92345
23633 56259
23633 27243
23633 128866
23633 92106
23633 57680
23633 83903
23636 80223
23636 57122
23637 221749
23644 221908
23644 112869
23644 440275
23644 23644
23644 55644
23644 167227
23644 219988
23644 51512
23644 80153
23644 55802
23646 127253
23646 26046
23650 81565
23650 259282
23650 90293
23650 81569
23650 29941
23650 23650
23650 54927
23650 112714
23650 113457
23650 203068
23650 26278
23683 56259
23683 25865
23708 51280
23708 56902
23708 54663
23708 27107
23708 64427
23708 51493
23708 51637
23708 23708
23708 55501
23708 26986
23708 254042
23708 79080
23708 129831
23708 60678
23708 79718
23708 55558
23708 84164
23708 51264
23708 150274
23708 57619
23753 84501
23759 29127
23759 147700
23759 64837
23759 23759
23759 54934
23759 80155
23759 151903
23759 112936
23760 55735
23761 56992
23774 51147
23774 92106
23774 116840
23780 26071
23780 51426
23780 64965
23780 64781
23780 112714
23780 113457
23780 441518
23780 23780
23780 55362
23787 79035
23787 114548
23787 55177
24137 54874
24137 83732
24137 80205
24137 79991
24137 55558
24137 84833
24137 90550
24137 24145
24137 84458
24137 55835
24137 57674
24137 253143
24137 65056
24137 51318
24137 285643
24137 24137
24137 26512
24139 91754
24139 84790
24140 124739
24140 54552
24140 25998
24140 79922
24140 24140
24140 80829
24140 91582
24140 51548
24144 54556
24145 25793
24148 51729
24148 53916
24149 54557
25764 80218
25764 80155
25764 84779
25766 85456
25766 50804
25771 64781
25777 51026
25793 51593
25793 25793
25793 84875
25793 55968
25793 26190
25793 51340
25793 25945
25793 51575
25813 25824
25813 55914
25813 54927
25813 92002
25813 124245
25813 81873
25813 54487
25813 51373
25813 79877
25813 80020
25813 59349
25813 25813
25813 64216
25813 55975
25813 114879
25814 84790
25814 51608
25819 399687
25821 112936
25822 54556
25822 57617
25824 83706
25824 91404
25824 100526767
25824 259282
25824 56121
25824 25906
25824 51652
25824 57606
25836 197257
25836 221927
25836 25836
25836 51430
25836 64837
25839 55671
25842 84529
25842 79711
25842 55183
25842 55723
25842 29855
25842 84364
25842 254048
25842 25842
25842 146059
25843 85369
25843 26127
25843 29966
25843 80143
25847 25847
25847 25906
25847 80728
25847 51434
25847 51433
25847 64682
25847 84248
25847 119504
25847 29882
25847 246184
25852 51646
25855 25942
25855 58516
25865 25865
25865 51335
25865 25983
25871 80223
25871 26517
25871 84254
25873 254065
25873 54737
25873 56915
25875 26086
25875 51646
25875 94101
25875 29882
25875 29095
25875 30827
25875 55166
25879 83460
25879 54820
25879 64946
25885 55011
25885 51082
25885 57701
25885 30834
25885 57648
25885 221830
25885 116143
25885 79657
25885 64425
25885 54596
25885 81572
25885 25885
25885 54700
25885 84172
25886 25886
25886 55930
25886 387119
25886 157570
25886 55364
25886 56890
25886 54958
25896 54443
25896 51026
25896 55165
25896 85369
25896 79913
25900 51626
25900 149986
25900 58517
25900 25900
25900 126917
25900 57708
25906 119504
25906 65003
25906 57587
25906 29945
25906 114904
25906 57473
25906 51548
25906 84572
25906 26271
25906 29882
25906 57706
25906 92399
25906 55607
25906 51343
25906 51434
25906 246184
25906 64682
25906 79158
25906 51433
25906 25906
25909 57122
25911 55327
25913 65117
25913 64858
25913 65057
25913 25913
25913 54386
25913 26277
25921 51474
25923 79944
25923 25923
25923 64080
25923 57231
25923 58477
25923 54929
25923 646960
25923 79670
25923 79724
25923 60493
25923 51552
25923 79073
25923 55152
25923 57142
25923 285282
25923 64225
25929 84501
25929 81493
25929 51366
25929 79833
25929 134353
25929 55835
25929 54960
25929 54433
25929 723790
25929 25929
25929 50628
25929 79760
25930 128866
25930 29994
25930 284119
25930 729852
25930 27243
25930 129531
25930 29082
25930 57132
25930 25930
25930 57498
25930 79901
25930 30968
25930 29763
25930 90381
25930 51652
25930 80169
25930 100526767
25930 25978
25930 51510
25930 57102
25930 112464
25932 119504
25936 79980
25936 83540
25936 79003
25936 147841
25936 55509
25936 57082
25937 55327
25939 55683
25939 222194
25939 26097
25939 51073
25939 79707
25939 84458
25939 140710
25939 29127
25939 64393
25939 57648
25939 54865
25939 25939
25940 197257
25942 79595
25942 25942
25942 64426
25942 84312
25942 58516
25945 55671
25945 114548
25945 54892
25945 128866
25949 51340
25953 63967
25953 93436
25959 119504
25959 55605
25962 55644
25962 57187
25972 112714
25972 146705
25972 113457
25977 51512
25977 53916
25978 26046
25978 128866
25978 55165
25978 79784
25978 54962
25978 151648
25978 51026
25978 51160
25978 100134934
25979 51026
25980 83460
25983 79866
25983 147700
25994 56121
25994 90378
25994 51175
25994 54442
25994 93436
25994 51143
25998 339287
25998 54663
25998 55226
25998 138716
25998 25998
25998 55720
25998 84444
25998 114294
26000 54962
26005 153241
26009 112869
26010 84833
26010 151246
26010 26010
26010 55558
26015 51426
26017 151903
26017 28952
26019 56992
26019 65109
26020 51026
26024 116840
26024 54534
26024 113130
26024 129831
26024 121441
26030 399687
26030 80179
26030 54443
26030 29766
26030 51474
26031 93380
26037 80179
26037 79682
26046 26046
26046 56886
26046 63967
26046 151246
26046 55166
26046 146909
26046 26092
26046 80895
26046 79598
26046 154141
26046 54520
26046 84612
26046 87178
26054 84131
26058 115752
26063 51474
26064 399687
26064 55930
26064 54443
26064 51474
26064 29766
26064 80179
26071 51175
26071 221150
26086 83855
26086 221443
26086 93349
26086 125988
26086 55432
26086 26086
26091 55327
26091 83540
26091 51053
26092 54809
26092 100287932
26092 79670
26092 131474
26092 54509
26092 54927
26092 26092
26092 63891
26092 199990
26092 55154
26092 100293534
26092 50813
26092 51604
26092 55686
26092 27333
26092 79711
26092 26502
26092 51626
26092 79834
26093 81844
26093 55610
26093 79736
26093 55110
26093 29074
26093 80817
26093 51077
26093 84248
26093 64135
26093 57187
26093 81550
26093 80145
26093 26093
26094 50813
26097 84501
26097 57187
26097 80145
26098 79035
26098 79791
26098 81839
26100 80205
26100 26100
26100 129563
26100 54828
26115 84501
26115 153241
26115 55166
26121 51729
26122 54556
26123 84146
26123 64282
26123 81839
26123 29127
26127 51765
26127 80143
26127 79664
26127 54922
26127 85369
26127 29888
26127 57464
26127 112464
26127 29966
26127 26127
26127 51134
26128 57708
26128 147700
26128 80205
26128 56992
26128 81930
26128 399687
26128 29766
26128 148423
26128 26128
26128 55527
26130 51175
26130 102800317
26133 57644
26136 51474
26136 54443
26136 399687
26137 54443
26137 80179
26137 51474
26148 83460
26148 153443
26148 58525
26148 26148
26148 84779
26148 80218
26148 79968
26148 80135
26148 161424
26148 84033
26148 57332
26153 84193
26153 57606
26153 63967
26153 55110
26156 57332
26173 220134
26227 84790
26227 51512
26233 114548
26233 84501
26233 84254
26233 83903
26233 80218
26233 54737
26233 84078
26233 64946
26235 121441
26240 220988
26263 26263
26271 246184
26271 128866
26271 119504
26271 29882
26277 51593
26277 26277
26277 54344
26277 64858
26277 79780
26277 54386
26277 79571
26277 65057
26284 51479
26502 121441
26502 146705
26502 81839
26502 80223
26502 79913
26509 54442
26509 51026
26509 55362
26509 90378
26512 64859
26512 81556
26512 92105
26517 221443
26517 26517
26517 79670
26517 54873
26517 81620
26521 64837
26574 64837
26574 51750
26586 55421
26586 79003
26586 197257
26589 54534
26589 254065
26589 65005
26750 201627
26973 84159
26973 153241
26973 83461
26973 196463
26973 84081
26973 26973
26973 84661
26973 55699
26973 128308
26973 55100
26984 79003
26985 92421
26986 51008
26986 26986
26986 113251
26986 56829
26986 28973
26986 79001
26986 27044
26986 134218
26995 54534
27000 51182
27000 54557
27031 54892
27032 51026
27032 55177
27034 197257
27042 55602
27072 79921
27072 64601
27072 51428
27072 29086
27072 55823
27072 27072
27072 374393
27072 65082
27072 79035
27072 57617
27089 55142
27089 114548
27089 144983
27089 51026
27089 79577
27089 55069
27095 60684
27097 112869
27109 55930
27109 83667
27109 79621
27109 54556
27109 147700
27109 57187
27161 27161
27183 55166
27183 79035
27183 55069
27229 29922
27229 145508
27229 79631
27229 653784
27229 121441
27229 27229
27229 65250
27229 85378
27229 57680
27229 80097
27229 114791
27229 440145
27229 81556
27238 64837
27238 55702
27238 29127
27238 132320
27238 54820
27238 64216
27238 27238
27238 84256
27238 122481
27238 84811
27238 55814
27241 84790
27241 54596
27243 128866
27243 100526767
27243 55165
27243 64062
27243 51652
27243 27243
27245 286205
27258 54904
27297 55718
27297 101060521
27315 55755
27315 56683
27327 51512
27327 27327
27327 57697
27327 192669
27327 90231
27332 54737
27332 220988
27333 151246
27333 51143
27333 55610
27333 51026
27333 84779
27333 124602
27333 93380
27333 84612
27336 84256
27338 27338
27338 79767
27339 55671
27339 151903
27339 51340
27340 54821
27341 81930
27342 79874
27347 170302
27347 64225
27349 100526767
27349 51652
27436 91754
28227 51512
28952 404636
28952 114034
28952 57020
28952 54520
28952 51122
28952 29099
28952 28991
28952 55558
28952 54939
28952 150684
28952 149951
28952 51699
28952 51397
28952 54951
28952 28952
28952 170622
28966 102800317
28973 146705
28977 65008
28977 54534
28977 65005
28987 29127
28990 54433
28990 64859
28990 96764
28990 79003
28990 55069
28990 51026
28991 54520
28996 56963
28998 65008
28998 81789
28998 65005
28998 54534
28998 254065
29015 55634
29015 81565
29015 51182
29015 51363
29015 54821
29015 154141
29028 29028
29028 80218
29062 51366
29062 254065
29072 29993
29072 84033
29072 54505
29072 79739
29072 261734
29072 51495
29072 81875
29072 29072
29072 140710
29072 64900
29074 65005
29074 254065
29074 151246
29074 65008
29074 84131
29074 54821
29074 54534
29074 54737
29074 129285
29082 128866
29086 80351
29088 65008
29088 65005
29088 54534
29088 161424
29093 54534
29093 65005
29095 64005
29095 94101
29095 29095
29099 54520
29102 54487
29102 151648
29102 51143
29102 57169
29104 387119
29104 127018
29105 124602
29107 57122
29115 54962
29123 55209
29123 246184
29123 29127
29127 51008
29127 55165
29127 84181
29127 54620
29127 114799
29127 51317
29127 80011
29127 285203
29127 29127
29127 128866
29127 84159
29127 90102
29127 54922
29127 64708
29127 55684
29127 55140
29127 60684
29127 56648
29127 81569
29127 389677
29127 79801
29127 85439
29127 57553
29127 55920
29127 90231
29127 81669
29127 143244
29127 55638
29127 197257
29127 53407
29127 103910
29127 51318
29128 84759
29763 51474
29763 128866
29763 29766
29763 115106
29763 54443
29766 92521
29766 54443
29766 29766
29766 165324
29766 399687
29766 51474
29766 64423
29766 85464
29766 57706
29766 80179
29766 81873
29766 79901
29766 57584
29766 91624
29766 55930
29766 445815
29766 64801
29766 79718
29766 283431
29766 85439
29766 60312
29766 128866
29766 90102
29775 80179
29775 374654
29777 92345
29777 54962
29781 54892
29803 197257
29843 115106
29843 57122
29843 54442
29844 79913
29855 84930
29882 51343
29882 29945
29882 29920
29882 64682
29882 79158
29882 54499
29882 57587
29882 29882
29882 84572
29882 90488
29882 81609
29882 119504
29882 51433
29882 89122
29882 65250
29882 246184
29882 51434
29888 80143
29888 85369
29888 29966
29890 56339
29893 84057
29894 81608
29894 51692
29899 29899
29899 132949
29899 79833
29899 134353
29911 84759
29914 56675
29920 387119
29922 653784
29922 29922
29922 85378
29922 84726
29922 440145
29922 51188
29922 114791
29922 121441
29924 51512
29925 83667
29927 57122
29927 65109
29927 122769
29927 55644
29927 84759
29941 57587
29941 220134
29941 51692
29941 29966
29941 54442
29941 84790
29941 128866
29944 387119
29945 119504
29945 170960
29945 51523
29945 246184
29945 57587
29957 128866
29966 81873
29966 51765
29966 80143
29966 57648
29966 54873
29966 57464
29966 51616
29966 29966
29966 84233
29966 54984
29966 284217
29966 85369
29966 55917
29993 84193
29994 58477
29994 128866
29994 29994
29997 93380
29997 197257
29998 55247
30817 51143
30827 80335
30827 54998
30827 259282
30827 84661
30827 91272
30827 30827
30827 54978
30849 50855
30849 113457
30849 112714
30968 55831
30968 93380
30968 50804
30968 128866
30968 51026
30968 55177
49854 153241
49855 440145
50618 56647
50618 64393
50618 723790
50618 728689
50618 51026
50618 51386
50618 65005
50618 50618
50618 55671
50628 79760
50640 54557
50717 653784
50717 56652
50804 57498
50804 79576
50804 387338
50804 50804
50804 94081
50809 55421
50813 84280
50813 285429
50813 79780
50813 441519
50813 102723680
50813 84629
50813 80344
50813 102723737
50813 222658
50813 50813
50813 51138
50813 79016
50813 122769
50813 55643
50813 90293
50813 53339
50813 541466
50813 51514
50813 728911
50813 79269
50813 83540
50813 57175
50813 114548
50855 84612
50855 84159
50855 55558
50855 55035
50855 55140
50855 55870
50855 51776
50855 84859
50855 51548
50855 56288
50855 91039
50855 50855
50855 84233
51001 54534
51002 55644
51003 146705
51008 79677
51008 220134
51008 112714
51008 113457
51009 51182
51009 55362
51009 54442
51009 84930
51010 115752
51010 51013
51010 56915
51010 54512
51013 51013
51013 118460
51013 134430
51013 196441
51013 55695
51013 79659
51013 115752
51013 54512
51013 56915
51014 64689
51018 54557
51021 80218
51026 91452
51026 51079
51026 84317
51026 114882
51026 79901
51026 51439
51026 51026
51026 64928
51026 91445
51026 81537
51026 81555
51026 285282
51026 55967
51026 93380
51026 54480
51026 79073
51026 54407
51026 57701
51026 112464
51026 55735
51026 79188
51026 90550
51026 84303
51026 83590
51026 337867
51026 147007
51026 375035
51026 79001
51026 80856
51026 284119
51026 57498
51026 51669
51026 54927
51026 65062
51026 79143
51026 55848
51026 51382
51026 64859
51026 80346
51026 128866
51026 91663
51026 51606
51026 90809
51026 387263
51026 65991
51028 84313
51053 51053
51053 79813
51053 81620
51056 51056
51056 51538
51061 83746
51061 51092
51061 121441
51061 112936
51067 54534
51069 65005
51069 84930
51069 254065
51069 54534
51069 65008
51073 254065
51073 54534
51073 65005
51073 54596
51073 92105
51073 57007
51074 54820
51074 83460
51079 84456
51079 51750
51079 54821
51079 202018
51092 81610
51092 55051
51092 55004
51092 84168
51092 129531
51092 389541
51092 54584
51092 51092
51101 84790
51101 153241
51103 129285
51112 60684
51116 80218
51116 56675
51116 64837
51121 84148
51122 54520
51133 79621
51133 55143
51134 51134
51138 51514
51138 122769
51143 283237
51143 81857
51143 51143
51143 83658
51143 90826
51143 80728
51143 64427
51143 57794
51143 55364
51143 140459
51147 81844
51147 55766
51147 85235
51147 51147
51147 79960
51147 64769
51150 93436
51150 79660
51150 57187
51150 51175
51150 286205
51150 80817
51150 55610
51160 79720
51160 137492
51160 93343
51160 151246
51160 55048
51160 170506
51160 84033
51160 56667
51160 51271
51160 64062
51160 54978
51160 51596
51160 51160
51160 205327
51160 729852
51160 55004
51160 387332
51160 84612
51160 54566
51164 51474
51164 51164
51164 84516
51164 284217
51164 55860
51174 51175
51175 441518
51175 55027
51175 65265
51175 80178
51175 51175
51175 55004
51175 54887
51175 58477
51175 51428
51175 284217
51175 79711
51175 90488
51182 51182
51184 80319
51184 101060521
51184 79677
51184 55718
51188 79739
51188 57606
51188 127018
51188 51646
51188 51750
51188 81789
51188 57169
51191 83903
51191 56675
51193 57621
51199 84444
51199 80349
51234 93380
51234 83460
51234 55831
51244 79677
51244 147700
51244 165918
51244 64781
51251 83667
51251 440145
51251 79003
51253 254065
51253 246184
51253 65005
51253 65008
51253 54534
51256 440145
51256 51256
51256 55027
51256 51631
51258 54534
51258 65005
51263 254065
51263 65008
51263 65005
51263 54534
51264 57187
51264 65005
51264 54534
51280 93380
51295 245973
51300 79837
51317 51652
51317 100526767
51317 92345
51317 54919
51317 117283
51318 65008
51318 54534
51318 65005
51319 54556
51319 60682
51321 54820
51321 57169
51322 57606
51322 91368
51329 54972
51329 93436
51335 54534
51337 51337
51337 152185
51340 151903
51340 148423
51340 91603
51340 51340
51340 51362
51340 56949
51340 57456
51340 58509
51340 100534599
51340 339122
51340 57461
51340 80205
51340 51503
51341 100293534
51341 51341
51341 64062
51343 119504
51343 246184
51343 84779
51362 151903
51362 339122
51363 57480
51363 80895
51363 55684
51363 84844
51363 91942
51363 60386
51363 93643
51363 79939
51363 143244
51363 51363
51366 79915
51366 57669
51366 79980
51366 55794
51366 51386
51366 84881
51366 55035
51366 84131
51366 55971
51366 51366
51366 55347
51366 56704
51373 64601
51373 80184
51397 54520
51399 79003
51421 55327
51421 80351
51426 79365
51426 51426
51426 79670
51426 54442
51426 81608
51426 171024
51426 84549
51426 84333
51426 83692
51426 55558
51426 83855
51429 51512
51429 92345
51430 81875
51430 54539
51430 100287932
51430 60481
51430 64395
51430 124944
51430 54978
51430 79003
51430 51430
51430 284217
51430 202018
51433 55339
51433 51433
51433 119504
51433 246184
51433 57587
51433 81608
51433 64682
51434 57587
51434 119504
51434 246184
51439 55177
51474 64423
51474 55589
51474 445815
51474 152137
51474 55607
51474 57003
51474 55930
51474 85439
51474 57706
51474 91624
51474 51474
51474 80179
51474 283431
51474 399687
51474 57584
51474 83892
51474 55327
51474 126353
51474 84656
51474 51512
51474 115548
51474 54149
51474 79026
51474 54820
51474 170954
51474 399909
51474 165324
51474 84687
51474 57826
51474 57175
51474 79180
51474 56616
51474 79901
51474 85458
51474 54443
51474 60312
51474 85464
51474 81873
51474 92521
51474 286262
51479 113000
51479 283373
51479 57662
51479 51479
51496 54620
51496 51586
51496 83855
51496 144402
51496 51496
51496 57410
51497 81831
51503 80155
51507 64062
51507 84458
51507 57143
51507 79365
51507 51507
51507 64282
51510 128866
51510 54557
51512 222584
51512 200186
51512 84129
51512 55681
51512 64784
51512 80179
51512 85439
51512 286077
51512 259282
51512 57706
51512 60682
51512 57559
51512 115548
51512 170302
51512 387680
51512 102800317
51512 65125
51512 100526737
51512 150368
51512 84665
51512 51726
51512 57498
51512 51512
51512 55914
51512 84445
51512 64397
51512 85021
51512 55589
51512 64744
51512 54443
51514 55339
51514 100526767
51514 79016
51514 254251
51514 80184
51514 51652
51514 51514
51514 400793
51517 113457
51517 79677
51517 56675
51517 112714
51517 55791
51523 125058
51523 51523
51523 55729
51523 84629
51523 170960
51523 124930
51535 54737
51535 56339
51535 55835
51535 121441
51535 286077
51535 56963
51538 54556
51540 57617
51540 56915
51547 84078
51548 54442
51548 81839
51548 246184
51552 53916
51562 112869
51569 79876
51575 57224
51575 80233
51575 54433
51585 54534
51585 55602
51585 90378
51585 58490
51592 51592
51592 78995
51593 117283
51593 201627
51593 55644
51593 83667
51593 387119
51594 124602
51604 94005
51605 81831
51605 55802
51605 124739
51606 93436
51606 128866
51606 54442
51606 85369
51608 284217
51608 51608
51608 58477
51608 55658
51608 84833
51608 337867
51608 54557
51626 126917
51626 54821
51626 85369
51633 256126
51633 79837
51633 92106
51633 55177
51642 54512
51642 54534
51642 65005
51646 51646
51646 79269
51646 84061
51646 64795
51646 57610
51646 54994
51646 90231
51646 60493
51646 60488
51646 80232
51647 64210
51650 55602
51652 55818
51652 84458
51652 81857
51652 121441
51652 79711
51652 79830
51652 51652
51652 100526767
51652 128866
51667 165918
51669 55362
51669 55177
51669 128866
51678 54922
51678 145508
51678 51678
51678 55327
51692 81608
51692 51692
51692 221656
51692 90025
51692 55339
51692 53981
51692 64175
51693 60684
51699 54520
51699 112936
51728 101060521
51728 55718
51729 51729
51729 84946
51735 63967
51735 128866
51742 58516
51747 79035
51747 114548
51750 57215
51750 51750
51750 56946
51750 81556
51750 151195
51750 163786
51759 147700
51765 146705
51776 79003
51780 51780
51780 55635
51780 128866
51780 84823
51808 80346
51808 333932
51808 126961
51808 51808
51808 65244
51808 653604
53371 81789
53371 121441
53371 57122
53371 55137
53407 144983
53916 84458
53916 81855
53916 64216
53916 80728
53916 153090
53916 81790
53916 53916
53916 57680
53938 84501
53938 54557
53938 113130
53938 55610
53981 81608
54014 55930
54014 254065
54014 79727
54014 93380
54093 54093
54093 79585
54093 55379
54148 54534
54148 65005
54148 65008
54149 440145
54149 83667
54344 56675
54344 96764
54386 65057
54386 64858
54386 54386
54386 57179
54407 96764
54407 113457
54407 128866
54407 55362
54407 112714
54413 54413
54431 79003
54433 57486
54433 54512
54433 199990
54433 55227
54433 84902
54433 121441
54433 79830
54433 55614
54433 79084
54433 54534
54433 83732
54433 54509
54433 55505
54433 80304
54433 54433
54433 317781
54433 55135
54433 55651
54433 55352
54433 54726
54433 64324
54433 64216
54433 55644
54439 196441
54439 80145
54442 203068
54442 55558
54442 128239
54442 79791
54442 284217
54442 79026
54442 79596
54442 374393
54442 92017
54442 79725
54442 55970
54442 92344
54442 84159
54442 112464
54442 55527
54442 102800317
54442 90293
54442 55076
54442 101060521
54442 79590
54442 54442
54442 55718
54442 157769
54442 90488
54442 81892
54442 64080
54442 79751
54442 57465
54443 57175
54443 55589
54443 85439
54443 85464
54443 81873
54443 80179
54443 55075
54443 151011
54443 57584
54443 55140
54443 60312
54443 54443
54443 286262
54443 64978
54443 57553
54443 92521
54443 103910
54443 55527
54443 55930
54443 126353
54443 91624
54443 93380
54443 445815
54443 64423
54443 140465
54443 54948
54443 399687
54460 197257
54462 55607
54462 81565
54462 54820
54462 54462
54464 169714
54464 80218
54465 121504
54465 123283
54465 54465
54465 554313
54468 83667
54468 81929
54471 57169
54471 202018
54475 84501
54475 161424
54475 128866
54487 56992
54487 79677
54487 83660
54487 54487
54487 55215
54487 55603
54496 54496
54499 54919
54499 55362
54499 89953
54499 81555
54509 84131
54512 283489
54512 55164
54512 56915
54512 115752
54512 57544
54512 57050
54512 92140
54512 118460
54512 57332
54512 55379
54512 57418
54512 54512
54512 79029
54517 80319
54520 79869
54520 404636
54520 170506
54520 54951
54520 57020
54520 150684
54520 170622
54520 55069
54520 149951
54520 54520
54522 200734
54522 92106
54531 58525
54534 64976
54534 79585
54534 84816
54534 57674
54534 54948
54534 57129
54534 65080
54534 285367
54534 85377
54534 116540
54534 219927
54534 90480
54534 122704
54534 64975
54534 64981
54534 55034
54534 54534
54534 64978
54534 60488
54534 55052
54534 128308
54534 79590
54534 64968
54534 124995
54534 221035
54534 64928
54534 84545
54534 55854
54534 100526740
54534 64983
54534 79725
54534 65008
54534 81554
54534 116541
54534 65005
54534 55168
54534 63875
54535 112714
54535 113457
54535 220134
54535 80124
54539 163786
54542 93380
54542 56675
54552 56915
54556 55257
54556 80314
54556 54556
54556 55929
54556 79576
54556 57634
54556 64769
54557 57335
54557 55027
54557 55558
54557 57062
54557 54557
54557 54984
54557 55466
54557 79759
54557 55299
54557 83660
54557 201626
54557 55971
54557 93973
54557 54887
54557 729288
54557 57456
54557 64146
54557 57552
54557 57539
54566 84612
54566 115106
54584 79003
54584 54972
54596 79830
54596 54596
54596 259282
54596 54776
54596 55272
54596 55075
54596 79042
54617 79913
54617 64837
54623 58490
54623 123169
54623 79577
54623 80349
54663 55421
54663 254065
54676 80198
54726 92345
54732 64689
54737 55161
54737 55794
54737 84833
54737 83658
54737 115939
54737 84294
54737 55272
54737 138716
54737 81555
54737 84331
54737 79813
54737 54737
54737 222229
54737 57488
54737 91664
54737 54989
54737 374899
54737 84501
54737 55023
54737 163087
54737 115004
54737 57727
54737 54906
54780 79677
54801 115106
54801 54930
54801 84501
54801 55142
54809 80006
54809 57035
54809 54809
54809 285203
54815 57592
54815 79035
54820 54820
54820 81565
54820 81037
54820 84458
54821 161424
54821 57215
54821 100287932
54821 55794
54821 54821
54821 80135
54821 55684
54821 81037
54821 81555
54862 128866
54865 56121
54865 114548
54865 55602
54865 83460
54865 64282
54865 79003
54865 55247
54867 81929
54867 57122
54873 121441
54874 64858
54875 80198
54880 84759
54880 115098
54880 81569
54880 54880
54880 79621
54880 55735
54880 84678
54880 151246
54882 81620
54882 221150
54887 121441
54887 84146
54890 80145
54891 79913
54892 254251
54892 54892
54892 55813
54901 64210
54902 79677
54904 221656
54904 54904
54914 57606
54919 79874
54919 55183
54919 54919
54919 84833
54919 152185
54919 128866
54919 286262
54922 80143
54922 151246
54927 55735
54927 93380
54927 80179
54927 55177
54929 93436
54929 55930
54929 81555
54930 55142
54930 54930
54930 93323
54930 55722
54930 79441
54930 79753
54930 55559
54930 115106
54930 57596
54934 64858
54934 83706
54948 65005
54948 65008
54949 55035
54949 54949
54949 143884
54949 117178
54956 197259
54956 55209
54956 89953
54956 63935
54956 65008
54956 84146
54956 84444
54960 79760
54961 55069
54962 92399
54962 343069
54962 54962
54962 63967
54962 84458
54962 64785
54962 56941
54962 84296
54972 55004
54972 55082
54972 132320
54972 58478
54972 83855
54972 79571
54972 54972
54972 129531
54972 55165
54973 81556
54973 64859
54973 92105
54978 154141
54978 55362
54978 55634
54978 79921
54998 79760
55004 55529
55005 79073
55011 55718
55011 101060521
55012 55722
55012 55012
55012 84318
55012 79659
55023 254065
55027 221656
55027 58490
55034 116840
55035 55605
55037 84759
55051 55610
55052 65008
55052 65005
55052 254065
55068 79003
55069 56061
55069 55069
55075 55593
55083 143098
55083 55108
55083 55327
55083 79872
55083 55083
55092 55644
55095 56963
55100 147700
55100 151903
55108 84168
55108 55108
55108 55119
55109 80143
55109 84612
55109 64859
55110 64080
55110 79939
55110 80006
55110 92017
55110 55527
55110 57576
55110 96764
55110 55110
55110 55614
55110 85476
55110 162073
55110 84305
55112 151246
55112 83658
55119 55135
55120 55161
55120 80233
55120 55120
55127 64841
55127 79677
55133 127018
55133 80218
55135 116840
55135 55135
55135 79643
55135 64928
55137 55154
55137 55558
55137 55137
55137 57486
55140 140710
55140 81930
55140 117283
55140 79677
55142 79441
55142 55142
55142 55722
55142 93323
55142 64146
55142 55559
55142 197322
55142 58472
55142 115106
55143 57181
55143 121441
55143 83461
55143 84859
55143 168455
55143 55143
55143 161424
55143 63967
55148 197257
55148 79016
55148 57007
55154 121441
55159 55159
55159 55646
55164 92345
55165 57547
55165 93343
55165 128866
55165 729440
55165 55165
55165 55745
55165 55722
55165 55700
55165 729852
55165 153241
55166 80152
55166 201254
55166 64105
55166 81669
55166 79019
55166 401541
55166 64946
55166 55839
55166 55166
55166 121504
55166 554313
55166 79682
55166 55785
55166 55720
55166 79172
55167 84148
55167 79003
55168 65008
55168 65005
55170 64960
55170 284217
55170 84458
55170 55170
55173 220988
55173 127018
55174 81556
55177 151393
55177 56993
55177 55848
55177 84896
55177 285282
55177 79901
55177 84303
55177 57669
55177 55735
55177 133957
55177 284119
55177 79979
55177 83590
55177 79139
55177 57498
55177 79143
55177 55177
55177 91452
55177 93380
55177 112464
55177 55967
55181 56006
55197 58490
55209 55209
55209 79718
55210 84790
55210 79801
55215 55364
55215 84661
55215 80742
55215 84725
55215 100287932
55215 55215
55215 199990
55219 57534
55219 81555
55226 80233
55227 126206
55229 79571
55229 55229
55229 55746
55234 121441
55236 55236
55247 58517
55247 55602
55247 56941
55247 55247
55247 55660
55247 56943
55247 222194
55252 55634
55252 79073
55252 221656
55272 57169
55272 80218
55275 55610
55320 121441
55327 64398
55327 55327
55327 79023
55327 56852
55327 221749
55327 154810
55327 143098
55327 90416
55336 79643
55339 81608
55341 55831
55342 55644
55345 57617
55352 58525
55362 55969
55362 79073
55362 92745
55362 55795
55362 55362
55362 285282
55362 284119
55362 112464
55362 81555
55362 94101
55362 58478
55362 79001
55362 128866
55362 81537
55362 58477
55362 79939
55362 84272
55364 169714
55364 374654
55364 151648
55364 220988
55364 79643
55364 79577
55388 64770
55388 55722
55388 58490
55421 57187
55421 55421
55421 79228
55421 84248
55421 126526
55421 80145
55421 56902
55425 57599
55425 57187
55425 79643
55501 57332
55501 653784
55505 92345
55509 100287932
55509 79042
55509 58477
55509 55509
55527 114548
55529 64062
55529 55529
55529 64792
55558 112714
55558 113457
55558 89953
55558 116840
55558 128239
55558 79913
55558 60684
55558 56121
55558 79677
55558 55605
55558 121441
55559 115106
55559 121441
55559 92106
55578 112869
55589 80179
55589 399687
55593 58513
55593 55593
55593 727957
55596 93627
55596 55644
55601 79443
55602 128308
55602 57697
55602 494143
55602 55602
55602 140838
55602 134553
55602 196528
55602 79873
55603 79939
55603 58477
55603 101059918
55603 57465
55603 58472
55603 353088
55603 55603
55603 56647
55603 64778
55605 63891
55605 57661
55605 55605
55605 160851
55605 79759
55605 283237
55605 81608
55605 221545
55605 64397
55605 124540
55605 83692
55607 80179
55607 84501
55610 55610
55610 284217
55614 146705
55626 79016
55626 55626
55626 283377
55627 57122
55634 55634
55634 79751
55634 84233
55634 92002
55634 57510
55634 65265
55634 90480
55644 64802
55644 81620
55644 57223
55644 84520
55644 55660
55644 57533
55644 124944
55644 55644
55644 192111
55644 112858
55644 132320
55644 79664
55646 254065
55646 286077
55651 92345
55655 126206
55655 55655
55660 154796
55660 65008
55660 121441
55660 221908
55661 57169
55667 55732
55667 96764
55671 56949
55671 102723680
55671 441519
55671 84859
55671 284611
55671 151987
55671 728911
55671 80005
55671 541466
55671 151903
55671 55968
55671 102723737
55671 58509
55671 90417
55671 55671
55671 57466
55677 55677
55677 153090
55677 55704
55677 58490
55677 83443
55677 90378
55680 80230
55683 84148
55684 79003
55684 64282
55684 92345
55686 246184
55689 112869
55692 114548
55692 83658
55699 84612
55699 56886
55699 284403
55699 89953
55699 128239
55700 197257
55700 57534
55700 84790
55703 101060521
55703 55718
55703 79980
55703 84779
55704 284403
55704 64062
55704 151648
55704 548644
55704 246721
55704 146956
55704 83658
55704 55704
55706 81929
55706 57122
55718 116143
55718 91582
55718 90488
55718 81572
55718 55814
55718 101060521
55718 171568
55718 84265
55718 79657
55718 55718
55718 60386
55719 56852
55719 84250
55719 79677
55719 55719
55720 84131
55722 93594
55722 343099
55722 84445
55722 80184
55722 197335
55722 153241
55722 85459
55722 165055
55722 79848
55722 374654
55722 55755
55722 84318
55722 81844
55722 90799
55722 55722
55722 57536
55722 102800317
55722 117178
55722 64210
55722 84131
55722 57534
55722 90102
55722 123811
55722 85444
55722 64770
55722 729440
55722 121441
55722 60493
55723 151648
55726 81556
55729 170960
55732 90488
55732 90355
55732 79029
55732 63979
55732 55732
55735 257160
55735 55735
55735 64062
55735 83692
55735 440093
55737 112936
55746 57122
55746 81929
55749 151246
55749 93380
55752 57673
55752 151011
55752 64393
55752 84080
55752 440275
55752 55752
55755 93594
55755 128866
55755 124739
55755 57534
55755 55755
55756 81556
55756 92105
55761 56675
55764 81839
55777 55777
55781 64601
55781 153241
55785 121441
55787 79643
55791 114879
55791 55791
55791 64779
55795 196441
55798 79682
55802 284352
55802 55802
55802 221908
55802 219988
55802 167227
55802 80153
55809 91748
55813 80223
55814 56963
55814 121441
55814 128866
55814 113130
55814 101060521
55818 79643
55818 100526767
55823 57662
55823 57617
55823 55823
55823 64601
55823 65082
55830 56886
55831 93380
55831 65062
55831 56851
55831 55831
55831 83460
55832 121441
55835 653583
55835 64837
55835 80742
55835 55835
55835 83658
55835 64784
55835 79035
55839 64946
55839 79682
55839 79172
55844 90231
55844 55970
55844 143884
55844 55844
55844 146330
55844 116224
55844 159090
55858 124739
55858 79677
55860 84516
55860 80179
55870 80143
55892 79003
55898 80179
55909 200734
55914 80179
55914 79660
55914 80817
55917 85369
55920 81556
55920 121441
55929 93380
55929 114548
55930 445815
55930 80179
55930 399687
55930 81569
55930 92521
55930 57584
55930 286262
55930 57175
55930 91624
55930 60312
55930 126353
55930 64423
55930 55930
55930 135228
55930 57530
55930 81873
55930 91452
55967 93380
55968 127253
55968 83540
55969 93380
55971 84861
55971 128239
55971 117283
55971 128866
55975 259282
55975 83706
55975 200734
55975 93627
55975 79801
55975 84612
56006 56006
56061 89953
56061 84516
56121 56943
56121 56121
56121 134553
56121 79139
56121 80728
56121 64784
56121 84661
56121 56993
56121 63891
56121 60386
56121 93627
56121 140838
56121 64432
56160 79677
56252 220988
56254 57606
56254 122060
56254 128866
56259 389677
56259 56259
56259 129831
56288 246184
56288 84612
56288 93380
56339 57721
56339 56339
56478 64781
56647 161424
56648 121441
56652 81873
56652 57669
56652 57727
56652 256586
56652 90102
56652 81569
56652 56652
56652 80205
56667 122481
56675 126321
56675 145482
56675 90317
56675 85440
56675 84916
56675 114799
56675 56675
56683 56683
56683 80895
56704 80218
56704 114791
56829 57332
56829 147700
56829 197257
56851 93380
56851 83460
56852 119504
56852 56852
56852 284119
56852 79677
56852 64781
56852 57522
56852 84250
56886 128308
56886 153090
56886 146956
56886 56886
56886 57169
56902 80218
56915 84128
56915 118460
56915 56915
56915 64282
56915 64975
56915 115752
56938 161424
56941 221150
56941 64689
56945 57704
56946 57798
56946 112714
56946 57649
56946 113457
56946 374654
56949 151903
56949 339122
56963 63982
56963 56963
56963 65065
56963 152185
56963 57396
56977 102800317
56987 92105
56990 80179
56992 84245
56992 79767
56992 57456
56992 57596
56992 65080
56992 56992
56993 64282
56993 246184
56996 81565
56996 116115
57007 143279
57007 57007
57016 122060
57016 121441
57035 221830
57035 57035
57062 57592
57082 79980
57082 100527963
57082 79003
57082 147841
57082 81930
57082 57082
57082 83540
57082 57405
57082 151246
57092 79003
57092 93380
57102 129285
57102 93627
57117 92105
57117 81556
57120 79443
57122 79023
57122 727851
57122 59343
57122 57122
57122 319101
57122 285367
57122 129401
57122 348995
57122 729540
57122 84928
57122 81929
57122 79902
57122 84220
57122 117283
57128 84759
57129 124602
57129 65005
57129 254065
57129 96764
57132 128866
57132 80223
57169 80319
57169 114294
57169 57169
57169 84790
57169 92749
57175 399687
57175 80179
57179 64601
57181 79172
57181 81930
57181 79621
57181 64858
57181 374654
57186 83932
57187 84321
57187 79882
57187 57187
57187 197335
57187 284611
57187 79666
57187 126526
57187 84324
57187 84248
57187 79158
57187 83640
57187 84271
57187 128866
57187 79621
57187 80145
57187 79228
57215 63979
57215 84759
57215 83903
57215 220134
57215 83460
57217 128866
57222 84131
57223 151987
57224 80135
57224 57224
57224 128866
57332 79039
57332 114799
57332 100532731
57332 84333
57332 80012
57332 57332
57332 117246
57332 85236
57332 84319
57332 102724334
57335 121441
57405 151903
57405 83540
57405 147841
57405 79980
57405 79003
57448 57599
57455 58490
57456 93380
57456 387332
57461 151903
57464 80143
57473 146909
57473 79876
57480 114791
57482 80179
57482 399687
57486 65005
57486 89953
57486 84779
57486 116115
57486 80230
57486 80351
57488 84790
57498 60682
57498 128866
57504 64837
57508 81556
57509 80218
57515 57617
57515 80817
57522 220134
57530 399687
57530 57530
57534 80347
57534 343099
57534 93594
57534 81037
57534 57534
57534 729440
57534 84790
57534 64770
57534 153241
57534 123811
57534 121441
57534 84318
57534 85444
57536 85444
57536 153241
57536 64770
57539 121441
57553 79801
57553 80179
57553 399687
57558 64750
57572 374654
57584 80179
57584 399687
57587 57673
57587 119504
57587 57587
57587 112464
57587 64423
57587 64682
57587 246184
57587 64784
57587 284119
57592 57592
57592 64061
57592 90231
57596 220134
57599 196528
57599 57599
57599 80895
57599 91833
57606 653784
57606 91746
57606 123283
57606 57606
57606 81620
57606 729440
57606 256586
57606 123811
57617 80746
57617 65082
57617 93643
57617 84033
57617 375056
57617 57617
57617 79767
57617 64601
57621 400506
57621 57621
57621 83481
57644 64708
57644 192111
57644 57644
57644 84271
57647 80218
57648 93380
57649 57798
57649 57649
57649 152185
57661 114548
57662 92345
57662 79921
57669 91748
57669 246184
57669 84930
57674 79621
57680 160428
57680 286075
57680 57680
57680 64837
57697 387119
57697 163786
57697 63935
57701 151648
57701 65008
57701 91368
57704 65080
57704 57704
57706 64225
57708 92106
57708 58525
57708 79682
57708 126917
57708 151246
57708 102800317
57794 197257
57794 79003
57798 64224
57798 57798
57805 220134
58472 91272
58472 202018
58477 84790
58478 80179
58478 256126
58485 60684
58490 84310
58490 246721
58490 80349
58490 79960
58490 79871
58490 548644
58490 84717
58490 79577
58490 165918
58490 123169
58490 116143
58490 84337
58490 58490
58493 64859
58493 283489
58493 79035
58506 80145
58509 339122
58516 81844
58516 221937
58516 58516
58516 64426
58516 79595
58516 166929
58517 126917
58525 79813
58525 84146
58525 163859
58525 58525
58525 124359
59343 201627
60312 399687
60312 80179
60386 79760
60386 79137
60386 162466
60386 114791
60386 101060521
60481 81555
60488 254065
60488 64946
60488 96764
60493 81565
60493 84930
60528 84254
60625 151903
60678 64321
60678 84612
60682 60682
60684 79090
60684 60684
60684 126003
60684 84085
60684 64422
60684 79873
63035 197257
63035 84759
63875 65008
63875 65005
63875 79876
63922 286077
63922 162466
63935 79002
63935 63935
63935 79670
63967 84296
63967 84302
63967 81790
63967 63967
63967 79169
63967 64946
63979 81550
63979 63979
63982 259266
64005 94101
64062 64781
64062 80198
64089 151246
64089 112936
64105 79172
64105 79682
64105 64946
64146 79913
64146 84612
64146 79621
64146 92106
64210 64210
64210 116092
64224 79621
64224 121441
64225 284217
64225 84519
64225 64225
64225 134353
64282 84181
64282 84164
64282 221785
64282 64282
64282 84747
64282 222194
64282 79873
64321 64321
64374 84148
64393 93380
64397 81930
64418 81831
64423 80179
64423 399687
64425 79643
64427 93380
64427 124602
64427 64601
64432 254065
64432 196441
64601 114904
64601 64960
64601 64601
64601 80004
64601 65082
64601 116541
64601 168850
64682 246184
64682 119504
64689 100302736
64689 84153
64689 64689
64689 222584
64750 64750
64763 116115
64770 80184
64770 79848
64770 85459
64770 93594
64770 132320
64770 729440
64770 153241
64770 117178
64770 64770
64770 197335
64770 123811
64770 85444
64770 84318
64770 81888
64770 343099
64781 84726
64781 80895
64781 84916
64781 64781
64784 128866
64792 84612
64793 84930
64793 64793
64793 79003
64802 84501
64837 79833
64837 89953
64837 79677
64837 170302
64837 79003
64837 65065
64837 147700
64837 79760
64837 64837
64837 79753
64837 338657
64841 84629
64841 64841
64858 200081
64858 84875
64858 64858
64858 80205
64859 65123
64859 64859
64895 196441
64928 65005
64928 65008
64928 254065
64946 92399
64946 79019
64946 64946
64946 284611
64946 64949
64946 80152
64946 387103
64946 401541
64946 201254
64946 114904
64946 91687
64946 79172
64946 79682
64960 254065
64960 84759
64960 79577
64965 245973
64969 440145
64975 65005
64975 122060
64976 65005
64976 65008
64978 65005
64978 254065
64978 65008
64981 65005
64981 65008
64983 65008
64983 65005
65005 84545
65005 65080
65005 65005
65005 79725
65005 162461
65005 124995
65005 116540
65005 219927
65005 122704
65005 65008
65005 90480
65005 116541
65005 85377
65005 79590
65008 65008
65008 116540
65008 254065
65008 124995
65008 79184
65008 90480
65008 65080
65008 148867
65008 78988
65008 219927
65008 84545
65008 122704
65056 127018
65056 92106
65065 84501
65065 128866
65065 116840
65065 91754
65095 80218
65109 79576
65109 65109
65117 80817
65123 79035
65979 80155
65980 80319
78995 120892
79001 387119
79002 93380
79003 80789
79003 83540
79003 100527963
79003 79915
79003 127253
79003 79003
79003 93643
79003 153090
79003 92399
79003 79980
79003 145482
79003 84294
79003 92715
79003 83874
79003 112950
79003 79767
79003 253461
79003 222584
79003 147841
79003 283237
79003 79571
79016 85476
79016 79269
79016 79016
79019 79172
79019 79682
79023 84759
79023 81929
79026 81610
79026 80179
79026 84790
79029 197257
79035 84811
79035 79035
79035 81555
79038 80233
79039 286077
79073 79073
79073 93380
79073 79188
79077 128866
79080 114548
79101 92345
79101 387332
79137 143244
79137 79137
79139 121441
79139 154141
79139 202018
79139 93380
79139 146705
79139 79801
79143 81555
79149 90317
79149 79149
79149 124359
79158 246184
79169 221749
79172 378708
79172 79682
79172 201254
79172 166929
79172 79172
79172 80152
79172 100526739
79172 401541
79180 399687
79184 80351
79184 121441
79188 93380
79228 80145
79365 147700
79365 113130
79441 115106
79443 91869
79443 84271
79443 84890
79443 79443
79443 79707
79577 80349
79577 123169
79577 79577
79577 128061
79577 116840
79585 93380
79590 254065
79596 79866
79596 84516
79598 121441
79598 153241
79598 347240
79598 80184
79612 80218
79612 84779
79621 153090
79621 148423
79621 79830
79621 84153
79621 79621
79631 115106
79631 121441
79631 103910
79631 128866
79631 163786
79643 387332
79643 148423
79643 79643
79643 134147
79643 79873
79650 401505
79650 113444
79650 81609
79650 79650
79657 197257
79657 101060521
79659 121441
79659 147841
79659 81789
79659 221749
79659 81839
79660 79660
79664 80143
79664 286205
79664 79980
79664 81556
79665 121441
79670 169714
79670 128239
79677 84549
79677 197370
79677 286053
79677 100381270
79677 84939
79677 84250
79677 145173
79677 79677
79677 84233
79677 114799
79682 129531
79682 79682
79682 80152
79682 201254
79682 401541
79682 144108
79682 79830
79707 124602
79707 80233
79711 221749
79711 83715
79711 100526767
79718 124602
79724 151648
79726 83667
79726 81929
79727 84056
79727 79727
79736 84078
79739 319101
79739 79739
79739 124930
79753 83706
79759 79837
79760 79760
79760 79833
79760 134353
79767 79874
79778 94005
79780 81831
79780 112869
79780 83658
79784 79784
79786 151648
79791 79791
79791 83608
79791 92002
79791 84240
79791 131118
79791 79832
79801 79801
79813 84146
79813 83903
79830 128866
79830 100526767
79830 96764
79830 92421
79830 220134
79832 81610
79833 84501
79837 79837
79839 112936
79840 151648
79848 85444
79848 153241
79866 79866
79869 79869
79869 90321
79874 79874
79876 79876
79876 653784
79876 81611
79876 90861
79882 122481
79882 80145
79884 79884
79901 80179
79901 399687
79901 128866
79902 81929
79913 79913
79913 85377
79913 152185
79913 125476
79913 84897
79913 283899
79913 93973
79913 83444
79921 81569
79921 79921
79934 124602
79939 93436
79939 154141
79980 79980
79980 147841
79980 100527963
79980 92922
79980 83540
79991 127018
79991 220988
80005 113130
80006 81620
80006 151987
80006 80349
80007 121441
80025 116115
80097 114791
80097 653784
80097 440145
80097 85378
80124 261734
80124 90231
80124 80124
80135 84131
80143 80143
80143 85369
80145 84271
80145 84248
80145 126526
80145 80145
80145 388115
80145 84321
80145 155435
80145 84324
80153 221908
80155 80218
80155 80155
80155 84779
80169 100134934
80179 80179
80179 103910
80179 84687
80179 83746
80179 81873
80179 92521
80179 140465
80179 283431
80179 399687
80179 140807
80179 126353
80179 85464
80179 143872
80179 85439
80179 286262
80179 85440
80179 89941
80179 170954
80179 90102
80179 91663
80179 284119
80179 283237
80179 84168
80179 128866
80179 91624
80179 115548
80184 121441
80184 84318
80184 220988
80184 80184
80198 146956
80198 115004
80198 114879
80198 84464
80198 387522
80198 80198
80205 339122
80205 112936
80205 113130
80218 117178
80218 80218
80218 128061
80218 84779
80218 90459
80223 147700
80223 154007
80223 80223
80230 80230
80233 80233
80273 121441
80304 151648
80304 91272
80318 81930
80319 80319
80324 121441
80349 80349
80349 123169
80351 80351
80351 84461
80351 166929
80351 113000
80742 84893
80742 222229
80789 221150
80789 81556
80789 128866
80789 201627
80817 285527
80817 169714
80817 92399
80817 80817
80817 282809
80817 161424
80817 196463
80829 121441
80895 84893
81490 154141
81555 154141
81555 81555
81555 284119
81555 285282
81555 92745
81555 84159
81555 375743
81555 112464
81555 84790
81555 90522
81555 84759
81555 94005
81556 201626
81556 146956
81556 84444
81556 92105
81556 81556
81565 114904
81565 85458
81565 283209
81565 84108
81565 81565
81569 124602
81569 84759
81569 112936
81572 101060521
81608 81608
81608 113130
81609 81789
81610 85378
81610 284403
81610 81610
81620 81620
81620 404734
81669 92106
81689 146705
81786 112936
81789 81789
81789 90324
81789 84717
81790 128866
81790 84612
81831 90161
81831 81831
81839 92345
81839 81839
81844 147841
81844 124739
81857 100526767
81873 399687
81875 84193
81929 284352
81929 83667
81929 84219
81929 348995
81929 129401
81929 84928
81929 81929
81930 146956
81930 81930
81930 90378
81930 286262
81930 83608
81930 246184
81930 146909
83460 83460
83460 93380
83460 284361
83461 404672
83461 84612
83461 92421
83461 151246
83540 100527963
83540 115201
83540 147841
83540 83540
83640 146909
83658 89891
83658 83658
83660 128866
83660 83746
83667 121642
83667 114879
83667 548645
83667 552891
83667 84219
83667 729438
83667 83667
83692 170302
83692 113130
83692 147700
83706 83706
83706 84271
83706 83874
83706 121642
83706 124245
83706 84248
83714 83714
83714 83855
83715 92799
83715 83715
83746 84108
83746 84861
83746 83746
83860 440145
83892 399687
83903 83903
83932 83932
84033 113130
84033 128866
84057 84057
84061 121441
84061 197257
84061 124602
84078 84078
84078 387338
84078 404636
84078 89890
84078 256586
84079 112936
84080 284403
84081 93380
84085 169714
84108 116115
84108 84861
84131 259266
84131 440093
84131 84131
84131 153241
84131 84445
84131 84318
84131 90459
84131 123811
84131 84289
84131 93973
84146 121441
84146 283489
84146 84146
84148 84159
84148 339287
84148 84148
84148 253260
84148 284058
84148 283489
84148 286887
84162 92749
84162 84162
84164 147841
84164 146705
84181 113130
84193 84193
84193 126298
84233 154141
84233 113457
84233 112714
84246 92421
84246 121441
84250 84612
84254 90231
84254 84254
84254 102800317
84256 84256
84265 101060521
84271 128866
84289 121441
84294 201627
84303 93380
84313 84313
84317 128866
84318 123811
84318 121441
84318 153241
84318 85444
84318 84318
84318 117178
84318 374654
84318 93594
84318 113251
84328 121441
84333 114548
84333 151648
84376 121441
84437 84612
84444 286205
84444 84444
84444 129831
84444 347240
84445 399687
84451 154796
84456 84456
84456 90378
84458 100526767
84458 222229
84458 124739
84501 112714
84501 84501
84501 113457
84501 404636
84516 84516
84524 127253
84524 114548
84545 254065
84549 387119
84572 246184
84612 162461
84612 146956
84612 84859
84612 84612
84612 128308
84612 90231
84617 84790
84619 197257
84629 170960
84678 84759
84717 93380
84717 283489
84722 91368
84722 200734
84725 91368
84725 84930
84747 196441
84759 122704
84759 84759
84759 115098
84759 161424
84759 115704
84779 84779
84779 221184
84779 168455
84779 145482
84790 259266
84790 92399
84790 92609
84790 84833
84790 192111
84790 84790
84790 255394
84790 84928
84790 91754
84790 203068
84816 116840
84816 163786
84823 123169
84833 94005
84833 93436
84833 90378
84859 197259
84859 112714
84859 113457
84861 90293
84861 84861
84875 127018
84881 129831
84881 128866
84893 84893
84893 121441
84893 92399
84928 112714
84928 113457
84930 84930
84930 90488
84930 91452
84967 96764
84988 128239
84991 93380
85236 374654
85313 93380
85369 85369
85378 653784
85378 222229
85378 440145
85378 85378
85378 121441
85378 114791
85439 399687
85444 157570
85444 93594
85444 85459
85444 729440
85444 117178
85444 90102
85444 85444
85444 123811
85444 152185
85444 197335
85444 343099
85456 85456
85459 153241
85464 399687
88745 91754
89910 92106
89953 89953
89953 147700
89953 93643
89953 114879
90102 399687
90102 374654
90231 129831
90231 162466
90231 114548
90231 221150
90378 90378
90378 90809
90378 286053
90378 221035
90378 203069
90459 113130
90480 254065
90480 119504
90488 101060521
90550 116115
90809 93380
91272 91272
91368 91368
91368 283489
91404 91404
91452 93380
91452 121441
91452 147700
91582 101060521
91582 347240
91603 339122
91614 116115
91624 399687
91746 201627
91746 128866
91748 151987
91748 92106
91748 116092
91748 91748
91754 140609
91754 91754
91754 256364
91754 203068
91754 201595
91869 220134
92017 124602
92105 92105
92106 92106
92345 257364
92345 142678
92345 387332
92345 92345
92345 400793
92399 170302
92399 220134
92399 115106
92399 246184
92421 92421
92521 399687
92715 201627
92715 128866
92745 124944
92922 112936
93323 115106
93343 128866
93349 197257
93380 441519
93380 115098
93380 93380
93380 541466
93380 102723680
93380 728911
93380 112464
93380 283237
93380 102723737
93380 134553
93380 284361
93380 284119
93436 255738
93436 203068
93436 93436
93594 153241
93594 374654
93624 112869
93627 129285
93627 93627
93627 347862
94005 115106
94005 128869
94005 116840
94005 94005
94101 94101
94101 286077
96764 96764
96764 374786
96764 134353
96764 338657
96764 117178
96764 151011
96764 114884
103910 122769
103910 399687
103910 140465
103910 103910
112464 128866
112714 203068
112714 155435
112714 112714
112714 113457
112714 283237
112714 128387
112714 114799
112714 127254
112869 112869
112869 117143
112869 259282
112936 387680
112936 112936
113130 148022
113130 221184
113130 113130
113130 128308
113130 100529215
113130 100526740
113130 286205
113457 114799
113457 128387
113457 155435
113457 113457
113457 122769
113457 127254
113457 203068
113457 283237
114034 147700
114294 339122
114548 126206
114548 114548
114781 220134
114791 121441
114791 345651
114791 440145
114791 653784
114791 114791
114823 196441
114823 220134
114883 128866
115004 197257
115106 115106
115201 124739
115704 286205
115752 115752
115752 118460
116115 116115
116143 101060521
116447 123169
116540 254065
116840 100526740
116840 400569
116840 339287
116840 146956
116840 168850
116840 201254
116840 116840
117178 374654
117178 121441
117178 153241
117283 117283
119504 246184
119504 119504
120892 120892
121441 653784
121441 123811
121441 157680
121441 257364
121441 129831
121441 151648
121441 340371
121441 121441
121441 729440
121441 100526767
121441 440145
121441 121642
121441 100526740
121441 729288
121642 124602
122060 122060
122060 389677
122060 221443
122481 122481
122769 122769
123169 123169
123283 200734
123811 153241
123811 102800317
124245 440145
124565 163786
124602 145482
124602 124602
124739 124739
124930 259282
124930 170960
124944 124944
125058 284076
125058 170960
125058 125058
126206 126206
126353 399687
126917 149986
126917 126917
127018 127018
127253 127253
128239 162073
128239 128239
128239 100134934
128239 261734
128308 246184
128866 286262
128866 200014
128866 129531
128866 284207
128866 284119
128866 148423
128866 100526767
128866 128866
128866 100507436
128866 641371
129285 129285
129285 347862
129685 374654
129831 100526740
129831 129831
139065 139065
140465 399687
140564 254065
140707 100134934
140710 140710
140710 197257
140710 256586
144983 375056
144983 144983
146705 146705
146909 146909
146956 151246
147700 205327
147700 256586
147700 147700
147841 147841
147841 100527963
148423 339122
151246 151246
151246 162461
151246 221184
151648 151648
151648 221443
151903 100534599
151903 339122
151903 151903
151987 261734
151987 257415
151987 102723680
151987 441519
151987 728911
151987 541466
151987 151987
151987 102723737
152185 153241
152185 102800317
153241 197335
153241 343099
153241 153241
153241 165055
153241 729440
154141 284119
154141 154141
154796 154810
154796 154796
161424 161424
161424 286077
161424 284131
162466 162466
163786 163786
163859 339122
165918 387332
165918 404636
165918 165918
167227 221908
169714 169714
170302 374986
170302 170302
170506 387119
170954 399687
170960 170960
171568 101060521
192669 192669
196441 196441
197257 197257
197257 200916
197259 197259
197335 102800317
200734 200734
201627 201627
201627 222068
202018 202018
219927 254065
220134 221150
220134 220134
220134 348235
220134 343099
220988 389677
220988 284695
220988 220988
220988 100526737
220988 283459
221150 348235
221150 404734
221150 283209
221150 441518
221150 221150
221150 653583
221656 221656
221749 389541
221749 221749
221908 221908
222229 222229
222229 653784
245973 266740
245973 283237
245973 245973
246184 246184
246184 283237
246184 343069
254065 254065
256126 256126
256586 440145
259266 259266
259282 259282
259282 286077
283489 283489
284403 284403
286077 286077
286077 102800317
286205 286205
286262 399687
317781 399687
339122 339122
343099 374654
347240 347240
374654 102724334
374654 374654
374654 729440
387119 387119
387332 387332
399687 399687
399687 445815
404672 404672
404672 728340
440145 440145
440145 653784
653784 653784
729440 102800317
100134934 100134934
100526767 100526767
101060521 101060521
102800317 102800317
