# Supplementary material for: Graph embedding-based novel protein interaction prediction via higher-order graph convolutional network
Source: PLoS One. 2020 Sep 24;15(9):e0238915. doi: 10.1371/journal.pone.0238915 (PMC7514053; doi:10.1371/journal.pone.0238915)
Supplement: S1 File — Six human PPI networks. (ZIP) [file pone.0238915.s001.zip › S1 File/hi-ii-14.txt]

51035 51035
8773 8773
3875 3875
6607 6607
8574 8574
6737 6737
4615 4615
5805 5805
29108 29108
3104 3104
30011 30011
10363 10363
9189 9189
79797 79797
226 226
84864 84864
1491 1491
4598 4598
9782 9782
51388 51388
65983 65983
10313 10313
64946 64946
54550 54550
2495 2495
58500 58500
10534 10534
10016 10016
55007 55007
22827 22827
1890 1890
8436 8436
64853 64853
653121 653121
2941 2941
4143 4143
3183 3183
6990 6990
22929 22929
26258 26258
9513 9513
8697 8697
27342 27342
11043 11043
79026 79026
56341 56341
202559 202559
64376 64376
386618 386618
373 373
358 358
26249 26249
130951 130951
84224 84224
55297 55297
23424 23424
80705 80705
55145 55145
11275 11275
81565 81565
55329 55329
117144 117144
9111 9111
6455 6455
66036 66036
26060 26060
159163 159163
56474 56474
56658 56658
84528 84528
10733 10733
7189 7189
5475 5475
54810 54810
138046 138046
7188 7188
253980 253980
29979 29979
159989 159989
256130 256130
151531 151531
154313 154313
23204 23204
10606 10606
10247 10247
665 665
3615 3615
9139 9139
10475 10475
7358 7358
5834 5834
113878 113878
5866 5866
8216 8216
7069 7069
6820 6820
285753 285753
2203 2203
7414 7414
435 435
8636 8636
10483 10483
79077 79077
2582 2582
373156 373156
114932 114932
91703 91703
92840 92840
51421 51421
2670 2670
10320 10320
54776 54776
1838 1838
58155 58155
5152 5152
51074 51074
80153 80153
64081 64081
10204 10204
57820 57820
4830 4830
5111 5111
839 839
875 875
10212 10212
835 835
84056 84056
55577 55577
2762 2762
8522 8522
29844 29844
9618 9618
65991 65991
1400 1400
27018 27018
84245 84245
23641 23641
10540 10540
11030 11030
8440 8440
10087 10087
2010 2010
9802 9802
2947 2947
2098 2098
100532737 100532737
26061 26061
5631 5631
7360 7360
22978 22978
79078 79078
6285 6285
5451 5451
8115 8115
51329 51329
87 87
5050 5050
56898 56898
22954 22954
8878 8878
4000 4000
54974 54974
4282 4282
23647 23647
2539 2539
26151 26151
10197 10197
27111 27111
54925 54925
55109 55109
6273 6273
51322 51322
5725 5725
80764 80764
246329 246329
327 327
6240 6240
51100 51100
10982 10982
64395 64395
29926 29926
11252 11252
60491 60491
65987 65987
7126 7126
59349 59349
27316 27316
6895 6895
3281 3281
9319 9319
39 39
6626 6626
3945 3945
5720 5720
3190 3190
55165 55165
83755 83755
4144 4144
10567 10567
2766 2766
51171 51171
8767 8767
271 271
1163 1163
23099 23099
5092 5092
51225 51225
23475 23475
9810 9810
84283 84283
2937 2937
4188 4188
84988 84988
84959 84959
5211 5211
3880 3880
65263 65263
84970 84970
6048 6048
6470 6470
64170 64170
10539 10539
3612 3612
1410 1410
6999 6999
5706 5706
9453 9453
9412 9412
6440 6440
2512 2512
6303 6303
10486 10486
6652 6652
216 216
191 191
3613 3613
8575 8575
84705 84705
10342 10342
8996 8996
6271 6271
445 445
9322 9322
55663 55663
1503 1503
10133 10133
51361 51361
5213 5213
1602 1602
8424 8424
635 635
1073 1073
54908 54908
528 528
1974 1974
7138 7138
9063 9063
10923 10923
54971 54971
92906 92906
91369 91369
113675 113675
11100 11100
26086 26086
6675 6675
642 642
3958 3958
26135 26135
8623 8623
100506584 100506584
10591 10591
112483 112483
2752 2752
10589 10589
3704 3704
211 211
4841 4841
8470 8470
1725 1725
10318 10318
1196 1196
10458 10458
387032 387032
9454 9454
71 71
60 60
6672 6672
1731 1731
64841 64841
60490 60490
54458 54458
120379 120379
10152 10152
1198 1198
51181 51181
2954 2954
11051 11051
7518 7518
6120 6120
84661 84661
664 664
93487 93487
9961 9961
64802 64802
80318 80318
10253 10253
9832 9832
79763 79763
816 816
81704 81704
57085 57085
652968 652968
84680 84680
90933 90933
51076 51076
84872 84872
57684 57684
5860 5860
3251 3251
23549 23549
6284 6284
6810 6810
6733 6733
3796 3796
7704 7704
84708 84708
22977 22977
83878 83878
1102 1102
10768 10768
10616 10616
1911 1911
54932 54932
54906 54906
84553 84553
56893 56893
11117 11117
57142 57142
10174 10174
5034 5034
80321 80321
8676 8676
222389 222389
83897 83897
1912 1912
284001 284001
140691 140691
10188 10188
57573 57573
9500 9500
283518 283518
7186 7186
2272 2272
9814 9814
23199 23199
80308 80308
6477 6477
25788 25788
817 817
10403 10403
27232 27232
80230 80230
85007 85007
8615 8615
80007 80007
4599 4599
9874 9874
22806 22806
10193 10193
3198 3198
10656 10656
55337 55337
222484 222484
7597 7597
91445 91445
54585 54585
29068 29068
388818 388818
54778 54778
9852 9852
2104 2104
84456 84456
6660 6660
4815 4815
5987 5987
145282 145282
9753 9753
3801 3801
10640 10640
375307 375307
23201 23201
88 88
4212 4212
8545 8545
8915 8915
9911 9911
4281 4281
119391 119391
2949 2949
57727 57727
1808 1808
5723 5723
117178 117178
220965 220965
4665 4665
51466 51466
1936 1936
7185 7185
51379 51379
7391 7391
5413 5413
147700 147700
124790 124790
9039 9039
79768 79768
11340 11340
200845 200845
5684 5684
115106 115106
7681 7681
1487 1487
26040 26040
1409 1409
284252 284252
129831 129831
55586 55586
55086 55086
2781 2781
55536 55536
256281 256281
391257 391257
7170 7170
26039 26039
79618 79618
3081 3081
64581 64581
5940 5940
25959 25959
8553 8553
200081 200081
57698 57698
126375 126375
27287 27287
84140 84140
51702 51702
5702 5702
4860 4860
54535 54535
83899 83899
140890 140890
604 604
54763 54763
80896 80896
342945 342945
158405 158405
8789 8789
166 166
6310 6310
4784 4784
91694 91694
50484 50484
8737 8737
8514 8514
84282 84282
221786 221786
79839 79839
154796 154796
55521 55521
54870 54870
287015 287015
353141 353141
337880 337880
6898 6898
196051 196051
441212 441212
116328 116328
57159 57159
5207 5207
6760 6760
128178 128178
89 89
114824 114824
162968 162968
1967 1967
22919 22919
3276 3276
55964 55964
340542 340542
7128 7128
3092 3092
167838 167838
9889 9889
6913 6913
54438 54438
155060 155060
7415 7415
154865 154865
122183 122183
353323 353323
386680 386680
171483 171483
386677 386677
386676 386676
9532 9532
386675 386675
5634 5634
1178 1178
163071 163071
51134 51134
57673 57673
386682 386682
386681 386681
10933 10933
11144 11144
10020 10020
84547 84547
805 160140
805 23288
1936 7178
78996 375748
29979 51035
378 27111
1153 27316
1153 3190
1153 5940
1153 6626
23589 388677
23589 386682
5908 83593
6607 171483
65056 79025
5780 57085
5987 57559
9240 57559
54900 57559
57559 388324
5709 80817
5709 23099
9342 171483
4615 51135
10640 29108
30011 51043
26228 30011
10253 30011
166 8812
8115 23548
23648 55916
5774 55916
2275 51317
23636 51317
7185 51317
8907 10900
2120 8907
8907 9513
8907 386675
54107 54108
54108 171483
11339 24144
11339 54069
10318 84557
1468 3846
1468 388677
1468 85291
211 9168
10928 286075
286075 386680
27111 55646
1207 11157
387 396
226 230
10513 51631
6431 51631
55080 125115
3881 55080
597 171483
1781 83658
9929 125115
9929 388677
3881 9929
9929 386682
9929 386681
9984 64112
51562 64112
2275 91137
115817 388677
115817 386682
3881 147525
7965 645455
7965 79173
2275 7965
26580 55266
11170 64753
11170 125115
1072 1073
4110 55621
10043 54472
10513 10607
1500 200845
998 11135
51171 112597
112950 125115
573 5987
293 11043
293 388677
6449 114904
9802 727800
2801 81608
5682 55722
5682 114932
5682 7126
5682 22924
5682 9240
5682 84445
5682 117178
5682 54793
5682 8548
5682 5684
5682 5966
5682 388677
5682 114824
5682 8687
5682 6925
117177 125115
4100 11074
55773 386682
55773 386676
10797 55577
2495 2512
8738 129880
56923 140258
58500 84445
55536 58500
58500 386682
55734 64782
11340 64782
14 64782
64782 386682
64782 159163
5940 64782
958 7186
26003 28971
10016 553115
6810 8417
7186 51008
79760 79833
10474 112869
3866 112869
112869 130162
9295 22827
9802 130617
9319 64778
7186 64778
6449 79669
6671 10169
1600 10169
3241 388677
3241 85291
3241 386675
3241 386682
3241 386681
9454 9456
6117 23281
4798 51377
7004 80321
7004 55165
7004 9240
2801 7004
5413 151011
989 151011
7186 60496
6477 60496
23326 60496
84445 122786
29079 122786
79618 122786
84707 117178
3846 84707
84707 125115
3881 84707
5987 132789
1152 140462
1158 140462
4034 125115
4034 388677
6921 196541
8636 170082
7541 170082
5859 84445
10015 55165
6756 51438
4110 22980
6303 22980
7323 56658
7323 113878
6048 7323
7323 54778
55233 55964
7597 22929
6780 29107
23636 26258
7170 26258
26258 64753
55006 171483
10443 10465
1600 23543
9500 23543
7170 8379
8851 23281
25796 388677
3881 25796
25796 386682
4899 7186
4899 6671
1944 4223
1944 388677
1944 386682
5987 8697
8697 339834
8697 11030
27033 84528
2553 7186
10253 11043
1478 29979
1478 9146
4100 5090
5090 57085
5090 7185
5090 123722
3927 10253
3927 55964
11092 386682
11092 386681
5877 5966
3937 10254
3937 9402
3937 9513
4005 339834
4005 10982
4005 84445
4005 8861
4005 51361
4005 22924
2801 4005
4005 158297
1912 4005
4005 54507
4005 22806
4005 117178
4005 125115
4005 388677
4005 256646
4005 22919
4005 5592
4005 81628
4005 10443
4005 7572
4005 6660
4005 386675
4005 29844
3276 56341
1602 2257
9584 10284
55885 220082
6048 51141
8326 386682
6477 8851
8851 388677
8851 386682
373 7329
358 7205
358 158405
358 125115
358 388677
358 6925
358 386682
51440 348487
3846 6691
9817 26249
7024 51277
11197 386681
26749 64396
26749 64395
6449 23208
53358 125115
3881 53358
10320 64396
64396 84445
80321 148254
10241 11345
11345 158405
11345 386676
11345 386675
11345 23061
11345 55738
9111 66036
11117 66036
9108 66036
2669 24144
2669 5987
2669 283899
2669 79839
2669 125115
2669 3881
5584 50855
7447 113878
1912 84078
2801 4184
4184 388677
4184 386680
4184 386676
4184 386675
4184 386682
4184 386681
9240 26505
26505 386676
26505 386681
11043 84126
9240 56929
27111 441519
6386 441519
10133 64786
6999 148932
146894 386682
84970 169966
5535 7024
89882 116173
10241 163050
4100 163050
11043 163050
373 163050
6871 163050
7185 163050
125115 163050
163050 386676
163050 386675
25776 220136
57088 388677
211 150483
22806 150483
150483 388818
4113 57096
8803 23204
8803 57085
4292 220082
6015 23429
9659 23281
23636 55145
55145 386675
3881 9377
6925 51013
637 10768
2801 81565
8601 117144
5375 23582
1896 57185
387 9750
3312 23640
2801 26240
6500 26234
468 2800
2800 24144
5987 64147
26060 55198
7490 125115
7490 386682
6477 132851
3846 90594
90594 125115
90594 386676
90594 386675
90594 386681
8851 125115
4115 9412
4115 284403
4115 83878
4115 222894
6455 55211
55211 57096
80321 127540
373 57542
29979 57542
362 125115
362 388677
9319 84528
1600 84528
6477 389874
211 142679
79618 220965
143684 386680
143684 386682
54956 64395
7188 7189
7186 7189
7185 7189
7189 128178
1068 129049
8697 56648
1725 56648
754 388633
5264 171483
801 160140
808 160140
3183 138046
125115 196472
196472 388677
7188 387856
6810 8674
7024 170261
6449 203562
22954 29979
29844 159989
3437 159989
2801 159989
57159 159989
10794 159989
125115 100131997
386682 100131997
386681 100131997
84445 128439
125115 128439
4601 125115
4601 388677
4601 386676
4601 386675
4601 386681
91544 154313
3881 154313
23281 84775
3856 3860
25828 125115
5987 54927
54927 117177
468 1054
1054 1649
6184 6449
988 440321
988 390535
2810 117177
2810 79839
83541 140691
3881 83541
10475 64395
3881 140885
166 23154
1195 5152
1195 386675
23582 389741
386676 389741
386675 389741
386682 389741
4188 389741
1600 83640
3881 83640
7020 119391
57159 113878
27111 55660
6386 55660
2771 125115
2771 388677
2577 64396
2577 64395
6615 388677
3881 6615
2801 285753
23281 285753
125115 285753
10241 285753
84056 285753
55165 285753
84445 285753
114824 285753
29947 51187
51187 171483
3846 26511
26511 125115
26511 388677
26511 85291
26511 386677
26511 386675
26511 386682
26511 386681
5987 116225
84445 116225
116225 158297
4665 116225
114824 116225
116225 388324
51367 79839
765 388677
5935 27316
5935 6626
23468 54904
8636 57120
26984 113878
6048 26984
6440 26984
9533 51082
29057 56159
4188 60370
60370 125115
60370 386682
9643 114932
6386 114932
114932 201299
10933 114932
6925 114932
11267 84313
2801 11267
11267 57159
64221 284001
655 386681
56911 257397
3881 56911
329 4828
27156 79839
27156 125115
3881 27156
5966 54946
26003 91703
91703 388677
81704 90390
81847 147872
5781 22954
55957 84445
55957 125115
55957 57159
51686 113451
11030 30008
2801 7023
3860 51421
3881 51421
8687 51421
166 10817
6925 10817
2670 9063
2670 3860
2801 84894
4188 94039
94039 386675
5129 5987
5129 79839
5129 125115
5129 57159
3881 5129
6788 7185
6788 9770
6788 171483
5966 51693
6925 51693
1838 10152
1838 23281
1838 125115
81539 89885
1123 8440
166 6945
4681 83637
5152 85291
5152 386682
64976 388677
1295 125115
1295 388677
1295 386675
1295 386682
80153 80258
80153 196513
221 125115
221 388677
221 386682
4869 10361
6810 9570
9319 64081
64081 387856
6449 124220
1896 2014
8543 158405
166 8543
8543 79839
8543 154796
8543 125115
6925 8543
10126 140735
9721 140735
2957 2958
10204 23636
1207 6633
7329 57684
7329 128178
7314 9802
8260 10241
7541 8260
8260 386675
8260 386682
10320 25804
1026 57159
1026 3881
5867 10640
9747 10262
9640 9747
6477 84056
1602 55577
6386 55577
2801 3875
3860 7251
7251 55048
3881 7251
7251 171483
327 9798
9798 23473
3860 5690
900 10318
900 9240
900 125115
900 386675
1933 1937
9618 9722
9618 125115
1207 6632
10898 81608
2801 79005
57159 79005
3881 79005
79005 386682
79005 386681
5928 9112
5631 51324
51324 57159
4832 29979
27018 123722
27018 440321
27018 390535
5819 388677
5819 386675
5819 386682
2787 125115
2787 3881
1207 6637
54623 123169
5127 7541
5987 29086
8666 171483
8409 125115
8409 388677
8409 386675
3937 8440
8440 51307
7205 8440
8440 10262
8440 10152
8440 8976
23623 171483
10513 11167
10087 23204
2010 80342
2010 51213
7045 171483
29979 51060
5372 5870
78992 286451
6048 78992
51545 125115
51545 123722
51545 85291
51545 386677
51545 386676
51545 386675
51545 386682
5987 51545
51545 388677
2801 51545
8890 8892
1198 57035
10422 23321
27343 117178
27343 125115
27343 171483
7284 139341
7284 171483
7572 11043
894 1020
6048 10477
11091 79364
11091 51562
3298 11091
816 65003
638 89885
599 638
5684 5687
5778 64395
7189 9099
9099 23281
22938 51645
6271 6285
3399 6925
10126 388677
8115 10241
8115 55165
2801 8115
8115 8618
9146 23641
5984 5985
331 5985
4665 5985
1453 114088
578 599
5082 5705
5705 125115
114569 203068
1810 54107
10589 54107
10124 79839
10152 22954
6449 7917
7917 171483
4000 386675
7851 388633
27005 125115
6810 10490
10490 163183
56654 388677
56654 386680
56654 386677
56654 386675
56654 386682
1032 84970
1032 4929
1032 388324
10482 23636
79446 125115
79446 388677
3881 79446
7106 388677
3866 23647
23647 57085
26071 29979
4118 388633
27238 54763
2801 27238
10069 10912
1019 1032
896 1019
56997 57085
24144 51309
54797 56658
816 54797
54797 57594
3329 3881
3329 386682
5500 81566
9474 54535
7415 9474
5480 29979
5480 6449
5480 54971
59349 553115
55165 553115
10342 553115
3881 10417
6477 7469
10758 85376
2801 79169
7415 55968
665 8834
664 8834
7171 84708
6757 117177
6757 10142
8612 388677
10263 114932
3866 51322
23281 51322
80110 171483
5987 79696
11043 79696
7186 79696
79696 125115
5757 9817
5987 84260
84260 125115
3726 10538
318 4175
80270 388677
80270 386675
80270 386682
80270 386681
84733 386682
3185 80125
3185 23543
166 3185
10320 80256
10617 51652
8712 171483
25930 55165
25930 388677
5987 25930
55165 84285
84285 222389
6386 84285
11043 51619
51619 56658
6048 51619
27246 51619
9604 51619
29082 51760
51760 171483
55697 80778
55234 114932
1808 56896
5300 79959
5300 220082
5300 10320
875 5300
5300 81628
5300 10318
2801 5300
5300 10152
5300 83637
5300 80125
6924 171483
56475 89885
56475 84283
10616 25915
3615 79363
10933 84445
9513 10933
10933 93621
2801 10933
10933 79618
10933 171483
7454 7456
7456 8976
440 140691
5715 56658
5715 54971
5715 64753
862 54550
862 11043
689 200081
11285 386682
10982 55118
7185 10982
347 9218
705 653121
705 9513
705 4591
705 138046
705 114932
705 9618
705 7205
705 10318
705 1912
705 55536
705 117178
705 79618
705 64753
705 7541
166 705
705 91694
705 125115
705 57159
705 85291
705 386680
705 171483
705 386675
705 386682
705 8697
705 84445
10611 64753
5914 150483
5914 6258
51596 54751
7341 57684
7341 128178
6607 51160
51160 114824
329 842
842 79444
842 112401
27316 159163
5940 27316
6895 8575
9470 91544
9470 9911
166 9470
9470 125115
9470 388677
6925 9470
9470 386681
3281 6386
3281 388677
3281 386682
29903 171483
6234 23582
6234 388677
6234 386675
6234 386682
3190 159163
1312 9319
1312 3846
1312 125115
6642 23204
5562 5571
7168 79036
7138 7168
7168 8379
6133 653121
6133 79036
1725 6133
6133 7541
6133 57594
6133 171483
83755 117144
10253 83755
83755 388818
3846 83755
83755 388677
83755 386680
83755 386677
83755 386676
57532 83755
1196 10921
7541 10921
9817 84292
3846 5211
5110 7965
5110 22934
8379 9025
9025 57594
7024 7918
2801 7918
527 85027
51074 55093
55093 84618
55093 83899
55093 80896
55093 154796
1600 55093
55093 57159
55093 128178
55093 114824
3276 55093
55093 55964
7415 55093
4103 80700
84080 91544
4188 84080
7541 84080
5127 84126
2997 339834
373 1329
1329 3881
8318 55165
6839 80321
6839 84445
85019 125115
6687 23582
6687 202559
6687 84445
6687 23281
6687 9240
6687 125115
6687 386682
84975 90993
5966 84313
55333 83878
11266 28227
10241 11266
88 84312
3853 3866
3853 125115
3853 57159
3853 3881
3853 8687
3853 24144
79961 171483
7185 79930
11075 56159
3276 10290
27238 84811
1163 220082
1163 54763
3623 6477
5966 27129
26003 84460
26003 219736
1409 26003
166 26003
26003 91694
1967 26003
6925 26003
1175 79719
23786 85013
7791 84816
3537 29979
329 56915
51013 56915
9240 64745
7185 64745
64745 125115
11030 26508
7549 80705
54520 125115
166 84304
9531 9802
26277 65057
83695 386682
1196 1198
1198 6733
7448 57120
7695 23582
5479 6449
79839 84984
6258 7376
5147 339231
84316 122183
84996 171483
10494 11235
5987 10494
26207 116173
90589 386675
55165 84991
6303 84991
2801 84991
389 9750
55768 57159
10253 84959
311 55165
1327 6386
5692 123722
79640 125115
29115 55145
22827 29115
9817 10072
5013 8601
5013 386676
10101 388677
10101 386675
10101 386682
11030 84970
9802 84970
1600 84970
9500 84970
1876 7029
125115 253461
25901 57159
10513 23212
10202 10513
6757 8548
80019 114932
1468 125115
1468 386682
1468 386681
113878 388818
5987 9533
9533 85376
9533 22806
9533 84445
9391 84191
54906 64170
64170 386682
3983 64170
4800 4801
26751 51043
26751 152503
8636 51256
51256 57096
25816 29079
25816 283899
6386 25816
56658 56925
6925 10539
10539 386681
2170 23636
2170 57698
5987 55285
22981 55285
6386 26578
5966 26578
23338 84289
84289 125115
80817 84289
1070 134359
1070 129049
7965 10286
902 2801
902 117178
54819 80321
8161 54819
54819 222389
7541 54819
6386 54819
1600 54819
2035 54819
54819 171483
7024 54819
51460 54819
9584 54819
2801 5685
6447 29979
6449 7039
4801 56655
5702 5706
5706 6386
23582 93474
29922 55722
8061 29922
9499 29922
10318 29922
4665 29922
10435 29922
5966 29922
29922 388701
2993 6449
81 51778
1069 129049
1207 27258
9240 84832
84832 125115
3881 84832
1896 5350
6386 51074
6605 80321
6605 24144
3801 6605
6605 60561
6605 125115
6605 57159
3881 6605
9659 24144
7170 79036
4111 4878
6440 84283
10212 84324
7321 56658
7321 113878
6048 7321
7321 54778
4281 7321
7321 27246
5987 84294
11043 84294
84294 125115
84294 388677
84294 386681
10190 375341
5730 386675
5730 386682
10214 29079
10214 145282
5441 7541
5682 9454
3693 125115
3693 388677
7251 90678
54850 81704
54478 80321
54478 125115
983 1163
10969 171483
6449 50848
5524 154796
191 79078
55257 388677
3801 23421
2079 54906
2079 26097
10495 55068
23435 130617
2274 80212
2274 10742
2274 158297
2274 25959
5984 10193
1912 4733
4733 55854
25844 388677
2801 84934
3841 10541
51248 54477
79038 125115
79038 388677
3881 79038
57142 79038
51142 125115
3881 51142
6925 51142
22806 22885
6175 23582
57120 138065
7572 55663
55663 125115
55663 388677
55663 386682
10742 54557
5987 63898
54550 63898
373 63898
63898 80321
6455 63898
1039 63898
28988 63898
23281 63898
2801 63898
6919 7186
23475 388677
23475 386682
23475 386681
6810 10228
10228 63908
3219 9240
4223 84914
84892 388677
51421 84619
80125 84619
2801 84619
80321 84619
24144 84619
84445 84619
6048 55284
9873 171483
2950 388677
57226 171483
10133 51019
51019 200081
60 1073
1073 10486
1974 27250
1974 55211
10063 84056
29103 171483
10069 10320
10069 125115
7138 24144
4780 7138
22806 55110
55110 57541
166 55110
55110 125115
55110 287015
7257 9255
6938 7257
56647 80125
374 386682
1977 1978
51009 386682
51009 386681
79719 130340
9063 89797
55734 55872
9111 22932
3190 92906
23210 80218
5987 7984
56998 386682
1073 11034
27258 57819
1207 57819
54461 125115
54461 388677
54461 386681
10320 84221
84221 123722
6925 84221
84221 84445
2801 9825
79616 84970
166 79616
4176 158067
54165 57159
54165 84445
539 9240
10262 11100
10586 125115
23710 386675
79047 388677
57693 125115
11043 57332
6015 57332
57332 84445
57332 125115
706 90993
11269 57409
9391 64210
8887 54981
5031 386682
8985 117177
8985 10919
5966 29894
4176 79839
4176 116328
4176 51562
51043 92856
54902 80125
8623 125115
1891 7185
53944 386675
4111 113115
5864 117177
10597 284252
2671 79666
7351 386682
6810 55340
1896 55340
55340 388633
79637 220082
10320 79637
22806 79637
22827 80306
54550 60626
29979 60626
6386 7319
79096 114824
2801 9690
2801 23479
23479 125115
23479 171483
2624 386676
2624 125115
2624 388677
23204 56616
23214 23636
3881 5027
1196 10127
1196 25888
1196 6386
1196 51213
2059 10458
60 71
64093 388677
6258 10062
5892 51421
1731 124404
5987 85302
84445 85302
55165 85302
79720 85302
2801 85302
83878 85302
85302 145282
85302 117178
7185 85302
166 85302
85302 125115
3881 85302
5125 388677
5125 386675
5125 386682
5125 386681
5125 57532
2801 245973
2801 10084
5912 10900
6449 6649
2275 112970
57144 389119
79571 80321
9295 81888
54550 115948
93233 115948
54458 59349
5359 54458
6386 54458
54458 386675
2130 54458
7297 202559
7297 9618
2275 7297
55353 254827
114932 120379
79912 139596
3185 22806
10152 339834
10152 79839
1198 10127
1198 6386
3276 10236
10539 57019
2512 3839
9051 55284
8473 54830
9146 93487
11100 93487
29979 125170
2801 64927
3881 64927
80135 386675
79165 80321
2801 79165
5987 79165
79165 79839
79165 125115
6925 79165
3561 388677
3561 386682
27158 57019
6925 27158
221504 386682
6925 50619
1891 171483
373 23650
2801 23650
8881 246184
6769 84445
5966 91661
8601 114971
114971 125115
114971 386675
114971 386681
2770 63940
2773 63940
3281 56243
2801 56243
6477 56243
55734 90933
166 90933
604 51076
1600 84872
23392 116173
10539 26002
2184 386681
5272 7188
8576 65987
7126 8576
8576 57048
8576 23281
8576 388677
8576 388324
8576 386675
8576 386682
8576 386681
8576 79734
8576 10758
8576 140258
8576 386676
6925 8576
5701 5711
2281 5966
2281 125115
663 4645
4481 23484
2885 114824
2885 9846
8099 114932
8099 64753
8771 386682
23582 84645
5966 57642
57642 171483
1196 6733
9111 127703
83878 127703
23281 127703
93233 127703
3860 127703
125115 127703
3881 127703
8687 127703
3854 3866
3854 57159
3854 3881
3854 8687
7920 113878
6048 7920
199221 220082
7704 125115
7704 57159
51074 84708
11043 80726
56658 92181
26003 126626
152815 386675
11043 27042
3788 89885
340419 386675
5987 57674
5966 57674
57674 125115
79843 125115
79843 388677
3881 79843
3050 388677
3050 386682
56906 386682
56906 386681
759 7024
23281 114822
3881 83878
84167 220082
4223 147687
80817 147687
4188 147687
2275 147687
24144 147687
10253 147687
8676 147687
1912 147687
23281 147687
5987 147687
7185 147687
10687 147687
2801 147687
125115 147687
147687 388677
57159 147687
85291 147687
147687 386676
147687 386682
147687 386681
5276 29979
5530 5534
124935 386682
1641 11043
1641 5987
1641 2801
1641 386681
7205 116349
7186 116349
116349 125115
6048 729515
24144 54474
23636 54474
3860 54474
54474 125115
496 23582
744 285782
744 9319
744 6258
744 729533
29979 653808
6449 653808
665 56935
468 2874
2874 3881
1602 10768
50717 55145
11030 50717
4188 50717
9465 79959
5577 9465
9465 54763
1911 84186
1911 391257
1911 6477
83878 130940
4336 386675
4336 386682
80125 220108
8548 154865
4105 154865
154865 386682
7186 79027
6607 9360
9360 80321
11030 129807
24144 57018
22827 22889
7574 56658
7159 7574
7574 386675
4110 124460
59349 124460
124460 171483
2801 27125
6477 27125
9319 64129
9208 80817
80028 125115
80028 386682
1488 10320
1488 10742
1488 93986
6449 79089
4188 9743
6386 84950
9844 57159
3881 55698
10513 27131
11100 54763
54860 60343
1106 90933
84807 125115
4665 125115
4665 388677
80347 116840
80347 158405
3839 9112
8887 11117
3298 23636
5144 283768
5144 440321
5144 390535
9522 140258
2801 50804
2790 8687
23001 79959
23001 56658
5827 125115
89884 112812
3881 3887
2316 59349
2316 27129
2316 6925
9413 51035
9413 11060
9413 10241
2801 55679
55679 125115
55679 386682
9963 388677
9963 386677
9963 386675
9963 386682
9963 386681
9963 386680
80321 196441
2801 196441
3055 125115
3055 388677
8618 171483
6938 118812
11340 118812
4223 8520
55916 56000
2579 64396
2579 64395
6820 130540
23281 164592
7185 164592
2801 81629
81629 84708
22806 81629
5966 81629
6925 81629
3611 64098
166 64098
5966 64098
64581 100506658
57085 127428
8676 8773
8676 51562
8676 387856
7186 55758
55758 79839
55758 57159
51213 55758
8396 79618
2801 81628
55503 125115
55503 386682
128821 386682
166 284001
4103 140691
23582 494514
386680 494514
3846 54507
9513 84106
468 8945
8945 114088
132228 286006
8548 54734
2801 54734
23283 29979
2275 79733
10188 386682
945 125115
8227 125115
166 7726
4110 114908
1600 9500
7186 128178
373 166979
2801 166979
7186 166979
125115 166979
3881 166979
816 140706
83448 90933
9814 348487
9814 284001
55145 55216
55216 246329
55216 222389
55216 80321
9584 55216
3796 55132
1912 6477
1936 6477
9246 91694
55793 64395
329 152926
92822 653121
51776 163081
7148 54971
2563 29979
10318 374659
200081 286053
10318 10403
5025 388677
7541 11284
58157 339834
6999 58157
58157 84456
58157 84970
5966 58157
55697 58157
27232 386682
5966 24139
2534 10278
6788 83937
4105 7289
7289 386675
7265 10193
10024 22924
10024 22919
5601 80817
5601 80258
409 5601
5601 84456
2623 3198
3198 54507
3198 83899
3198 386676
3198 386682
3198 8687
9841 11043
978 9841
8548 9841
9841 125115
9841 386675
9841 386682
7205 23387
9832 23332
4100 55337
4188 55337
23281 55337
55337 125115
55337 388677
55337 85291
55337 386676
55337 386675
55337 386682
55337 386681
7185 55337
3846 55337
55337 386680
6925 55337
23582 57474
57474 90933
57474 386682
4188 126070
7185 126070
126070 388677
126070 386676
11117 158787
7355 386682
90410 123722
9759 60561
9759 64753
9759 125115
3881 9759
1808 1809
10152 51334
9702 80254
9337 10766
9107 66036
9107 51421
4188 58191
3846 58191
58191 388677
58191 386675
58191 386682
5562 9189
5562 85376
5562 7205
5562 5565
9805 64689
5634 5635
5631 5634
6642 254122
3049 317671
84991 171483
6015 10138
1488 10472
9454 85403
85403 222389
85403 145282
166 85403
51265 653121
9513 51265
2801 51265
23281 51265
159989 200081
167691 200081
23281 79673
79673 125115
79673 386675
163059 386675
7525 55145
7186 7525
3846 7301
7301 125115
7301 85291
7301 386675
7301 386682
5702 23028
54763 150165
8065 9616
2801 8065
9319 388818
5684 388818
388677 388818
1491 8434
8434 150483
8434 140691
5966 8434
8434 388677
3846 54778
9021 158405
9852 56952
9852 57820
9852 57159
23034 256646
5966 126382
190 2104
54906 283385
7186 283385
64395 84612
9949 10241
373 9586
7205 9586
2353 9586
7186 9586
9586 83899
9586 388677
9586 85291
80705 255877
2801 255877
255877 386676
255877 386682
5966 254359
1912 84456
4800 23126
9146 23126
23126 79364
23126 54971
166 6660
5966 55616
6811 63908
6810 63908
4110 170261
29979 55500
29777 55536
29777 171483
5500 153743
79959 347918
6427 84445
6427 125115
6427 6925
140606 388677
140606 386682
373 118812
118812 256646
6925 118812
57673 118812
57624 118812
7186 83593
83593 125115
4005 10589
1046 4005
9513 55138
55138 284001
23281 55138
2801 55138
7541 55138
55138 125115
3881 55138
11340 91522
140258 374403
4105 145282
2274 7690
9753 23281
3801 54550
3801 645455
3801 10540
3801 23636
3801 84445
3801 57159
65983 83786
10640 79839
11270 286827
11270 25777
51535 284001
4110 10868
6871 55536
55536 171483
55536 386675
7126 8452
1600 55796
11202 386682
6613 59343
59343 147872
59343 139341
25915 29078
10318 23201
1600 23201
6455 399665
8266 9618
1600 4154
7205 253827
55165 147372
2012 85027
6810 23673
7589 386680
85291 130560
130560 386680
130560 386676
130560 386675
130560 386682
398 645455
6477 91582
79618 339044
1278 6449
55722 202051
125115 202051
7411 84993
9529 147872
705 9240
705 79839
7251 51160
3839 10078
2801 10078
8548 57862
5866 117177
3241 114898
7205 83719
54880 84333
57085 60314
60314 171483
3093 51444
3093 56658
3093 6048
4236 653121
4236 51421
1912 4236
4236 287015
4236 57159
4236 171483
93185 386682
93185 386681
7185 84458
2801 84458
59349 221472
1196 9584
5565 10320
5565 83755
5565 79656
2801 5565
5565 80125
1610 5565
5565 7186
5565 83899
5565 125115
5565 85291
5565 386675
5565 386682
5565 386681
5966 8576
8576 287015
4281 11043
4281 64395
54865 147872
9643 10320
2801 9643
9643 222389
166 9643
892 84445
892 114824
4323 147872
7348 147872
2801 6605
6605 388677
329 51027
3957 6386
55012 116173
171483 373156
117178 125115
10241 170954
54908 170954
2801 170954
4747 170954
64753 170954
125115 170954
123722 170954
3881 170954
170954 171483
6925 170954
5987 170954
4101 285753
54763 285753
79839 285753
57159 285753
8687 285753
4302 10495
1967 343035
79065 91694
3881 79065
79065 386681
1656 10900
1656 125115
1656 6925
8649 28956
55845 84062
7741 64753
7741 386680
7741 386677
7741 386676
7741 386675
7741 386672
7741 386682
55147 171483
5987 54793
54793 129401
54793 125115
79140 84126
11047 51377
2355 7185
84522 147872
595 1026
3881 285367
59349 138716
1649 91647
25788 91647
5987 91647
4105 91647
5966 91647
91647 125115
84708 91647
2130 91647
58986 386675
58986 386682
80178 386675
80178 386682
6867 51072
5966 51072
6925 51072
9500 64744
1600 64744
51690 115265
28815 29979
10667 386680
51562 147700
129880 147700
147700 285753
55697 100137047
10253 124790
8896 386675
6626 6627
93621 114932
9643 93621
93621 283768
93621 375341
93621 440321
8187 80321
91687 171483
6925 117581
90874 386675
90874 386682
90874 386681
5439 9533
79839 81892
81892 125115
54819 246329
5774 54819
5689 5987
902 10534
902 2810
10069 386675
7325 57561
7325 56658
6048 7325
4281 7325
3382 84932
84932 92689
8548 84932
171483 728175
11179 256646
27128 125115
6385 6449
114824 152007
24144 119392
91408 200081
10268 388677
10268 386682
9936 89885
6590 171483
57085 84693
11340 56915
5966 11340
2959 10318
54971 56891
51379 56891
5966 56891
3082 54507
54967 167838
9694 10328
150684 170622
57594 378708
54852 163183
23582 57639
7185 57639
80321 115106
115106 220082
22981 115106
10615 115106
24144 115106
51019 115106
23636 115106
8379 115106
1039 115106
115106 140691
57573 115106
5987 115106
7185 115106
93233 115106
115106 125115
57159 115106
3881 115106
115106 644186
54550 115106
8687 115106
1665 84619
1665 84991
23636 155465
29979 155465
10320 153527
84445 153527
2801 153527
125115 153527
123722 153527
55668 80321
25888 55668
23636 284992
2801 284992
9349 56647
140691 158399
4283 6440
10513 117159
57085 92689
95 4521
83637 92105
9113 24144
3881 9113
6449 55739
55739 388677
55739 386676
5892 7516
3851 8687
7392 84445
1487 93986
79095 121457
1021 1032
896 1021
1021 1031
11030 118738
9817 11163
125115 100526836
388677 100526836
386680 100526836
386676 100526836
386675 100526836
386682 100526836
386681 100526836
8687 100526836
5966 10036
6925 10036
7329 26040
834 55697
10513 64860
3846 4184
3846 5013
3198 3846
3846 388677
3846 386676
3846 386675
3846 386682
56477 414301
5966 117286
598 90427
599 90427
24144 90427
1447 2274
4342 5987
4342 84126
11345 474344
1406 9247
9247 11030
2275 9247
7809 89885
9802 53347
875 53347
10253 53347
28 65983
2169 10551
5563 347240
5563 57594
5563 6925
767 9500
2695 6449
2695 388677
2801 83446
83446 171483
4004 645455
2553 4004
4004 9404
4004 5966
4004 5774
4004 256646
6846 388677
9541 79959
8861 431707
9500 112401
23281 145946
5684 145946
145946 386675
54925 252884
55663 252884
91746 202559
3190 91746
10656 91746
1912 83851
51699 55737
23281 148103
11016 171483
166 23181
63978 130502
7329 284252
54763 64147
11030 146664
9319 146664
149420 339448
4188 10252
10252 10253
10252 388677
10252 85291
10252 386680
10252 386677
10252 386676
10252 386682
1270 125115
9189 54955
23609 54955
10733 54955
51550 54955
2801 54955
54955 83878
166 54955
5966 54955
3860 54955
54955 125115
54955 57159
3881 54955
10093 114824
4953 51686
3884 338785
3860 338785
3881 338785
54556 56159
3838 11030
163 3838
3838 64802
3838 84445
9975 11030
9975 388677
1491 83606
51072 84445
59349 146057
10213 171483
10513 55915
6871 10651
10651 147872
8976 10094
8892 203228
5966 203228
25945 386675
25945 386682
5824 51561
2832 125115
2832 388677
2832 3881
57085 79922
30000 114824
3149 6386
6386 55216
125115 348174
24144 199745
10024 54971
1031 55577
1031 5966
1031 6925
56649 163183
4100 64284
64284 171483
11030 167153
23503 114824
7707 80321
7707 10107
4739 4792
4739 5987
4665 4739
5966 23334
6925 23334
8436 29974
128178 391257
64395 170626
64581 80332
5204 10241
5204 10197
5204 22806
5204 10539
1470 388677
3437 7170
4281 78990
94005 388677
1600 79618
57730 171483
125115 137196
137196 388677
64581 84283
64581 163183
6386 441521
57787 125115
29979 118471
3856 3866
3856 125115
3856 3881
3852 3866
3852 125115
3852 3881
3852 8687
84289 89797
8553 9500
166 8553
6628 10421
6628 24144
6628 125115
1600 6628
3866 200081
51562 200081
29079 200081
23636 200081
80254 200081
10318 200081
1039 200081
83878 200081
200081 285753
6293 200081
64753 200081
3860 200081
125115 200081
3881 200081
11030 201181
66037 201181
5684 201181
10919 51274
4188 92906
55251 55697
11030 337974
816 337974
112399 153657
5966 112399
7832 9337
9295 283459
5987 51352
51352 388677
51352 386676
51352 386681
54971 128872
126375 386682
1068 134359
23281 57547
10529 171483
11030 27287
27287 84970
22938 24144
6925 9464
54550 283152
9516 10241
9516 10254
9516 29979
2051 56658
2051 5966
2275 219988
5684 219988
5987 55633
9513 55633
373 55633
51171 55633
22806 55633
55633 125115
71 1962
6671 122183
8697 27124
80125 84140
1912 84140
57159 84140
84140 171483
1039 54535
54535 125115
54535 123722
3881 54535
4223 83899
4184 83899
83899 117144
83899 143684
83755 83899
5013 83899
10539 83899
10253 83899
54507 83899
3846 83899
83899 391257
83899 386676
83899 386675
83899 386682
57532 83899
1725 5794
56157 83874
604 3801
4110 9112
9278 9584
9295 9584
9584 221786
9584 57594
9584 54971
9584 158067
57396 386676
57396 386675
57396 386681
57396 386682
23582 401508
4223 401508
125115 401508
386676 401508
386675 401508
386682 401508
386681 401508
84445 401508
10436 401508
3799 5577
468 440321
57573 440321
83878 440321
117178 440321
6925 440321
4223 287015
6631 11030
6631 51171
6631 11340
166 6631
25940 51637
2572 57085
57573 390535
468 390535
6925 390535
83878 390535
3188 124540
116173 346157
57085 346157
63027 386681
51776 80108
23281 80108
80108 90933
5427 5966
5427 22919
2975 4103
2975 57085
825 29948
22806 29948
5966 29948
29948 388324
23433 57120
7205 23433
5987 7114
211 7114
7114 9240
7114 125115
3881 7114
2801 339231
22864 84970
64396 96626
23321 117286
64395 117286
10495 117286
57541 117286
117286 128209
6671 117286
166 117286
4110 5303
5303 171483
211 7120
9123 171483
475 55007
8233 27111
1794 23582
1794 202559
1794 3190
1794 4188
1794 3846
1794 125115
1794 388677
1794 85291
1794 386677
1794 386676
1794 386682
1794 386681
5774 11180
9618 100288527
6925 100288527
8440 9743
9743 84445
9218 84873
26575 199834
4223 199834
83755 199834
8601 199834
54507 199834
83899 199834
199834 353323
199834 386675
199834 386681
80321 286499
55145 286499
27111 286499
9722 286499
3635 386682
599 89885
599 147872
468 8419
10241 285093
373 285093
11030 285093
4188 285093
6672 285093
2801 285093
81704 285093
23281 285093
9240 285093
125115 285093
2740 386682
373 27247
7415 137886
1994 6386
6386 54550
6386 55007
6386 653121
6386 116173
6386 202559
6386 55068
6386 11275
6386 100288797
6386 7188
6386 10475
6386 79607
1635 6386
6386 92840
6386 22827
6386 65220
6386 22954
6386 54974
6386 10900
3183 6386
6386 59349
6386 29079
6386 51019
6386 92610
6386 51076
1912 6386
6386 6477
6386 23281
6386 9240
6386 54585
2495 6386
6386 283899
6386 200845
6386 10687
3846 6386
6386 54763
166 6386
3756 6386
5966 6386
6386 57594
6386 388677
6386 441212
6386 128178
6386 171483
6386 386682
6386 285141
23582 58524
4188 58524
6303 58524
7185 58524
5684 58524
5966 58524
58524 388677
3881 58524
6925 58524
58524 386682
58524 386681
8440 57176
211 605
166 79869
166 1406
166 11030
166 3866
166 84970
166 2801
166 23281
166 22806
166 5966
166 123722
166 388677
166 386675
166 386682
973 89885
29979 441518
211 441518
23089 441518
147686 386675
27023 388677
5830 10005
5966 25885
6310 11030
6310 84970
6310 23543
10524 64395
4188 10524
8676 10524
10524 139212
10524 117178
10524 91694
55072 83899
4978 125115
4978 386682
373 3215
1488 3215
5832 57085
5987 26121
26121 202559
26121 80321
26121 159163
23641 26121
1912 26121
23281 26121
10656 26121
9911 26121
26121 200845
5940 26121
166 26121
26121 125115
26121 388677
26121 386676
26121 386682
26121 386681
91694 339834
1406 91694
11030 91694
10253 91694
54507 91694
331 91694
91694 140258
91694 287015
57085 83851
9841 386681
9841 23582
1912 9841
4188 152816
11117 219348
4101 283208
51438 283208
10513 11276
4111 339345
5987 55195
2275 55195
6477 55195
55195 84445
55195 117178
55195 125115
3572 29979
3572 30818
3572 4110
29775 59349
8553 150572
57594 150572
79745 163071
11030 254173
2275 254173
125115 254173
3308 10513
56344 79959
4223 653240
117144 653240
5013 653240
10539 653240
10253 653240
54507 653240
3198 653240
386682 653240
57532 653240
7186 8737
7185 8737
54502 84970
80817 84914
4188 84914
2801 84914
10253 84914
8676 84914
23281 84914
7185 84914
10687 84914
84914 125115
84914 388677
57159 84914
84914 386676
84914 386682
84914 386681
580 80321
2848 89885
2848 9217
2848 147872
2686 2848
4101 339416
4188 7711
3190 80742
166 80742
80742 202559
5987 79839
27316 80742
580 7185
5966 343472
3866 154796
3881 154796
80342 89885
80342 147872
4223 440023
4184 440023
117144 440023
5013 440023
10253 440023
3198 440023
51701 440023
8601 440023
3846 440023
386675 440023
1600 337879
64396 729428
64395 729428
54507 353144
3846 353144
353144 388677
85291 353144
353144 386676
353144 386682
353144 386681
240 80254
240 285753
1386 2353
1386 3801
22929 54870
26353 54870
6477 54870
51701 54870
1406 4920
4920 11030
4920 9802
4920 84970
1600 4920
4920 122183
23281 137209
3801 137209
137209 386677
137209 386682
137209 386681
84445 137209
137209 386680
373 287015
80258 287015
23281 287015
9240 287015
10971 287015
125115 287015
287015 386675
134701 147872
125115 149950
4188 149950
2275 65125
64395 285679
285679 388677
1300 29979
11030 391104
5013 353141
10539 353141
8601 353141
10253 353141
353141 388677
353141 386676
353141 386681
163183 245934
125115 286887
3881 286887
57159 286887
8687 286887
54550 284297
284297 645455
9412 284297
23636 284297
84062 284297
7185 284297
90993 219854
219854 388633
7205 123688
248 386682
248 386681
9473 388677
1649 56946
1487 23236
664 3895
3895 64581
54716 388677
8664 84445
8664 79656
84080 90864
4253 11117
7568 84445
7568 23281
7185 7568
7568 125115
7568 123722
7568 85291
7568 386675
7568 386682
7568 386681
7568 386680
10928 84897
10900 84897
84897 283899
64753 84897
10841 29079
9659 89953
23641 63898
5500 63898
3059 63898
8676 63898
7186 63898
63898 84445
6293 63898
4105 63898
63898 125115
63898 256646
23582 199692
125115 389741
55337 386677
10320 55337
7773 23582
4188 7773
4188 29797
3846 29797
29797 386675
2275 30834
6449 81608
114928 149950
6636 23658
6636 8161
6636 9454
4356 8825
55145 441212
51257 388633
23281 116328
373 729603
3846 399947
125115 399947
388677 399947
386680 399947
5753 202559
79036 201725
1039 201725
6588 84283
6588 147872
5987 50650
373 50650
50650 80321
4148 388677
4148 6925
83878 284904
90427 284904
5966 284904
6925 284904
10016 55048
6455 55048
11030 55048
9802 55048
55048 84970
10342 55048
331 55048
5684 55048
166 55048
10460 55048
6733 9584
57554 57594
57159 143884
1207 2035
11030 337972
1410 337972
4188 7142
7142 386680
7142 386682
51562 90655
80321 147660
4188 147660
147660 386675
147660 386682
147660 386681
23604 171483
1912 10336
10336 54880
54778 128178
6449 9370
9370 147872
9370 163183
87 89
89 7185
89 200845
4223 8646
8646 117144
5013 8646
8646 10253
3198 8646
3846 8646
8646 83899
8646 388677
8646 85291
8646 386676
8646 386675
8646 386682
8646 386681
2801 7678
79839 114824
6925 222894
1418 7185
211 7115
23281 285205
55145 92129
11030 92129
4188 92129
7186 92129
5966 92129
284390 386682
11235 51765
4223 85291
5013 85291
54507 85291
3198 85291
3846 85291
85291 388677
85291 386680
85291 386677
85291 386675
85291 386682
85291 386681
57532 85291
211 7116
10982 22919
22919 22924
23157 55964
4223 353132
4188 353132
5013 353132
8601 353132
10253 353132
83897 353132
54507 353132
3198 353132
3846 353132
83899 353132
353132 388677
85291 353132
353132 386677
353132 386676
353132 386675
353132 386682
353132 386680
202559 255167
339366 388677
4188 148413
8655 339834
8655 51421
9240 54910
54910 125115
23281 55030
6925 54726
373 7128
23762 84708
5604 54971
6477 23095
1146 388677
1146 386682
1146 386681
5733 30008
5733 54507
978 5733
5733 8601
5733 5966
5733 287015
5733 388677
3881 5733
5733 388324
5733 386676
5733 386675
5733 6925
5733 386682
5733 386681
5493 10928
5493 117177
5493 284312
11030 283551
125115 283551
9422 81565
7728 9422
90957 386676
90957 386675
90957 386682
90957 386681
8601 23005
10253 23005
23005 54507
6477 23005
3846 23005
3881 23005
23005 386675
5878 55198
211 64781
23281 64781
64781 388677
9584 10262
4105 54438
54438 388677
54438 386682
54438 386681
3866 374454
57541 155060
8676 401508
23281 401508
386680 401508
2275 149069
23281 149069
4355 8825
8573 8825
8825 171483
10513 51213
51213 386676
51213 386682
51213 386681
2010 126868
126868 171483
125115 283685
80321 94122
9911 154865
154865 386676
4839 80321
55145 122183
23201 122183
9319 353323
2275 353323
83897 353323
353323 388677
353323 386680
5013 386680
54507 386680
3198 386680
9586 386680
3846 386680
83899 386680
386680 388677
57532 386680
57120 171483
23580 171483
5013 386677
54507 386677
3198 386677
9586 386677
3846 386677
386677 388677
4223 386678
117144 386678
10539 386678
10253 386678
3198 386678
6607 26097
26097 202559
117144 386676
9586 386676
57532 386676
386675 388677
55916 79839
26575 353139
8601 353139
3846 353139
83899 353139
85291 353139
353139 386675
353139 386682
353139 386681
54544 85291
4223 353332
2275 353332
3198 353332
3846 353332
353332 386680
353332 386677
353332 386675
353332 386682
11275 163071
6477 57473
4223 386682
5013 386682
10539 386682
10253 386682
54507 386682
9586 386682
386682 388677
26003 63904
4223 386681
5013 386681
3198 386681
9586 386681
3846 386681
386681 388677
386681 386682
57532 386681
280664 386682
23281 255180
5013 85280
10253 85280
3198 85280
5966 85280
85280 388677
4144 155006
8553 8859
4101 90133
7697 653121
4188 7697
7697 90933
7697 125115
1725 7697
59349 81030
146760 388677
146760 386682
146760 386681
6386 285672
4188 284391
10020 54507
3846 10020
10020 83899
10020 388677
10020 386676
10020 386682
10020 386681
4188 353145
10253 353145
3846 353145
83899 353145
125115 353145
353145 388677
353145 386680
353145 386677
353145 386676
353145 386682
353145 386681
4223 386684
5013 386684
3198 386684
386684 388677
57616 125115
57159 57616
23500 386677
23500 386681
4188 57188
79959 199223
6386 440603
7186 91893
3164 84547
4223 84547
84547 342945
26575 57532
287015 340359
805 80726
10282 171483
4174 11030
51035 56658
7415 51035
7329 51035
10573 10758
23589 386681
9861 29979
4188 79025
5987 79025
79025 146664
79025 79618
79025 117178
5780 116173
80230 116442
2801 116442
5862 57559
4105 57559
2801 57559
6449 57326
57326 64395
6737 7329
5709 7979
2146 80254
5817 7780
5817 388677
5817 386682
5987 388677
3104 653121
9238 171483
54708 89885
8853 30011
5684 30011
30011 114824
6157 6477
7024 64859
23421 55148
5977 23641
5977 84708
6303 6591
10363 64753
11030 155066
7791 51317
51317 125115
80321 94121
51043 94121
329 2670
329 79444
9063 9189
7329 9189
8907 10807
8907 29068
8907 84445
8907 285753
8907 9666
7541 8907
8907 125115
8907 114824
8907 171483
8907 386682
8907 10318
7128 57561
11339 56478
3866 11339
7205 11339
11339 84970
11339 79571
6498 11339
7170 11339
1468 4188
23582 286075
286075 386675
54942 79618
8575 55646
55646 222389
11157 27258
11157 23658
9636 11274
9659 79797
65264 158067
59349 124995
9240 124995
124995 171483
6925 124995
840 6303
597 638
9146 55917
9929 386672
9070 84661
5929 9070
8887 22931
5987 84340
64112 114824
8887 30827
115817 386681
25776 153657
51388 54550
51388 84445
3437 92703
26276 63894
10318 26276
4841 83638
373 147525
4591 11170
11170 83878
9240 11170
11170 60561
11170 84445
11030 142937
4149 54971
4110 6770
293 7205
293 3881
293 23281
29979 727800
5682 91544
5682 51100
5682 23281
5682 90410
5682 6938
5682 7681
5682 284252
5682 54763
5682 10107
5682 79839
5682 125115
5682 22919
2801 5682
5682 51074
55773 285782
55773 83755
55773 284403
55773 386681
835 8738
8738 55198
51375 56159
9146 51375
7186 80011
10613 79152
27306 81926
54507 56923
56923 388677
6925 56923
23281 55209
55906 58500
23281 58500
7728 58500
2801 58500
58500 64753
58500 125115
23371 58500
58500 386675
58500 79158
1831 79173
1912 64782
23281 64782
4154 64782
64782 84445
9659 64782
10320 64782
166 64782
64782 125115
57594 64782
64782 386675
64782 386681
10551 29979
3881 10551
10534 22948
11030 51316
5510 83878
1600 8372
9718 163183
9878 79833
29079 112869
84708 112869
60561 112869
3860 112869
6472 116173
98 6820
3846 10874
7746 28986
28986 90933
10318 28986
5704 5716
817 64778
55697 64778
5577 6883
957 4601
4601 56969
5552 29979
79669 163183
51729 54997
997 6386
10169 55145
4793 6293
8724 23204
7388 10712
5987 7004
7004 374355
7004 7185
6293 7004
7004 9851
7004 84445
7004 117178
9063 653121
80125 653121
7329 653121
55145 55342
11030 55342
10320 122786
8548 122786
64395 122786
10640 122786
9093 122786
117178 122786
54550 84707
4103 84707
4110 84707
84707 287015
84707 123722
8687 84707
10241 84707
51005 132789
5966 10459
6925 10459
9814 10459
4110 23059
3964 11043
327 3964
6921 6923
660 6774
79596 170082
25788 170082
64651 170082
9240 170082
3801 170082
4281 170082
4665 170082
6293 170082
170082 283229
4222 170082
1600 170082
79618 170082
170082 171483
170082 386675
64170 170082
2801 170082
5859 147700
5859 9319
5859 6938
6668 54971
116173 163183
6665 8553
3183 3840
3183 3839
2059 3183
28952 83878
6208 6880
55007 55233
6999 55233
22976 29107
6209 55632
10540 26258
8697 51700
9319 51700
7186 51700
9278 9513
9513 80817
9513 60491
9513 55165
5092 9513
817 9513
7170 541468
3298 7170
22827 127829
3846 25796
25796 125115
25796 386681
8697 80817
8161 8697
8697 171483
8697 84445
27342 57159
1600 27033
23201 90268
5987 11043
11043 57159
10241 11043
1478 26039
1478 26206
1478 84905
5090 51438
2059 148223
6303 148223
10458 148223
10640 11092
5877 83593
5877 6925
2801 3937
3589 4110
2786 24144
2786 83878
125115 221044
51655 159163
4005 4670
4005 5152
373 4005
2670 4005
4005 8548
4005 60561
4005 6093
4005 6774
4005 130162
4005 10241
57727 202559
10391 10513
2571 116173
2257 10320
7766 55906
4188 7766
7766 386675
2353 55885
55885 80125
55885 154075
55885 256646
816 57213
57213 79849
89885 132204
6477 8326
373 9063
373 10174
358 11043
358 2353
358 3884
358 64753
358 3881
84067 92840
57085 84067
23281 51164
2801 51164
6691 386682
54507 118427
11197 386682
4670 64396
64395 64396
8553 64396
64396 83878
53335 64396
7329 64396
23201 26039
4253 26039
10513 147746
3866 55231
55231 83878
5987 55231
2801 55231
23582 148254
125115 196477
196477 388677
3881 196477
55900 80321
8878 11345
11345 57658
11345 79876
83853 83861
55349 388677
66036 84708
29979 150771
6449 150771
2669 386675
2669 386682
2669 84342
5584 84612
8115 22911
11069 89927
4184 83755
3881 4184
4184 6925
2275 26505
26505 85294
25776 137392
56929 57096
56929 84445
93986 128229
1649 79882
79618 159162
57658 64786
64786 80254
55007 148932
7024 148932
10318 148932
146894 386676
57085 89882
11341 117144
23582 163050
57120 163050
4223 163050
23641 163050
5966 163050
7024 85479
7718 11043
7718 55663
7718 125115
7718 386675
7718 386682
6449 6782
10363 220136
23281 57088
4670 150483
4103 150483
7205 150483
6871 150483
23199 150483
4088 150483
63978 150483
7781 254827
8803 116173
8803 171483
329 80705
11043 80705
80705 220082
80705 80817
80125 80705
166 80705
80817 220082
56159 220082
3801 220082
3433 256646
373 23759
23386 23582
23386 386682
6293 84340
84340 114088
9265 90060
9265 10256
9265 93426
163 55145
7170 55145
4110 25953
9377 11340
9377 125115
6297 79959
6297 83637
51013 57144
9217 151393
57085 151393
10302 81565
51562 81565
23281 81565
10403 81565
81565 125115
585 4656
117144 222546
85376 117144
7205 117144
7186 117144
117144 388677
117144 386682
117144 386681
89885 157753
8887 56852
9111 10302
4188 7050
51203 80321
6455 114569
10320 26240
24144 26240
24144 151254
1039 151254
3860 151254
125115 151254
57159 151254
3881 151254
2801 151254
3981 7518
6449 6860
4077 6860
2800 6293
4591 64147
64147 80258
10320 64147
9832 64147
64147 117178
64147 64170
4222 26060
1937 196549
23281 90594
90594 386682
4115 9146
4115 84445
4115 29761
4115 25959
4115 64753
4115 6093
4115 7143
7341 10773
10773 391257
4223 84064
54855 84528
22978 92597
51019 92597
10318 92597
57542 414301
10254 57542
23201 57542
57542 117178
92283 386682
362 3190
1857 220965
8615 23039
143684 386681
5987 57697
5987 51002
24144 150082
9111 150082
6293 7189
9098 11340
2801 84690
10318 286514
9631 10278
2543 64395
2801 79048
10363 221421
6672 54810
3306 23640
4188 57097
6832 84445
24144 80323
54507 256302
7186 256302
22806 256302
125115 157773
4281 8798
84445 169166
1488 7050
22981 91133
7188 9111
7126 253980
4188 255193
8674 23786
7341 170261
9240 29979
1196 10250
125115 153733
123722 153733
2801 285172
3866 159989
7341 159989
5830 64770
4188 100131997
353323 100131997
4735 23157
168417 386682
168417 386680
4601 386682
114928 154313
26249 154313
2670 154313
84970 154313
24144 154313
83878 154313
11063 154313
6938 154313
84656 154313
166 154313
125115 154313
6093 154313
10193 122961
2874 10928
10318 10928
5000 50484
10016 23593
7541 25828
25828 171483
54927 220082
10615 54927
54927 57096
54927 55120
54927 84445
54927 117178
7185 54927
8548 54927
9659 54927
2801 54927
54927 388677
54927 64396
10241 54927
250 83755
6184 29979
8553 54957
2810 4100
10399 23185
10399 23609
2896 5013
2896 10539
2896 3198
2896 55738
164 84993
164 8905
54954 54971
8503 84456
8503 123722
8503 57159
7592 171483
5684 63027
7329 10475
79618 121536
23154 80258
22893 84445
2801 22893
166 22893
22893 125115
22893 386677
22893 386675
22893 386682
10241 22893
10919 26148
386681 389741
386680 389741
83640 287015
9144 51435
7020 7681
56478 113878
83988 113878
85376 113878
11030 113878
23413 113878
23201 113878
9094 404550
402 9094
9094 154796
9584 55660
5866 284001
5866 23281
5866 125115
2771 386681
7040 80125
7024 9600
6817 6820
10513 317762
373 6615
6615 125115
11043 285753
64753 285753
1041 55165
114569 326624
6626 51603
6293 51603
2203 8789
2444 10262
663 2444
3140 89885
5966 51367
11315 57120
23201 92345
5935 202559
3190 5935
1398 158297
4783 51421
4783 7186
10483 133619
10483 89885
10483 79869
10483 113878
26984 89885
1896 26984
6303 29057
24144 29057
29057 84126
23582 29088
10900 29088
6386 26007
22916 84445
60370 353323
60370 386677
79095 90423
9550 90423
3039 284001
27316 64221
64221 84708
23281 64221
81 655
655 23281
655 3846
655 386682
655 388677
655 5987
56911 158067
6925 27156
2801 27156
54946 79849
9063 91703
91703 386682
91703 386681
2801 10434
11030 57523
6672 51101
27229 81847
7186 81847
5781 22934
3881 55957
2664 84708
9328 388677
11070 163183
4103 23558
7023 7185
9189 51421
4103 51421
2801 51421
2670 2801
2670 5987
93145 386682
5987 84894
7564 94039
94039 125115
94039 386682
5528 83878
5129 23582
2801 5129
64798 256309
498 506
7988 10946
10946 140691
6788 64395
6788 7871
7205 51693
8548 51693
1838 80254
1838 7186
1838 200081
1838 3881
22806 55795
2801 4998
6774 6850
10569 55145
2801 10569
10569 125115
10569 84445
4681 23413
1857 2040
5152 83899
5152 386681
3846 59277
64976 386682
1295 9586
1295 6671
1295 83899
1295 386681
1295 55697
11199 80153
23582 25949
10241 115265
221 386681
221 386680
9570 147872
2353 2791
9240 124220
29979 124220
6938 25852
9503 54971
8543 79977
7159 8543
2947 2948
9111 64708
9728 140735
79618 140735
5901 10204
9817 57820
3866 57820
11072 220082
7329 54778
7329 9063
8607 10856
10856 84708
10856 25911
9798 29979
1026 5111
7314 10241
3608 23582
1937 3608
1819 51389
4354 59349
4354 23549
875 7329
8260 80817
8260 10919
8260 81608
4108 26060
25804 84456
8667 51225
8667 10152
8667 10174
8715 10302
1488 8715
1026 56159
1026 7185
5966 51550
8940 11043
8940 90933
8940 54507
8940 117178
8940 200734
5867 6293
9747 10127
9747 24144
9747 22806
7205 9747
55092 84867
6938 55577
4222 55577
5966 55577
2275 8692
8692 386682
85359 159989
5478 84708
211 26073
23281 26073
7251 9260
7251 83878
7251 93426
3801 7251
7251 23295
7251 8887
7251 137492
8498 386681
51649 83878
8687 78998
9129 56658
9129 171483
900 84445
900 79618
1719 80318
9391 51647
27257 27258
29844 143241
10928 29844
10900 29844
24144 29844
10807 29844
29844 57096
9618 11059
9618 51729
9618 11060
10320 79050
3866 79050
8553 79050
92815 386682
5830 54543
10363 79005
79005 220082
79005 80817
79005 91544
4591 79005
79005 80125
57096 79005
5359 79005
79005 287015
79005 386675
8687 79005
5094 6626
11052 54472
6477 54472
51324 113878
51324 57085
51076 51324
51324 79839
51324 200734
6925 51324
7532 51307
2810 51307
4830 4832
4832 6449
27018 54550
27018 83878
7067 51421
4188 5819
2787 58513
10920 83878
468 23641
23641 55211
23641 80125
6637 115265
2275 6637
29925 29926
9513 54623
9818 51225
9818 53371
9818 23636
2801 8666
11030 27033
11030 84528
9802 11030
8697 51409
57085 150274
868 8440
8440 84445
8440 127255
8440 79368
5058 8440
8045 8440
5966 8440
8440 57594
7143 8440
8440 122183
6925 8440
8440 64062
10273 23623
11060 23623
2519 4223
84516 89885
11030 84516
6612 10208
2010 57144
2010 7718
2010 80321
2010 117144
2010 89885
2010 80258
2010 7775
2010 80125
2010 222389
2010 287015
6449 51060
78992 91445
10783 84445
166 10783
10783 125115
3881 10783
10783 388324
6925 10783
27335 51386
5359 9802
9802 29924
1600 9802
1534 6048
10550 91445
9363 64753
10241 51545
6660 51545
9659 51545
9618 51545
11030 51545
4188 51545
23281 51545
26580 27065
79090 83637
23582 54478
9827 285622
3190 7307
163 7307
29959 81628
9802 10422
10422 56658
439 29923
10241 78986
3866 79177
516 140691
7024 27343
24144 27343
27343 386675
27343 386682
7284 23204
7572 9666
4188 10954
10477 91445
51074 81628
9266 90060
4688 22920
2801 4688
7024 65003
65003 125115
57594 65003
6850 29761
5859 113878
6293 9099
2801 9099
9099 64753
9099 125115
51645 85376
11052 51645
51645 163154
79088 80705
23281 79088
3399 6938
817 10126
10126 57159
5451 6671
8115 130540
7159 8115
3881 9146
8687 9146
5985 10475
5499 64651
87 220082
1978 5966
1978 6925
2353 5705
5705 8687
4101 203068
3329 9911
3329 84445
10124 284001
10054 391257
6230 55145
10567 22954
7024 7917
7917 59349
2202 7917
7917 55658
4000 386682
7851 54860
6944 79618
10490 84867
10490 286827
10490 388633
51382 79095
1032 22806
10482 11043
2670 10482
10482 23641
1857 10482
5684 79171
23099 64782
8697 84766
84766 388677
6871 10946
9146 23647
23647 80254
23647 83878
26071 79839
1746 2896
2896 51701
2896 386675
6455 27238
27238 284001
4223 10554
7415 22888
5966 10912
5700 653121
5700 5708
10567 56997
24144 56997
6396 7188
5354 5798
3329 125115
3329 386681
5500 84988
5500 5507
5500 7159
9474 9817
9146 553115
10241 553115
2130 553115
6810 6844
5467 386675
5467 386682
7469 163154
27111 51538
27111 92610
51090 54860
79159 386675
7189 10758
7205 10758
1602 79169
54784 113878
6757 9189
6757 117178
874 6386
9817 54925
7572 54925
8379 54925
7186 54925
9753 54925
54925 342945
29116 83593
29116 145282
29116 81628
11100 83759
9666 83759
4780 51322
51322 143241
29911 79696
24144 79696
54971 79696
23281 79696
64753 79696
79696 123722
4149 55898
5879 125115
373 9547
5725 6626
4665 84260
7681 84260
3326 55664
10253 80270
80270 85291
3185 11100
24144 80764
23281 80764
80764 84445
80764 125115
80764 388677
3881 80764
80764 386682
80764 386681
5987 80256
10362 24144
10362 64753
57402 140576
10105 54971
84272 89885
84272 91445
7356 22954
5684 25930
9779 84285
6772 84285
27111 84285
84285 84656
8078 100288797
8078 9802
4149 4601
11043 51760
10900 51760
7186 51760
10318 29965
5300 133619
5300 5932
4841 5300
5300 80764
5300 55165
5300 51043
5300 7186
5300 22806
6924 11043
6924 80321
6924 10733
6924 64395
4188 6924
6924 9832
6924 125115
6924 57594
6924 57159
6924 386682
2939 2941
54550 79172
25915 386682
7541 9587
9587 57594
10933 55145
7138 10933
4665 10933
4222 10933
5966 10933
7456 9632
7456 9454
7456 11060
8697 79581
2067 7681
7536 140691
7536 388818
7536 23201
5684 7536
7536 7681
5715 51517
5702 5715
862 80258
862 339834
862 9454
862 9202
862 9404
862 287015
5876 11285
10902 123722
3839 9188
3313 10652
10982 22976
5910 58473
7341 64395
705 222389
705 84456
705 9659
705 167826
11043 90060
90060 645455
80258 90060
83878 90060
90060 284001
79839 90060
90060 125115
3881 90060
2275 5777
10611 386675
11338 55145
11338 22827
7307 11338
6626 11338
1602 11338
166 11338
5914 8204
808 57159
3183 7329
23468 51160
51160 79720
51160 158297
6498 51160
5987 51160
51160 83593
6938 51160
6293 51160
8548 51160
2801 51160
51160 57159
6925 51160
7791 55272
55272 83878
55272 147700
6925 65987
79415 147872
26249 59349
7329 59349
6386 51538
81704 84859
9470 54550
6871 9470
9470 10615
9470 22924
9470 10253
9470 9500
9470 145282
9470 63978
5966 9470
3860 9470
9470 57594
9470 159195
9470 57159
3881 9470
9470 54507
3281 3801
55191 80022
369 3845
2553 6626
6626 10495
6626 9444
6626 114823
6626 23281
2130 10802
2130 5359
3945 5830
3939 3945
6234 386681
3190 9782
3190 27316
3190 6626
3190 10152
3190 9444
3190 80125
3190 10174
4085 9817
4085 81628
4085 9587
996 1312
6642 10313
6642 116173
6642 92840
6642 57085
5571 9817
875 5571
5571 84970
10425 80125
9246 10425
7168 285782
6133 79959
6133 220082
6133 23281
6133 7415
6133 10241
5013 83755
54507 83755
83755 386681
4103 7083
5211 84705
9025 84283
8976 9025
9025 23543
9025 10687
9025 55964
7415 9025
4678 8357
7918 387856
373 54540
2801 54540
55093 55145
3756 55093
55093 85291
1967 55093
7143 55093
55093 85280
55093 55697
5634 55093
55093 386680
9883 10551
9883 79959
9883 56159
9883 11030
9454 9883
9883 22976
9513 9883
9322 23616
56658 80700
1912 84080
7681 84080
10687 84080
64753 84080
79839 84080
57159 84080
84080 386680
6672 8445
2992 2997
2997 7965
1329 339834
6839 29911
6839 386675
6687 9051
6687 388677
6687 386675
84975 147872
1649 51171
7186 84309
2071 80321
11266 26353
11043 84312
84312 159989
10640 84312
5987 7286
1857 57050
331 8767
271 23582
25898 54663
1163 5966
1163 55964
1046 1163
1163 6925
27129 79666
6925 27129
7318 9636
22934 26003
26003 64518
3801 26003
1808 26003
26003 200081
7541 26003
26003 114824
11144 26003
26003 79656
10521 64783
64783 84445
6895 23567
84305 84816
7126 56915
10241 56915
2801 56915
373 5252
5252 222255
5252 9260
5252 7024
5252 79444
5252 10241
80321 81570
11043 64745
64745 80321
64745 220082
7205 64745
24144 64745
4188 26508
26505 83878
7549 386675
3840 50626
3200 10483
10513 84795
9810 51421
7329 9810
83637 84281
9500 9531
24144 83695
83695 84445
2801 83695
4188 84527
84527 386677
84527 386682
84527 386680
1198 3216
7695 80321
4188 7695
7695 23281
7695 386682
55663 84307
9117 89885
10513 80196
5479 29979
11116 84984
7541 84984
84984 158405
5966 84984
11159 84984
7415 84984
402 5147
5152 84316
8939 9444
10494 80321
2801 10494
7174 84988
26207 57085
80230 84817
90589 386672
90589 386682
29979 55768
10906 55768
56952 79892
23201 84959
25898 84959
3927 84528
3927 9319
3927 5684
7571 386682
3312 9111
24144 29115
10262 10992
5987 57325
5013 10253
5013 10252
2801 84330
5763 27111
54471 57085
3880 51421
3880 7329
3880 29844
66037 84970
1876 7027
10948 57120
10513 84219
253461 386676
84445 253461
79792 200845
8861 26468
373 51073
83463 386675
10907 84445
11043 80019
11275 51060
11043 58526
58526 158067
26206 113878
113878 222546
84970 113878
2801 113878
7205 113878
9533 339834
9533 54906
9533 84126
3880 9533
9533 81628
3881 56006
57144 64170
3880 64170
64170 285753
8548 64170
166 64170
64170 125115
64170 287015
57159 64170
3881 64170
7329 22827
166 6495
5997 23281
4801 10589
2670 26751
26751 79720
25816 79666
25816 54458
10539 29068
7360 10539
8545 10539
8601 10539
3846 10539
10539 83595
10320 10539
10539 79088
10539 64395
6780 10539
7185 10539
10539 85291
8687 10539
10615 55285
9240 55285
55285 145282
7185 55285
7681 55285
55285 60561
2801 55285
55285 125115
55285 57159
3183 55285
55285 84445
11196 51668
3382 84289
51562 84289
80125 84289
22806 84289
84289 159989
5303 55722
9521 26151
9521 10241
7188 54469
7341 9205
10289 10475
9146 10286
10286 22806
6925 10286
902 10403
902 11266
902 80129
902 147700
902 10241
51224 54819
54458 54819
9666 54819
54819 256281
6374 388677
5685 10320
4103 7381
7381 84680
54205 125115
335 116173
1678 3866
3630 6925
80705 93474
3104 29922
22978 29922
29922 84260
29922 84708
4747 29922
5987 29922
29922 54535
6925 29922
11030 51778
1069 114824
9817 27258
29911 84832
83878 84832
84445 84832
2801 84832
84832 386675
8687 84832
9022 80258
644 84708
2059 6605
6605 80254
6605 200081
900 57144
7170 54535
7170 171484
6999 8813
56925 387032
84912 90993
7321 7681
7321 9604
5152 84294
5966 84299
9240 10190
10190 374355
4656 10190
4105 10190
10190 84970
5987 55850
79038 92840
57085 79038
6303 84708
10214 116173
10214 80321
10214 80254
5478 6925
9550 23641
5441 8161
5441 7159
3434 3437
10618 386676
71 10486
6657 7341
53826 90993
3693 10919
3693 386681
694 9337
4111 22955
22955 29979
7024 84152
84152 89857
7024 54478
54478 57085
3615 51074
5699 23582
10606 83746
83746 246329
166 83746
83746 287015
191 10513
9643 55257
3612 3613
10801 23157
4111 56181
55156 56181
4100 25764
25764 200081
27315 386676
27315 386682
4105 11332
7753 125115
7753 386682
4110 10495
2274 6668
2274 4899
2274 3728
2274 56243
2274 84656
2274 388324
2274 9202
4733 8161
4733 6498
4733 117178
4733 8576
572 598
25844 84272
3846 25844
25844 386682
25844 386681
25844 85280
977 54762
7186 113802
55802 84934
3836 10541
5987 55324
7407 10241
118 10363
8131 10513
2275 8131
3148 5316
51361 64400
55011 81628
23281 79038
79038 386682
8687 79038
10919 51142
51142 89884
22806 51142
5966 51142
51142 57159
22885 80125
10112 80256
2059 54785
30008 54557
90799 171483
29979 51144
10254 63898
8470 63898
7704 63898
8631 63898
10133 10318
8697 10133
55204 84708
7064 7186
9202 10664
29907 57142
23204 29907
10567 29907
685 29926
6919 11043
6919 80705
6919 55145
6919 7024
6919 27238
211 6919
6919 54507
5987 6919
6919 8887
6919 84445
1600 6919
2801 6919
6919 64753
6919 158405
6919 125115
6919 57159
6919 171483
6919 386675
6919 6925
6919 11340
6919 7681
3846 6919
6919 10318
896 24144
24144 51361
51361 93426
51228 116173
51693 85021
1469 6449
5684 10228
648 81565
648 6015
3219 7205
3219 386676
3219 10241
3954 5684
1602 9604
7965 84619
84619 246329
84619 653121
3866 84619
79656 84619
1912 84619
5987 84619
84619 145282
3801 84619
84619 117178
8548 84619
166 84619
84619 125115
7159 84619
57159 84619
84619 171483
6449 134288
7341 147339
9146 53371
3866 53371
23636 53371
9111 11147
54708 55284
55284 83878
54763 55284
10249 386681
9659 9873
9873 23281
3801 9873
2950 3881
2950 386676
9984 27342
9984 83878
9984 57159
29911 51207
51207 57658
51207 64170
23636 51019
5108 51019
2801 51019
822 6477
6810 10282
1974 56658
1514 6449
10069 158405
6449 7432
7138 64753
10241 55110
9939 55110
10900 55110
2801 55110
5966 55110
6925 55110
8050 57085
7257 147700
1977 1979
1977 6999
1977 25959
1977 5987
51009 386675
6717 6938
6717 10241
9063 23582
7341 9063
2801 9063
5966 201254
57159 201254
6898 7337
7024 51112
9618 54971
11030 54971
54971 84970
54971 57573
9444 92906
7329 92906
8553 80218
79036 81631
26003 81631
7984 80258
7984 57159
7984 10241
7454 51225
7454 8470
3880 22806
56998 83878
5966 56998
56998 388324
9240 90355
7185 90355
8887 11034
10617 57132
79618 79685
3881 54461
54461 386682
5987 54461
4599 81617
9240 84221
5987 84221
1912 84221
6477 84221
8379 9825
5987 9825
9825 84445
7186 79616
5966 79616
4176 79892
5966 79622
54165 57561
7159 54165
6500 51074
6500 23219
539 7205
539 24144
539 83878
539 64753
539 3860
7159 11100
11060 11100
9240 10586
2801 10586
10586 79839
1457 54778
23710 84078
10241 23710
8878 23710
23710 386676
23710 386682
25959 26086
79047 284252
6602 79720
6602 29079
57332 114928
10320 57332
7024 57332
57096 57332
10241 57332
2801 57332
2313 11063
1488 2313
2313 6477
10430 90993
2801 3958
8428 11235
7536 9391
4222 9391
6233 10241
6233 9802
10513 65988
51684 65988
2801 6941
57176 114569
5031 5359
9618 51477
8985 80258
9925 51043
9925 23075
80198 84464
4176 83878
2801 4176
65265 171483
65265 386675
83878 92105
54758 79959
10994 79959
56952 196483
56649 147872
56649 84283
6880 10589
10589 51616
51545 83755
24144 55272
55273 284001
10445 158405
211 113115
2801 113115
54552 54763
10597 287015
10597 58513
27316 27350
58500 79666
7189 79666
27095 79666
79666 113878
6271 79666
26580 79666
23157 79666
2275 79666
6284 79666
79666 340419
57541 79666
79666 84456
51562 79666
816 6135
55340 65983
55340 132228
9319 57048
7126 79637
79637 84221
10152 79637
79637 80125
79637 125115
79637 287015
3881 79637
79637 388324
6925 79637
11052 79637
7681 64968
55505 55651
3338 171483
60626 256646
7531 8470
8470 10278
6048 220002
51148 57120
57159 89891
5176 9852
11345 90121
9063 90121
6231 90121
10254 55041
29924 55041
8553 55041
8452 80325
23479 54550
11043 23479
10320 23479
3251 23479
6158 23582
373 2624
2624 54507
2624 5684
2624 2801
11275 55319
55319 386675
5886 653121
5886 7205
5886 55768
5886 29761
5886 80013
5886 57159
79993 84062
5027 386681
57655 64395
5501 10421
5501 81566
5501 7159
79663 256646
1196 79753
1196 7307
10262 10458
84838 387032
55888 387032
23204 64083
79754 83637
23582 116832
9454 10152
10152 65080
8887 10318
71 1073
6293 57215
9610 10241
2202 6449
2202 7186
55034 55742
3796 116540
22806 116540
3537 57698
5892 10320
3866 5892
5892 22806
5892 285753
5892 63978
3801 5892
5892 84445
5892 84708
57085 58488
80221 116173
23204 80221
57085 80221
7775 60490
7775 23281
6850 9047
1731 56159
51300 89885
56159 85302
80254 85302
3860 85302
7341 85302
6811 147872
91289 125115
91289 386682
4223 5125
5125 83755
29979 64374
407 23099
1635 115416
6449 27040
9075 388677
3881 9075
9075 386682
79036 201255
329 79571
54550 79571
468 79571
57144 79571
79571 84970
24144 79571
2735 79571
10152 79571
9851 79571
2801 79571
410 9319
84970 220164
55269 140258
583 10197
5830 54458
10458 54458
54458 386681
54458 55697
329 55840
373 55840
55840 222389
64773 386681
64773 386675
64773 386682
64773 388677
373 5296
5296 54474
5296 114932
2801 5296
172 7337
6137 80321
7024 79577
79577 123722
57120 65008
11330 386675
11330 386682
2512 4656
23421 120379
6449 6696
9694 51016
9694 80125
10302 154796
3185 4670
3185 9666
3185 56478
1406 10152
10152 24144
3860 10152
55624 84708
7186 83461
23367 147872
10236 202559
10313 10423
3087 386675
3087 386682
3087 386681
3087 386680
2512 83878
1600 54532
10551 54830
23641 64769
64769 79666
664 665
51067 171483
7329 93487
2130 93487
64927 116840
8553 64927
64927 117178
11126 57085
2275 5987
2275 10758
2275 7329
4818 57085
356 125115
356 388677
79165 220082
79165 284001
3801 79165
3881 79165
22796 23281
5987 7507
27158 80258
27158 80125
221504 386676
2801 3707
4188 10253
9402 10253
50619 57326
5747 50619
50619 56478
11135 50619
5359 50619
50619 57594
1030 80125
10494 23582
202559 100526830
4350 51171
4110 130013
51185 57144
2275 138162
9146 9832
23650 80321
7205 23650
7024 55702
8379 55702
2801 55702
5987 55702
26152 386675
10241 26152
6769 25959
83878 91661
9666 91661
8862 11030
4188 8862
56478 114327
5966 114327
6925 114327
1435 6449
1435 388677
3099 29979
4188 114971
3846 114971
114971 386682
63940 83878
10152 56243
6293 56243
80817 90933
90933 386676
2271 5292
5292 54971
5292 222389
5292 22890
5292 9513
5292 124790
10513 375133
8723 23204
11030 84872
84872 122183
23392 57085
23582 203245
7415 79058
6449 114897
23281 85865
9240 85865
2801 85865
2184 29950
2184 6925
402 23568
402 79718
6093 10623
7143 10623
8934 23641
8934 222389
8934 79096
8576 80258
8576 60672
8576 80125
6938 8576
8576 9093
2281 64395
2801 11020
3251 56952
1615 7965
1896 23484
2059 2885
868 2885
2885 55211
2885 51729
2885 3190
2885 64333
2885 10521
2885 5966
5684 6810
79016 116173
57085 79016
5830 9045
2801 84271
84271 125115
56159 57642
166 6733
6733 51213
6733 9513
127703 256369
10928 127703
7168 127703
64753 127703
25924 127703
3854 24144
3854 10403
3854 3860
2801 3854
7920 162427
79959 199221
3846 4062
6810 6843
54550 84708
84708 286514
79839 84708
84708 85291
7415 84708
2275 9019
57333 133015
6776 6938
27042 80321
4110 27042
27042 80230
27042 145282
7185 64798
23786 255043
373 57674
7205 57674
9444 54033
6925 79843
2801 79843
153328 386675
153328 386682
6449 84888
3050 202559
3050 125115
3050 386676
6442 6449
23582 56906
56906 386676
5152 6783
5987 114822
83878 91544
23177 83878
29079 83878
83878 125115
57159 83878
8687 83878
10615 80125
9500 80125
9240 80125
80125 145282
3801 80125
9911 80125
4665 80125
6293 80125
8548 80125
10687 80125
10900 80022
80022 285753
166 80022
80022 114824
80022 171483
4879 5684
4879 386676
4879 386682
81565 147687
22981 147687
3866 147687
79036 147687
2274 147687
6925 147687
10900 147687
79656 147687
2815 10253
2815 3198
5530 404550
5159 59349
5159 7205
1641 10320
1641 10615
1641 3801
1641 4222
1641 60561
30818 57126
4100 6404
4600 10919
4600 84126
285533 386675
285533 386682
10615 23219
2801 23219
54474 83878
54474 200081
54474 386676
27132 54507
84126 84708
114757 414301
1102 7329
56935 147872
56935 125115
56935 386675
56935 386682
7316 10241
7316 9802
2801 55388
2874 24144
2874 91404
3845 5684
7718 10768
2275 55585
4101 11074
11030 57715
9319 57715
55127 79719
6293 55127
5583 54971
3801 130026
1911 6672
6303 130940
5998 26003
55145 220108
1912 220108
166 220108
93986 220108
57159 220108
6093 220108
5592 220108
55734 220108
81704 220108
373 154865
93426 154865
7024 9360
2275 9360
1600 9360
4188 129807
5684 129807
7205 129807
26098 93426
10640 26098
6938 26098
24144 79682
23636 79682
752 10363
9584 22889
7574 90933
54828 80262
79642 83637
7186 79642
7185 79642
54443 162333
5830 53346
4110 54431
84939 119391
5684 84939
163 27125
23281 27125
64129 85291
3881 57787
4215 10539
11043 80028
9618 80028
7024 80028
4188 80028
2275 80028
23281 80028
9240 80028
7185 80028
2801 80028
80028 388677
10241 80028
9618 23265
7205 78990
23786 79089
23641 54906
9743 10152
55182 57120
3609 11030
9240 54840
26575 57647
55698 79959
4110 55698
1106 11043
1106 83659
1106 55145
1106 222389
80832 84708
6880 10397
4665 386682
4665 386681
10241 51564
79571 89796
3881 89796
55697 85007
4926 64395
1039 7276
1806 57120
5966 5970
9260 11060
7185 50804
29994 246329
7541 29994
56159 729991
3887 5013
3887 8687
2316 54507
55823 386682
8887 9413
25898 55679
3190 196441
81704 196441
5987 196441
57708 134285
10781 90933
57120 118812
7205 81544
5359 81544
7205 158297
2275 158297
6498 56000
11043 122786
122786 125965
23210 122786
80154 122786
23335 122786
60561 153643
27018 164592
24144 164592
164592 171483
22954 148581
2801 148581
54507 81629
7597 81629
166 81629
64098 83878
163183 100506658
4111 55296
8676 22806
54550 55758
55758 80705
22981 55758
23199 55758
22806 55758
55758 200081
55758 287015
3881 55758
946 6925
80817 222389
166 81628
81628 125115
5013 83897
3198 83897
83897 388818
11043 55503
5152 55503
4188 55503
55503 388677
55503 386681
26060 121268
2275 121268
128821 386676
7329 10738
1855 140691
140691 163183
284418 386682
202559 494514
4188 494514
2275 494514
386682 494514
386681 494514
463 125115
7205 54507
9513 414157
3846 414157
125115 414157
10513 414927
7186 64518
10241 64518
221786 391257
9802 80778
84106 284001
8631 84106
6867 8945
8945 83593
7518 28990
80321 114823
1021 5684
11030 125144
10188 388677
57573 79092
55454 163183
1535 5684
945 3881
4188 8227
8227 10241
57085 442578
10538 57120
7726 55145
9500 10342
7186 91544
7186 92610
65983 93100
4110 166979
5987 166979
23107 54550
55697 200576
7205 23199
23199 84970
4175 55388
55132 140691
808 23125
5966 80308
6925 80308
6477 22827
5987 6477
57573 91949
8887 91949
10469 116173
11094 57146
11314 386682
84904 92610
10241 84904
22806 158427
51194 84970
1974 51194
84708 151194
84126 151194
816 5257
25788 64395
7341 25788
163081 171483
2563 388677
374355 374659
10640 374659
285753 374659
7170 374659
374659 390535
283768 374659
51364 81628
51364 112752
1038 51364
51364 256646
51364 386682
10403 24144
10403 285180
7159 10403
51127 56658
5025 139212
2882 80321
439 2882
8697 149473
2623 149473
83878 149473
55072 149473
29785 54507
22795 386682
901 80258
901 54906
22899 55165
5966 378108
27232 54507
24139 161829
2534 51729
4599 6477
4665 63920
9874 51213
7289 9051
7289 54763
7289 129138
10193 84445
6293 10193
7186 10024
10024 125115
2553 6629
4175 6629
6629 23281
2801 6629
84102 147872
9802 23327
11201 100288797
11201 56658
11201 29068
9817 55074
7024 9669
1386 5601
1487 5601
4222 5601
5601 84970
5601 440087
3198 125115
3198 3881
23190 29979
7159 10458
27018 56259
3846 9841
9841 23641
9841 81628
9841 85291
9841 386676
3840 9373
7415 9373
5863 388677
1937 23276
81704 92170
55337 84062
51233 55337
9871 10262
9871 10483
2130 9871
57474 80705
55906 57474
4188 57474
23281 57474
57474 84445
57474 64753
57474 386675
11043 126070
126070 386677
4101 79027
79027 220082
9412 79027
3801 79027
60561 79027
79027 125115
5585 7431
5585 9454
2801 5585
1411 1414
60561 158787
89797 134637
51327 80149
23127 29979
7597 284252
7597 51074
7597 84445
7597 10318
7205 91419
163 91419
23265 90410
29079 90410
51019 90410
10152 90410
83878 90410
11117 90410
2801 90410
7532 9759
9759 57763
9759 30008
9759 23641
9240 9759
2801 9759
9702 10928
3866 9702
9702 79571
9702 125115
4253 9702
10766 79959
8553 10766
9107 23281
5562 55145
5562 91544
5562 79720
5562 10152
5562 6293
1487 5562
5562 79618
5562 8553
5562 54763
166 5562
5562 125115
5562 57594
5562 114824
1046 5562
11043 146540
10919 146540
51361 146540
23281 146540
146540 386677
146540 386680
5270 171483
8796 9513
8796 80705
8796 9111
2801 8796
1408 1487
1488 85376
10197 85403
7541 85403
8553 22836
2275 122060
5684 122060
84708 257062
51265 147872
51265 84445
51265 115201
51265 386676
84445 84460
8548 84460
373 8502
8502 84445
2801 8502
7389 157638
79673 80321
4591 79673
79673 90933
10133 79673
7126 23473
23473 84993
23473 84936
4194 23473
55165 375056
63978 375056
5987 375056
5747 7525
7525 84970
7301 386681
23028 56658
9111 23028
23028 57159
8687 23028
2801 23028
51421 79632
6293 79632
2801 79632
8065 23582
8434 83878
8434 125115
9852 79869
9852 79078
7126 9852
6293 9852
9852 284252
7541 9852
5966 9852
2104 23279
140735 283385
3866 283385
9319 283385
54507 283385
22806 283385
84445 283385
55536 283385
2801 283385
89765 283385
998 84612
2801 84612
9766 386681
9949 54507
3866 9586
9586 146664
9586 10252
9586 125115
9586 386675
9586 85280
5915 6257
5915 6258
1820 388677
5359 255877
604 255877
255877 386675
1600 23126
6541 89885
7337 55616
4815 23786
4815 64581
3839 115584
22797 63908
3866 4747
4747 167838
29777 84445
79635 83878
60561 79635
23636 79635
54458 84708
7329 7341
9513 84545
118812 283899
54754 118812
92689 116173
51421 83593
4089 83593
5966 83593
11060 91526
331 843
5359 5998
2801 160419
11043 55138
55138 147872
11340 55138
55138 60561
8687 55138
55138 79158
10241 55138
10447 90993
3198 374403
3846 374403
374403 388677
10083 145282
54970 145282
130162 645455
11043 55898
87 79778
88 79778
5746 10363
9753 11043
9753 84838
9753 24144
9753 25888
9753 55888
9753 117178
3801 653121
3801 3880
166 3801
3801 79839
3801 3881
80830 386681
10640 167838
11270 90993
51535 80705
23281 51535
9525 51510
84696 147872
6257 10062
10868 339834
55022 388677
6938 27297
55536 80125
55536 80321
55536 117178
29844 55536
8452 54793
8452 200845
1857 148281
11202 388677
23204 59343
56259 375307
65980 375307
375307 386682
10241 23201
1788 8115
1788 6672
53615 57333
3866 53615
2801 53615
2801 253827
7589 386681
64284 79096
83755 130560
398 79036
3881 493753
169841 386675
2878 29979
129303 388677
129303 386681
88 6672
7301 9622
3881 202051
7186 388407
5876 84866
6925 10078
10078 55072
57862 80321
57862 123722
57862 171483
57159 114898
29979 114898
55120 84445
1912 4088
50863 83897
4236 284001
4236 7541
166 4236
5565 91544
5565 415117
5565 51608
2623 5565
5565 9063
5565 22806
1046 5565
5565 85280
8576 22934
2483 84445
2483 11340
2483 125115
9039 221184
5987 221184
4222 4281
3225 9404
4656 121457
51233 51778
9643 26249
7139 9643
9643 84445
9643 171483
892 143241
892 7566
892 4747
892 84656
892 1024
892 3881
892 22827
9802 27246
4194 27246
663 7348
653316 100288778
79618 140460
51027 84970
10542 389541
8553 57381
6342 9319
54908 161582
128977 386682
10313 55012
9533 55012
55012 80125
8553 113251
10193 140459
4144 27430
7159 117178
57159 117178
117178 386675
373 170954
9454 170954
147872 170954
7186 170954
84445 170954
54793 170954
1674 170954
3860 170954
57159 170954
3880 170954
4100 285753
143241 285753
80817 285753
1039 285753
60561 285753
171483 285753
9666 730394
4302 80817
4302 386681
10106 83461
9721 10134
6810 79901
3846 79065
26985 114088
1656 80321
1656 56478
1656 6293
79577 147872
29979 79175
11243 83878
5966 252969
5987 252969
7741 83755
7741 9659
1455 10513
9500 55147
7185 93426
54793 54906
6607 11100
2355 57120
23254 84445
64581 84522
5152 8270
8270 125115
285367 386682
10467 386675
5687 23705
5687 85291
5687 79173
9181 138716
11043 138716
57096 138716
57144 91647
373 91647
506 91647
22806 91647
8502 91647
1879 91647
63978 91647
7159 91647
84445 91647
3866 10362
10437 388677
10437 83755
5966 58986
80178 388677
5966 56895
9802 64744
23201 64744
10667 125115
4735 5413
51225 147700
83878 147700
23028 147700
10403 147700
6293 147700
7341 23132
5684 23132
6477 23132
23543 84970
6938 124790
63978 124790
10252 124790
10474 124790
57594 116092
8896 79656
8896 386682
6500 26232
60686 93621
6911 9878
7580 386675
7580 386672
7580 386682
7580 386681
6938 117581
23582 90874
1857 90874
60561 90874
90874 125115
10190 143241
29946 80208
4733 51389
5684 152756
9051 9184
699 9184
90933 118924
5689 7185
902 5682
902 8500
1857 10069
7325 9802
9342 10791
8675 10791
8161 11179
2353 27128
10403 119392
60561 119392
79618 119392
10894 386682
10894 386681
91408 167838
25983 26574
8473 80012
23149 56891
7143 56891
6925 56891
1386 11340
2801 51382
54550 57639
373 57639
57639 80817
22981 57639
24144 57639
57096 57639
6293 57639
4105 57639
57639 64753
57639 125115
57159 57639
7143 57639
8687 57639
9659 57639
2792 11179
2801 79848
60561 79848
373 115106
23641 115106
80254 115106
115106 158067
9659 115106
64753 115106
54535 115106
29844 115106
115106 375341
9173 64581
4188 7428
153527 653121
9513 153527
79959 153527
4591 153527
24144 153527
153527 158067
1912 153527
7186 153527
79618 153527
7541 153527
55521 153527
5669 8473
26040 64663
4223 81792
7718 55668
55668 80125
55668 57541
55668 63978
55668 386676
4283 84867
4283 163183
6938 89927
55164 64395
55536 162989
4302 29979
29979 57326
93100 125115
9113 220082
9113 117178
7185 9113
89885 116841
221 3881
90011 158297
6938 493829
23582 126003
5966 132158
29979 55739
3846 55739
10811 85376
3805 7205
10640 53916
1522 11043
1522 3846
1522 125115
1522 388677
3851 3860
3851 125115
27291 388389
10856 388389
55697 388389
2353 7392
7392 8463
1487 23177
7024 55150
55150 125115
3881 55150
3866 121457
24144 121457
7170 121457
54971 118738
7186 118738
7185 167826
373 84985
84985 146664
373 100526836
29925 100526836
83755 100526836
2202 100526836
10253 100526836
130540 100526836
8548 100526836
146664 100526836
85291 100526836
7205 100526836
1488 140688
1487 140688
26040 391257
5987 7633
7633 386682
3846 117144
3846 57532
3045 3050
3045 3049
10273 56477
5684 56477
4223 117286
29950 117286
1413 79959
90427 140735
1411 84528
15 8553
4342 23582
4342 10241
4342 143241
2670 4342
3866 4342
4342 9632
4342 9454
4342 83878
4342 80125
3801 4342
88 4342
4342 84445
4342 117178
5062 10174
5062 57381
57459 80321
56159 57459
57459 83878
57096 57459
5987 57459
7185 57459
10241 57459
2801 57459
9247 86614
4110 4846
5966 53347
7159 53347
28 84283
5149 23406
1671 29979
5563 10513
2735 5563
5563 84456
3801 5563
5563 5565
5563 6293
5563 284252
5563 79618
5563 386682
767 84708
767 6926
2695 386682
4004 220082
4004 80817
4004 54906
4004 158297
4004 6660
4004 5987
4004 53335
4004 8548
4004 55536
166 4004
1046 4004
55786 83755
22797 140850
26040 30014
8368 25842
8350 54751
11030 145946
83899 145946
145946 388677
63892 83878
27111 91746
1857 91746
57727 83851
7541 83851
10438 149233
4670 10142
10142 55145
10142 84970
10142 83878
10142 154075
8615 10142
8548 10142
4105 10142
10142 63978
80705 148103
81565 148103
11016 147872
9911 23181
7566 130502
9500 130502
1820 130502
56658 130502
85280 90957
4253 153657
23582 441150
10513 441150
56159 441150
55120 129831
4188 146664
5013 146664
816 146664
146664 388818
146664 353323
56478 146664
9240 10865
6660 10865
10865 353323
10865 386684
9666 80254
57596 342132
54033 342132
3198 10252
10252 386675
10252 386681
2549 11036
10793 386680
27300 80705
27300 81565
7186 27300
23641 54955
10615 54955
3880 54955
22806 54955
10193 54955
54955 57541
3801 54955
6938 54955
7185 54955
6293 54955
6386 54955
6925 54955
23201 84970
26061 158809
1912 158809
51686 84970
51582 51686
8548 51686
5966 51686
54556 83878
79172 401541
83878 401541
80125 401541
84905 401541
147700 339834
9659 147700
1600 654346
3183 3838
3838 283899
9975 125115
9975 85291
83606 386675
4105 124149
3841 339745
4292 55086
6733 7746
11030 51185
29761 79088
8553 150383
8204 10094
9111 203228
10435 23092
23051 51701
8601 25945
1600 160418
84970 114792
23636 114792
6925 114792
2832 66037
1802 3605
23500 125115
30000 51074
4830 30000
1410 30000
817 30000
10640 30000
30000 84970
10241 337867
1031 6938
373 55738
55738 83899
56649 64581
10241 167153
23503 24144
211 23503
7185 23503
2801 23503
7707 10539
7707 54754
3881 7707
10762 23633
4739 8412
55536 63978
10643 120379
60592 125115
6925 60592
83538 125115
80321 83538
11007 83538
4656 83538
7681 83538
3801 7170
7138 7170
4110 7170
5987 7170
7170 93233
7170 79839
7170 7205
23201 78990
5966 78990
7159 78990
57159 78990
10361 27111
6293 9589
94005 125115
3958 26039
137196 386681
5830 7681
64395 112744
24144 440184
3881 440184
23198 256646
3841 10762
665 64581
5940 57693
3872 140691
10376 57085
3856 24144
3856 8687
3801 3852
3550 80321
25959 80321
25959 339834
25959 51225
25959 80125
6293 25959
25959 200081
2801 25959
373 6628
6628 26039
6628 84456
10403 200081
55145 201181
159163 201181
3866 80314
60561 80314
1857 51274
7186 51274
51274 431707
25898 25898
25898 388677
5876 407738
55145 92906
84528 92906
66037 92906
6938 388695
163 10411
4110 10018
26040 64648
337960 388677
84528 337974
10486 140851
29950 160065
5966 160065
6925 160065
29950 112399
10152 112399
29781 112399
7832 29883
4223 200132
8330 388677
7379 147872
5355 84283
5355 147872
4223 11142
51352 125115
5866 23314
9051 56122
3860 112802
92421 128872
11030 84536
11030 284185
5987 254187
125115 254187
22919 441273
4223 153684
153684 386681
55697 80350
6913 27287
27287 353323
27287 386684
1600 27287
22938 55165
22938 125115
11060 284194
56952 284194
1600 284194
2810 4303
4223 353376
9516 92840
2051 388677
2051 388324
4956 353323
10241 55633
55633 159989
55633 114824
6477 55633
1616 171483
1962 54550
1962 79839
1962 57159
1962 386675
1810 6908
27124 57159
9093 27124
11185 59349
5143 6717
23099 84140
54971 147650
4253 54535
83897 83899
25898 83899
83899 388677
83899 85291
83899 386681
83899 85280
27230 84283
4188 9674
9674 386682
9295 140890
81628 340371
139793 171483
604 51043
604 7185
604 8548
166 604
604 6477
5830 400720
55916 159195
9112 84445
9112 125115
9112 388677
6945 9584
5966 9584
55749 139212
23368 145282
7185 23368
23368 387856
3799 653121
5966 387882
4223 440321
570 440321
9570 440321
8676 440321
200845 440321
29950 54763
3198 287015
287015 388677
85291 287015
287015 386676
287015 386682
5684 6631
6631 26039
23582 58504
22978 148932
6603 388677
7019 23204
4223 390535
2059 390535
570 390535
9570 390535
8676 390535
200845 390535
3860 390535
386682 390535
10570 11030
4012 89885
4012 5966
3188 83659
10313 346157
23204 346157
63027 388677
79986 125115
5684 542767
29948 84708
57120 339210
373 7114
3866 7114
3860 7114
273 339231
140691 284086
6925 284086
4110 284486
604 96626
22864 83897
5966 22864
22864 388677
22864 386682
22864 386681
79088 117286
117286 222389
158399 342945
79026 79707
5966 79707
6925 79707
5303 9240
5987 7120
9123 54971
5311 125115
5311 386682
5311 386681
7024 134728
475 755
10460 55857
373 1794
1794 83899
1794 85280
5966 100288527
166 9743
84873 388633
83897 199834
3846 199834
85291 199834
199834 386676
85280 199834
2303 29883
4188 7481
7481 386675
54458 286499
55075 125115
57085 79072
79072 171483
29979 64328
599 6925
8419 93426
54908 285093
79656 285093
2740 388677
1180 10513
1180 171483
786 9218
27247 57085
10241 27247
2912 254827
5684 283165
5805 6386
6386 339834
6386 79077
6386 23641
6386 65263
6386 84062
3251 6386
6252 6386
6386 80308
6386 27232
6386 9295
978 6386
6386 54793
1409 6386
6386 284252
6386 79839
6386 55964
6386 386675
58524 125115
4223 130872
166 84528
166 23641
166 29079
166 8676
166 7186
166 9911
166 4665
166 7185
166 167826
166 3881
166 10241
6871 441518
3860 441518
79839 441518
27023 125115
3881 27023
27023 386682
10524 653121
1912 10524
6660 10524
9911 10524
10524 84445
4953 10524
10524 130557
83899 388818
116835 125115
116835 388677
5966 347517
1889 386677
1889 386680
1487 3215
8727 10083
8727 84282
3881 148266
6925 129807
26121 58500
11043 26121
26121 117178
9240 26121
26121 145282
7681 26121
26121 55536
6477 26121
89884 91694
8676 91694
6780 91694
54793 91694
64689 91694
3881 91694
2810 91694
200261 388677
200261 386681
10567 83851
166 9841
4223 283208
29950 283208
256646 283208
10513 348303
10562 147872
10562 163183
1649 55509
6938 50674
23281 55195
2801 55195
5966 6539
29068 150572
84062 283208
55145 254173
4188 254173
10687 254173
3308 57085
55554 386682
56344 387032
5966 56344
56344 388324
3846 653240
388677 653240
386676 653240
386681 653240
8369 57085
10781 80321
4188 10781
10900 84914
6925 84914
580 10640
6887 6925
7024 79733
2801 11151
2848 9240
23582 441208
125115 441208
3881 441208
386682 441208
80742 159163
5684 80742
5940 80742
60491 79839
79839 80125
79839 93426
57159 79839
4223 326343
130827 163183
51322 80342
388818 440023
83899 440023
388677 440023
85291 440023
386676 440023
386682 440023
386681 440023
85280 440023
57532 440023
1410 337879
51341 57594
10253 353144
85280 353144
240 79802
240 93426
4784 54870
5966 29974
81704 125115
4223 137209
81565 137209
137209 159989
81576 137209
9248 137209
80321 137209
57561 287015
80321 287015
7185 287015
54793 287015
3860 287015
10342 134701
125115 285679
3881 285679
285679 386676
64753 133746
1300 54971
83755 353141
353141 391257
4223 100101267
23265 284297
5111 219854
56658 440087
5684 414318
248 388677
240 5966
240 256646
3643 3881
2335 29979
1488 23236
54507 54716
54716 386676
220082 326625
6303 8664
4938 5987
7568 23582
7568 83755
7568 8687
10841 147872
6871 89953
89953 285753
63898 79959
9240 63898
8573 63898
4188 25894
29797 125115
29797 386677
29797 386681
29797 388677
29797 386680
570 283768
118738 125115
7024 284656
54971 284656
817 284656
4223 100132979
570 100132979
23281 149483
6636 10320
6636 84708
5684 284618
54458 441212
51257 147872
51257 163183
5684 257000
7126 8520
6925 8520
2166 388677
5753 80258
5753 80125
5753 8976
5753 10640
5753 5966
1489 4105
29844 201725
3880 56478
3437 206338
284904 388324
8540 64689
24144 55048
8470 55048
23281 122769
10687 122769
7185 11105
84708 221120
8887 143884
84528 337972
816 337972
5684 337972
4665 90655
4759 388677
3351 4188
7185 266697
147660 386676
3889 388677
3889 8687
54906 131377
131377 136895
136051 386682
10241 64783
7678 23582
4223 7678
7678 93426
7185 7678
3846 7678
7678 125115
7678 388677
7678 85291
3881 7678
7678 386677
7678 386676
7678 386675
6925 7678
7678 386682
7678 386681
7678 117178
9240 114824
171483 222894
8697 285987
4188 285205
125115 285205
5684 91869
55201 83593
9228 125115
577 253635
5966 8661
83637 342666
26040 342666
7185 9462
1411 1417
85291 388818
85280 85291
7805 388633
10084 22919
10252 353132
85280 353132
11030 148413
8655 25959
25898 54910
3881 54910
4107 340542
283768 340542
4223 91156
84062 167838
167838 285753
162993 386675
5830 65981
83896 388677
4223 5733
5733 80125
5733 125115
5733 8687
3860 4619
128178 257218
7730 57584
779 79849
5966 9703
4188 283551
283551 386682
26051 80321
10262 26051
26051 55165
6871 26051
26051 54906
1912 26051
22806 26051
26051 54793
26051 55536
4747 26051
2801 26051
22827 26019
4223 23005
23005 83897
23005 83899
23005 79868
23005 125115
23005 388677
23005 386677
23005 386676
6925 23005
23005 386682
23005 386681
23005 85280
10539 23005
64781 386682
9584 353323
54438 125115
3881 54438
54438 171483
55145 399761
84445 399761
125115 399761
386682 399761
6925 389799
162967 386675
162967 386680
3881 374454
11007 401508
1912 401508
3399 401507
1912 401507
11030 149069
386675 401288
51322 94122
154865 287015
154865 339834
125115 154865
154865 386675
154865 386684
4494 4839
4839 55536
79959 96597
1600 122183
3198 353323
353323 388818
3846 353323
353323 386681
4223 386680
10253 386680
85280 386680
27111 171483
117144 386677
85280 386677
4223 386677
10253 386677
143684 386678
816 386678
9586 386678
3846 386678
386678 388677
85291 386678
83899 386678
55738 386676
84807 114088
84807 84970
6760 84807
79931 125115
10318 79931
11091 284618
57335 125115
23281 54058
5013 353139
353139 391257
54544 57085
9319 353332
353332 386681
5684 167465
440 253769
57120 79647
83755 386682
386682 388818
51701 386682
140258 386682
10253 386681
54507 386681
3846 85280
85280 386676
85280 386681
57532 85280
81854 388324
6925 81854
11144 60491
5684 11144
7697 386682
7697 386681
11030 284276
5684 284276
146760 386675
4830 285672
27111 285672
246329 285672
285672 441212
9584 285672
155054 386675
197320 386675
10020 84705
10020 10253
83897 353145
353145 386675
85280 353145
6884 23281
57616 147872
23281 57616
3267 57624
5966 23500
23500 386675
805 81792
4637 81792
57188 125115
57188 388677
57188 85294
57188 386682
57188 386681
30008 57532
57532 83897
7185 57532
29124 57532
57532 85293
4223 340359
7337 340359
6871 340359
83878 340359
8601 340359
7185 340359
8548 340359
4105 340359
3846 340359
146664 340359
125115 340359
146279 340359
340359 388677
57159 340359
3881 340359
340359 386676
340359 386675
340359 386682
340359 386681
8687 340359
84905 340359
805 23125
10282 23786
10282 147872
1039 10573
10573 22806
10573 79618
10573 171483
9618 10573
1153 159163
1153 202559
1153 84708
23589 81704
9240 23589
7185 23589
23589 386675
10241 79025
4111 79025
11030 79025
2801 79025
23281 79025
978 79025
79025 84445
5966 79025
79025 79839
79025 125115
79025 171483
5708 134510
26580 85027
9240 85027
64581 85027
84445 85027
5780 10313
5780 114569
163183 219738
4105 9275
55722 57559
22806 57559
57559 79158
6925 57559
6810 9482
23281 112858
10241 112858
6737 56658
171483 282991
29979 55374
5805 8161
5817 386676
5817 386675
5817 386681
5887 22827
5887 55768
5887 114824
3104 386680
9238 10241
9238 114569
9238 57085
64859 202559
27316 64859
9444 64859
7681 64859
8812 11030
8812 10403
8812 84445
8553 8812
55198 57403
11030 58493
5315 55916
5966 55916
55916 84708
2801 55916
373 6591
51317 54971
10363 94121
9513 94121
8907 29911
8907 653121
8907 10320
8907 23099
8907 92610
1912 8907
8907 117178
10254 57561
11339 645455
11339 23636
79036 84557
84557 139341
84557 162427
2801 219844
9168 83899
26258 220134
93426 220134
3021 4678
11065 11275
5598 11065
6386 11157
7138 9519
79797 80321
65264 79618
5966 65264
6432 51631
4800 51631
54507 55080
55080 386675
6925 55080
5567 10513
5966 124995
578 597
3312 10475
55917 83878
5987 9929
9929 11043
373 9929
7185 9929
3846 9929
9929 83899
817 64112
2592 10188
4223 30827
91137 139341
29781 83878
83897 115817
3846 115817
4110 55619
1406 51388
7458 83638
6386 83638
5966 83638
5987 147525
83878 147525
147525 284001
166 147525
147525 388677
7965 24144
7965 81565
3735 7965
7965 9255
11043 11170
11170 123722
9775 55536
55069 163183
60 1072
71 1072
11030 54472
9802 54472
1600 54472
22827 118426
998 10435
6396 89866
54971 112597
9240 112950
373 573
573 3312
51171 541471
54971 541471
4675 23270
10475 23270
23270 24144
23270 80279
9240 23270
293 373
293 84445
293 7185
293 150483
163 293
55068 129868
23204 29934
22934 727800
5682 10919
4292 5682
875 5682
5682 23641
5682 51225
5682 6999
5682 7185
5682 63978
5682 10687
3846 5682
5682 287015
3881 5682
5682 7415
5682 7143
5682 5987
5682 11043
373 5682
5682 80321
5682 10320
3866 5682
5682 8379
5682 22806
5682 283899
978 5682
5682 79158
64105 64946
55274 83746
1800 10513
4007 6820
23648 55773
8738 54793
8738 57159
7186 56923
55209 80321
55209 125115
11043 58500
58500 64395
25888 58500
58500 147872
7031 58500
58500 117178
5987 58500
9911 58500
58500 163183
58500 79839
57159 58500
10794 58500
58500 90933
58500 64170
1455 10087
1455 386675
754 64581
1831 8379
64782 653121
64782 138046
64782 386680
5987 64782
11043 64782
2010 64782
25888 64782
57096 64782
64782 117178
57693 64782
64782 386677
64782 79158
64782 90933
10534 10574
10534 391257
961 163183
10241 63943
4116 9939
4116 6871
2801 4116
5684 92359
53340 140465
10403 112869
79839 112869
6925 112869
9270 63979
6472 23204
55577 55860
1406 9140
6500 115290
98 58487
7551 9618
7551 23281
4909 54507
10874 388677
29979 130617
7178 9319
28986 79618
7879 386676
7879 386682
9878 64778
4601 10241
5552 6449
997 6477
10197 126282
6449 57045
10169 66037
5684 10169
10169 386682
3241 10363
3241 3846
3241 386677
3241 386676
3241 386680
55007 64853
64853 84708
4223 8721
6227 221302
9456 79098
9456 79173
7024 79716
7388 127829
7388 11237
9189 51377
4188 200014
4830 4833
767 1406
7004 23582
7004 27342
11040 55565
6895 55342
1600 55342
80321 84707
3866 84707
7186 84707
9240 84707
5987 84707
84707 145282
84445 84707
7185 84707
8548 84707
7681 84707
63978 84707
84707 386681
4223 54955
5824 8504
5987 10459
10320 10459
816 10459
10459 54793
51428 80321
6477 51428
9319 132158
4656 23059
4034 386675
4034 386681
373 3964
3964 10241
3964 8887
6758 57085
170082 220082
6895 170082
3846 170082
123722 170082
85291 170082
55697 170082
5684 92070
5859 9618
5859 79720
166 5859
91445 116173
3111 5966
2286 29979
2810 171483
22980 147872
6665 86614
7323 55611
4281 7323
7323 27246
3183 391257
3183 7341
71 28952
3836 6880
6880 10629
1466 5987
6990 60491
55233 123920
25959 55233
55233 171483
55165 55696
29107 56000
26258 27342
6607 26258
9412 26258
3860 26258
26258 644186
8851 26258
2653 9111
2653 9814
60 10486
5706 51700
2801 51700
7185 51700
3932 54901
3932 84445
9802 23543
23543 66037
5684 23543
23543 55697
10513 50808
9513 79618
11030 25796
4188 25796
25796 25898
25796 85291
25796 386676
4899 23126
10879 29979
8697 220082
8697 25847
8697 25788
8697 117178
6660 8697
8697 200845
8697 114824
6477 8697
27342 89870
5684 116039
2553 23126
9802 90268
2801 11043
8676 11043
11043 54507
1478 10342
5090 114569
5090 54765
5090 23204
5090 7170
26040 57189
3927 5987
3927 9513
3927 51101
2801 3927
3927 221504
3927 22899
3927 84445
3927 5966
3927 6925
11092 386676
11092 386675
11092 386680
5864 5877
4223 9362
55281 163183
9782 51655
4591 51655
3190 51655
4005 7965
3183 4005
4005 7205
4005 7286
4005 112752
4005 4107
4005 57085
2885 4005
4005 5966
4005 116173
4005 220082
4005 114932
3866 4005
4005 60491
4005 84970
2275 4005
4005 51562
4005 80174
4005 54971
4005 23636
4005 10152
4005 80125
4005 23281
166 4005
4005 57159
1649 4005
4005 25959
4005 7329
4005 6500
2571 57085
1635 2257
2257 84445
2257 8161
2257 10794
10284 388324
55885 348487
10320 55885
54971 55885
54751 55885
55885 285622
8887 55885
55885 285753
55885 284252
6671 55885
9319 57213
55697 57213
2770 26575
3775 386682
10278 83942
25876 125115
373 79173
373 1039
373 54906
373 7185
373 391257
373 6477
358 26575
358 373
358 80817
358 339834
358 85376
358 55118
358 8601
358 10253
358 284001
358 22807
358 10188
358 7186
358 6477
358 23281
358 22806
358 64651
358 285622
358 7185
358 54793
358 83899
358 123722
358 85291
358 386675
51440 113878
51440 54970
3766 6477
9240 51164
10241 51164
6691 54507
6691 388677
10273 118427
10539 118427
2801 53358
4223 64396
7185 64396
55231 57159
148254 386675
196477 386682
79953 89885
9779 11345
11345 23786
10318 11345
11345 57085
11345 147872
11345 139341
11345 113146
9319 130951
9189 55222
6455 6456
55697 66036
2669 10900
2669 84445
2669 2801
2669 10768
2669 22806
2669 9240
2669 159989
2669 117178
2669 7185
2669 54793
2669 8548
2669 388677
2669 57159
2669 6925
2669 147700
7447 348487
4184 26575
4184 85280
4184 10241
23582 26505
26505 220082
26505 84445
3846 26505
26505 386680
8697 84126
7857 84126
84126 84970
10253 84126
54906 84126
2100 5359
6477 148932
163050 220082
11007 163050
4188 163050
211 163050
90933 163050
57096 163050
9240 163050
64753 163050
163050 386682
2553 23424
6782 29979
373 220136
80321 220136
10318 220136
9240 220136
4105 6168
93426 220082
11311 64145
9659 57409
3881 9659
23386 386675
54971 84340
55145 138046
10318 84365
51013 284252
5966 51013
637 5966
3881 222255
222255 386676
116173 151393
11030 84688
125115 164127
164127 386675
57696 386681
5987 81565
3801 81565
4507 64946
7185 91392
5481 5987
10551 117144
117144 202559
57048 117144
10253 117144
23281 117144
5359 117144
23640 388677
4591 26240
2670 26240
26240 64170
26240 284001
89885 147872
89885 163183
23204 29887
6048 6505
6505 388633
1983 11266
3866 151254
23281 151254
7185 151254
9093 151254
2800 132954
2800 285753
64147 653121
64147 84445
64147 386676
64147 386682
51562 84229
11030 284680
27342 85457
7490 386681
23582 90594
80321 90594
4188 90594
51053 90594
90594 388677
90594 386677
90594 386680
4115 10900
4107 4115
4115 84905
4115 8687
10773 57684
127540 386684
57542 252983
10241 57542
147872 222662
2686 222662
373 64396
54507 64396
362 3881
9802 84528
9500 84528
7341 84528
9911 84528
55697 84528
8382 143241
125115 199720
4223 220965
3796 220965
23281 220965
220965 374355
3846 143684
143684 386676
143684 386675
2275 204851
4223 170384
5966 170384
7170 150082
4223 7189
7141 27111
55697 84532
56648 60491
6386 56648
5966 56648
6500 119369
55697 284040
2543 4223
9240 221421
810 160140
54810 57684
10567 29887
4110 162681
54971 55466
3839 200523
11030 200523
9802 200523
9319 200523
60491 256302
2571 23498
5862 196472
2275 196472
54971 196472
84932 196472
3881 196472
1487 7050
1731 23157
7188 55145
7188 10495
7024 23554
1406 255193
11030 255193
8674 9342
8674 147872
9240 170261
29979 203562
9202 29979
1488 63948
1487 63948
3881 153733
10318 153733
11345 23235
5987 285172
273 159989
159989 167838
2801 117245
117245 155060
4110 64770
386675 100131997
5966 162972
23281 128439
128439 386682
6477 151531
5144 8161
9240 114793
4601 386680
51074 154313
54971 154313
154075 154313
54507 154313
23199 154313
9911 154313
84445 154313
154313 285753
140258 154313
4188 84775
23204 162427
10928 51421
10928 23199
5000 6925
6737 25828
22934 25828
25828 27342
8636 25828
1635 25828
25828 114932
25828 92840
10197 25828
7205 25828
4110 25828
10982 25828
163 25828
10273 25828
22924 25828
25828 60490
25828 92610
25828 57147
25828 57085
23281 25828
6293 25828
25828 129831
25828 93233
54834 79959
25813 54927
54927 83878
54927 80125
54927 125115
4736 26575
250 3846
250 386682
988 2801
5966 54957
54957 114824
6925 54957
665 89885
665 388633
3611 5987
3611 55742
2810 7681
2896 6449
2896 80125
2896 388818
9139 63978
7592 386675
23582 83541
373 83541
3866 83541
2801 83541
1039 83541
83541 83878
8676 83541
9240 83541
7681 83541
60561 83541
57159 83541
5987 83541
6925 9138
57120 166793
166793 653121
7186 166793
10857 90993
5987 140885
23321 140885
3866 140885
140885 284001
125115 140885
5834 6477
9618 22893
4188 22893
10656 22893
5684 26112
163183 283870
373 83640
83640 159163
83640 84445
5987 83640
5684 83640
83640 388324
2274 113878
113878 147700
5866 388677
5684 5866
2771 7205
2771 4188
2771 3881
2771 8601
4223 7040
6820 27284
93426 415117
6615 11043
6615 23281
88 6615
6615 386682
80321 285753
80254 285753
4188 285753
24144 285753
3881 285753
10253 55179
5876 326624
4223 26511
26511 220082
26511 80817
26511 64395
1039 26511
9240 26511
26511 386676
6925 26511
9878 116225
55068 116225
116225 253980
26061 116225
81608 116225
1791 5966
51510 129531
84936 129531
7414 83659
51367 80817
816 51367
7185 51367
51367 125115
765 125115
765 3881
23543 92345
1600 92345
6285 6286
6286 24144
5935 5940
5935 159163
6672 23468
23468 390535
79095 80184
2625 5684
4292 4656
10483 163183
26984 84283
6810 26984
10613 26984
26984 163183
4481 26984
79101 80321
10133 10890
55007 79607
7341 79607
79607 391257
54962 56159
3881 79022
79022 386682
29979 79024
6477 51110
60370 386676
60370 386675
4223 114932
80817 114932
114932 285782
8892 114932
51225 114932
64105 114932
10152 114932
114932 339834
9146 114932
93426 114932
114932 375341
55863 114932
11267 55697
1725 22846
5830 6277
3039 125115
655 386680
655 386675
5966 56911
5631 5635
1039 27156
27156 140691
3801 27156
2553 27156
26985 27156
5966 27156
84708 91703
65117 116173
373 65117
29979 65117
65117 147872
9240 65117
60561 65117
2801 65117
57159 65117
79618 92840
23371 92840
10513 30001
90390 386676
1937 55848
24144 55957
1039 55957
3801 55957
4105 55957
55957 80321
9240 55957
3987 6251
4762 6925
5152 84457
4188 9328
9328 125115
9328 386682
7415 84923
29979 113791
4223 30008
30008 80125
9586 30008
7023 11340
5987 51421
1649 51421
10615 51421
3866 51421
6672 51421
1039 51421
7186 51421
9911 51421
8548 51421
5702 51421
51421 85291
51421 386680
51421 64170
10817 220082
10817 222546
7205 10817
2623 10817
10253 10817
10817 54507
5359 10817
10817 388677
2670 3866
2670 6095
9146 23265
6605 23265
10615 84894
79583 125115
79583 388677
3881 79583
7329 10320
94039 386677
28970 55697
5528 123722
8763 388677
8763 386682
5129 80705
5129 84445
5129 23281
5129 9240
5129 145282
3801 5129
6788 29844
2571 6788
51693 285753
1838 10363
1838 8500
1838 81565
1838 55165
1838 51225
1838 84062
1838 221504
1838 83878
1756 1838
1838 84654
1838 26088
1838 7415
1838 23636
23310 83659
54539 89885
54971 246269
10569 80321
6945 27033
6945 11345
4681 29979
9787 23281
2801 9787
3177 29979
5152 22954
5152 388677
7024 64976
3881 64976
5987 64976
1295 388818
1295 5966
1295 388324
1656 80153
1645 5774
221 85291
221 386676
5920 6449
9570 10228
64081 80258
64081 84708
6925 64081
2791 4223
2791 80817
5824 51661
6449 51661
5054 29979
5054 6449
5054 54557
9503 10138
9503 26040
8543 10241
8543 645455
5932 8543
2553 8543
8543 51421
8543 11030
3866 8543
4089 8543
8543 54821
8543 23099
8543 84307
8543 8861
8543 24144
8543 54971
2801 8543
6293 8543
8543 9659
8543 25959
3881 8543
4841 8543
4223 140735
140735 339834
25780 140735
140735 283461
6633 80321
2801 7329
7329 84186
7329 391257
9217 9885
1917 80325
7314 29979
7314 7337
6303 10212
4223 8260
8260 22920
8260 10616
8260 117178
8260 117177
8260 54880
8260 9659
8260 386680
10293 10982
10241 25804
9051 25804
25804 65986
8715 171483
896 1026
1026 22806
1026 6925
894 1026
51550 84126
51550 85302
51550 93426
8548 51550
2801 51550
8940 10687
826 57085
7572 9747
9747 10253
6929 9747
79768 84056
1861 386675
8692 83897
6950 9139
11043 85359
85359 85376
84445 85359
3881 85359
6050 6386
7251 55165
8498 83637
8498 8548
4222 8498
11243 79003
5690 54793
307 23569
900 11030
900 24144
7186 83445
6449 7037
51763 89885
9587 51763
3881 51763
7341 9618
9618 54908
9618 57594
7159 9618
3881 9618
10513 55608
9093 79050
4223 10898
5987 79005
4223 79005
11043 79005
10320 79005
1039 79005
79005 93426
79005 117178
9240 79005
79005 145282
79005 84445
4665 79005
7185 79005
8548 79005
7681 79005
10687 79005
9659 79005
60561 79005
7541 79005
166 79005
79005 388324
79005 386676
79005 388677
79005 386680
5928 8520
54472 122183
10513 79085
51324 116173
11043 51324
373 51324
51324 56474
51324 80258
23204 51324
51324 92840
6285 51324
3866 51324
10567 51324
10342 51324
51324 80125
7186 51324
22806 51324
51324 92689
6938 51324
7185 51324
51324 91647
1409 51324
51324 114088
51324 388324
7531 51307
7024 84265
11117 27018
3306 10475
7067 84456
51571 60491
1801 7024
5819 6477
3846 5819
5819 386680
5819 386677
2787 51421
2787 4188
2787 2801
2787 7185
7138 23641
6477 79188
10540 374355
7185 9818
9818 29979
1366 163183
5127 10513
808 10513
808 23288
816 11030
11030 66037
11030 23201
1123 51409
8409 57144
6477 8409
3881 8409
8409 386681
5987 8440
4223 8440
8440 80258
8440 79869
8440 8667
8440 79720
8440 51225
7454 8440
8440 10589
8440 8470
8440 51043
8440 10253
8440 80125
2516 8440
1855 8440
3221 8440
8440 53335
4105 8440
8440 84708
8440 90933
11030 23623
9240 23623
3386 388677
3386 3881
5987 10783
10783 54550
373 10783
10783 339834
10320 10783
10783 51171
10783 54906
10188 10783
10783 22806
331 10783
10783 84708
6166 386675
26003 51282
51282 387032
51282 55888
9240 51282
51282 203523
9145 89885
9802 27342
9802 10254
9802 10133
8887 9802
9802 10241
2801 22974
1534 1896
379 79839
6048 55238
9363 23204
6477 9363
373 51545
51545 220082
10320 51545
27111 51545
9911 51545
51545 84445
51545 79618
51545 54971
51545 81704
51545 84708
7185 51545
51545 64753
2098 123722
27065 147872
27095 79090
1410 79090
22806 79090
79090 117177
6304 391257
1196 57035
7692 386675
8878 9817
54935 60491
11340 54935
51100 79177
10717 79177
166 79177
4111 27343
373 27343
9240 27343
27343 123722
7284 116173
55629 55802
10954 386675
10954 386682
10477 56658
4281 10477
11091 117178
10206 64395
55145 65003
1410 65003
9832 65003
817 65003
9240 65003
8887 65003
6293 65003
65003 79618
65003 123722
65003 220963
5687 29068
5687 56658
7185 8837
5778 284001
10513 79078
5987 9099
9099 81565
9099 339834
3866 9099
9099 51361
9099 89884
9099 9454
9099 284001
7186 9099
9099 9240
4747 9099
3801 9099
9099 84445
6925 51645
6273 6285
79088 84445
3399 6929
10126 386682
8115 56952
7185 8115
8115 200081
8115 167838
8115 64170
6925 8115
9146 9802
3866 9146
7341 9146
9146 84289
9146 10152
9146 57409
9146 285753
9146 283208
9146 93233
9146 125115
51329 55145
10193 51329
9295 51329
9584 51329
1453 541468
1453 1857
5499 81566
87 51778
87 200845
4814 125115
10623 80254
116173 203068
3329 8601
3329 154075
9218 9278
10124 84221
2801 10124
7341 10054
11316 80258
4841 55269
4595 57085
7851 147872
7851 163183
4481 7851
2686 7851
3115 7205
4188 6944
10490 386675
56654 202559
4188 56654
3846 56654
56654 386676
1032 3164
1032 51171
10482 92610
10482 125115
7159 10482
373 79446
9240 79446
55308 57409
6449 30008
6449 147872
64782 202559
7681 84766
166 84766
23647 114569
23647 84289
23421 23647
4118 85027
4118 84929
4118 5798
3821 4118
4118 286006
1896 4118
7008 10573
10573 54971
5684 5692
373 27238
7186 27238
10912 134265
10912 285753
4223 5700
1019 51361
595 1019
1019 1031
79173 79441
79441 200081
79441 167838
4174 386675
10450 56949
56997 57146
56997 92840
56997 100288797
51309 653121
8161 51309
4105 6811
10935 26003
5515 55697
3329 80321
3329 3846
3329 388677
84062 90410
4223 9474
9474 150483
5480 51271
139628 553115
2026 10640
6844 9342
79156 84456
28971 91703
7469 51497
7780 51330
6999 27111
23786 51090
79159 80321
1857 79159
79159 117178
9513 79169
55145 79169
931 147872
211 54980
7168 7171
9618 54784
6757 93426
6757 125115
5979 388677
7185 51322
2810 79696
27342 79696
373 79696
79696 220082
2670 79696
10615 79696
3866 79696
11117 79696
9240 79696
7185 79696
10362 93426
5879 8697
5879 10083
51024 147872
10513 83593
29979 83593
9547 56159
84260 143241
3866 84260
1039 84260
84260 374355
84260 145282
84260 84445
2353 3726
51138 83878
80270 386677
80270 386676
84733 159163
84733 85294
84733 386677
84733 386676
84733 386675
5940 84733
3185 84970
23582 80764
11043 80764
1912 80764
7186 80764
7185 80764
80764 84708
2801 80764
80256 80321
9093 80256
23181 80256
4105 57402
10105 116173
10105 10152
273 5533
84285 653121
4223 84285
8676 84285
7541 84285
5987 644903
373 644903
80705 644903
23609 51619
51533 51619
51619 113878
9802 51619
51619 55611
51619 388324
56063 90993
10513 54926
4222 54926
1912 7703
80210 116173
6477 80210
65005 171483
4223 51760
51760 80321
10320 51760
51760 64395
51760 60491
51760 80254
51760 117178
4222 51760
80778 386680
6201 7541
4223 5300
5300 9278
5300 11030
5300 7205
4188 5300
5300 10256
5300 55663
5300 10743
5300 91369
5300 23636
5300 221504
5300 9832
5300 54507
5300 23281
5300 22899
5300 257397
5300 9240
5300 23648
4665 5300
5300 7185
5300 124790
1600 5300
5300 7541
5300 93986
5300 154796
5300 125115
5300 57594
5300 387856
5300 85291
3881 5300
5300 386676
5300 386675
5300 6925
5300 386682
5300 8687
5300 386677
6924 220082
6924 285753
8575 64393
6780 64393
6477 64393
79172 645455
2353 79172
65258 79088
64395 65258
6626 25915
9111 9587
10933 57561
10320 10933
7024 10933
10933 64395
10933 55257
10318 10933
10933 221504
816 10933
10933 89797
10933 29127
10933 84456
10933 285753
10933 57326
10933 222389
10933 65986
10933 90933
211 7456
7456 10922
7456 10152
2067 79720
2067 84993
2067 83878
2193 51225
1984 4223
1406 1984
1725 1984
1984 5966
5715 287015
5715 10768
862 4223
862 2059
862 220082
862 79869
862 79173
862 51225
862 90993
862 10253
862 8676
862 23199
862 84445
862 63978
689 167838
3382 5862
2801 5862
5862 92689
5862 8548
51100 116173
7165 51100
24144 51100
51100 56904
51100 139341
11285 386675
10902 54069
4716 171483
10767 53918
11043 64395
64395 391257
4223 11252
11252 29993
705 54550
705 6607
705 55145
705 80817
705 7965
705 79720
705 7328
705 55734
705 84946
705 2801
705 10521
705 80125
705 8676
705 23281
705 285753
705 3881
705 11043
705 2059
705 83659
705 80321
705 10320
705 2010
705 8161
705 81704
705 145282
705 84970
6809 6810
4110 4715
7185 90060
51368 84283
8161 10611
7791 10611
10611 125115
27095 51693
51473 60491
81502 84445
3115 84445
166 8241
808 64581
7024 7341
6672 7341
7341 391257
51160 64170
51160 51562
51160 83878
51160 388324
331 842
59349 163183
23555 163183
5910 51562
27316 202559
9470 220082
9470 51421
9470 64170
9470 221504
1039 9470
9470 83878
4656 9470
9470 386676
3880 9470
9470 84445
5987 9470
9470 386680
3281 51019
3281 84708
3281 386675
369 57085
6897 79020
5987 6626
6626 27316
7335 23201
7335 29979
468 29903
2130 10342
2130 7186
2130 23648
2130 7185
23583 55697
8933 29979
8933 23089
6234 85294
3190 5940
3190 201181
4085 6386
1312 3881
6642 10567
6642 57142
6642 139341
5571 83659
5565 5571
5563 5571
5571 85291
5571 386682
7360 10425
5966 10425
7168 93426
2801 7168
4591 6133
6133 92610
6133 10687
6133 79618
6133 387856
6133 51043
10921 27111
10921 25888
10921 124790
7307 10921
6733 10921
10921 90933
5211 386675
1013 6449
3689 388677
373 7918
7918 9240
5987 7918
527 1896
527 5684
527 4481
5987 54540
23438 57085
329 55093
1491 55093
54472 55093
22934 55093
55093 653121
55093 162333
55093 100288797
435 55093
51421 55093
71 55093
2762 55093
8522 55093
11030 55093
55093 79078
4282 55093
4110 55093
55093 59349
10567 55093
51171 55093
642 55093
60 55093
55093 60490
2801 55093
1039 55093
3251 55093
8848 55093
825 55093
8676 55093
23281 55093
27232 55093
9240 55093
54585 55093
5987 55093
2495 55093
2120 55093
978 55093
55093 57727
3846 55093
1409 55093
55093 284252
1725 55093
55093 256281
55093 84905
5837 55093
55093 91694
55093 79839
55093 387856
3881 55093
55093 386675
55093 84445
6477 55093
54550 55093
80321 84080
84080 220082
1039 84080
7186 84080
25788 84080
9240 84080
84080 285622
4747 84080
84080 145282
8445 10320
8445 79036
8445 284403
8445 84445
1329 3866
1329 24144
1039 1329
1329 9240
1329 7185
1329 8553
10226 116173
1454 1857
3795 56956
6839 23468
6687 11030
6687 10197
3190 6687
4188 6687
6687 386676
7423 59349
79656 84313
5987 84313
51379 84313
6449 55194
10569 53938
9240 84309
331 2071
4188 10062
10567 11266
8615 11266
51421 84312
7780 147872
3853 9146
3853 6449
2801 3853
3801 3853
3853 3860
7286 80125
7286 79959
55145 84310
25953 54793
55536 57050
11030 23493
7185 23493
1459 90933
11030 79930
10785 55007
4234 10785
5876 10785
7024 11075
11075 200081
55198 79723
9240 79723
1163 10320
331 1163
1163 5987
1163 145282
1163 3846
1163 4222
1163 10865
1163 391257
1163 386676
27129 79959
373 27129
26353 27129
10262 27129
27129 93426
27129 63978
8445 221504
8697 26003
11043 26003
26003 55068
868 26003
7188 26003
23204 26003
10475 26003
1635 26003
5152 26003
9618 26003
26003 84970
7186 26003
7185 26003
26003 54793
4953 26003
5684 26003
2801 26003
4111 51225
51225 80817
3860 51225
51147 89797
10241 84816
3537 6449
22806 56915
5966 56915
3860 56915
23149 56915
56915 57159
56915 81704
5252 11030
5252 51171
4665 5252
5252 55697
10262 64745
10241 64745
56675 147872
26508 57096
26505 83897
163 10053
10640 51552
80317 84445
55697 84279
54520 388677
3881 54520
9531 57561
9531 10262
83695 386676
84527 85291
1198 27316
1198 386682
1198 5940
23204 51025
5479 5824
5479 54971
57658 84984
79036 84984
84984 163183
4188 7376
10443 84316
9240 84996
5684 84996
54785 93611
6500 93611
29946 93611
1936 1937
573 5708
10494 339834
166 84988
80154 116173
11340 84817
10253 29763
29763 29993
29124 29763
90589 125115
90589 386676
54776 84991
54535 84991
80726 84991
868 84959
9802 84959
79720 84959
58524 84959
311 10016
311 10342
3927 55145
3927 85291
3312 9531
23204 26100
10567 26100
5684 10650
2275 29115
2801 29115
51562 57325
5013 26575
5013 11030
5013 388818
5013 85293
4100 54471
29979 54471
9240 100287428
10101 23371
7203 145282
1876 386675
79744 386675
5373 91703
10197 25793
5684 25793
9491 25793
80705 253461
10928 253461
10919 253461
90933 253461
23281 253461
9659 253461
64753 253461
123722 253461
253461 386675
3481 11030
207 8115
8861 23648
4010 8861
4004 8861
5213 6477
83463 388677
84259 84708
3382 25901
3801 25901
4656 25901
2275 51264
6048 91445
10640 10907
6470 100526830
6757 51438
6757 83637
6757 8887
56658 80019
4281 80019
90407 147872
90407 388677
51060 54557
640 10278
640 6774
640 80125
7341 113878
6607 9533
4830 9533
7126 9533
9533 51562
9533 79444
9533 80125
9533 158297
9533 284252
6925 9533
373 56006
7186 56006
80178 386676
663 3831
3831 93233
3831 3881
4223 64170
64170 339834
64170 84445
24144 64170
7126 64170
8676 64170
64170 386680
64170 386677
7341 64170
4801 57085
9618 51256
23641 51256
3880 51256
8548 51256
51256 51361
51256 84445
25816 92610
56925 146395
28978 56925
4107 56925
1806 56925
10539 55007
868 10539
10539 83755
5125 10539
5359 10539
10539 27300
10539 140258
10539 287015
10539 388677
10539 386677
3881 10539
10539 386680
55285 138046
7186 55285
11020 51668
10278 26578
26578 57159
6605 84289
55536 84289
84289 386675
84289 375341
5303 89885
5303 221504
4107 25801
10363 10556
5620 386677
5620 386675
3840 27430
2801 10286
10286 125115
902 80125
51118 80321
54819 55145
3839 54819
10197 54819
27111 54819
10262 54819
1602 54819
54819 80254
8676 54819
54819 200845
54819 84708
6477 54819
1409 1410
336 117144
6999 8623
4477 6449
5706 5715
1678 10254
3630 8601
23281 93474
10133 93474
93474 386680
93474 386675
93474 386682
90933 93474
2801 29922
29922 93426
29922 57698
2993 9817
88 51778
6810 9341
9341 23786
1069 134359
8115 27258
373 84832
3866 84832
1039 84832
7186 84832
25788 84832
3860 84832
6500 84832
6477 10635
25934 80321
4223 6605
6605 645455
6605 114932
3866 6605
6605 29079
6605 9322
6605 23636
6605 83878
6605 8676
6605 23281
6605 10928
6605 9832
6605 93426
6605 285622
6605 374355
6605 145282
900 220082
4747 9659
9659 55697
7170 93426
7170 374666
6293 7170
7170 29844
10513 57018
4878 29979
6440 163183
7321 23609
7321 11043
7321 55658
373 84294
3881 84294
84294 386676
84294 386682
6925 84294
84294 386680
51659 84296
8462 10190
10190 11340
23658 51690
23204 79038
10567 79038
5987 79038
5966 6303
4223 10214
10214 57085
10214 117178
4105 9550
2801 9550
5441 26015
5441 10615
5441 54971
5441 5966
1912 5441
5441 84456
4223 55850
2274 55970
8751 11030
2275 8751
8751 54971
8751 23636
6671 8751
2886 200845
2886 54900
2886 55521
5441 55145
3693 23281
3693 386676
10324 25898
54850 84708
54478 117178
5987 54478
5518 27254
79959 80212
5987 80212
7159 80212
4223 5699
23061 83746
191 91369
55257 386675
10087 23421
3162 147872
10342 11030
10342 55165
10342 10802
10342 93487
10342 66037
22943 386677
4223 124540
11332 55145
1410 11332
816 11332
11332 29979
6271 6273
2274 55802
2274 64333
2274 55734
2274 8548
2274 5966
468 57761
57096 57761
29979 63905
51042 84708
25844 83897
5691 5987
4223 10541
6386 10541
55324 80125
9873 55324
8936 9322
51001 116173
23204 51001
51001 57085
51001 139341
2274 5991
3646 10900
3646 55286
23204 29916
10567 29916
11030 55011
11043 79038
6477 79038
3846 79038
9659 79038
79038 386681
7185 79038
79038 386680
51142 54507
51142 388324
2801 51142
1382 147872
22885 117178
30851 138065
64978 81704
5987 55663
54925 55663
55663 80345
55663 84445
55663 84838
7746 55663
55663 55888
7589 55663
5307 11030
90799 220082
23281 90799
2107 9817
24144 63898
63898 83878
9659 63898
60561 63898
63898 123722
10174 63898
10133 57541
29907 92840
685 3881
6919 80817
4223 6919
23475 125115
896 84265
80142 388701
10629 51616
3846 9672
9672 386682
648 1912
7458 84708
3219 11043
3219 6303
3219 3846
2801 3219
84914 653121
91523 388677
23582 84619
23641 84619
84619 284001
11043 84619
84619 143241
22806 84619
147339 391257
53371 90410
9447 10513
10249 388677
2950 10513
2950 386675
2950 386682
4000 51207
51019 55165
51019 84062
51019 93426
10403 51019
23028 51019
51019 167838
29979 51297
4188 7135
7135 9240
1073 25913
3047 386676
3048 386676
3047 386682
3048 386682
6275 6285
10219 163183
4105 10282
6373 23281
1974 220963
9555 285141
6477 29103
1912 10069
2035 10069
7138 125115
55110 58500
11043 55110
27316 55110
55110 79839
7257 84445
1977 56478
1977 91544
1977 8637
1448 11030
1392 3881
10513 85465
6613 29761
7159 8347
55872 57684
23582 93082
9878 54971
54971 79959
2274 54971
54971 83637
7186 54971
817 54971
54971 84456
54971 117177
4107 23281
10318 81631
81631 139341
7984 79663
7454 10513
5511 10513
56998 386675
3881 56984
56984 388677
6925 56984
60 11034
71 11034
4223 57819
54971 57819
4105 57819
166 57819
5966 57819
3860 57819
57159 57819
57819 84708
4105 84173
4188 80233
6882 10513
54461 54507
54461 85280
9502 64396
9502 64395
6660 115572
79616 388818
79616 386681
79622 80258
79622 79869
79622 89884
79622 84708
7186 79622
3881 79622
55216 79622
25855 80321
9111 25855
3846 56926
79706 80321
7186 79706
54165 56658
9802 54165
54165 79720
1263 5451
5605 23582
6500 80204
6500 283237
539 80321
539 22978
539 3866
539 10403
539 145282
539 79618
539 7541
1457 55145
1457 4800
1457 4110
1457 246329
9779 23710
10318 23710
23710 57147
23710 139341
23710 162427
23710 113146
23710 115201
4223 54487
55701 220082
57693 386676
57332 80705
1912 57332
57332 284001
7186 57332
23281 57332
6660 57332
3801 57332
54793 57332
10687 57332
57332 79618
57332 64753
7541 57332
57332 123722
642 83594
9775 27250
10430 163183
10430 388633
11235 55286
51522 147872
27243 81704
7104 89885
11145 29979
6941 9093
3846 56993
57176 116173
5031 386675
5937 7024
22980 114928
4176 9240
4176 145282
3801 4176
4176 57159
4176 6668
4176 5987
4176 4665
4176 29979
373 65265
65265 80321
10320 65265
65265 84445
9240 65265
65265 200845
65265 79618
9146 92105
2801 85395
79594 114088
54902 56478
54902 339834
54902 84456
4665 54902
5966 54902
23582 51545
51545 57120
9240 51545
3846 51545
23582 55272
3881 8623
8623 9240
65009 116173
23204 65009
10567 65009
57085 65009
53944 79959
4223 55273
55273 84283
9278 10445
4591 10445
10320 10445
10445 51019
10445 83878
6449 56005
373 113115
24144 113115
211 54552
54552 84445
54815 125115
4188 64110
55039 84708
27350 159163
5940 27350
7965 79666
79666 80817
4735 79666
54957 79666
79666 91703
23219 79666
26040 79666
10361 79666
65056 79666
7351 386675
6135 125115
6135 386675
9100 9908
5987 79637
57144 79637
79637 80258
79637 79869
10900 79637
51225 79637
79637 84445
80306 220082
2202 60626
6386 60626
10567 60626
10513 22980
22980 79139
8161 89891
7551 117178
90121 221504
3801 90121
9802 55041
55041 84970
978 55041
23479 23636
23479 57085
23479 374355
23479 84708
1725 5966
2624 7185
2624 4188
2275 2624
2624 122183
2624 386682
1877 386675
1877 386672
5886 7188
5886 91369
5886 7186
5886 29068
3756 60493
5501 9372
5501 64651
10385 89885
1196 11275
1196 51073
1196 5987
1196 79869
1196 64395
1196 84124
1196 91746
1196 84708
1406 9812
54925 387032
56658 387032
120379 285381
55697 79754
9610 84445
64093 386682
64093 386681
6925 64093
6500 55336
116540 117178
8887 116540
112464 114932
2275 55178
5892 84970
7775 55663
9516 9531
5152 9531
190 2516
9455 10193
9455 84445
4223 64795
1731 5413
1731 154796
65243 125115
10241 85302
4223 85302
11043 85302
373 85302
80705 85302
85302 159989
11030 85302
51225 85302
2623 85302
6871 85302
54906 85302
22806 85302
9240 85302
9911 85302
8548 85302
79839 85302
57159 85302
6811 6867
6810 6811
10241 91289
3881 91289
3846 5125
3866 89953
83878 89953
3881 89953
407 10733
407 84838
5684 10385
10084 84445
816 5912
5912 83593
6938 84525
79863 116173
373 3853
4665 79571
79571 84445
9093 79571
6925 91252
5376 85027
3821 5376
56159 81888
24144 115948
115948 167838
11030 220164
3881 55269
583 11030
583 4188
10197 54458
27111 54458
6717 54458
3958 54458
5684 54458
54458 386680
3190 7297
7297 125115
5296 143241
3866 5296
5296 22806
5296 60561
5296 8687
79577 80705
211 79577
2801 79577
23281 79577
79577 80321
2670 120379
4188 120379
5966 120379
120379 386684
8697 51187
4223 6696
3925 91404
9694 22806
10302 10534
1649 10302
10302 23636
10302 170685
10152 26258
10152 10254
10152 10278
7205 10152
3866 10152
3884 10152
10152 23636
3881 10152
10248 138716
8697 29890
29890 89797
387 7205
387 22806
1198 3217
1198 4939
23564 55697
4110 55147
8553 55147
58190 83461
7185 83461
5987 11051
11051 79869
2801 11051
3185 10342
3185 86614
9111 11117
6613 57594
57456 79959
57159 64769
9911 84661
10900 81669
664 89885
664 64581
664 388633
1896 58505
89885 145957
78999 388677
7341 93487
55165 93487
84970 93487
23543 93487
93487 391257
57085 125170
23582 64927
23641 64927
10615 64927
4188 64927
6871 64927
211 64927
9500 64927
64927 84445
10107 64927
64927 125115
58487 64927
57159 64927
64927 114824
64927 386682
26228 162427
1511 388677
1511 3881
4194 11126
4481 4818
356 7205
356 8601
10241 79165
11043 79165
57144 79165
79165 100288797
23641 79165
64170 79165
24144 79165
54971 79165
1039 79165
79165 83878
79165 147872
8676 79165
23281 79165
79165 285753
4665 79165
9659 79165
64753 79165
54763 79165
79165 123722
57159 79165
54550 79165
5711 7024
5700 5711
6812 10475
6812 415117
6812 8676
7507 81565
27158 84260
23281 27158
4188 221504
4175 221504
221504 353323
221504 386675
4223 10253
55906 147807
1030 60491
1030 7185
1021 1030
60491 100526830
6300 6477
1974 117178
1974 55521
4171 4175
60491 91056
816 91056
9832 80258
4665 9832
8379 23650
23650 84445
23650 64170
26284 80817
55702 80321
55702 79960
23143 81704
8542 8697
26152 57096
23281 26152
26152 79618
26152 125115
57085 89885
6769 158405
5684 8862
22806 114327
1435 2275
3099 4111
10513 53822
6449 53822
5987 114971
6477 114971
23281 114971
83899 114971
114971 388677
85294 114971
3881 114971
4223 63940
6871 63940
2771 63940
51101 652968
3866 56243
7185 56243
4223 90933
1912 90933
4807 5292
5292 29844
4105 8723
51076 79959
10513 84872
8403 203245
29979 51706
54507 79058
79058 388677
3881 79058
79058 386681
6925 79058
11043 79810
22954 79810
2184 54507
2184 3846
6293 51382
5987 10623
10623 54763
10623 114824
5987 8934
4223 8576
8576 222546
8576 30008
1406 8576
8576 60491
8576 10253
8576 158297
8576 130540
5359 8576
8576 146664
8576 22806
8576 388818
6498 8576
5987 8576
166 8576
7205 8576
2281 140691
2281 54507
817 2281
2281 3881
9445 254827
9445 163183
9445 147872
663 89885
2885 5987
2885 3937
2885 60491
2885 10617
2885 51225
2885 84970
2885 51043
2885 163154
2885 84708
2885 22806
2885 8976
166 2885
2885 54754
2885 57594
2885 7159
2885 388324
2885 84445
7329 79656
8771 386676
84271 84445
54971 84271
23281 84271
9240 84271
6733 7307
2275 7216
3866 127703
29079 127703
23636 127703
29982 127703
1039 127703
127703 339965
7185 127703
26088 127703
166 127703
127703 154796
57159 127703
7170 127703
10087 81569
3801 3854
4223 51447
2801 7704
6843 9342
6843 147872
11278 55145
1487 11278
5805 84708
55007 84708
56658 84708
7965 84708
9319 84708
39 84708
5092 84708
5315 84708
55734 84708
84708 114897
23549 84708
23281 84708
84708 284252
84708 256281
79618 84708
230 84708
54763 84708
84708 285180
57594 84708
84708 388677
57159 84708
84708 200845
5940 84708
1600 84708
4656 133015
23648 26525
5966 26525
5987 80726
801 80726
808 80726
810 80726
80726 84445
22827 80726
6477 80726
9444 11030
10318 79753
2212 29979
3670 118472
1543 116173
57159 79794
3881 79794
1198 159163
6477 79891
11030 145226
340419 386677
340419 386676
340419 386672
57674 91544
2801 57674
11030 79843
79843 84445
79444 79843
79843 83878
54507 79843
79843 117178
54793 79843
79843 200845
7681 79843
3846 79843
60561 79843
79843 158405
166 79843
57159 79843
79843 386676
79843 386675
79843 386682
3880 79843
64170 79843
11043 153328
84959 153328
9240 153328
7185 153328
816 284069
5684 284069
3050 81704
3050 386675
9878 58498
9630 10126
5805 56906
56906 386680
56906 84445
57120 399670
5890 171483
83878 143241
9851 83878
29979 121506
6449 121506
1936 121506
80022 339834
25788 80022
23636 80022
9093 80022
4879 125115
4879 388677
84445 147687
147687 386677
65986 147687
147687 653121
11043 147687
80321 147687
80705 147687
4591 147687
10278 147687
10320 147687
90933 147687
147687 284001
54507 147687
57096 147687
147687 541468
5359 147687
117178 147687
64651 147687
22890 147687
9911 147687
3846 147687
79618 147687
64753 147687
5966 147687
84914 147687
123722 147687
147687 386680
147687 386675
8687 147687
55521 147687
147687 147700
373 1641
1641 9925
1641 125115
1641 10241
212 54971
373 116349
6477 116349
2686 729515
23582 255101
4600 9063
443 91703
10513 151647
23219 27111
7431 54474
51421 54474
54474 79095
3866 54474
54474 388677
54474 386675
54474 386681
8636 84708
57085 84708
84708 93233
84708 171483
744 55697
22827 653808
56935 163183
6440 23480
7316 27342
7316 29979
1974 4188
1974 120379
2874 11030
883 9319
883 55697
57805 645455
3845 11030
3845 4188
4223 10768
816 57715
10539 221120
55677 285141
55677 386682
9802 11129
1600 11129
10010 80254
9295 10010
7159 10010
10616 93426
9465 53340
1911 9063
1911 7341
4336 386680
4336 386677
4336 386676
9322 9912
58500 220108
7718 220108
80321 220108
220108 339834
158297 220108
29068 220108
117177 220108
3801 220108
220108 283899
8545 220108
220108 246329
26009 220108
84708 220108
90933 220108
5987 154865
1912 51460
211 57634
9360 55145
1602 9360
9360 60490
9360 222389
3958 9360
9360 200845
9360 10687
9360 9584
84528 129807
26060 63893
7574 125115
7574 386682
3881 79642
4223 84939
5684 22859
64395 124460
24144 124460
211 124460
10460 124460
7186 27125
203054 388677
57120 84939
55165 84939
64129 388677
64129 353323
64129 386682
11030 64129
7639 79959
9319 57162
55697 57162
9208 29079
11059 80028
9051 80028
11030 80028
3190 80028
5684 80028
11060 80028
1488 22807
1488 139341
1488 84458
9179 55031
78990 125115
3881 78990
9666 9743
3609 5359
27111 84950
1196 84950
6733 84950
9844 57541
4241 27306
4241 388677
7205 57647
3881 57647
55698 114932
2623 55698
4223 55652
2909 3881
23338 26003
5966 25977
60343 114569
4223 60343
60343 64581
4665 11030
4188 4665
5966 51564
51564 92129
6455 9112
2275 84063
5684 84063
9319 84171
6477 65083
8615 85007
4926 284001
3298 23281
7276 54550
6925 23136
5144 7185
4105 5144
23204 57142
5970 6925
25901 83899
9522 83637
9522 54906
50804 56159
50804 84342
29994 653121
9513 29994
1488 29994
2790 3881
2790 6925
5156 147872
23001 29068
5684 80017
10174 57144
9729 10174
10174 55906
10174 79720
10174 51043
10174 11100
10174 51517
10174 90933
10174 158297
5987 10174
3887 125115
55005 171483
2316 5966
2316 144347
55823 386681
9413 10254
9413 11059
9413 29979
10241 55679
4188 55679
23281 55679
55679 388677
55679 386680
55679 386675
9963 10768
9963 54507
9963 23281
9963 85291
3881 9963
9963 386676
54507 84677
196441 202559
10615 196441
196441 284001
23281 196441
3055 57120
3055 23281
3055 386676
4924 5966
10781 386675
10781 125115
10781 386682
6386 64866
81544 388818
26119 79991
147872 387923
5684 92346
4188 164592
83878 164592
55236 79618
80258 81629
10616 81629
6293 81629
81629 114088
8778 9319
8778 55697
4223 64098
57120 83733
10318 127428
11043 146849
24144 146849
4223 8676
8676 26258
8676 83878
8676 80125
6293 8676
6925 8676
956 163183
5987 55758
11043 55758
3866 55758
55165 55758
24144 55758
2801 55758
1039 55758
55758 167691
55758 145282
55758 84445
4105 55758
55758 63978
55758 125115
946 2274
6103 57096
56159 81628
8548 81628
1725 5874
54918 171483
9240 55503
7185 55503
55503 386680
6477 79932
128821 388677
284001 285753
10738 84708
54765 140691
23281 284418
284418 388677
386676 494514
4188 414157
386676 414157
386682 414157
9319 80778
5987 84106
10152 84106
84106 125115
29979 51738
5187 11030
4778 8945
55697 221718
6449 51083
1600 148523
1021 1600
4081 6477
9146 23283
1535 11030
8227 55145
7185 8227
8227 80321
10513 257144
2275 54495
4223 9500
9500 11030
4188 9500
7408 51225
7408 11116
7408 10152
4250 7408
7186 391257
2274 116496
11030 93100
4591 166979
10615 166979
10769 166979
166979 284001
23281 166979
10513 55757
5987 83448
7812 283987
7812 171483
53340 54763
1406 9814
9814 29950
9814 90060
9404 9814
2801 23199
9015 55216
27111 55216
29979 83692
1896 22845
6477 7159
6477 122183
3801 6477
9246 10616
51225 51466
51466 114088
23181 80817
9319 23181
8687 11314
79571 92822
6293 158427
5966 158427
2168 2316
11033 27111
1857 11033
2801 11033
9111 374659
80318 374659
9146 10403
10403 57658
10403 29079
8676 10403
10403 90410
468 10403
3846 5025
11284 51193
10320 11284
10318 11284
27232 388677
27232 85291
4103 84948
80230 117177
4105 83937
257397 285753
7289 386680
7289 386677
7186 9020
373 10024
3881 10024
5987 6629
6629 9240
6629 79618
6629 7541
6629 57594
7189 11201
974 6449
79959 374354
5601 56159
408 5601
5601 10262
5601 6470
5601 284403
5601 80125
5601 84708
7185 55199
3198 26575
3198 10443
3198 11030
3198 83755
3198 8601
3198 80125
3198 7185
3198 8548
3198 29124
3198 146664
3198 5089
3198 79868
3198 388677
9319 132321
55697 132321
10492 56341
4223 56259
23641 56259
29079 56259
11108 56259
55536 56259
56259 58487
3839 9841
9841 653121
4188 9841
9841 90933
9841 386680
7185 23387
9373 51035
4223 6418
6418 80764
6386 6418
6418 374393
51562 149371
22806 149371
149371 285753
3881 149371
4223 55337
55337 83755
10253 55337
54507 55337
55337 83899
55337 85294
57474 80321
57474 81565
57474 125115
23281 126070
3866 5585
1039 5585
4281 5585
5585 117178
5585 285753
3881 5585
56159 158787
3866 158787
2801 158787
5987 158787
3881 158787
8468 339834
8468 84445
8468 80279
8468 391257
7075 11030
7075 125115
7159 64419
7337 51327
2280 51327
4188 5068
1649 7597
7186 7597
7597 114824
79036 90410
90410 159989
84809 90410
23636 90410
90410 115106
3860 90410
5093 6626
2332 9513
2332 123722
1039 9759
9759 23281
8687 9759
4101 9702
9702 24144
3860 9702
3881 9702
10766 29883
9107 9111
5987 9107
58191 100288797
54507 58191
23281 58191
58191 386677
58191 386676
58191 147872
5562 81628
5562 222546
5562 11030
2801 5562
1912 5562
5562 23281
5562 25788
5562 22806
5562 117178
5562 84456
5562 5987
5562 283899
23281 160777
4105 254251
8796 23281
3801 8796
1408 5152
1408 23281
10138 26040
79959 85403
7024 85403
6386 85403
22836 91544
11030 22836
9899 86614
5987 51265
4188 51265
51265 139212
7541 51265
211 84460
10640 159989
7770 80321
10253 23390
83852 120534
4223 79673
79673 386680
79673 386677
23473 221504
9513 375056
4188 163059
163059 386680
163059 386677
163059 386682
7525 653121
7525 9513
7189 7525
7525 60491
7525 139341
7525 23648
4188 7301
7301 386676
3198 388818
7205 388818
8434 9817
4223 8434
8434 56658
6925 8434
5747 9021
7525 9021
4223 9852
87 9852
2275 9852
9123 126382
6925 126382
2104 4223
2104 3801
2104 391257
2104 57698
2104 159989
4223 283385
6660 283385
7185 283385
4105 283385
79959 84612
9766 54507
9949 11030
9404 130271
8061 9586
9586 80705
9586 85376
9586 11030
9586 83755
4188 9586
8601 9586
9586 10253
9586 83897
9586 54507
9586 23281
3801 9586
2355 9586
8462 10513
4223 5915
10241 255877
11043 255877
9618 255877
11030 255877
255877 388677
255877 386680
255877 386677
6925 254359
6672 84456
84456 391257
11030 23126
9802 23126
5451 23126
23126 122183
1406 6660
3801 6660
6660 391257
9111 112714
7024 55616
55616 79849
9111 154043
8773 63908
23204 63908
6809 63908
8675 63908
9524 201562
4223 8874
3146 57085
4747 56159
3801 4747
4678 440093
29777 80321
2010 29777
29777 163183
29777 64753
24144 79635
5499 153743
55510 386682
5987 84062
5830 347918
2275 90288
6427 55722
5987 6427
2801 6427
3881 6427
84708 114932
5013 492303
23281 140606
55118 118812
8498 118812
23157 118812
117178 118812
3161 118812
7185 83593
9770 83593
83593 85291
4005 55734
55138 55722
55138 57120
55138 79959
373 55138
2553 55138
7988 55138
9051 55138
23641 55138
55138 246329
55138 55165
2275 55138
54971 55138
8676 55138
7186 55138
9911 55138
55138 123722
6477 55138
7186 55083
59349 374403
1879 57594
4223 55898
55898 162333
55898 386682
9753 80321
9753 386677
64395 200558
406 3091
3801 11043
373 3801
3801 159989
3801 3866
3801 64395
3801 55165
3801 29079
3801 84062
3801 10318
2801 3801
3801 10152
1039 3801
1912 3801
3801 93426
3801 7186
3801 285753
3801 64753
3801 125115
3801 90933
3801 5987
79666 83786
51324 151636
2590 147872
3839 80830
64395 80830
54507 80830
10640 79036
10640 153657
4105 10640
9525 84936
373 10868
10868 89885
9217 10868
4188 10868
10868 79656
211 10868
10253 10868
10868 222389
55022 57120
55022 220082
55022 55145
1406 55022
4830 55022
4188 55022
54971 55022
2801 55022
55022 80125
54507 55022
55022 386677
27297 83637
4223 9452
55536 55565
8676 55536
55536 222389
8452 26249
8452 11275
8452 253980
8452 64395
8452 59349
8452 79698
631 23636
148281 653121
9513 148281
80705 148281
22954 148281
23099 148281
2801 148281
23281 148281
54793 148281
125115 148281
10318 148281
59343 100288797
6612 59343
57085 59343
59343 163183
55722 375307
23281 375307
125115 375307
3881 375307
375307 386676
375307 386675
9802 23201
8887 23201
6925 170685
1937 10180
8631 399665
30818 57506
53615 79959
3382 53615
11179 53615
53615 57459
6386 53615
53615 57159
10262 51667
4223 8266
8266 55536
11108 253827
6925 253827
59349 147372
8676 147372
2012 80321
2012 163183
9342 23673
23673 113878
7572 7589
7589 84838
7589 55888
7589 125115
7589 386676
7589 386682
7589 90933
5597 8550
138428 171483
29979 118881
4188 130560
130560 386681
23582 169841
80321 169841
3190 55152
4059 11275
54507 129303
88 27295
88 158297
91582 386682
11275 124808
4212 84970
301 4212
2275 5885
8631 10904
10904 388677
6477 219402
9618 339044
80746 283989
1278 29979
6477 7802
10241 202051
11043 202051
85291 202051
84445 202051
5203 7411
7411 9240
9529 55145
9529 79607
9529 54971
8379 9529
5987 9529
55164 64396
65985 116173
10539 84866
705 5987
705 64395
705 4281
705 10687
5966 10078
10078 79959
10078 64395
7186 10078
7185 10078
57862 80705
29950 57862
57862 84307
2801 57862
7186 57862
23281 57862
57862 117177
83988 114898
59349 114898
55120 56478
55120 339834
55120 85376
7024 55120
2896 55120
55120 81704
22806 55120
3801 55120
55120 117178
11030 83719
2275 83719
7791 83719
5684 83719
1912 84333
7186 84333
60314 100288797
60314 116173
23204 60314
8906 64105
23582 84124
2553 54033
23281 170685
5966 8545
7728 9051
211 7728
7728 386675
3093 414301
3093 6477
3093 145282
3093 5966
3093 196403
51105 57573
7767 23281
83444 117178
9240 83444
10342 27237
27237 93487
5987 7936
7936 284001
7936 23281
5879 84445
4088 4223
4088 11059
4088 79869
4088 80125
4088 8548
166 4088
887 50863
3846 50863
50863 126526
10241 23089
23089 23641
6477 23089
4236 9513
4236 11043
4236 80321
4236 23641
4236 55165
4236 55734
4236 8161
4236 8379
4236 6871
4236 80318
4236 8676
4236 222389
4236 23281
4236 10403
4236 57541
4236 145282
3801 4236
4236 117178
4236 285753
4236 6293
4236 79768
4236 79618
4236 125115
2801 4236
4236 55536
7186 8915
93185 386676
93185 386675
93185 386672
221472 100288797
1196 57541
1196 7329
5987 348110
60491 348110
4223 5565
5565 339834
5565 85376
1406 5565
5565 10197
4188 5565
5565 54971
5565 90993
5565 10253
5565 54906
5565 8676
5565 121268
5565 9500
5565 28999
5565 84445
5565 8548
3846 5565
5565 57459
5565 5837
5565 386680
5565 386676
2275 126969
8576 10241
5125 8576
8576 386680
7168 29844
816 91875
817 91875
84708 221184
5966 221184
10174 221184
1039 9911
80108 144233
30008 134553
4223 283237
6871 283237
2801 283237
9240 283237
2067 79979
978 84708
54865 80321
9643 65983
9643 55145
9643 115265
9643 55165
9643 23099
9643 51043
9643 10318
1912 9643
9643 84456
9643 10687
7541 9643
9643 65986
2949 51421
2947 2949
892 10474
892 57326
892 4223
892 1406
892 3866
892 2801
892 64802
892 93986
892 3860
892 56658
10656 57727
6737 10750
10750 11030
3881 5551
4223 164153
9618 164153
7348 23786
10615 23594
23594 89884
23479 54971
4223 259232
6605 51421
6605 10615
1039 6605
6605 64753
6605 386676
64753 140460
10513 79589
79589 79959
10539 51027
4223 10542
10542 80321
6880 10542
7704 10542
4223 57381
10214 57381
9322 57381
11135 57381
54507 57381
56924 57381
8976 57381
57381 84612
8548 57381
6737 9958
9958 64170
9958 54908
9958 284001
8379 9958
3957 27111
79959 128977
11030 128977
4188 128977
54971 128977
29979 79089
4223 83988
1406 113251
23582 373156
4223 284338
3881 284338
3082 4223
9943 285613
84456 140459
140459 171483
54432 286451
3839 27430
5987 27430
3866 117178
4591 117178
55165 117178
24144 117178
1912 117178
331 117178
3881 117178
28970 117178
2801 257160
7205 257160
11043 170954
80705 170954
170954 220082
56159 170954
3866 170954
64170 170954
24144 170954
8676 170954
170954 284001
140691 170954
23281 170954
6293 170954
9659 170954
79839 170954
4223 285753
80705 285753
220082 285753
10320 285753
7205 285753
3880 285753
23636 285753
7186 285753
3860 285753
4223 4302
4302 9278
1406 4302
4302 10253
4302 54904
4302 6938
4302 6925
27111 220965
29079 220965
24144 220965
1912 220965
80321 220965
4223 27254
1351 4869
10919 343035
55246 64395
5966 79065
79065 388677
79065 85291
7337 79065
2967 730394
4155 58190
26985 57568
1400 26985
26985 57085
1656 10241
1656 653121
1656 4591
1656 10320
1656 7572
1656 10807
1656 79444
1656 222389
1656 5987
1656 2801
166 1656
1656 114824
1656 386682
1656 386681
1656 4841
79577 79720
11030 51447
4665 391257
11030 11334
4188 11334
4222 252969
7741 23582
7741 23281
7741 123722
7741 90933
5987 55147
63932 132954
6150 9240
11030 54793
22954 54793
54793 80125
8676 54793
6500 54793
89885 140767
55332 81563
9666 11100
29979 55326
1649 2355
2355 64395
2275 2355
2355 51213
2355 9093
6303 138311
84522 90993
11277 386675
595 1027
7391 8061
2353 7391
7186 7391
285367 386675
10318 10467
5001 60491
5687 80774
5687 81790
5687 285093
9240 138716
22934 91647
8470 91647
9209 91647
1674 7329
26231 54507
26231 131377
10362 79839
8687 10362
9319 51005
51072 84708
51072 129831
7205 51072
64744 84970
5987 10667
10241 10667
10667 116173
10667 11043
10667 26060
7024 10667
6871 10667
10667 57085
1102 10667
8676 10667
10667 54507
10667 22806
7681 10667
10667 79618
3860 10667
10667 388677
10667 57159
3881 10667
10667 386676
10667 386675
10667 386682
755 64395
28793 30818
5413 23157
3866 147700
51322 147700
3860 147700
146439 147700
6925 147700
54550 147700
816 23543
4223 124790
124790 339834
2623 124790
5639 89885
439 444
4223 10326
10326 11030
1600 10326
51473 93621
166 6926
2773 26575
2773 440193
6911 11030
6911 86614
6911 84970
7580 388677
7580 386680
90874 386680
90874 386676
163183 202459
1896 202459
57096 79848
79848 114932
10190 79959
5987 10190
3613 9039
84708 89853
10007 56952
4110 10007
7024 57698
8424 57698
23281 81892
9240 81892
54819 653121
22934 93986
6671 93986
118924 147872
3866 5689
5689 22924
3860 5689
3801 5689
7325 11043
7325 171483
2801 84932
54507 84932
80817 728175
8773 10791
6810 10791
27128 51421
3866 27128
10256 27128
10302 27128
3801 27128
27128 57159
6477 121504
152007 386682
9073 147872
9073 163183
6733 11017
8987 147872
9111 119392
114932 119392
9810 119392
80321 119392
6449 7033
5092 7033
57159 117157
137492 287015
4068 89884
4068 10188
4665 493911
6822 27284
1401 29926
3846 10268
27306 57561
6449 6590
84693 116173
366 89885
8649 60491
2959 10589
11043 56891
2670 56891
10615 56891
27111 56891
2316 56891
54507 56891
22806 56891
5987 56891
56891 84708
9851 54967
23582 83758
3875 57639
57639 645455
57639 220082
4110 57639
9810 57639
3880 57639
51053 57639
5706 57639
29079 57639
57639 81628
23636 57639
57639 84062
2801 57639
57639 83878
23281 57639
9240 57639
57639 60561
9319 196074
23468 79723
3875 115106
26258 115106
115106 645455
80817 115106
115106 285782
7251 115106
10540 115106
3437 115106
3866 115106
55165 115106
29079 115106
9443 115106
53371 115106
2801 115106
83878 115106
1756 115106
8676 115106
115106 284001
115106 541468
23281 115106
115106 285753
6293 115106
115106 388324
23647 115106
79036 115106
84062 115106
93426 115106
10403 115106
115106 145282
3801 115106
26127 115106
4105 115106
3880 115106
6449 155465
10613 155465
7274 116173
140691 389434
2591 10513
4223 153527
153527 220082
10615 153527
153527 284001
23281 153527
117178 153527
6293 153527
4223 203569
4111 388272
4110 84105
8379 29094
3104 55668
55668 79797
55668 653121
4223 55668
55145 55668
11030 55668
55668 83755
10127 55668
4188 55668
55668 90933
55668 84445
55668 125115
23181 55668
10360 10361
4223 158399
7572 158399
84838 158399
83878 158399
4283 147872
87769 117245
3839 55197
51015 57658
6671 222255
10460 79058
4223 57116
5966 91252
892 4259
892 51562
29979 30008
813 29979
10919 93100
93100 284001
9113 64112
9113 79959
9113 23641
2801 9113
9113 123722
14 6293
14 8553
6810 116841
221 386675
10613 147007
147007 147872
10241 132158
113878 132158
11030 132158
3866 132158
59349 132158
27229 132158
132158 158297
5987 132158
2801 132158
132158 287015
3881 55739
55739 386675
55739 386682
55739 386681
4223 7516
4223 27004
3805 11030
1522 23281
1522 5359
259 2275
3851 3866
3851 3884
4223 388389
9146 388389
7965 54069
51562 54069
54069 57573
6737 28396
1406 5699
1487 10320
1487 8715
1487 1488
23636 121457
80864 386682
7620 84056
3881 7620
2039 2801
4188 167826
5987 84985
89884 100526836
287015 100526836
3500 6737
54998 171483
26258 84940
4188 7633
4223 144501
3866 144501
54474 144501
5047 65983
3846 4223
3846 8601
3846 10253
3846 51701
2994 29979
3904 6449
3904 11117
4222 117286
2668 57085
7005 245806
5966 90427
51032 125115
7205 55554
4188 140947
6449 7380
1411 11030
15 4188
4342 11043
4342 66036
4342 220082
4342 54785
2801 4342
4342 7185
4342 64753
3860 4342
4342 79839
4342 125115
4223 23581
998 5062
3892 4223
3866 3892
2801 4846
3753 53347
4591 53347
10262 53347
53347 125115
5866 91151
185 5149
5563 653121
5563 222546
5563 57820
5563 11030
5563 7205
5563 7965
2353 5563
5563 84307
5563 81628
5563 10152
5563 83878
166 5563
5563 388677
5563 256646
3881 5563
4841 5563
5563 54550
767 23062
767 54908
2695 54507
767 51171
83446 89885
4004 5932
4004 51222
4004 23099
4004 64170
4004 24144
2801 4004
1912 4004
4004 54507
4004 22806
4004 84445
4004 25959
4004 125115
4004 6925
4223 4314
4223 4908
2801 85397
3354 4223
23281 55786
4223 259240
6846 386676
57147 431707
256646 431707
5359 145946
145946 386677
145946 386676
57120 145946
116173 145946
4188 145946
145946 386682
57085 57696
7572 252884
91746 159163
10142 51322
9500 10142
10142 22806
11030 84058
9779 51699
57159 84163
8936 90410
11016 100288797
2208 11016
57120 284312
23181 56658
10197 23181
23181 246329
23099 23181
23181 51562
23181 80125
23181 54507
5774 23181
10174 23181
51222 130502
85302 130502
5860 88455
3190 441150
125115 441150
7185 129831
5359 146664
55697 146664
10865 84528
10865 11030
9802 10865
4188 10865
2801 10865
10865 125115
1600 10865
10320 339448
141 7024
9319 27327
11030 197335
23641 342132
2801 342132
4223 10252
1270 7205
4223 100505741
54955 220082
54955 339834
10320 54955
54776 54955
1406 54955
54955 84056
54955 55165
24144 54955
6871 54955
8676 54955
1912 54955
23281 54955
54955 84445
54955 84970
9659 54955
54955 60561
54955 287015
54550 54955
2801 83538
22806 51686
51686 84456
54971 153769
3866 338785
83878 338785
8687 338785
4223 57019
4223 8675
6810 8675
54556 57159
22934 401541
56159 401541
4807 401541
2801 401541
147700 401541
147700 220082
8676 147700
4223 6138
11030 654346
5359 654346
3838 10363
3838 4292
3838 4188
3838 23636
3838 6871
3838 29946
3838 83878
3838 125115
3838 57594
3838 256646
3838 57159
3838 114824
3838 64395
3838 9500
3838 54550
54507 145946
9975 11043
5987 9975
9975 386676
1406 83606
55768 83606
83606 125115
6925 83606
2801 22828
5780 92840
5987 51072
4223 10213
5713 10213
10213 84661
55072 114990
3200 10094
2801 10094
1406 203228
5684 170394
5991 7205
2275 5991
25945 388677
25945 85291
25945 386676
25945 386681
26206 114792
1406 114792
64098 114792
5966 114792
2832 9240
2832 5684
2832 3846
2832 386676
2832 386675
2832 386682
4188 23500
23500 386682
11275 30000
55216 57693
4005 6772
54507 348174
348174 388677
1400 1809
9322 55114
1031 60491
1031 10768
526 6925
27434 55165
22806 27434
9240 27434
2353 55738
55738 83897
4223 51292
9477 54797
23503 80817
3866 23503
4188 23503
6999 23503
3183 23503
6871 23503
23503 83878
9240 23503
23503 125115
23503 386676
23503 386675
23503 386682
7707 26003
7707 159989
6477 7707
3840 10762
3839 10762
3836 10762
3838 10762
64102 84283
4739 222546
4739 11030
4739 7205
4739 54971
4739 5966
4739 122183
4223 50809
4188 55536
60491 256281
5966 256281
4223 10643
1406 23334
9063 391257
57684 391257
54550 83538
4223 83538
7780 80332
57085 140683
1470 54507
1470 5684
1470 386682
23633 284802
7024 56165
3753 7170
7170 9874
7170 57639
57561 78990
11043 78990
78990 84445
11052 78990
6477 78990
9589 10320
147872 344892
94005 386682
94005 386681
10262 26039
26039 93487
6386 253635
54971 137196
54507 137196
137196 386676
137196 386675
137196 386682
4223 7681
4212 440184
167838 440184
10241 23198
6375 386682
27111 441521
3190 57787
23281 57787
10656 57787
57787 388677
6449 118471
1438 89885
5684 23288
166 25959
8553 11030
1600 8553
8553 55697
6628 10241
6628 222546
6628 11030
6628 55165
6628 54971
2801 6628
6628 9240
5684 6628
4223 200081
8500 200081
200081 220082
80817 200081
9111 200081
24144 200081
2801 200081
4222 200081
60561 200081
54535 200081
7159 200081
167838 200081
8687 200081
56478 200081
2275 51274
4223 25898
25898 54507
11030 92906
1600 92906
2801 388695
23281 388695
9240 10411
9319 55251
11030 163590
1600 337974
55697 337974
160065 388324
26003 729967
80258 112399
3091 112399
55810 112399
8330 10513
5148 84456
5148 8553
11043 51352
7205 51352
51352 84445
9240 51352
9911 51352
51352 386680
6925 22950
56122 159163
3190 56122
5940 56122
10513 79836
79836 388677
3866 112802
112802 125115
3881 112802
8687 112802
5987 84069
84069 220082
84069 222546
84069 84445
9404 84069
8887 84069
7185 84069
5966 84069
7159 84069
6925 84069
64395 83648
54971 84536
5359 84536
79797 126375
11043 126375
25888 126375
3190 126375
117178 126375
125115 126375
126375 386676
126375 386675
126375 386680
80321 254187
254187 284001
23281 254187
23281 153684
4223 342908
4188 653404
125919 386675
1649 8742
5987 10529
10529 64395
10529 84445
8379 10529
9454 10529
2801 10529
7186 10529
10529 145282
7185 10529
10529 64753
10529 256646
27287 50945
51421 56254
56254 83878
10513 29906
4111 7582
22938 56159
10320 22938
22938 84445
2801 22938
22938 23281
7185 22938
22938 60561
3866 319101
55165 55200
1649 283152
26003 283152
84062 283152
1039 283152
23636 283152
4303 5966
9146 9516
6801 24144
6801 60561
2051 60491
2051 6925
4956 23281
2801 219988
8473 54790
1488 79755
55633 56159
8241 55633
1039 55633
55633 284001
6293 55633
7159 55633
55633 57159
10460 55633
10174 55633
1616 57326
1616 2801
1616 117178
1616 55536
1616 54550
1962 5987
60 1962
1962 8636
875 1962
1962 84445
1962 10318
1962 221504
1962 90933
1962 7174
1962 9240
1962 4281
1962 117178
1962 7185
1962 54793
1674 1962
1962 200845
1962 8553
1962 139341
6908 117178
2801 6908
9817 150864
54971 150864
5987 27124
2059 27124
2801 27124
2957 4800
5078 64395
10241 84140
84140 653121
11043 84140
8500 84140
80321 84140
80705 84140
84140 220082
80817 84140
22981 84140
4591 84140
10919 84140
10320 84140
57658 84140
10900 84140
4188 84140
79656 84140
64170 84140
24144 84140
80254 84140
10318 84140
1039 84140
84140 147872
8676 84140
84140 284001
84140 93426
4175 84140
23281 84140
84140 117178
84140 89870
84140 145282
22890 84140
9911 84140
84140 285753
7185 84140
10687 84140
3846 84140
9659 84140
60561 84140
55760 84140
79618 84140
84140 134359
64753 84140
7541 84140
9851 84140
79839 84140
84140 123722
84140 256646
84140 167838
84140 386676
84140 386675
57673 84140
84140 386682
8618 84140
84140 84445
81704 84140
54550 84140
5987 54535
26258 54535
11043 54535
54535 83659
54535 80705
54535 81565
22981 54535
54535 80258
51421 54535
10615 54535
3866 54535
3281 54535
54535 55165
54535 84970
29079 54535
6303 54535
24144 54535
51019 54535
9063 54535
8379 54535
6871 54535
211 54535
54535 84062
2801 54535
10152 54535
54535 83878
7186 54535
23281 54535
10403 54535
54535 117178
4665 54535
7185 54535
54535 64753
3860 54535
54535 79839
54535 256646
54535 167838
23636 54535
54535 84936
54535 64170
83899 84708
5359 83899
5987 56204
11043 56204
2801 56204
56204 117178
4105 56204
56204 125115
6449 23495
5794 386682
5794 386681
5013 83795
6449 54838
4222 139793
55859 56159
4188 55859
55916 80254
9112 202559
9112 10320
6303 9112
9112 386681
54971 55015
2801 9584
1912 9584
6672 9584
3836 57396
2801 55749
80817 401508
9659 401508
3799 8887
3799 6293
84080 399665
10615 440321
9659 440321
54763 163882
83897 287015
54507 287015
5359 287015
819 3737
1375 165100
6631 11060
6631 26206
6631 222546
6631 55072
2801 6631
6631 54033
6631 9500
6631 23201
6631 29781
123920 148932
125115 148932
65986 148932
4638 57120
2572 57146
2572 114569
2572 116173
2572 23204
9670 80714
24144 80714
7019 57085
9111 390535
10615 390535
9659 390535
386680 390535
386675 390535
386681 390535
54507 390535
9319 10570
4012 6925
57120 253558
84708 253558
4223 158219
57146 346157
3846 63027
80108 125115
2801 80108
5427 5987
5315 5427
3267 5427
5427 6913
10539 55521
2975 116173
4223 29948
1406 29948
9093 29948
29948 80125
29948 158297
4212 29948
6938 29948
166 29948
6925 29948
989 5966
8618 339210
7114 11030
7114 7205
11030 22864
22864 23201
10252 22864
7586 54925
84708 117286
117286 147872
10460 117286
83897 100505879
84838 342945
55663 342945
7120 54507
4107 5311
5311 5359
6354 29979
475 9453
4223 26047
1196 8233
6733 8233
8233 117178
1794 10241
1794 23281
1794 5359
5013 6599
6599 54507
5359 6599
56159 100288527
4184 199834
4188 199834
5013 199834
10253 199834
5359 199834
3198 199834
3881 199834
199834 386680
54778 199834
2303 5987
2303 11030
2303 8887
9501 11043
11030 50943
50943 122183
7481 386676
373 286499
246329 286499
222389 286499
3635 10656
3635 125115
3635 388677
3635 3881
3635 386676
3635 386675
4111 79072
29035 171483
8419 51562
80705 285093
220082 285093
9051 285093
3190 285093
145282 285093
88 285093
7185 285093
5684 285093
10687 285093
9659 285093
60561 285093
54763 285093
84445 285093
10534 10576
2740 386676
2740 386675
2740 386681
125115 140807
11030 54715
54715 84970
24144 27247
57687 137886
1406 137886
55768 137886
4222 137886
137886 388324
226 3441
2912 29979
6386 6432
5987 6386
6386 10241
6386 11043
6386 83659
6386 8636
6386 9051
6386 10320
6386 22978
6386 7024
6386 55165
6386 6999
6386 10807
6386 27284
6386 91369
6386 22924
2512 6386
6386 10152
6386 10423
3198 6386
6386 8976
6386 8545
6386 9659
6386 7541
6386 93986
6386 57159
6386 8618
6386 9584
6449 56144
5987 58524
11043 58524
373 58524
11030 58524
7205 58524
23281 58524
5359 58524
10656 58524
3846 58524
58524 146664
58524 388324
58524 386676
58524 386675
10152 57176
10174 57176
166 91544
166 222546
166 85376
166 2670
166 79720
166 55072
166 10152
166 79444
166 6498
166 93986
166 3860
166 125115
166 57594
166 4253
166 386676
166 386681
166 5987
166 4154
166 6925
6799 60491
5987 27023
27023 386681
5966 10005
6925 25885
6310 7186
5966 6310
6310 54845
6310 6913
6310 122183
5987 10524
4223 10524
373 10524
10524 64396
10524 22981
4591 10524
7286 10524
10524 23281
10524 22806
10524 79618
10524 64753
7541 10524
10524 125115
10524 386676
10524 386682
2801 10524
5612 6867
23281 64090
2623 83899
83899 386677
3881 116835
6925 347517
8697 54828
1487 54828
1488 54828
51074 57595
1196 1889
3215 4110
5966 22872
8727 220082
8727 79173
1756 8727
125115 148266
5832 116173
163 129807
10241 26121
26121 80705
9051 26121
3866 26121
3190 26121
24144 26121
6871 26121
2801 26121
9832 26121
26121 114897
8676 26121
26121 284001
26121 541468
10687 26121
9659 26121
26121 64753
26121 84914
7159 26121
26121 144165
26121 386677
10241 91694
3164 91694
80258 91694
211 91694
22807 91694
91694 389123
5359 91694
57142 83851
9841 386677
9841 79959
9841 80321
9841 80705
9841 23099
9841 28999
9841 117178
9841 23126
9841 53335
9841 79618
80125 146212
80149 283208
116225 348303
2801 348303
122183 348303
83637 348303
10562 388633
5966 50674
23582 339345
5332 5966
5966 56980
57159 196883
55195 220082
55195 56159
4188 55195
7186 55195
9240 55195
7185 55195
9659 55195
55195 171483
3572 54557
283208 284403
4111 79745
22954 79745
9832 79745
3801 79745
79745 84445
5318 81565
5318 23281
5987 254173
80321 254173
8618 254173
7205 254173
22806 56344
6925 56344
4184 653240
5359 653240
57120 93649
3846 10781
54502 86614
57120 84914
11043 84914
80321 84914
80705 84914
84914 90933
54507 84914
5359 84914
84914 117178
64651 84914
9911 84914
3846 84914
79618 84914
64753 84914
84914 123722
84914 85294
84914 386677
84914 386675
8687 84914
64170 84914
55521 84914
580 23641
580 2801
580 125115
580 171483
2801 84282
11151 123722
2848 90993
2848 254827
3190 441208
83878 441208
7711 386676
7711 386675
7711 386682
80742 284001
25842 80742
90993 169026
57120 79839
79839 158067
580 10615
580 64753
4223 170392
326343 386680
326343 386676
4103 154796
29079 154796
154796 541468
10534 80342
80342 81565
9051 80342
24144 80342
6672 80342
55521 80342
55536 80342
83755 440023
10539 440023
54507 440023
5359 440023
9586 440023
386677 440023
386680 440023
11030 337879
9802 337879
5684 337879
373 84311
26575 353144
30008 353144
5125 353144
83897 353144
5359 353144
85293 353144
353144 386680
1485 29979
240 8379
1386 7341
1406 54870
22827 54870
54870 64395
54870 84991
2275 54870
54870 86614
7185 54870
4222 54870
4920 4920
4920 9202
2275 29974
7185 29974
4223 81704
5987 137209
2801 137209
80125 137209
7185 137209
64753 137209
5966 137209
79839 137209
123722 137209
57159 137209
3881 137209
137209 386676
137209 386675
137209 147700
8618 137209
22890 137209
64170 137209
5987 287015
11043 287015
220082 287015
287015 339834
3866 287015
84445 287015
2801 287015
80125 287015
54906 287015
7186 287015
22806 287015
287015 388818
22890 287015
117178 287015
2735 287015
55536 287015
7780 9560
134701 163183
6871 149950
7205 149950
4292 4437
4437 5111
83897 285679
9802 391104
30008 353141
54507 353141
5359 353141
10252 353141
353141 386680
3866 286887
24144 286887
2801 286887
3801 286887
3860 286887
3067 113878
11196 284297
64395 123688
10513 283212
211 283212
5152 414318
248 386676
240 4222
6897 123283
6477 81786
2275 343263
11030 81846
9044 139212
4223 7158
7158 55697
4625 79036
727 90993
10513 255631
3480 30818
9726 56946
23236 79959
7024 23236
3895 4223
3895 6449
3895 163183
54716 386677
54716 386675
54716 386682
54716 386681
54716 386680
5987 8664
8664 9454
5966 8664
9253 90864
5834 5836
87 4938
4938 10640
4253 5684
4253 286514
3801 7568
7568 64753
7568 79839
3881 7568
7568 386676
4223 89953
84056 89953
51225 89953
89953 163183
3860 89953
89953 220963
54550 89953
22981 63898
63898 91544
9051 63898
10320 63898
10615 63898
211 63898
6867 63898
63898 374355
63898 79618
949 3846
949 386676
2275 8974
55337 64753
8618 55337
11043 55337
55337 84445
9659 55337
23371 55337
55337 117178
7159 256646
7773 64753
7773 125115
7773 123722
9139 54704
29797 85291
29797 353323
3939 5602
85376 118738
2801 118738
9500 118738
1600 118738
118738 122183
4645 51421
4645 57159
4645 6925
64395 283150
54971 283150
60490 283150
2275 284656
7185 149950
5684 149950
55165 100132979
3881 149483
2801 149483
5987 51296
10241 51296
7205 51296
51296 64395
51296 84445
3881 51296
51296 386682
4356 7186
4356 54221
4356 386682
9584 441212
51257 89885
4223 55857
6671 730441
5966 8520
55170 64147
373 55246
24144 27341
11030 399947
23371 399947
386676 399947
386681 399947
5966 25915
5753 23149
7541 65123
10768 11063
6588 163183
5634 388677
23647 57159
57159 64395
4148 386681
11060 55048
10254 55048
55048 222546
9146 55048
1649 55048
55048 55165
5316 55048
2801 55048
55048 93487
5359 55048
23201 55048
11100 55048
55048 60561
10174 55048
9319 122769
4835 57554
10320 221120
2801 221120
158067 221120
7431 143884
5987 143884
10241 143884
29911 143884
81565 143884
4591 143884
57658 143884
10262 143884
64170 143884
8379 143884
8676 143884
143884 284001
23281 143884
4665 143884
4222 143884
114088 143884
60561 143884
64753 143884
125115 143884
7159 143884
143884 171483
56956 143884
84445 143884
9802 337972
9500 337972
146664 337972
55697 337972
1600 337972
7142 388677
7142 386676
7142 386675
7142 386681
64184 163183
7125 7137
7205 266697
3881 3889
3889 386676
3889 386675
3889 386682
3889 386681
3849 3880
3849 3860
3849 125115
3849 3881
3849 8687
1296 6449
9189 131377
5966 131377
4552 64395
89 64857
89 51225
81 89
89 84970
89 7186
89 391257
89 10529
89 5966
89 54778
5359 8646
8646 386680
8646 386677
64783 80817
64783 89797
7678 80705
4188 7678
7678 123722
84708 342667
7431 114824
6449 222894
25763 80817
4656 25763
26580 100507203
7115 23641
2801 285987
285205 386682
2801 51765
4784 80110
9228 85291
8661 24144
9462 83878
4253 9462
8601 85291
5359 85291
51701 85291
85291 386676
7805 84976
9659 22919
5423 7174
6351 7780
83755 353132
79656 353132
353132 386681
373 255167
30835 55697
3881 80321
54507 339366
339366 386682
8655 154865
2068 730394
80321 166793
7733 81565
3801 7733
7733 386675
54910 388677
9322 94134
4188 55030
55030 125115
11117 340542
9724 29911
9724 56159
9724 84445
2801 9724
9724 284001
9659 9724
9724 125115
9724 57159
9724 144165
89797 159686
6772 54726
11340 54726
5966 54726
7128 7186
7128 10318
3092 9802
3092 5966
7431 167838
80321 167838
143241 167838
167838 220082
9111 167838
167838 285782
3866 167838
51562 167838
80254 167838
9404 167838
83878 167838
167838 541468
8687 167838
4223 9889
6041 6938
10513 80169
1146 3881
1146 386676
1146 386675
5733 26575
5733 10253
5733 146664
283576 286827
5493 7431
5493 5987
5493 81628
211 5493
5493 7186
5493 285753
5493 10768
54785 257218
8826 9260
4188 9422
9422 90933
1857 9422
9422 386680
9422 386677
9422 386676
9422 386682
29979 30848
7205 30848
4110 9767
1406 26051
81565 339324
8825 64398
80817 90957
84733 90957
25888 90957
90957 386680
90957 386677
5317 23371
4105 22844
805 128239
5987 23005
9817 23005
23005 56159
7205 23005
23005 83755
4188 23005
6938 23005
1437 4223
9584 55145
2801 399761
7988 155060
7186 389114
7185 389114
30008 401508
10320 401508
57096 401508
9911 401508
3846 401508
79618 401508
388677 401508
85291 401508
3881 401508
6925 401508
54971 149069
125115 149069
54971 83714
7791 8825
2801 8825
8825 388677
8697 388324
11030 388324
7205 388324
89870 167555
54507 388387
353323 388387
2353 51213
51213 386680
126868 246329
29079 126868
1912 126868
55109 126868
126868 386676
84445 126868
220082 283685
5874 94122
7186 154865
57159 154865
4839 6293
4839 23633
969 147744
85294 147744
147744 388633
5542 29979
5966 23371
23371 84914
23371 146279
23371 353323
23371 386675
23371 386682
23371 386681
23371 386680
23371 147687
6938 121549
6925 121549
2941 130813
11030 122183
9802 122183
84970 122183
6660 122183
55697 122183
11030 353323
5013 353323
3164 386680
2623 386680
83897 386680
386680 388818
84914 386680
85294 386680
386680 386682
386675 386680
11030 26138
79173 171483
7518 171483
143684 386677
386677 388818
386677 386682
3164 386677
83897 386677
85294 386677
5013 386678
54507 386678
5359 386678
6449 57228
4223 386676
10539 386676
25888 386676
10253 386676
54507 386676
5359 386676
386676 388818
374879 386676
386676 388677
386675 386676
386676 386682
386676 386681
4223 283150
386675 386682
57532 386675
7257 63915
79931 653121
9802 79931
79931 84445
8887 79931
79931 388677
7128 79931
79931 386682
79931 386681
373 55916
4223 219899
84708 219899
7965 54550
57335 386680
57335 386677
9240 54058
6619 51171
6619 285753
4223 353139
83897 353139
353139 386676
353139 386680
4223 54544
54544 83755
23636 54544
8601 54544
3846 54544
54544 388677
54544 386676
54544 386675
54544 386681
9721 353332
353332 386676
5966 51143
9851 163071
79173 125115
79173 386676
79173 386675
79173 386682
8687 79173
10933 57649
2280 4281
2280 10262
1311 5013
80321 167465
153769 220082
51421 153769
11030 153769
84445 153769
23281 153769
57594 153769
2801 153769
8438 55093
2885 64762
2275 57473
7185 57473
9721 386682
5359 386682
374879 386682
57532 386682
56159 63904
25888 386681
386675 386681
11030 337963
8553 337963
24144 729862
60561 729862
85280 117144
54507 85280
3238 7185
6925 155006
373 8859
373 11144
11144 79734
6386 11144
7205 81030
6477 81030
6477 9066
51171 285672
60490 285672
81565 284391
23281 284391
125115 284391
284391 386676
2801 23034
10020 83755
3881 10020
10020 386675
10020 386680
83755 353145
8601 353145
54507 353145
3198 353145
85291 353145
5592 9726
373 57616
57616 80321
10615 57616
24144 57616
8379 57616
57616 80254
7186 57616
8887 57616
1487 57616
1488 57616
5987 57616
5940 23500
23500 159163
63971 139212
6500 199223
5966 199223
4223 440603
8463 440603
9240 152573
23582 144404
125115 340075
7186 340706
51282 84547
7572 84547
55663 84547
7186 84547
57120 57715
