# Supplementary material for: Graph embedding-based novel protein interaction prediction via higher-order graph convolutional network
Source: PLoS One. 2020 Sep 24;15(9):e0238915. doi: 10.1371/journal.pone.0238915 (PMC7514053; doi:10.1371/journal.pone.0238915)
Supplement: S1 File — Six human PPI networks. (ZIP) [file pone.0238915.s001.zip › S1 File/hi-iii.txt]

14 64782
27 9322
27 10152
30 7919
33 7051
60 60
60 1073
60 11034
71 1072
71 1073
71 10486
71 11034
71 11140
81 51778
81 55017
81 84708
87 89
87 1965
87 9099
87 9852
87 51778
87 55017
87 58529
87 79778
87 79933
87 84708
88 3351
88 6615
88 9099
88 9499
88 11102
88 26505
88 55216
88 79778
88 79933
88 285093
88 399693
88 440836
89 5096
89 5318
89 5753
89 6615
89 7185
89 8022
89 9099
89 9146
89 9499
89 11281
89 55138
89 55216
89 58529
89 79778
89 79933
89 84662
89 84708
89 151254
89 170954
89 246100
89 285093
89 440836
95 95
95 4521
104 104
104 6780
104 6895
104 8575
104 23567
104 55922
104 79698
104 87178
104 170082
104 391257
118 54955
152 4188
161 79719
162 4292
162 7307
162 7918
162 9883
162 10667
162 26119
162 53371
162 55633
162 60314
162 63971
162 79025
162 80352
162 155465
162 170680
162 254187
162 343930
163 408
163 1281
163 4292
163 7307
163 7918
163 9883
163 25959
163 53371
163 56158
163 91694
163 129807
163 151254
163 399693
164 8905
164 79719
164 84993
166 705
166 1656
166 2354
166 2623
166 2801
166 2997
166 3190
166 3198
166 3215
166 3224
166 3225
166 3801
166 3885
166 3886
166 4005
166 4089
166 4188
166 4236
166 4656
166 4665
166 5252
166 5307
166 5565
166 5892
166 6495
166 6626
166 6631
166 6911
166 6934
166 7185
166 7205
166 7545
166 7681
166 7704
166 7716
166 7726
166 8022
166 8456
166 8812
166 9146
166 9533
166 10152
166 10262
166 10817
166 10922
166 10933
166 22806
166 22893
166 22924
166 23281
166 23598
166 25959
166 26003
166 26121
166 27124
166 27158
166 30008
166 54764
166 55110
166 55138
166 55337
166 55668
166 56344
166 58524
166 64098
166 64927
166 79005
166 79190
166 79444
166 79797
166 79869
166 80256
166 80742
166 80764
166 84330
166 84619
166 84662
166 84766
166 84970
166 90060
166 90933
166 92345
166 93986
166 114327
166 125115
166 146325
166 153572
166 158787
166 159195
166 167826
166 220359
166 283899
166 353323
166 375791
166 386681
166 388677
189 2354
189 3885
189 4188
189 8688
189 9404
189 9457
189 10278
189 81851
189 83899
189 125115
189 375791
189 388677
190 2104
191 79078
208 5966
208 9463
208 10174
208 57630
211 5493
211 6629
211 7728
211 9724
211 10486
211 64147
211 84460
211 142679
211 150483
211 165918
211 201255
211 389207
211 100287171
212 54971
218 55663
221 3885
221 81850
221 81851
221 386683
226 226
230 23294
240 4223
240 64170
240 283459
247 246100
250 3198
250 3846
250 4223
250 7051
250 8601
250 50628
250 54507
250 54544
250 81850
250 81851
250 353134
250 353135
250 353140
250 353143
250 375791
250 386681
250 386682
250 388677
258 29978
262 262
270 270
270 271
271 271
273 5530
273 339231
275 55697
279 5626
288 4665
311 8880
311 55165
321 10868
321 158809
326 375791
327 9798
329 640
329 660
329 842
329 862
329 5985
329 7186
329 9747
329 23028
329 51027
329 56915
329 79571
329 84708
329 152926
329 654483
331 842
331 862
331 1163
331 5859
331 5985
331 10464
331 10465
331 51027
331 64927
331 84708
331 91694
331 152926
331 654483
335 116173
336 117144
337 57085
337 116173
347 9218
347 56947
353 54902
356 8440
356 10484
356 23371
356 66037
356 339834
356 375791
358 373
358 2735
358 2801
358 4188
358 5966
358 7205
358 7681
358 8548
358 8688
358 10656
358 22806
358 23371
358 23619
358 23641
358 26575
358 57409
358 57786
358 81786
358 81851
358 83755
358 83897
358 90933
358 154796
358 285622
358 375791
358 386684
358 388633
360 56947
372 1315
373 373
373 1039
373 1466
373 2669
373 6629
373 7128
373 8270
373 8559
373 8629
373 8664
373 8736
373 9099
373 9119
373 9883
373 10811
373 23163
373 23506
373 26985
373 27132
373 29979
373 55093
373 55633
373 56006
373 60484
373 79165
373 80125
373 80308
373 83541
373 83640
373 84914
373 84919
373 90637
373 140885
373 143884
373 146705
373 147687
373 152206
373 253827
374 386681
377 84708
381 91703
387 6938
387 9750
387 140876
389 140876
392 6455
398 5626
398 10460
398 645455
402 5147
402 9094
403 5147
406 4862
406 9575
408 5626
408 23099
408 27232
409 5601
410 9319
429 29978
432 3488
435 435
435 10612
435 55093
435 79892
439 444
439 10857
439 51608
440 140691
443 91703
444 5542
444 30818
444 30820
444 123264
463 2801
463 5451
463 5987
463 6867
463 10464
463 11281
463 23281
463 23384
463 57159
463 80258
463 80321
463 83878
463 84823
463 159989
468 1054
468 2800
468 2874
468 8419
468 8945
468 10403
468 29903
468 51134
468 57761
468 89958
468 122953
468 123283
468 390535
475 64168
480 246100
509 4223
513 4188
513 375791
513 388677
514 57085
527 85027
527 199675
527 388512
535 84448
539 2801
539 64753
539 80321
574 4223
578 597
578 598
578 599
578 4170
579 11281
580 2801
580 9135
580 11077
580 23281
580 23641
580 57511
580 64753
581 11077
583 55697
596 638
597 638
598 638
598 90427
599 638
599 89885
599 90427
599 147872
604 2801
604 4848
604 5966
604 7186
604 59349
604 79983
604 140258
605 10513
631 8419
631 23636
631 83878
631 342574
638 10017
638 89885
640 5295
640 5829
640 6774
640 8087
640 8503
640 9021
640 9513
640 10278
640 11043
640 11077
640 22806
640 80125
640 130540
642 642
642 23534
642 25796
642 30000
642 91107
655 5987
655 202243
655 202559
655 375791
655 386681
660 6774
660 11099
663 4645
663 10613
663 89885
663 196996
664 664
664 665
664 3895
664 7851
664 8834
664 56475
664 64102
664 64581
664 89885
664 116173
664 123920
664 219738
664 388633
665 8834
665 23710
665 56935
665 64581
689 5626
699 10425
705 3104
705 4223
705 4591
705 5706
705 5987
705 6293
705 7186
705 8022
705 8087
705 8161
705 8553
705 9463
705 9830
705 10318
705 10320
705 10521
705 10687
705 10810
705 11043
705 11077
705 11178
705 22806
705 23149
705 23608
705 23641
705 24144
705 29127
705 51421
705 54764
705 55145
705 57159
705 57594
705 64395
705 64753
705 79618
705 79720
705 84056
705 84456
705 84946
705 89857
705 90933
705 114932
705 115704
705 125115
705 145282
705 254958
705 386682
705 653121
713 29978
714 29978
717 254827
718 3881
718 30008
727 11281
733 29978
744 9319
744 9688
744 29911
744 55697
744 285782
746 29979
750 3198
750 4223
750 9817
750 25894
750 54507
750 375791
755 51324
755 64395
758 54764
761 56925
767 9500
767 84823
779 4223
779 5966
779 375791
780 29978
783 1488
783 124790
784 1488
784 6499
784 23281
784 79959
785 1488
785 23299
785 57511
785 80258
785 116412
785 159163
786 9218
801 9657
801 80726
805 23125
805 23216
805 23288
805 80726
805 84223
805 160140
808 23216
808 80726
808 160140
815 816
815 817
815 818
815 3927
815 6606
815 6660
815 6821
815 7073
815 7407
815 8372
815 9119
815 9747
815 9802
815 10865
815 11030
815 11140
815 23118
815 23201
815 23543
815 27033
815 55093
815 65003
815 83741
815 84528
815 84970
815 90121
815 91875
815 114823
815 130074
815 138046
815 200523
815 254950
815 337879
815 337963
815 337967
815 337968
815 337970
815 337972
815 337974
815 337979
815 348093
816 816
816 817
816 818
816 5912
816 9643
816 10623
816 10933
816 10934
816 11140
816 11284
816 23534
816 51316
816 64118
816 65003
816 81851
816 91875
816 140706
816 337967
816 337968
816 337970
817 818
817 23534
817 91875
817 391257
818 10204
818 10482
818 11140
818 25959
818 30000
818 55342
818 64118
818 65003
818 91875
818 337966
818 337968
818 337970
825 55093
835 835
839 839
839 55093
839 84708
840 4110
840 6303
840 60491
842 5626
861 9146
861 9530
861 9531
861 84807
861 115290
862 1039
862 3212
862 3886
862 4223
862 5575
862 5626
862 8022
862 8697
862 9063
862 9404
862 9454
862 10174
862 24144
862 51225
862 54507
862 54550
862 57048
862 57159
862 57511
862 57630
862 63978
862 64333
862 79869
862 159989
862 220082
862 337968
862 339834
862 342574
862 391257
862 645455
863 5300
863 9139
863 9852
863 54815
863 55048
863 84816
863 92999
864 865
864 83606
868 2534
868 5753
868 7525
868 8470
868 10311
868 10451
868 26003
868 26578
868 57630
868 84959
874 6386
874 23299
885 29978
892 3868
892 3885
892 4223
892 5966
892 11281
892 29946
894 1019
894 1020
894 1026
896 1019
896 1020
896 1021
896 1026
900 202243
902 10174
939 10519
946 5080
972 56159
973 89885
977 54762
978 978
978 8456
978 9841
978 55093
978 79025
978 84708
978 113179
988 2801
988 7159
988 11346
988 23368
988 23641
988 25959
988 54764
988 83878
988 390535
988 440321
994 10197
997 6386
998 11135
1013 6449
1013 29978
1018 1163
1018 1164
1018 4223
1018 5079
1018 5080
1018 5626
1018 7849
1018 8022
1018 89884
1018 93986
1018 388333
1019 1030
1019 1032
1019 22806
1020 4223
1020 388333
1021 1030
1021 1031
1021 1032
1021 5626
1025 85474
1026 2801
1026 3881
1026 5111
1026 23281
1026 29911
1026 57159
1026 83878
1030 4110
1030 7185
1030 9463
1030 65263
1031 1406
1031 5626
1031 6938
1031 10174
1031 10768
1031 11281
1031 25894
1032 4929
1032 5966
1032 6386
1032 9119
1032 9463
1032 10513
1032 27033
1032 57459
1032 84656
1032 91694
1032 285180
1032 388324
1039 1527
1039 2669
1039 5563
1039 5585
1039 6602
1039 7004
1039 7584
1039 8195
1039 25959
1039 54535
1039 55231
1039 55329
1039 79165
1039 79571
1039 79778
1039 84260
1039 84619
1039 152206
1039 153527
1039 167838
1039 200081
1039 201725
1039 205860
1039 254187
1043 7780
1045 83755
1045 154313
1046 5563
1054 22809
1068 129049
1068 134359
1069 129049
1070 129049
1070 134359
1073 5862
1073 81786
1102 8398
1102 10667
1123 8440
1124 8440
1146 3846
1146 375791
1146 386681
1146 386683
1158 140462
1163 2516
1163 5080
1163 6938
1163 8022
1163 9792
1163 9830
1163 10320
1163 10810
1163 11077
1163 22806
1163 23368
1163 51473
1163 55964
1163 57093
1163 220082
1163 386682
1163 388324
1163 448834
1163 541465
1173 27156
1174 9463
1175 79719
1186 9217
1186 9218
1187 83755
1187 390792
1195 1196
1195 5152
1195 6432
1195 6434
1195 84530
1195 386674
1196 1196
1196 1198
1196 1889
1196 6428
1196 8233
1196 10921
1196 11275
1196 51213
1196 57035
1196 84708
1196 91746
1196 135892
1198 3216
1198 3217
1198 3221
1198 3223
1198 6386
1198 6428
1198 11129
1198 57035
1207 6628
1207 6632
1207 6633
1207 6634
1207 11157
1207 27258
1207 57819
1263 23658
1270 375791
1277 9817
1278 6449
1278 29978
1280 9817
1287 56947
1295 2199
1295 3198
1295 3846
1295 7205
1295 8601
1295 8688
1295 9802
1295 10539
1295 29978
1295 55165
1295 55697
1295 57048
1295 59349
1295 79983
1295 140258
1295 337968
1295 375791
1295 386683
1295 388677
1295 440050
1295 448834
1298 29978
1298 29979
1300 54971
1308 8985
1308 11284
1308 25861
1308 29978
1308 51645
1311 5013
1311 9586
1311 57532
1311 375791
1315 4591
1315 9564
1315 57536
1329 5575
1329 5987
1329 11043
1329 30850
1337 56925
1350 266740
1351 4103
1351 10538
1351 64184
1364 286827
1381 7054
1382 147872
1385 23373
1385 200186
1386 2354
1386 2355
1386 3801
1386 54971
1388 431707
1389 1649
1389 63876
1389 153222
1392 3846
1392 81850
1392 375791
1392 386681
1392 388677
1398 54532
1400 1808
1400 1809
1400 10399
1406 2997
1406 4802
1406 4909
1406 4920
1406 5565
1406 6310
1406 6386
1406 6658
1406 6821
1406 6928
1406 7545
1406 8403
1406 8928
1406 9247
1406 10425
1406 23126
1406 23371
1406 25959
1406 26043
1406 26578
1406 30012
1406 51324
1406 51684
1406 54870
1406 54964
1406 54971
1406 58529
1406 64744
1406 79078
1406 79190
1406 84662
1406 84708
1406 91156
1406 91694
1406 96626
1406 130951
1406 146325
1406 154313
1406 158399
1406 199990
1406 245972
1406 252969
1408 4281
1408 5152
1408 5626
1408 7185
1408 7186
1408 9463
1408 23281
1408 27111
1408 65220
1408 89857
1408 125115
1408 375791
1408 386675
1408 386682
1408 388677
1409 1410
1409 26003
1409 55093
1409 126393
1410 26003
1410 126393
1410 337966
1411 1415
1411 1417
1411 5626
1412 7186
1412 9319
1412 55697
1412 375791
1414 2622
1414 10640
1434 5626
1435 23281
1435 375791
1435 386681
1443 4223
1445 163782
1447 29978
1448 29978
1453 7813
1453 10612
1453 51233
1453 57144
1453 64770
1453 84445
1454 8864
1454 10612
1454 114991
1456 353333
1457 1460
1457 1822
1457 3223
1457 4222
1457 4223
1457 4800
1457 5079
1457 5080
1457 5966
1457 8022
1457 9817
1457 11281
1457 23149
1457 90933
1457 246329
1457 347240
1457 431707
1457 541465
1459 1460
1459 9463
1459 90933
1460 57159
1466 57511
1468 57786
1469 29978
1470 10513
1470 81851
1470 375791
1470 388677
1478 4848
1478 7090
1478 10342
1478 11281
1478 29978
1478 29979
1478 53371
1478 159195
1478 222546
1482 11030
1485 6449
1485 29978
1485 123722
1488 1838
1488 1981
1488 3202
1488 3215
1488 5563
1488 9580
1488 10320
1488 10472
1488 23177
1488 29994
1488 57616
1488 84282
1488 84708
1488 93986
1488 140893
1488 253827
1491 1491
1491 8434
1491 83606
1500 10009
1503 56474
1506 89885
1511 375791
1522 3846
1522 3886
1522 11043
1522 60468
1522 81851
1522 85294
1522 337968
1522 386677
1522 388677
1527 3881
1527 342574
1534 2686
1535 4188
1535 122183
1535 337968
1535 353323
1589 3198
1589 9463
1589 81850
1589 83899
1589 353140
1589 353143
1589 375791
1589 388677
1600 5300
1602 5575
1602 9604
1602 10768
1602 55577
1615 7965
1616 2801
1616 9240
1616 10464
1616 24144
1616 51421
1616 54550
1616 57621
1616 57684
1616 80254
1616 80321
1616 84437
1616 145282
1616 386618
1616 391257
1616 440295
1621 388677
1635 1635
1635 5563
1635 5682
1635 6386
1635 9463
1635 26003
1635 84708
1641 2801
1641 4223
1641 6293
1641 9925
1641 10320
1641 23281
1641 23299
1641 65986
1641 123722
1645 5774
1647 10540
1649 2355
1649 8742
1649 25828
1649 51171
1649 55048
1649 55509
1649 56946
1649 79892
1649 84203
1649 84708
1649 122953
1649 474344
1656 2801
1656 4665
1656 5626
1656 5966
1656 5987
1656 6293
1656 6470
1656 6938
1656 7186
1656 7541
1656 9463
1656 9500
1656 10241
1656 11178
1656 11281
1656 23149
1656 23281
1656 29911
1656 56478
1656 57159
1656 57410
1656 57568
1656 64599
1656 64753
1656 64770
1656 65986
1656 79959
1656 80153
1656 80258
1656 80321
1656 254958
1656 386681
1656 653121
1665 7918
1665 8087
1665 9119
1665 55109
1665 55922
1665 84619
1667 29978
1671 29978
1674 1674
1674 2670
1674 3860
1674 3866
1674 4747
1674 5630
1674 7431
1674 8688
1674 9119
1674 9529
1674 24144
1674 54474
1674 54967
1674 79836
1674 127703
1674 170954
1674 391257
1674 440295
1678 1820
1687 92610
1725 1725
1725 5080
1725 5966
1725 6133
1725 56648
1725 84708
1728 2592
1731 5413
1731 9463
1731 11043
1731 11077
1731 55752
1731 55964
1731 124404
1731 154796
1740 5275
1740 6036
1740 7448
1740 9228
1740 9229
1740 10945
1740 84154
1741 6202
1741 7448
1741 7458
1741 9229
1741 10945
1741 23762
1741 59339
1741 79154
1748 51763
1756 8727
1776 3846
1781 6993
1781 8500
1785 6386
1785 9025
1785 9531
1785 9618
1785 53347
1785 57630
1788 4188
1788 4223
1794 3190
1794 3846
1794 3881
1794 4188
1794 7051
1794 10656
1794 23281
1794 29775
1794 81850
1794 81851
1794 125115
1794 386675
1794 386681
1794 386682
1794 386683
1794 388677
1794 440050
1794 440295
1802 10188
1802 10667
1808 1808
1808 1809
1808 26003
1808 56896
1810 4802
1810 6908
1816 388677
1819 51389
1820 4113
1820 7507
1820 9643
1820 10933
1820 10934
1822 5307
1822 5308
1822 9146
1822 9531
1822 10432
1822 26039
1822 55224
1822 57630
1822 83759
1822 85359
1822 114823
1822 153328
1822 283208
1822 337969
1822 353323
1831 5966
1838 3881
1838 3886
1838 4591
1838 5575
1838 5987
1838 7186
1838 7415
1838 8687
1838 9463
1838 10152
1838 10363
1838 11281
1838 23281
1838 23368
1838 23636
1838 24144
1838 51421
1838 54764
1838 55165
1838 57159
1838 57511
1838 64753
1838 80254
1838 83878
1838 123722
1838 283234
1838 342574
1838 388135
1838 541468
1846 7185
1855 1857
1855 9531
1855 11060
1857 3222
1857 6135
1857 6919
1857 7186
1857 7247
1857 7589
1857 9314
1857 9422
1857 9454
1857 9519
1857 10174
1857 10197
1857 10289
1857 23598
1857 26121
1857 28999
1857 29890
1857 57684
1857 58491
1857 59349
1857 64396
1857 79446
1857 79685
1857 79856
1857 79959
1857 80125
1857 80764
1857 90480
1857 91694
1857 122183
1857 170082
1857 222389
1857 254958
1857 285971
1857 342132
1857 375791
1857 388387
1861 4188
1874 5300
1874 7027
1874 7029
1874 10524
1876 7027
1876 7029
1879 11281
1879 57594
1889 81850
1889 386681
1889 386682
1896 5350
1896 23566
1896 26984
1896 55340
1896 57185
1896 85025
1896 131616
1896 202459
1896 613212
1911 57713
1911 391257
1912 2354
1912 3881
1915 23170
1917 23170
1944 81851
1946 147872
1962 5966
1962 7188
1962 7415
1962 9051
1962 23281
1962 30850
1962 56850
1962 65986
1965 54496
1965 55697
1967 1967
1967 22809
1967 26003
1967 55093
1967 79078
1967 343035
1974 27250
1977 1978
1977 1979
1977 25959
1978 4222
1978 5966
1978 9463
1978 11281
1981 3885
1981 9513
1981 10519
1981 284001
1983 11266
1984 4223
1984 5966
1997 4802
2010 4222
2010 4223
2010 5966
2010 6811
2010 8815
2010 9217
2010 80342
2010 84905
2010 147872
2010 196996
2010 222389
2012 85027
2014 388633
2039 7186
2039 56159
2039 79959
2049 11077
2051 5966
2051 10419
2051 11281
2051 56658
2054 2054
2054 6804
2054 6811
2054 6844
2054 8675
2054 9341
2054 9482
2054 9554
2054 10087
2054 10228
2054 10282
2054 10490
2054 10791
2054 23673
2054 26984
2054 51225
2054 63908
2054 441376
2071 9830
2071 54507
2071 79959
2072 6867
2077 54764
2079 5687
2079 26097
2079 54906
2098 2098
2100 375791
2101 5966
2101 10891
2104 4163
2104 5080
2104 5966
2104 8204
2104 10891
2104 80125
2104 80258
2104 84993
2104 159989
2104 391257
2107 5626
2107 9817
2118 4089
2118 4223
2120 5300
2137 6310
2145 8726
2146 8726
2146 80254
2159 388677
2170 57698
2199 9929
2199 80270
2199 84648
2200 51608
2202 4223
2202 6449
2203 2203
2203 8789
2207 56947
2214 56925
2243 24144
2245 57630
2256 55145
2256 246329
2257 23426
2257 55145
2257 146310
2257 541465
2272 2272
2274 3799
2274 4899
2274 6721
2274 7528
2274 7629
2274 7690
2274 8538
2274 8548
2274 10522
2274 10742
2274 11077
2274 11281
2274 25959
2274 26119
2274 26205
2274 27324
2274 54870
2274 54971
2274 55802
2274 57459
2274 57630
2274 80022
2274 80212
2274 80256
2274 84656
2274 116496
2274 126353
2274 448834
2275 3972
2275 4323
2275 4706
2275 6628
2275 7965
2275 9639
2275 10569
2275 11077
2275 22839
2275 23174
2275 25959
2275 26505
2275 27156
2275 51264
2275 51274
2275 51298
2275 51317
2275 54870
2275 55138
2275 55178
2275 55195
2275 57091
2275 57332
2275 57498
2275 65125
2275 66000
2275 83719
2275 84914
2275 84970
2275 91137
2275 126669
2275 138162
2275 149069
2275 204851
2275 219988
2275 220004
2275 353323
2275 353332
2275 494514
2280 4281
2280 10152
2281 5966
2281 81851
2286 29978
2289 79892
2298 4188
2298 353323
2298 386674
2299 9146
2299 9500
2299 159195
2302 5990
2316 27129
2316 53918
2316 54913
2316 56891
2316 58529
2316 59349
2316 64648
2316 144347
2316 375791
2316 493911
2332 8087
2332 9513
2339 2342
2339 5229
2354 3726
2354 4920
2354 5252
2354 7716
2354 8440
2354 9586
2354 11281
2354 23126
2354 30012
2354 50943
2354 55731
2354 79172
2354 84080
2354 84872
2354 115572
2355 3725
2355 3726
2355 4223
2355 9586
2395 440295
2483 11043
2495 9530
2512 6386
2512 55093
2516 5985
2516 55093
2516 150483
2534 4223
2534 9564
2534 22839
2539 2539
2543 64395
2551 2553
2551 126626
2553 7186
2553 8543
2563 4188
2571 23498
2571 57085
2571 114569
2571 116173
2572 7163
2572 23204
2572 114569
2572 116173
2577 64395
2577 64396
2578 64395
2578 64396
2579 64395
2582 2582
2622 3868
2622 4004
2622 7128
2622 7188
2622 8500
2622 9278
2622 9454
2622 10102
2622 10419
2622 10733
2622 11043
2622 11077
2622 11140
2622 11178
2622 57511
2622 57594
2622 60561
2622 64170
2622 83746
2622 84140
2622 114824
2622 114932
2623 3198
2623 5565
2623 7681
2623 10817
2624 11030
2624 337968
2624 375791
2625 25894
2629 4110
2643 23534
2645 388333
2669 2801
2669 3881
2669 3885
2669 4656
2669 5626
2669 5987
2669 6293
2669 7431
2669 10174
2669 10768
2669 11043
2669 11077
2669 11340
2669 22806
2669 22954
2669 23281
2669 24144
2669 57120
2669 57511
2669 57596
2669 64170
2669 80258
2669 80823
2669 83878
2669 140691
2669 202243
2669 283234
2669 283899
2669 339834
2669 375791
2669 386675
2669 386681
2670 2670
2670 2801
2670 3860
2670 3880
2670 4747
2670 7159
2670 9852
2670 10152
2670 10783
2670 11140
2670 24144
2670 29775
2670 53347
2670 54967
2670 55093
2670 55633
2670 56891
2670 57594
2670 79165
2670 84807
2670 161514
2670 342132
2670 342574
2686 2848
2686 4012
2686 7851
2686 113829
2686 222642
2686 729515
2695 6449
2735 51684
2740 3846
2740 81850
2741 10174
2745 55223
2762 2762
2762 9196
2762 55093
2770 63940
2773 29899
2773 63940
2773 126006
2782 55697
2790 3868
2790 3885
2792 11179
2792 84437
2800 3801
2800 5575
2800 6293
2800 7159
2800 11077
2800 11178
2800 23368
2800 57536
2800 132954
2800 285753
2800 339005
2800 342574
2801 2888
2801 3215
2801 3603
2801 3693
2801 3801
2801 3848
2801 3937
2801 4004
2801 4236
2801 4342
2801 4938
2801 5129
2801 5300
2801 5317
2801 5318
2801 5459
2801 5563
2801 5565
2801 5585
2801 5682
2801 5862
2801 6427
2801 6605
2801 6769
2801 6919
2801 6941
2801 7004
2801 7023
2801 7274
2801 7551
2801 7584
2801 7704
2801 8115
2801 8317
2801 8470
2801 8498
2801 8502
2801 8543
2801 8559
2801 8615
2801 9099
2801 9119
2801 9129
2801 9459
2801 9499
2801 9618
2801 9724
2801 9759
2801 9830
2801 9883
2801 9958
2801 10094
2801 10147
2801 10171
2801 10286
2801 10403
2801 10445
2801 10464
2801 10494
2801 10569
2801 10623
2801 10933
2801 11051
2801 11099
2801 11140
2801 22938
2801 23028
2801 23152
2801 23199
2801 23219
2801 23294
2801 23473
2801 23526
2801 25861
2801 25959
2801 26009
2801 27124
2801 27156
2801 27238
2801 29922
2801 29941
2801 29994
2801 50804
2801 51142
2801 51324
2801 51550
2801 51700
2801 51719
2801 51760
2801 51765
2801 53615
2801 54535
2801 54552
2801 54734
2801 55093
2801 55110
2801 55138
2801 55195
2801 55536
2801 55633
2801 55696
2801 55702
2801 55749
2801 55758
2801 55885
2801 55916
2801 56006
2801 56243
2801 56852
2801 56890
2801 57332
2801 57381
2801 57473
2801 57616
2801 57659
2801 58500
2801 58517
2801 59339
2801 63898
2801 64800
2801 64926
2801 64927
2801 79165
2801 79577
2801 79696
2801 79843
2801 80256
2801 80705
2801 81629
2801 83541
2801 83746
2801 84080
2801 84106
2801 84140
2801 84167
2801 84294
2801 84330
2801 84619
2801 84823
2801 84832
2801 84932
2801 84991
2801 85397
2801 90060
2801 90480
2801 90799
2801 91156
2801 112574
2801 114822
2801 117245
2801 121642
2801 126353
2801 128553
2801 132158
2801 132671
2801 133015
2801 143884
2801 145483
2801 146705
2801 147807
2801 151254
2801 152206
2801 153769
2801 154865
2801 157570
2801 160419
2801 164127
2801 166979
2801 170082
2801 170954
2801 197407
2801 199720
2801 202151
2801 219988
2801 220004
2801 220929
2801 246176
2801 253128
2801 253827
2801 254187
2801 283989
2801 284355
2801 339221
2801 339231
2801 342132
2801 399693
2810 2810
2810 5083
2810 55093
2815 3198
2815 81851
2815 83899
2815 337968
2815 375791
2815 386674
2815 386681
2815 388677
2832 375791
2848 9217
2848 56729
2848 84699
2848 89885
2848 147872
2848 254827
2874 3885
2874 7205
2874 10928
2874 24144
2874 91404
2874 337968
2885 3937
2885 54206
2885 54754
2885 64762
2885 80258
2885 84905
2886 6938
2886 54900
2886 200845
2888 5987
2896 3846
2896 3885
2896 4223
2896 5013
2896 5626
2896 57532
2896 81851
2896 199834
2896 353134
2896 375791
2896 386681
2937 2937
2939 2941
2941 2941
2941 27257
2941 55093
2941 130813
2947 2947
2947 2949
2949 2949
2949 51421
2950 3885
2950 23281
2950 29775
2950 81851
2950 375791
2954 2954
2954 5859
2954 7186
2954 25894
2957 2958
2957 4800
2957 5706
2957 79444
2957 122183
2958 81786
2959 10318
2960 2961
2960 2965
2960 161514
2960 347918
2969 57159
2976 55697
2980 6449
2980 29978
2981 29978
2993 6449
2993 9817
2997 2997
2997 6925
2997 10174
2997 11178
2997 63978
2997 83741
2997 114824
2997 121340
3002 81850
3004 342132
3039 3885
3039 388677
3045 3050
3046 3050
3047 7511
3050 3190
3050 3881
3050 10656
3050 375791
3050 440295
3054 58487
3055 3881
3055 3885
3055 5987
3055 7205
3055 9240
3055 10551
3055 11030
3055 23281
3055 25894
3055 57120
3055 81850
3055 125115
3055 246100
3055 375791
3055 386681
3055 386682
3055 388677
3059 63898
3081 3081
3083 10513
3087 4188
3087 7159
3087 9051
3087 10152
3087 57830
3087 81850
3087 85294
3087 202559
3087 337968
3087 375791
3087 386674
3087 386681
3087 388677
3092 5887
3092 6919
3092 9516
3092 23201
3092 27165
3092 51760
3092 84708
3092 170082
3093 4223
3093 4281
3093 6048
3093 9463
3093 23016
3093 51444
3093 56658
3093 57630
3093 91445
3093 135892
3093 145282
3093 196403
3104 4163
3104 29922
3104 57684
3104 64061
3104 79797
3104 80321
3104 81851
3104 83746
3104 494119
3104 653121
3140 89885
3142 375791
3145 9463
3146 23582
3149 5080
3149 5626
3149 6386
3161 118812
3169 391257
3177 29978
3183 3183
3183 3840
3183 5080
3183 22913
3183 27185
3183 138046
3183 343069
3183 348093
3185 5626
3185 5966
3185 9119
3185 9260
3185 9666
3185 9830
3185 10174
3185 23543
3185 79869
3185 80125
3185 84970
3185 159195
3187 5830
3187 9500
3187 9666
3187 10521
3187 23543
3187 23598
3187 55544
3187 124540
3188 4440
3188 11077
3188 83659
3188 124540
3190 3190
3190 5935
3190 5940
3190 6428
3190 6687
3190 9444
3190 9782
3190 10152
3190 10174
3190 10656
3190 26505
3190 27316
3190 51655
3190 56122
3190 56269
3190 56654
3190 64926
3190 65005
3190 80125
3190 80742
3190 83640
3190 91746
3190 92906
3190 116115
3190 126353
3190 200350
3190 202559
3190 254958
3190 284185
3190 284346
3190 284365
3190 285093
3190 286380
3190 348093
3190 378951
3190 386617
3190 440836
3192 348093
3196 11281
3198 3846
3198 3881
3198 3886
3198 4188
3198 4956
3198 5080
3198 5125
3198 7040
3198 8498
3198 9457
3198 10287
3198 10616
3198 23005
3198 26239
3198 26575
3198 29124
3198 57088
3198 80270
3198 81603
3198 81850
3198 81851
3198 83755
3198 83899
3198 83900
3198 83901
3198 84616
3198 84962
3198 85289
3198 85291
3198 85294
3198 114990
3198 199834
3198 254910
3198 254950
3198 337968
3198 353132
3198 353137
3198 353139
3198 353140
3198 353141
3198 353332
3198 375567
3198 375791
3198 386677
3198 386680
3198 386681
3198 386682
3198 386683
3198 386684
3198 387266
3198 387267
3198 388324
3198 388677
3198 388818
3198 440021
3198 440023
3198 440051
3198 448834
3198 653240
3200 10094
3202 5089
3202 9463
3204 6386
3208 113878
3212 11043
3212 27158
3212 57862
3212 80714
3212 84959
3212 113878
3212 283385
3215 3885
3215 4110
3215 4223
3215 5089
3215 6293
3215 7205
3215 9240
3215 9454
3215 9659
3215 10464
3215 11043
3215 22920
3215 23281
3215 26031
3215 54764
3215 56159
3215 57159
3215 64753
3215 80321
3215 81850
3215 116115
3215 337968
3215 375791
3215 386681
3215 386682
3215 440295
3219 4188
3219 9240
3219 23281
3219 23371
3219 25894
3219 29775
3219 81851
3219 84445
3219 125115
3219 337968
3219 342574
3219 353323
3219 375791
3219 386681
3219 386682
3219 388677
3222 5089
3222 8022
3222 11281
3222 89884
3224 3232
3224 3885
3224 3886
3224 4222
3224 5087
3224 5089
3224 5987
3224 7185
3224 7205
3224 7849
3224 9659
3224 9666
3224 9784
3224 11077
3224 11281
3224 23216
3224 23371
3224 23542
3224 23641
3224 25894
3224 26119
3224 54507
3224 54764
3224 54793
3224 81851
3224 83605
3224 125115
3224 150483
3224 159195
3224 337968
3224 375791
3224 386681
3224 388677
3225 5089
3232 6602
3241 30008
3241 81850
3241 81851
3241 113878
3241 114898
3241 154796
3241 386681
3241 386682
3241 388677
3251 3251
3251 6386
3251 51324
3251 55093
3270 84914
3273 8601
3276 3276
3276 10290
3276 10492
3276 11140
3276 56341
3281 3281
3281 3801
3281 6386
3281 7597
3281 51019
3281 54535
3281 55845
3281 84708
3281 375791
3298 7170
3298 11077
3298 11091
3298 23281
3299 3881
3299 7170
3299 9146
3299 23636
3299 54915
3299 91404
3299 125115
3303 9530
3305 9530
3308 10513
3308 11281
3310 9530
3312 9530
3312 10475
3316 9531
3316 23506
3329 375791
3336 55093
3336 140606
3337 23170
3347 51726
3383 9817
3383 29978
3386 3881
3386 3885
3386 388677
3397 4656
3397 6929
3397 6938
3399 6929
3433 4223
3433 5626
3433 11060
3433 256646
3433 348093
3480 30818
3488 56947
3488 388512
3488 388633
3489 6449
3489 29978
3489 440050
3501 6737
3537 9463
3537 29978
3537 29979
3543 29978
3560 254958
3561 92610
3561 386681
3572 4110
3577 89885
3586 7528
3586 10539
3586 85285
3586 386681
3589 29978
3603 3801
3603 3881
3603 4656
3603 5987
3603 7702
3603 9051
3603 9463
3603 9693
3603 9880
3603 10616
3603 11043
3603 23281
3603 25937
3603 25959
3603 27153
3603 29911
3603 29946
3603 54764
3603 54793
3603 57594
3603 116115
3603 375791
3603 386681
3603 440295
3608 8826
3608 9463
3608 337968
3611 64098
3612 3613
3613 126969
3614 3614
3614 3615
3615 7186
3615 11281
3630 54507
3630 81850
3635 10656
3646 10900
3662 54810
3670 8861
3684 147872
3689 3881
3689 23780
3689 375791
3689 386681
3689 386682
3691 7051
3691 7205
3691 23281
3691 54507
3691 81850
3691 81851
3691 83899
3691 85294
3691 337968
3691 375791
3691 386681
3691 386682
3691 388677
3693 3881
3693 3885
3693 10513
3693 23281
3693 81850
3693 386682
3693 388677
3707 3885
3707 8100
3726 8061
3728 6934
3728 29119
3728 56998
3728 146325
3735 7965
3736 4118
3736 22845
3736 81853
3739 6303
3742 22845
3744 22845
3759 3759
3759 6386
3759 9672
3759 26984
3763 80022
3775 375791
3788 89885
3788 375791
3788 388677
3792 135293
3795 9355
3796 4005
3796 55885
3797 4163
3799 4223
3799 5575
3799 9530
3799 11281
3801 3852
3801 3853
3801 3854
3801 3866
3801 3881
3801 3886
3801 4163
3801 5300
3801 5630
3801 5689
3801 5877
3801 6293
3801 6804
3801 7186
3801 7431
3801 7704
3801 8313
3801 8676
3801 8687
3801 9099
3801 9119
3801 9586
3801 9830
3801 9851
3801 10174
3801 10318
3801 10403
3801 10464
3801 10529
3801 10540
3801 10640
3801 11043
3801 11077
3801 11140
3801 11178
3801 23028
3801 23265
3801 23368
3801 23421
3801 24144
3801 25959
3801 26003
3801 26012
3801 27185
3801 29079
3801 51225
3801 54535
3801 54550
3801 54764
3801 54906
3801 54955
3801 55120
3801 55138
3801 55165
3801 55195
3801 55663
3801 57159
3801 57332
3801 57594
3801 57639
3801 58500
3801 64170
3801 64599
3801 79005
3801 79165
3801 80022
3801 84080
3801 84140
3801 84619
3801 84708
3801 91949
3801 94121
3801 137209
3801 143884
3801 146540
3801 149371
3801 151254
3801 159989
3801 220082
3801 254187
3801 254958
3801 286887
3801 391257
3801 645455
3801 653121
3831 10460
3831 23162
3831 55435
3831 85300
3836 10541
3836 10623
3836 10762
3839 5893
3839 10623
3839 10762
3839 22893
3839 27430
3839 57654
3839 64802
3839 79839
3839 92595
3840 9112
3840 10524
3840 10762
3840 55421
3840 80270
3841 10541
3841 10623
3841 10762
3846 3846
3846 4336
3846 4499
3846 5013
3846 5031
3846 5125
3846 5565
3846 5682
3846 6386
3846 7481
3846 7678
3846 7869
3846 8409
3846 8601
3846 8646
3846 9586
3846 10252
3846 10539
3846 22822
3846 23005
3846 23493
3846 26239
3846 26505
3846 51296
3846 51473
3846 54507
3846 54544
3846 54778
3846 55093
3846 55337
3846 56654
3846 58191
3846 58986
3846 59277
3846 79005
3846 79797
3846 81850
3846 83755
3846 83899
3846 83900
3846 83901
3846 84080
3846 84330
3846 84616
3846 84708
3846 84914
3846 85289
3846 85294
3846 85407
3846 114336
3846 114971
3846 116412
3846 117144
3846 126070
3846 130560
3846 170082
3846 199834
3846 254910
3846 284111
3846 285464
3846 286753
3846 339221
3846 340359
3846 353131
3846 353132
3846 353134
3846 353135
3846 353140
3846 353141
3846 353142
3846 353143
3846 353145
3846 353323
3846 353332
3846 375567
3846 375791
3846 386674
3846 386676
3846 386677
3846 386680
3846 386681
3846 386682
3846 386683
3846 387266
3846 387267
3846 388677
3846 401508
3846 440021
3846 440023
3846 440051
3846 653240
3846 100129534
3848 3860
3848 3866
3848 3868
3848 3880
3848 3881
3848 3884
3848 3885
3848 3886
3848 8687
3848 8688
3848 51421
3848 57159
3848 147183
3848 162605
3848 342574
3848 353288
3848 390792
3849 3866
3849 3868
3849 3880
3849 3884
3849 3886
3849 8687
3849 125115
3849 147183
3849 342574
3850 3861
3850 3880
3850 3881
3850 3884
3850 3885
3850 3886
3850 5987
3850 7185
3850 8687
3850 8688
3850 8689
3850 9119
3850 9146
3850 10615
3850 23636
3850 25894
3850 57159
3850 147183
3850 162605
3850 342574
3850 353288
3850 390792
3850 541468
3851 3868
3851 3880
3851 3881
3851 3886
3851 8688
3851 8689
3851 23368
3851 57159
3851 125115
3851 147183
3851 342574
3852 3868
3852 3881
3852 8687
3852 125115
3852 147183
3852 162605
3852 342574
3853 3860
3853 3868
3853 3875
3853 3881
3853 3885
3853 3886
3853 5626
3853 8687
3853 8689
3853 29978
3853 57159
3853 125115
3853 147183
3853 162605
3853 342574
3854 3860
3854 3866
3854 3880
3854 3881
3854 3884
3854 3886
3854 8687
3854 23636
3854 24144
3854 56159
3854 57159
3854 147183
3854 162605
3854 342574
3856 3868
3856 3875
3856 3881
3856 3885
3856 3886
3856 8687
3856 8689
3856 125115
3856 147183
3856 162605
3856 342574
3860 9119
3860 9146
3860 51324
3860 80022
3860 84376
3860 121391
3860 132158
3860 140807
3860 144501
3860 167838
3860 339005
3861 196374
3866 3887
3866 3889
3866 3892
3866 5689
3866 6602
3866 9146
3866 23557
3866 26121
3866 54535
3866 54913
3866 55758
3866 64170
3866 79696
3866 83541
3866 84708
3866 112802
3866 121391
3866 144501
3866 154796
3866 161514
3866 170954
3866 205860
3866 338785
3866 374454
3868 3887
3868 3892
3868 4004
3868 5129
3868 5563
3868 5585
3868 5630
3868 6602
3868 6605
3868 7251
3868 9146
3868 9852
3868 23557
3868 23647
3868 27128
3868 27343
3868 51350
3868 53615
3868 54535
3868 54910
3868 54955
3868 57639
3868 64170
3868 64927
3868 89953
3868 112802
3868 121391
3868 127703
3868 140807
3868 144501
3868 149483
3868 150962
3868 154796
3868 167838
3868 170954
3868 196374
3868 286887
3868 319101
3868 338785
3868 339005
3875 9146
3875 29922
3875 114327
3880 3887
3880 3889
3880 3892
3880 5630
3880 5682
3880 6605
3880 9119
3880 9146
3880 27343
3880 51256
3880 53347
3880 56124
3880 112802
3880 121391
3880 132158
3880 144501
3880 154796
3880 196374
3880 286887
3880 338785
3880 339005
3881 3887
3881 3888
3881 3889
3881 3892
3881 3976
3881 4184
3881 5013
3881 5027
3881 5129
3881 5159
3881 5300
3881 5318
3881 5459
3881 5565
3881 5585
3881 5630
3881 5689
3881 5733
3881 6602
3881 6605
3881 7004
3881 7251
3881 7297
3881 7545
3881 7965
3881 8559
3881 8576
3881 8692
3881 8823
3881 9119
3881 9146
3881 9759
3881 9963
3881 10020
3881 10252
3881 10286
3881 10417
3881 10489
3881 10586
3881 10783
3881 10817
3881 11043
3881 22822
3881 22864
3881 23005
3881 23028
3881 26121
3881 26240
3881 29941
3881 29974
3881 50619
3881 51204
3881 51225
3881 51324
3881 51350
3881 51763
3881 53347
3881 53358
3881 54461
3881 54474
3881 54535
3881 54793
3881 54910
3881 54955
3881 55075
3881 55080
3881 55138
3881 55195
3881 55663
3881 55758
3881 55859
3881 55860
3881 55885
3881 56006
3881 56915
3881 57332
3881 57532
3881 58191
3881 58524
3881 60370
3881 60484
3881 64927
3881 79005
3881 79022
3881 79065
3881 79173
3881 80270
3881 80764
3881 83741
3881 83755
3881 83899
3881 84069
3881 84080
3881 84271
3881 84330
3881 90060
3881 91694
3881 112802
3881 114336
3881 114971
3881 114990
3881 116835
3881 117144
3881 127703
3881 134121
3881 140807
3881 144501
3881 147525
3881 147687
3881 151254
3881 154796
3881 163050
3881 170082
3881 170954
3881 196374
3881 200081
3881 205860
3881 220004
3881 283989
3881 319101
3881 338785
3881 339005
3881 340359
3881 348174
3881 353132
3881 353144
3881 353145
3881 374454
3881 375791
3881 388336
3881 440023
3881 440184
3881 100526836
3884 3887
3884 3892
3884 9119
3884 9146
3884 144501
3884 196374
3884 286887
3885 3887
3885 3888
3885 3889
3885 3891
3885 3892
3885 4184
3885 4342
3885 4665
3885 5027
3885 5129
3885 5152
3885 5159
3885 5300
3885 5585
3885 5682
3885 5689
3885 5985
3885 6584
3885 6602
3885 6605
3885 7114
3885 7251
3885 7545
3885 7633
3885 7681
3885 7965
3885 8559
3885 8623
3885 8692
3885 9119
3885 9146
3885 9363
3885 9610
3885 9724
3885 9759
3885 9782
3885 10020
3885 10459
3885 10586
3885 10667
3885 10783
3885 10874
3885 11202
3885 22864
3885 23005
3885 23294
3885 23479
3885 25959
3885 26121
3885 26240
3885 27018
3885 27287
3885 29974
3885 30012
3885 51204
3885 51367
3885 51545
3885 51655
3885 53358
3885 54461
3885 54474
3885 54535
3885 54749
3885 54815
3885 54910
3885 55080
3885 55138
3885 55195
3885 55329
3885 55633
3885 55663
3885 55739
3885 55859
3885 56006
3885 56911
3885 57332
3885 57639
3885 58493
3885 58524
3885 58529
3885 60484
3885 64518
3885 64745
3885 64927
3885 79005
3885 79025
3885 79065
3885 79173
3885 79637
3885 80256
3885 83541
3885 84260
3885 84330
3885 84707
3885 84985
3885 89953
3885 90007
3885 90060
3885 92129
3885 112802
3885 114971
3885 116236
3885 116835
3885 121391
3885 127703
3885 128408
3885 132158
3885 134121
3885 140258
3885 140885
3885 146325
3885 146705
3885 146779
3885 147525
3885 148398
3885 149461
3885 149473
3885 150483
3885 152206
3885 154313
3885 154796
3885 166979
3885 170954
3885 196472
3885 200081
3885 205860
3885 259236
3885 283237
3885 284338
3885 284680
3885 285464
3885 286753
3885 286887
3885 340359
3885 348174
3885 375791
3885 378108
3885 388387
3885 388695
3885 388962
3885 441208
3885 644945
3886 3887
3886 3888
3886 3889
3886 3891
3886 3892
3886 5013
3886 6605
3886 7251
3886 8559
3886 9099
3886 9146
3886 9605
3886 9759
3886 10286
3886 10445
3886 10817
3886 11339
3886 23005
3886 23028
3886 23650
3886 26121
3886 51225
3886 53347
3886 54058
3886 54535
3886 54955
3886 55663
3886 56891
3886 56915
3886 58524
3886 60484
3886 79005
3886 79165
3886 80022
3886 84080
3886 90060
3886 91694
3886 112802
3886 124935
3886 144501
3886 146325
3886 146705
3886 147687
3886 150572
3886 161514
3886 164127
3886 167838
3886 286887
3886 338785
3886 374454
3886 392307
3886 440184
3887 4223
3887 8687
3887 8688
3887 125115
3887 342574
3887 390792
3888 55697
3888 125115
3888 342574
3889 4223
3889 8687
3889 8688
3889 125115
3889 147183
3889 375791
3889 386682
3889 388677
3889 390792
3891 8689
3891 342574
3891 375791
3892 8687
3892 8688
3892 8689
3892 147183
3892 342574
3892 375791
3892 390792
3895 6449
3904 6449
3904 29978
3904 29979
3927 4188
3927 9319
3927 9802
3927 10523
3927 23371
3927 55697
3927 66037
3927 375791
3933 29978
3934 3934
3934 9189
3934 22954
3934 29978
3934 29979
3934 100526836
3937 9402
3937 9513
3937 10254
3937 57630
3939 3945
3939 5602
3945 3945
3945 6386
3957 6386
3957 27111
3960 11077
3960 55165
3960 57594
3960 222546
3964 8887
3964 11043
3964 112939
3965 9802
3965 337968
3975 8861
3975 151254
3976 27306
3976 386683
3981 7518
4001 5626
4001 7159
4001 23368
4001 64946
4001 84823
4001 283234
4004 4670
4004 5829
4004 7702
4004 7813
4004 8379
4004 8861
4004 9119
4004 9404
4004 10006
4004 11178
4004 23368
4004 25959
4004 54796
4004 57159
4004 57536
4004 57594
4004 79618
4004 80125
4004 80709
4004 116115
4004 127933
4004 139324
4004 254958
4004 645455
4005 4670
4005 5592
4005 8861
4005 9119
4005 10152
4005 10320
4005 10589
4005 11178
4005 22806
4005 22924
4005 23641
4005 24144
4005 54507
4005 64061
4005 80125
4005 80258
4005 143241
4005 256646
4005 339834
4005 400673
4012 5626
4034 147872
4056 90993
4059 81850
4059 81851
4059 388677
4068 8022
4070 81850
4085 8379
4085 9817
4086 4089
4086 23592
4086 64750
4088 4734
4088 8022
4088 8928
4088 11059
4088 64750
4088 80125
4089 4093
4089 7545
4089 8543
4089 84807
4090 11281
4093 23592
4097 4780
4097 60468
4100 6280
4100 10152
4101 5413
4101 55093
4101 55196
4101 79931
4101 116285
4101 283208
4102 5130
4102 6280
4102 9275
4102 9922
4102 10495
4102 10640
4102 11332
4102 51550
4102 57559
4102 57819
4102 124944
4103 7259
4103 7381
4103 23270
4103 23520
4103 25828
4103 56852
4103 84948
4103 140691
4103 150483
4103 154796
4103 374659
4105 4670
4105 6168
4105 7289
4105 7629
4105 7726
4105 8440
4105 9139
4105 10445
4105 10640
4105 11332
4105 27236
4105 51084
4105 54438
4105 55582
4105 55758
4105 57559
4105 83937
4105 90480
4105 91647
4105 91750
4105 115677
4105 116092
4105 124149
4105 127703
4105 145282
4105 149473
4105 254251
4105 340359
4105 388951
4105 399693
4107 25801
4107 147687
4110 5264
4110 5303
4110 6770
4110 6821
4110 6919
4110 8715
4110 8803
4110 9767
4110 10018
4110 10105
4110 10561
4110 11151
4110 22980
4110 23403
4110 23774
4110 29903
4110 55049
4110 55093
4110 55619
4110 55621
4110 57639
4110 64770
4110 83992
4110 84105
4110 112464
4110 114908
4110 124460
4110 126402
4110 128977
4110 152926
4110 345557
4110 348158
4110 392360
4111 11281
4111 55346
4111 79745
4111 284837
4111 339345
4111 388272
4111 391723
4115 9412
4115 9463
4115 10900
4115 25959
4115 54764
4115 64753
4115 83878
4115 222894
4116 9939
4116 54764
4116 55211
4116 80321
4118 6443
4118 6804
4118 8740
4118 23786
4118 84929
4118 85027
4118 388633
4150 9463
4155 10217
4163 5095
4163 6919
4163 6924
4163 7559
4163 7584
4163 7753
4163 8559
4163 8823
4163 9462
4163 9724
4163 10524
4163 11284
4163 23774
4163 27037
4163 51265
4163 51760
4163 55272
4163 55758
4163 57332
4163 79159
4163 80764
4163 84140
4163 90799
4163 125919
4163 126375
4163 128553
4163 147687
4163 157773
4163 159686
4163 161582
4163 162968
4163 164127
4163 170082
4163 200081
4163 220929
4163 339005
4163 399693
4163 644945
4171 25842
4176 79892
4184 25894
4184 81850
4184 81851
4184 83755
4184 83900
4184 83901
4184 84616
4184 85289
4184 140735
4184 337968
4184 375791
4184 386675
4184 386676
4184 386678
4184 386682
4184 387266
4184 387267
4184 440021
4184 440023
4184 440051
4184 653240
4188 4601
4188 4956
4188 5013
4188 5125
4188 5154
4188 5252
4188 5300
4188 5311
4188 5565
4188 5754
4188 5819
4188 5879
4188 6687
4188 6924
4188 7054
4188 7259
4188 7376
4188 7481
4188 7528
4188 7559
4188 7638
4188 7695
4188 7711
4188 7869
4188 8559
4188 8825
4188 9422
4188 9500
4188 9586
4188 9610
4188 9674
4188 9841
4188 9929
4188 10020
4188 10062
4188 10101
4188 10169
4188 10252
4188 10418
4188 10464
4188 10467
4188 10667
4188 10868
4188 11140
4188 11147
4188 11330
4188 22822
4188 22893
4188 23005
4188 23244
4188 23503
4188 23598
4188 23619
4188 25828
4188 26239
4188 26505
4188 26508
4188 26585
4188 27343
4188 29800
4188 30008
4188 51204
4188 51545
4188 54778
4188 54906
4188 54971
4188 55049
4188 55138
4188 55267
4188 55536
4188 55663
4188 55668
4188 55827
4188 55859
4188 56654
4188 56829
4188 57188
4188 57332
4188 57474
4188 58191
4188 58524
4188 60370
4188 64927
4188 79005
4188 79637
4188 79740
4188 79797
4188 79862
4188 79943
4188 80161
4188 80256
4188 81669
4188 83451
4188 83719
4188 83903
4188 84080
4188 84140
4188 84330
4188 84527
4188 84528
4188 84733
4188 84766
4188 84914
4188 84996
4188 90594
4188 90827
4188 92129
4188 92595
4188 93474
4188 94039
4188 112574
4188 113178
4188 114336
4188 114971
4188 114990
4188 117144
4188 120379
4188 125997
4188 126069
4188 126070
4188 127665
4188 127703
4188 136051
4188 137209
4188 139081
4188 140606
4188 140947
4188 145483
4188 146540
4188 146664
4188 147660
4188 147687
4188 147807
4188 149950
4188 150572
4188 152816
4188 152940
4188 154865
4188 154881
4188 157773
4188 158293
4188 158506
4188 162968
4188 163050
4188 164127
4188 166979
4188 168417
4188 170082
4188 196740
4188 199786
4188 199834
4188 200350
4188 220929
4188 221504
4188 254173
4188 254187
4188 255877
4188 259236
4188 283985
4188 284111
4188 284346
4188 284365
4188 284391
4188 285093
4188 286380
4188 339344
4188 340359
4188 353131
4188 353134
4188 374407
4188 374454
4188 389549
4188 389741
4188 389834
4188 399693
4188 401898
4188 440157
4188 440836
4188 494514
4188 100131997
4199 4199
4205 9759
4207 9759
4212 9818
4212 11281
4212 80714
4212 140258
4212 246100
4222 5143
4222 7681
4222 9647
4222 25959
4222 51693
4222 53615
4222 54926
4222 54955
4222 55017
4222 64098
4222 79065
4222 79078
4222 79618
4222 84265
4222 252969
4223 4342
4223 4354
4223 4681
4223 4801
4223 5143
4223 5252
4223 5300
4223 5373
4223 5407
4223 5500
4223 5592
4223 5696
4223 5715
4223 5819
4223 5892
4223 5970
4223 5991
4223 6303
4223 6304
4223 6374
4223 6386
4223 6439
4223 6500
4223 6606
4223 6636
4223 6919
4223 7188
4223 7307
4223 7321
4223 7403
4223 7411
4223 7571
4223 7678
4223 7993
4223 8030
4223 8260
4223 8490
4223 8559
4223 8646
4223 8826
4223 8896
4223 9077
4223 9230
4223 9462
4223 9533
4223 10152
4223 10193
4223 10196
4223 10252
4223 10290
4223 10311
4223 10320
4223 10425
4223 10586
4223 10783
4223 10933
4223 10947
4223 10978
4223 10998
4223 11091
4223 22903
4223 23173
4223 23378
4223 23413
4223 23534
4223 23613
4223 23639
4223 25885
4223 25959
4223 26511
4223 26578
4223 27040
4223 27132
4223 27238
4223 27309
4223 27351
4223 29922
4223 51025
4223 51127
4223 51316
4223 51361
4223 51480
4223 51550
4223 51560
4223 51684
4223 51693
4223 51700
4223 51760
4223 51764
4223 53615
4223 53918
4223 54205
4223 54704
4223 54793
4223 54955
4223 54957
4223 54967
4223 55061
4223 55219
4223 55337
4223 55668
4223 55697
4223 55859
4223 55898
4223 56850
4223 56915
4223 57209
4223 57489
4223 57862
4223 58498
4223 58524
4223 63898
4223 64098
4223 64170
4223 64320
4223 64396
4223 64411
4223 64763
4223 79065
4223 79078
4223 79190
4223 79618
4223 79733
4223 79745
4223 79831
4223 79962
4223 80032
4223 80317
4223 83606
4223 83700
4223 83755
4223 83899
4223 83900
4223 83901
4223 83942
4223 84056
4223 84072
4223 84078
4223 84265
4223 84294
4223 84616
4223 84705
4223 84708
4223 84807
4223 84914
4223 89891
4223 90121
4223 90507
4223 90874
4223 90933
4223 91156
4223 93643
4223 114990
4223 116173
4223 117283
4223 117286
4223 123591
4223 124790
4223 126328
4223 127665
4223 130132
4223 130355
4223 132625
4223 135946
4223 137886
4223 139067
4223 140870
4223 144108
4223 147687
4223 149708
4223 150572
4223 152078
4223 152206
4223 152573
4223 154313
4223 154796
4223 154881
4223 161514
4223 161742
4223 167838
4223 168374
4223 170082
4223 170392
4223 170954
4223 199990
4223 205860
4223 220001
4223 222659
4223 245972
4223 254187
4223 283652
4223 285381
4223 286753
4223 326343
4223 337959
4223 337968
4223 353134
4223 353139
4223 353323
4223 353332
4223 386676
4223 386678
4223 386680
4223 386681
4223 386682
4223 386683
4223 386684
4223 387266
4223 387267
4223 389812
4223 390535
4223 399814
4223 401507
4223 401508
4223 402117
4223 402135
4223 440021
4223 440023
4223 440321
4223 440699
4223 441194
4223 448834
4223 548593
4223 653240
4236 6293
4236 7186
4236 8379
4236 9454
4236 9513
4236 10464
4236 11043
4236 11178
4236 11275
4236 22890
4236 23299
4236 23641
4236 29911
4236 51421
4236 55145
4236 57159
4236 57511
4236 63978
4236 79959
4236 80254
4236 80321
4236 80823
4236 84456
4236 84823
4236 246329
4236 440295
4241 81851
4241 375791
4241 386681
4253 286514
4281 4281
4281 7321
4281 7322
4281 7323
4281 7325
4281 7332
4281 9246
4281 9683
4281 10477
4281 11043
4281 26240
4281 51619
4281 64147
4281 64395
4281 79810
4281 80019
4281 114991
4283 6440
4283 64581
4283 388512
4284 56947
4289 57621
4289 78996
4292 4350
4292 4656
4292 4784
4292 5395
4292 5774
4292 7988
4292 8864
4292 23368
4292 55086
4292 55536
4292 220082
4292 254958
4302 5300
4302 9586
4302 56850
4302 81565
4302 116225
4336 85294
4336 90933
4336 386674
4336 386675
4336 386682
4336 386683
4342 7159
4342 7185
4342 7186
4342 9051
4342 9454
4342 10320
4342 23299
4342 57594
4342 57621
4342 81850
4342 145282
4342 220082
4342 342574
4342 388677
4342 440295
4354 51421
4354 100288797
4355 8825
4356 8825
4356 55327
4356 64130
4357 9189
4436 10513
4437 5111
4481 23484
4481 26984
4485 5626
4490 81851
4490 386674
4499 375791
4499 387264
4501 317761
4521 91010
4543 81850
4591 51265
4591 84914
4591 94121
4591 143884
4591 166979
4591 170082
4591 199221
4598 4598
4601 10241
4601 30008
4601 81850
4601 81851
4601 375791
4601 386681
4602 10605
4615 4615
4615 7584
4615 51135
4615 55093
4616 114327
4619 202243
4637 11051
4638 10513
4638 57120
4645 10612
4645 51421
4645 80258
4654 6943
4654 8907
4656 5439
4656 8419
4656 10783
4656 23005
4656 23059
4656 23174
4656 25763
4656 51324
4656 53615
4656 55138
4656 55885
4656 57542
4656 81629
4656 83541
4656 83878
4656 90060
4656 121457
4656 133015
4656 168620
4656 220136
4656 339005
4656 344018
4665 4665
4665 4739
4665 5252
4665 5300
4665 5563
4665 5565
4665 5682
4665 5859
4665 5985
4665 6602
4665 6919
4665 7186
4665 8697
4665 8985
4665 9099
4665 9724
4665 10174
4665 10445
4665 10933
4665 11077
4665 27158
4665 29922
4665 51324
4665 55093
4665 57332
4665 63920
4665 64147
4665 80705
4665 84260
4665 84708
4665 116225
4665 143884
4665 147687
4665 149371
4665 153527
4665 170082
4665 246100
4665 254187
4665 284001
4665 440295
4665 493911
4670 9146
4670 64396
4670 80705
4674 11275
4674 23368
4678 8290
4678 8354
4678 8355
4678 126961
4678 440093
4681 5626
4681 29978
4681 29979
4681 59349
4686 9051
4686 9810
4686 56254
4688 22920
4688 653361
4704 375791
4706 5702
4706 55697
4733 51389
4733 55854
4734 7159
4734 9533
4734 23710
4734 80022
4734 388336
4736 26575
4739 4792
4739 7186
4739 9095
4739 11340
4739 388677
4741 4747
4741 7431
4747 9099
4747 10783
4747 29922
4747 55758
4747 80022
4747 152206
4762 6938
4774 23710
4780 7138
4780 23028
4783 60561
4783 64395
4784 54870
4792 9883
4798 51377
4800 4801
4800 4802
4800 5451
4800 9747
4800 23126
4800 51631
4800 84708
4800 84872
4801 4802
4801 56655
4802 5079
4802 5080
4802 6671
4802 6721
4802 9146
4802 10055
4802 11281
4802 23126
4802 28999
4802 79959
4802 122183
4802 132660
4802 159119
4807 401541
4815 388512
4818 57085
4824 5002
4824 147687
4830 4830
4830 9533
4830 23534
4830 84708
4832 6449
4832 29978
4832 29979
4832 54557
4833 9319
4835 26003
4835 57554
4835 114327
4836 84320
4841 55269
4848 4849
4848 10399
4850 26525
4862 8440
4862 56938
4878 11077
4879 50628
4879 375791
4899 8543
4899 23126
4899 23506
4899 83746
4899 84456
4920 5450
4920 8403
4920 8553
4920 9802
4920 79868
4920 84970
4920 122183
4927 24144
4929 55130
4938 5987
4938 29911
4938 57511
4938 80230
4943 5862
4943 11345
4943 23710
4943 30820
4943 55132
4943 56891
4943 205860
4943 256329
4943 440738
4952 144717
4952 150368
4953 26003
4953 51686
4956 353140
4978 386681
4978 440021
4998 440295
4999 29119
4999 53820
4999 56852
5013 5125
5013 7205
5013 8601
5013 9721
5013 23371
5013 25894
5013 26239
5013 26575
5013 27309
5013 29124
5013 30008
5013 54507
5013 80823
5013 81850
5013 81851
5013 83755
5013 83897
5013 83899
5013 83900
5013 83901
5013 84616
5013 85285
5013 85289
5013 140258
5013 159195
5013 337968
5013 353140
5013 353323
5013 353332
5013 375567
5013 375791
5013 386676
5013 386677
5013 386678
5013 386680
5013 386681
5013 386682
5013 386683
5013 386684
5013 387266
5013 388677
5013 402117
5013 448834
5013 653240
5015 130951
5025 388677
5027 5987
5027 375791
5027 388677
5031 83899
5031 85294
5047 65983
5049 5050
5050 5050
5050 9463
5050 27111
5050 60491
5050 84708
5054 6449
5054 29978
5058 8440
5062 9459
5062 10152
5077 9670
5078 64395
5079 6769
5079 9146
5079 10055
5079 11011
5079 26043
5079 83900
5079 134526
5079 137886
5079 252969
5079 340359
5079 386681
5080 5143
5080 5300
5080 6418
5080 8030
5080 8487
5080 8498
5080 8545
5080 8907
5080 9146
5080 9189
5080 9247
5080 9295
5080 9322
5080 9984
5080 10036
5080 10344
5080 10425
5080 10623
5080 22919
5080 25959
5080 26043
5080 26240
5080 51019
5080 51324
5080 51550
5080 54778
5080 54870
5080 54955
5080 54971
5080 55346
5080 56925
5080 57862
5080 79090
5080 79977
5080 80856
5080 83900
5080 83901
5080 84265
5080 84285
5080 84561
5080 85313
5080 85403
5080 91694
5080 113251
5080 114327
5080 116540
5080 117286
5080 126353
5080 134526
5080 140739
5080 151254
5080 154881
5080 159013
5080 170680
5080 245972
5080 245973
5080 246176
5080 283385
5080 284904
5080 387778
5080 388389
5080 388695
5080 440603
5080 100526836
5082 5705
5082 65003
5083 9319
5087 5300
5089 9242
5089 55138
5089 55536
5089 63915
5089 114327
5089 134701
5089 152098
5090 7185
5090 10567
5090 24144
5090 57085
5090 114569
5090 116173
5090 123722
5090 342574
5092 5092
5092 6386
5092 6928
5092 7033
5092 26003
5092 55093
5093 6626
5093 10643
5093 23543
5093 254958
5093 348093
5108 10152
5108 27128
5108 51019
5108 145773
5108 149371
5111 9768
5111 10204
5111 51324
5111 116173
5121 163688
5125 9319
5125 54507
5125 81851
5125 84648
5125 116412
5125 159195
5125 353134
5125 353140
5125 353323
5125 375791
5125 386681
5125 388677
5128 84661
5129 5966
5129 7185
5129 7186
5129 8379
5129 8500
5129 8548
5129 9454
5129 10464
5129 11043
5129 23281
5129 29911
5129 79959
5129 123722
5129 202243
5129 283234
5129 440295
5130 5130
5130 6386
5130 9025
5130 55233
5130 57085
5130 148932
5130 154807
5141 29948
5147 339231
5149 11281
5152 6386
5152 6783
5152 8270
5152 8559
5152 9531
5152 10537
5152 11140
5152 22954
5152 25959
5152 81851
5152 84457
5152 353323
5152 386681
5152 386682
5152 386683
5159 59349
5159 79959
5159 386683
5187 7205
5187 9240
5199 50628
5199 353323
5199 375791
5203 10738
5204 8553
5204 10197
5207 5207
5207 5210
5207 25894
5252 7159
5252 8553
5252 9500
5252 10152
5252 10174
5252 11030
5252 27185
5252 54764
5252 55145
5252 57561
5252 57594
5252 66037
5252 80258
5252 80823
5252 116115
5252 122183
5252 140893
5252 159195
5252 440295
5256 5257
5256 5261
5256 7389
5264 10207
5264 645455
5272 7188
5276 6449
5293 5295
5293 8503
5295 7294
5300 5626
5300 5987
5300 6829
5300 8030
5300 8456
5300 8626
5300 8687
5300 8688
5300 9457
5300 10152
5300 10256
5300 10318
5300 10320
5300 23281
5300 23636
5300 23648
5300 26205
5300 27324
5300 29978
5300 53335
5300 55663
5300 57594
5300 57621
5300 64857
5300 79724
5300 80125
5300 83637
5300 91369
5300 116115
5300 129401
5300 140893
5300 154796
5300 170463
5300 220082
5300 283234
5300 283899
5300 284297
5300 386674
5300 386682
5300 387856
5307 7185
5307 9095
5307 9500
5307 9666
5307 9670
5307 30008
5307 122183
5307 140258
5307 146664
5307 337968
5307 375791
5307 389136
5308 6993
5308 7185
5308 11030
5308 375791
5311 11077
5311 375791
5313 27132
5316 80714
5317 11077
5317 29911
5317 79959
5318 6708
5318 23281
5318 25894
5326 118812
5328 10863
5349 90993
5349 147872
5350 56947
5350 388633
5354 5798
5354 56947
5355 51324
5355 65009
5355 89885
5366 5862
5371 5371
5372 5870
5372 51560
5373 6945
5373 10110
5376 85027
5407 6804
5411 342574
5413 55752
5413 266740
5420 29978
5424 54507
5427 9319
5427 10174
5427 22919
5427 29978
5439 9533
5441 5687
5441 5966
5443 11077
5449 89884
5450 23126
5450 55048
5450 340359
5451 5451
5451 6671
5451 11281
5451 84872
5451 122183
5467 386682
5475 5626
5479 5824
5479 6449
5479 29978
5480 6449
5480 29978
5480 54971
5493 7186
5493 9463
5493 29066
5493 79983
5493 117177
5493 144100
5493 147183
5493 284312
5493 390792
5499 23368
5499 153743
5500 7159
5500 25959
5500 63898
5500 64651
5500 80316
5500 81566
5500 84988
5500 153743
5500 375791
5501 81566
5507 56925
5515 9319
5515 84456
5518 27254
5518 29966
5518 286151
5518 342096
5524 60491
5524 154796
5524 202243
5525 8313
5525 22873
5525 83878
5530 22941
5530 404550
5539 375791
5545 6449
5551 375791
5552 6449
5552 29978
5563 5564
5563 5565
5563 5571
5563 5966
5563 6671
5563 7988
5563 8022
5563 8976
5563 9319
5563 10006
5563 10152
5563 10241
5563 11060
5563 11135
5563 22806
5563 25959
5563 29946
5563 54793
5563 57147
5563 57536
5563 57561
5563 57594
5563 57658
5563 64170
5563 64599
5563 64926
5563 79720
5563 84456
5563 92610
5563 123722
5563 139212
5563 154796
5563 375791
5564 5571
5565 5571
5565 5626
5565 5837
5565 5966
5565 6938
5565 7186
5565 8548
5565 9792
5565 9830
5565 10197
5565 11178
5565 23368
5565 28999
5565 51545
5565 51608
5565 54507
5565 54971
5565 57159
5565 63978
5565 80823
5565 81850
5565 81851
5565 83899
5565 83900
5565 83901
5565 84988
5565 85294
5565 116115
5565 117177
5565 121268
5565 125115
5565 159195
5565 375791
5565 386675
5565 386681
5565 440295
5566 5573
5566 5575
5566 5577
5569 8655
5569 140735
5571 9817
5573 5575
5573 84281
5575 7004
5575 7067
5575 7629
5575 7704
5575 7716
5575 7917
5575 8503
5575 8559
5575 8576
5575 8624
5575 8847
5575 9465
5575 11140
5575 22938
5575 27124
5575 27238
5575 29115
5575 53358
5575 54870
5575 55093
5575 55138
5575 56006
5575 56655
5575 57332
5575 57862
5575 63898
5575 79673
5575 80022
5575 83746
5575 84662
5575 84708
5575 84984
5575 91156
5575 94121
5575 116225
5575 157922
5575 158798
5575 196483
5575 246176
5575 399693
5577 9465
5577 158798
5584 8878
5584 50855
5584 84612
5584 112939
5585 7185
5585 7681
5585 8548
5585 8687
5585 8688
5585 9240
5585 9454
5585 10464
5585 11043
5585 11077
5585 11281
5585 23281
5585 23299
5585 27185
5585 29946
5585 54507
5585 54764
5585 57536
5585 64753
5585 80705
5585 83878
5585 117177
5585 143241
5585 375791
5592 22899
5592 57786
5594 57594
5597 8550
5597 26287
5598 5607
5598 7586
5598 11065
5601 6470
5601 8022
5601 10262
5601 11178
5601 11281
5601 80258
5601 80817
5601 84080
5601 84456
5601 90523
5601 254958
5601 339834
5601 340527
5601 342096
5604 54971
5612 6867
5612 116115
5612 158405
5620 27111
5620 386675
5626 5711
5626 5892
5626 5977
5626 5983
5626 6310
5626 6418
5626 6700
5626 6731
5626 6789
5626 6821
5626 7043
5626 7203
5626 7762
5626 8317
5626 8470
5626 8498
5626 8520
5626 8545
5626 8826
5626 9242
5626 9247
5626 9322
5626 9456
5626 9462
5626 9500
5626 9533
5626 9747
5626 9798
5626 9873
5626 9978
5626 9984
5626 10036
5626 10106
5626 10133
5626 10524
5626 10612
5626 10783
5626 11140
5626 11281
5626 11284
5626 11339
5626 22827
5626 23005
5626 23371
5626 23473
5626 23503
5626 23534
5626 25759
5626 26039
5626 26060
5626 26147
5626 26578
5626 26740
5626 27158
5626 29115
5626 30008
5626 50808
5626 51225
5626 51265
5626 51324
5626 51619
5626 51633
5626 51684
5626 51686
5626 53615
5626 53918
5626 54472
5626 54556
5626 54870
5626 54926
5626 54955
5626 55017
5626 55048
5626 55076
5626 55174
5626 55660
5626 55859
5626 56158
5626 58498
5626 60385
5626 64098
5626 64118
5626 64147
5626 79005
5626 79025
5626 79065
5626 79169
5626 79589
5626 79698
5626 80308
5626 81892
5626 83417
5626 83444
5626 83853
5626 84259
5626 84265
5626 84446
5626 84661
5626 84707
5626 84779
5626 85317
5626 112487
5626 113174
5626 114327
5626 117157
5626 117286
5626 118663
5626 126069
5626 126353
5626 127703
5626 130132
5626 132625
5626 137886
5626 140258
5626 147945
5626 148398
5626 159013
5626 161514
5626 162239
5626 163050
5626 164237
5626 166979
5626 167826
5626 167838
5626 170680
5626 199953
5626 201255
5626 205860
5626 222642
5626 245972
5626 245973
5626 252969
5626 254122
5626 283385
5626 283685
5626 337966
5626 337967
5626 337968
5626 386682
5626 387522
5626 391257
5626 401027
5626 440348
5626 440603
5626 493911
5626 654483
5626 100526836
5630 7431
5630 9119
5630 10482
5630 11140
5630 23149
5630 23368
5630 54967
5630 55110
5630 64927
5630 137209
5630 153527
5630 342574
5631 5631
5631 5635
5631 5636
5631 51324
5631 84708
5634 5635
5634 5636
5635 5635
5635 5636
5635 23473
5635 55110
5636 56159
5639 89885
5660 5830
5660 9189
5660 10513
5682 5987
5682 6993
5682 9240
5682 9454
5682 9463
5682 10241
5682 10243
5682 10616
5682 23281
5682 23641
5682 57511
5682 57594
5682 64753
5682 79077
5682 80321
5682 81850
5682 81851
5682 85285
5682 140836
5682 143241
5682 253980
5682 337968
5682 342096
5682 388677
5682 400673
5685 10320
5687 126526
5687 169270
5689 7186
5689 23281
5689 25894
5689 50628
5689 56850
5689 57511
5689 79444
5689 125115
5690 8313
5691 5987
5693 8517
5693 9530
5696 5966
5696 7187
5696 64841
5700 5708
5700 5711
5700 266740
5701 5711
5702 5706
5702 5715
5702 9618
5702 84661
5704 5716
5705 24144
5705 60468
5705 64753
5705 220134
5705 342574
5706 5706
5706 5715
5706 6386
5706 6605
5706 9717
5706 11140
5706 127703
5708 9880
5708 134510
5709 23099
5711 53339
5713 10213
5715 7186
5720 5721
5721 5721
5727 10513
5730 29978
5730 375791
5730 386683
5733 8688
5733 83899
5733 375791
5746 6993
5747 8503
5747 50619
5753 10640
5753 80258
5754 23281
5754 81850
5754 388677
5757 9817
5774 7023
5774 11180
5774 54778
5774 66036
5774 79666
5778 64395
5780 92840
5780 116173
5782 9051
5784 7205
5784 154796
5790 51473
5805 5805
5814 8907
5814 8932
5814 56122
5814 64859
5814 84708
5814 162968
5817 81850
5817 83900
5817 84283
5817 337968
5817 375791
5817 386681
5817 388677
5819 8601
5819 81850
5819 81851
5819 353140
5819 353323
5819 375791
5819 386681
5819 388677
5824 8504
5824 10018
5824 51561
5824 170680
5829 55885
5829 57630
5829 84069
5829 130271
5829 170082
5830 11146
5830 51300
5830 60685
5830 90507
5834 5836
5836 5837
5859 5966
5859 7186
5859 9319
5859 9463
5859 9618
5859 10174
5859 10241
5859 10262
5859 10320
5859 10464
5859 11043
5859 11099
5859 11178
5859 26994
5859 27185
5859 54764
5859 57511
5859 79444
5859 79720
5859 80153
5859 80258
5859 83878
5859 84217
5859 84667
5859 339834
5859 388333
5860 88455
5862 8548
5862 54968
5862 55502
5862 79981
5862 92689
5862 196472
5862 202243
5863 375791
5863 386681
5864 5877
5864 117177
5866 57511
5866 337968
5866 375791
5867 9135
5867 10640
5867 64145
5867 196472
5873 25924
5873 84958
5877 11178
5878 55198
5878 259173
5886 5966
5886 7128
5886 7186
5886 7187
5886 7189
5886 9802
5886 23608
5886 29761
5886 29978
5886 55768
5886 57684
5886 80013
5886 81603
5886 135892
5886 353323
5887 6248
5887 8887
5887 11281
5887 22827
5887 23608
5887 29761
5887 29978
5887 55768
5887 114824
5892 5966
5892 7516
5892 9240
5892 9463
5892 10174
5892 22806
5892 23162
5892 50628
5892 51421
5892 84445
5901 23039
5901 30000
5911 10900
5912 10900
5914 6257
5914 6258
5914 23582
5915 6257
5915 23582
5916 6257
5916 6258
5921 64395
5928 9112
5929 9070
5932 5934
5935 5940
5935 10656
5935 27316
5935 159163
5935 202559
5935 378951
5940 6626
5940 7054
5940 27316
5940 57693
5940 80742
5940 159163
5940 339344
5955 23710
5966 6249
5966 6310
5966 6495
5966 6820
5966 6821
5966 7545
5966 7704
5966 8115
5966 8440
5966 8520
5966 8545
5966 8576
5966 8934
5966 9463
5966 9643
5966 10252
5966 10459
5966 10811
5966 11043
5966 23647
5966 26121
5966 26525
5966 26578
5966 27129
5966 27238
5966 29948
5966 30850
5966 50619
5966 51013
5966 51171
5966 51324
5966 51619
5966 51686
5966 51700
5966 54955
5966 54964
5966 55110
5966 55138
5966 55346
5966 55616
5966 55633
5966 55663
5966 56006
5966 56648
5966 56915
5966 57161
5966 57542
5966 57559
5966 58524
5966 64098
5966 64778
5966 64859
5966 79090
5966 79622
5966 79637
5966 80022
5966 80308
5966 81629
5966 83746
5966 84221
5966 84299
5966 84959
5966 114327
5966 135293
5966 145282
5966 151963
5966 161514
5966 170685
5966 199990
5966 200845
5966 222166
5966 245973
5966 253827
5966 285987
5966 339231
5966 440603
5970 11281
5970 54971
5973 6322
5977 9463
5977 11077
5977 153657
5983 5984
5983 9463
5983 10656
5983 91369
5983 202559
5984 5985
5984 10193
5985 7257
5985 10475
5985 54906
5985 80125
5987 6602
5987 6629
5987 6919
5987 7004
5987 7716
5987 7918
5987 7984
5987 8317
5987 8440
5987 8559
5987 8648
5987 8664
5987 8831
5987 8907
5987 9099
5987 9119
5987 9529
5987 9533
5987 9605
5987 9610
5987 9618
5987 9759
5987 9775
5987 9883
5987 9975
5987 9984
5987 10020
5987 10464
5987 10623
5987 11051
5987 23199
5987 23473
5987 26505
5987 27132
5987 27238
5987 29086
5987 29775
5987 50650
5987 51157
5987 51265
5987 51350
5987 51545
5987 51734
5987 54461
5987 54793
5987 55093
5987 56006
5987 56891
5987 57325
5987 57332
5987 58524
5987 60484
5987 60491
5987 60493
5987 79839
5987 80022
5987 80174
5987 81565
5987 83444
5987 83448
5987 84080
5987 84140
5987 84221
5987 84313
5987 84330
5987 84708
5987 84823
5987 84914
5987 90480
5987 91156
5987 91694
5987 117144
5987 117283
5987 132789
5987 135892
5987 143884
5987 146325
5987 148281
5987 149371
5987 154313
5987 164127
5987 166979
5987 197322
5987 221184
5987 246176
5987 252969
5987 339669
5987 399693
5990 222546
5998 375791
6002 135293
6005 84699
6009 10513
6013 11043
6015 10138
6015 23429
6015 57332
6015 84108
6035 81786
6048 7321
6048 7322
6048 7323
6048 7325
6048 10477
6048 51141
6048 51619
6048 219738
6048 220002
6048 403313
6102 26578
6102 135293
6117 23281
6120 79666
6133 6428
6133 7415
6133 8615
6133 10589
6133 10687
6133 22913
6133 57594
6133 60468
6133 79959
6133 92610
6133 146439
6133 246329
6133 653121
6135 26031
6146 6386
6146 27111
6146 55145
6146 222389
6146 246329
6158 23582
6166 162632
6171 27111
6184 6449
6230 7541
6230 57594
6230 64061
6230 79618
6231 90121
6233 9802
6233 29978
6233 29979
6234 81851
6257 7376
6257 9463
6257 9971
6257 10062
6258 7376
6258 10062
6271 6271
6271 6273
6271 6275
6271 6285
6271 6286
6271 170591
6273 6273
6273 6274
6273 6285
6274 170591
6275 6285
6285 6285
6285 6286
6285 6386
6285 51324
6285 84708
6285 170591
6286 7045
6286 170591
6293 6605
6293 7189
6293 9099
6293 9589
6293 9618
6293 9759
6293 10193
6293 10403
6293 23216
6293 25828
6293 26240
6293 27238
6293 51019
6293 51382
6293 54535
6293 54785
6293 54955
6293 55346
6293 55633
6293 56344
6293 57639
6293 64147
6293 79005
6293 79696
6293 83541
6293 84832
6293 84984
6293 127703
6293 143884
6293 145483
6293 152206
6293 158427
6293 164127
6293 166979
6293 170082
6293 200081
6293 390535
6293 399693
6299 23368
6303 7004
6303 25828
6303 51204
6303 54535
6303 54913
6303 55093
6303 58524
6303 60491
6303 83878
6303 84708
6303 84991
6303 112483
6303 116236
6303 246176
6303 339344
6310 6310
6310 7186
6310 8301
6310 8536
6310 8553
6310 8751
6310 11030
6310 22905
6310 23126
6310 23506
6310 23543
6310 27033
6310 51076
6310 54845
6310 84069
6310 84970
6310 118738
6310 121643
6310 122183
6310 159119
6310 159195
6310 256364
6310 284355
6310 340527
6310 386684
6310 408263
6310 442229
6320 29978
6322 84708
6345 6449
6348 29978
6348 29979
6351 7780
6354 29978
6360 29978
6385 6449
6386 6386
6386 6418
6386 6432
6386 6993
6386 6999
6386 7188
6386 7319
6386 7919
6386 8636
6386 8772
6386 8976
6386 9240
6386 9295
6386 9319
6386 9454
6386 9457
6386 9659
6386 10541
6386 10900
6386 11157
6386 22924
6386 23204
6386 23281
6386 23641
6386 25816
6386 26578
6386 29106
6386 51076
6386 51538
6386 54763
6386 54764
6386 54793
6386 54926
6386 55216
6386 55964
6386 56648
6386 57594
6386 59349
6386 63908
6386 64866
6386 65263
6386 79169
6386 80013
6386 81850
6386 83638
6386 84285
6386 92610
6386 92840
6386 114932
6386 116173
6386 124790
6386 139067
6386 171483
6386 200845
6386 202559
6386 253635
6386 283899
6386 284252
6386 284297
6386 285672
6386 386682
6386 388121
6386 441212
6386 441519
6386 441521
6386 653121
6386 100532737
6396 7188
6396 80217
6396 89866
6399 9189
6399 11281
6399 27095
6399 58513
6399 126003
6399 342096
6406 29978
6418 151246
6418 374393
6426 6434
6426 8233
6428 7307
6428 10921
6428 26121
6428 26505
6428 27316
6428 54039
6428 84708
6434 6434
6434 6733
6434 9852
6434 10929
6434 56122
6434 91746
6434 159163
6434 339344
6434 378951
6440 6440
6440 26984
6440 84283
6442 6449
6446 114569
6447 29978
6449 6693
6449 6821
6449 6860
6449 7039
6449 7917
6449 8324
6449 8747
6449 9370
6449 23208
6449 23495
6449 23753
6449 26291
6449 27242
6449 30008
6449 50848
6449 55194
6449 55500
6449 55739
6449 79669
6449 81790
6449 84699
6449 85569
6449 114904
6449 118471
6449 124220
6449 147872
6449 150771
6449 164237
6449 170680
6449 203562
6449 222894
6449 246100
6449 257202
6449 338761
6449 338879
6449 653808
6452 28988
6452 57630
6455 6455
6455 27238
6455 51324
6455 55048
6455 55211
6455 114569
6455 399665
6470 6470
6477 9530
6477 22924
6477 122183
6477 130951
6495 7090
6495 11281
6495 25894
6500 23403
6500 26232
6500 26234
6500 26273
6500 54620
6500 55336
6500 93611
6500 115290
6500 126433
6500 286151
6500 554251
6525 11259
6527 147872
6529 11077
6541 56947
6541 89885
6560 353323
6560 375791
6584 342574
6584 388677
6585 81851
6590 29978
6598 11077
6599 54507
6599 337968
6599 375791
6601 342574
6602 7681
6602 8688
6602 9051
6602 9119
6602 9463
6602 9817
6602 9851
6602 10152
6602 22806
6602 23281
6602 27185
6602 51225
6602 54550
6602 57159
6602 57511
6602 57594
6602 63876
6602 64599
6602 79720
6602 79839
6602 80823
6602 83878
6602 84445
6602 90060
6602 159195
6602 256646
6602 266740
6602 342574
6602 375791
6602 440295
6605 8688
6605 9322
6605 10928
6605 23281
6605 56850
6605 57159
6605 64753
6605 80321
6605 81851
6605 125115
6605 337968
6605 342574
6605 386681
6605 390792
6605 645455
6606 6607
6606 8487
6606 9500
6606 10278
6606 10865
6606 11281
6606 26097
6606 26258
6606 27247
6606 54960
6606 64927
6606 83444
6606 90480
6606 114823
6606 127703
6606 154865
6606 159195
6606 171483
6606 254187
6606 337974
6607 6607
6607 8487
6607 9500
6607 9533
6607 26097
6607 26258
6607 154865
6607 171483
6607 494119
6612 59343
6613 10009
6613 29761
6613 57594
6615 7205
6615 11340
6615 57511
6615 440295
6616 8676
6619 7268
6619 7337
6620 118812
6626 6627
6626 8880
6626 64599
6626 114823
6626 159163
6626 348093
6627 10320
6628 6670
6628 7702
6628 8880
6628 9240
6628 9530
6628 9863
6628 10421
6628 11060
6628 11340
6628 24144
6628 29978
6628 54971
6628 57511
6628 64599
6628 91544
6628 122183
6628 159195
6628 222546
6628 337968
6628 375791
6629 7541
6629 9463
6629 57594
6631 9530
6631 10483
6631 11030
6631 11060
6631 11340
6631 64333
6631 66037
6631 122183
6631 337968
6631 375791
6636 8161
6636 9454
6636 10320
6636 23658
6637 115265
6642 58533
6642 92840
6642 116173
6642 254122
6642 100288797
6643 23204
6643 58533
6643 254122
6643 100288797
6648 80321
6649 30818
6650 7186
6650 9802
6650 54476
6652 6652
6653 11281
6660 7186
6660 57684
6660 79444
6663 9500
6663 11281
6670 23126
6670 132660
6670 494119
6671 6671
6671 7716
6671 10445
6671 23126
6671 84708
6671 117286
6671 122183
6672 6672
6672 7341
6672 10623
6672 10951
6672 11335
6672 23468
6672 54810
6672 80342
6672 285093
6675 6675
6687 9240
6687 388677
6692 81850
6698 148979
6708 56915
6708 85359
6708 90480
6708 128553
6708 164127
6708 284695
6708 440836
6723 6723
6730 29978
6733 7746
6733 8087
6733 8161
6733 8233
6733 9295
6733 9753
6733 10921
6733 10929
6733 11338
6733 122183
6737 6737
6737 7704
6737 10612
6737 10750
6737 25828
6737 54883
6737 55346
6737 56658
6737 64395
6737 84708
6737 84951
6758 440295
6769 11281
6769 25959
6769 158405
6769 388677
6770 9135
6770 57085
6780 29107
6780 55342
6780 55922
6780 84708
6780 91694
6782 29978
6782 29979
6788 60485
6804 6804
6804 6810
6804 6811
6804 6843
6804 6844
6804 7559
6804 7851
6804 8674
6804 9341
6804 9342
6804 9482
6804 9554
6804 9570
6804 10282
6804 10490
6804 10791
6804 23673
6804 26258
6804 51225
6804 54982
6804 55224
6804 55340
6804 55850
6804 57474
6804 63908
6804 80777
6804 85027
6804 90827
6804 116841
6804 126070
6804 146540
6804 147007
6804 157567
6804 203062
6804 254187
6804 441376
6809 6810
6809 6811
6809 9342
6809 63908
6810 6811
6810 6843
6810 6844
6810 8675
6810 8676
6810 8677
6810 9341
6810 9482
6810 9554
6810 9570
6810 10152
6810 10228
6810 10282
6810 10490
6810 10791
6810 10826
6810 26984
6810 27230
6810 63908
6810 94107
6810 112755
6810 147007
6810 157567
6811 6812
6811 9342
6811 9482
6811 10791
6811 63908
6811 147872
6811 441376
6812 10475
6818 10513
6820 27284
6820 130540
6821 9530
6821 9851
6821 23636
6821 29946
6821 29978
6821 60561
6821 79959
6821 125115
6821 246100
6821 342574
6821 440295
6822 27284
6839 10951
6839 11335
6839 23468
6839 54764
6839 84988
6839 386675
6839 386681
6843 112755
6844 9342
6867 7067
6867 8945
6867 63898
6873 22827
6880 10589
6880 23633
6884 23281
6890 50628
6890 353140
6895 6895
6895 6919
6895 8575
6897 123283
6898 6898
6898 7337
6908 79618
6909 375791
6910 10458
6911 9095
6911 9500
6911 11030
6911 11281
6911 55346
6911 86614
6911 122183
6911 159119
6911 159195
6911 337968
6911 375791
6919 7185
6919 7431
6919 8087
6919 8313
6919 8772
6919 9240
6919 9278
6919 10318
6919 10320
6919 10464
6919 10475
6919 11077
6919 11178
6919 11281
6919 22806
6919 23099
6919 23149
6919 23216
6919 23281
6919 23592
6919 25959
6919 26031
6919 27238
6919 54550
6919 55840
6919 56850
6919 64168
6919 64375
6919 64599
6919 64753
6919 66037
6919 79036
6919 79618
6919 83892
6919 84437
6919 84667
6919 114824
6919 116115
6919 116840
6919 158405
6919 159195
6919 163183
6919 221504
6919 353323
6919 375791
6919 386681
6919 386683
6919 653121
6922 23403
6922 26234
6922 26273
6922 55336
6922 93611
6922 115290
6922 283237
6924 7159
6924 7813
6924 8500
6924 9135
6924 10318
6924 11275
6924 23149
6924 23384
6924 25959
6924 30850
6924 56850
6924 79036
6924 112939
6924 116840
6924 342096
6926 122183
6928 11281
6928 55697
6928 159195
6929 9421
6929 56676
6934 122183
6934 375791
6938 6943
6938 7257
6938 9242
6938 9421
6938 9589
6938 9939
6938 11051
6938 29948
6938 50674
6938 55768
6938 56676
6938 80022
6938 84708
6938 117581
6938 118812
6938 124790
6938 149371
6938 150921
6938 161514
6938 222894
6938 339231
6938 344018
6938 493829
6941 11077
6941 79959
6945 8573
6945 11345
6945 60468
6990 6993
6993 51742
6993 53918
6993 55093
6993 80323
6993 80755
6993 84708
6993 118427
6993 140885
6993 170082
6993 340527
6999 8623
6999 9463
6999 11281
6999 23503
6999 55233
6999 64802
6999 84708
6999 135293
7003 10612
7003 389136
7004 10174
7004 23281
7004 23641
7004 25937
7004 57159
7004 84445
7004 143241
7004 202243
7004 256646
7004 342574
7004 389136
7004 440295
7005 51442
7005 389136
7009 91445
7019 57085
7020 119391
7023 9618
7023 57713
7023 150483
7033 29978
7037 56947
7040 9404
7040 54507
7040 353134
7040 353140
7040 375791
7040 386681
7051 7051
7051 8578
7051 10437
7051 25830
7051 26505
7051 54544
7051 55262
7051 58191
7051 93082
7051 93185
7051 114990
7051 199834
7051 353135
7051 353142
7054 7054
7054 22827
7054 23270
7067 51421
7067 79959
7067 94056
7069 84217
7073 8880
7073 9444
7073 93487
7073 122183
7073 348093
7075 7205
7090 10523
7091 23636
7104 388512
7106 375791
7108 353140
7110 116173
7114 57511
7114 440295
7124 147872
7125 23216
7126 9533
7126 83892
7126 84708
7128 7186
7128 8887
7128 10318
7128 54476
7128 57561
7128 84708
7135 9240
7138 27111
7142 85294
7142 386682
7148 11281
7159 7297
7159 9459
7159 10024
7159 10403
7159 10464
7159 10928
7159 11228
7159 23028
7159 26060
7159 30011
7159 53347
7159 54165
7159 55209
7159 55432
7159 57530
7159 57630
7159 57659
7159 57698
7159 64926
7159 78990
7159 80019
7159 80212
7159 80705
7159 80829
7159 81792
7159 84069
7159 84106
7159 84823
7159 84959
7159 90799
7159 143884
7159 148252
7159 152206
7159 154796
7159 154865
7159 200081
7159 220929
7159 222166
7159 284001
7159 284346
7159 339221
7159 340527
7159 642938
7163 51324
7163 346157
7165 51100
7165 56997
7168 8379
7168 79036
7168 374666
7169 7772
7170 11339
7170 53371
7170 54535
7170 55145
7170 79036
7185 7186
7185 7189
7185 7678
7185 7704
7185 7716
7185 8115
7185 8737
7185 8837
7185 9096
7185 9099
7185 9119
7185 9146
7185 9247
7185 9724
7185 9782
7185 9818
7185 10865
7185 11138
7185 23493
7185 23598
7185 25959
7185 26003
7185 29974
7185 51207
7185 51324
7185 51367
7185 54535
7185 54870
7185 54955
7185 55758
7185 55957
7185 57473
7185 57474
7185 57633
7185 58529
7185 63904
7185 64641
7185 79005
7185 79622
7185 79862
7185 80764
7185 83741
7185 84069
7185 84708
7185 84832
7185 84914
7185 90060
7185 91392
7185 92129
7185 126070
7185 127665
7185 128553
7185 129831
7185 140876
7185 148398
7185 152940
7185 163050
7185 164127
7185 164592
7185 199692
7185 220004
7185 256329
7185 266697
7185 284680
7185 389834
7185 399693
7185 401431
7186 7186
7186 7189
7186 7571
7186 7584
7186 7681
7186 7716
7186 7984
7186 8456
7186 8498
7186 8717
7186 8737
7186 8915
7186 9099
7186 9459
7186 9580
7186 9586
7186 9724
7186 9747
7186 9830
7186 9841
7186 9883
7186 10464
7186 10529
7186 10623
7186 10667
7186 10783
7186 10811
7186 11140
7186 22921
7186 23199
7186 23219
7186 25959
7186 26009
7186 26240
7186 27156
7186 27238
7186 29994
7186 51008
7186 51142
7186 51274
7186 51324
7186 51603
7186 51760
7186 53820
7186 54535
7186 54870
7186 54971
7186 55138
7186 55758
7186 56850
7186 57104
7186 57332
7186 57506
7186 57634
7186 57862
7186 60496
7186 64518
7186 64641
7186 64763
7186 79843
7186 80256
7186 80317
7186 80764
7186 81847
7186 83444
7186 83461
7186 84080
7186 84256
7186 84498
7186 84707
7186 84832
7186 91544
7186 91694
7186 92610
7186 114327
7186 116349
7186 116835
7186 126353
7186 128553
7186 135892
7186 137209
7186 140831
7186 143884
7186 145483
7186 147687
7186 150771
7186 151254
7186 153527
7186 166793
7186 170082
7186 170954
7186 201798
7186 220004
7186 220929
7186 255374
7186 340527
7186 342132
7186 388407
7186 388695
7186 100129534
7187 7187
7187 7188
7187 9020
7187 9883
7187 51668
7187 54841
7187 55363
7187 57595
7187 84708
7187 92129
7187 117283
7187 387856
7188 7188
7188 7189
7188 9111
7188 11077
7188 11140
7188 23219
7188 51646
7188 55093
7188 80764
7188 84708
7188 387856
7189 7189
7189 7322
7189 7525
7189 11213
7189 54764
7189 78990
7189 80019
7189 84708
7189 154865
7189 222166
7203 50628
7203 145282
7205 7545
7205 8440
7205 9099
7205 9146
7205 9531
7205 9869
7205 9883
7205 9975
7205 10020
7205 10667
7205 10817
7205 23598
7205 26012
7205 26505
7205 51157
7205 51282
7205 51545
7205 54749
7205 54793
7205 55633
7205 55731
7205 56006
7205 58524
7205 60672
7205 64927
7205 81629
7205 84069
7205 84215
7205 84299
7205 84707
7205 84708
7205 90060
7205 94005
7205 114990
7205 116349
7205 117144
7205 117283
7205 126353
7205 132158
7205 146540
7205 149473
7205 169792
7205 200350
7205 202151
7205 254187
7205 388336
7205 399693
7205 399947
7205 448834
7205 100287902
7247 7247
7247 7257
7247 9643
7247 26003
7247 55093
7247 84708
7251 8887
7251 9119
7251 9260
7251 9530
7251 23368
7251 24144
7251 55048
7251 55165
7251 57159
7251 57536
7251 63876
7251 79720
7251 80254
7251 84941
7251 90678
7251 137492
7251 283234
7251 285782
7257 9079
7257 10912
7257 11243
7257 23641
7257 51160
7257 55093
7257 56850
7257 57511
7257 140710
7257 147700
7257 200734
7257 392360
7259 64061
7259 64753
7262 23149
7262 78990
7265 10193
7274 57085
7274 79444
7274 85294
7274 114569
7274 116173
7274 353323
7284 23204
7284 79618
7289 9051
7289 60468
7289 129138
7289 386682
7294 57594
7294 57786
7294 64375
7294 80125
7294 80258
7294 220082
7295 51324
7295 60491
7295 115265
7297 10656
7297 202559
7297 337968
7297 375791
7297 440295
7307 9119
7307 11338
7307 80258
7307 84530
7307 138199
7311 8887
7311 9802
7311 27342
7311 29978
7311 29979
7314 8887
7314 9802
7314 29978
7316 9802
7316 29978
7318 9636
7321 23609
7321 26994
7321 27246
7321 55223
7321 55611
7321 55658
7321 56658
7321 57159
7321 57561
7321 84937
7321 91445
7321 113878
7321 135892
7322 26994
7322 55658
7322 56658
7322 57561
7322 80019
7322 91445
7322 113878
7322 135892
7323 11043
7323 55658
7323 56658
7323 113878
7325 11043
7325 11060
7325 56658
7325 57561
7325 91445
7329 57621
7332 10425
7332 10616
7332 54476
7335 9802
7335 22954
7335 29978
7335 29979
7335 246100
7341 29843
7341 57621
7342 10933
7342 84708
7353 55666
7356 22954
7360 7360
7360 10425
7360 79666
7371 7371
7379 64581
7388 80762
7388 127829
7389 29992
7391 57594
7405 8678
7408 7791
7408 10006
7408 51225
7408 114088
7411 22806
7411 84993
7414 10495
7415 9373
7415 22888
7415 26043
7415 54739
7415 55093
7415 55432
7415 79058
7415 84708
7415 84923
7415 84984
7415 137886
7415 165324
7415 653689
7424 54557
7431 9119
7431 9759
7431 9830
7431 54967
7431 56891
7431 84140
7431 167838
7431 170954
7431 399693
7432 29978
7436 9753
7447 113878
7448 29978
7448 57120
7454 7456
7456 8440
7456 57630
7458 9463
7458 83638
7466 286753
7469 51497
7481 57830
7481 81850
7481 81851
7481 375791
7481 386681
7481 386682
7481 386683
7481 440050
7490 8553
7490 9463
7490 54764
7490 79618
7490 80321
7490 386674
7490 386675
7498 23426
7507 9463
7507 81565
7518 7518
7518 11284
7518 342574
7525 8087
7525 9463
7525 9513
7525 9564
7525 10278
7525 22806
7525 23299
7525 23648
7525 51421
7525 55145
7525 56904
7525 64170
7525 653121
7528 8022
7528 8175
7528 64395
7528 79666
7528 79959
7528 81850
7528 83900
7528 83901
7528 85289
7528 85294
7528 353323
7528 375791
7528 386676
7528 386680
7528 386682
7528 386683
7528 440023
7531 9759
7531 22841
7531 202243
7533 202243
7534 84708
7534 202243
7536 11338
7541 8260
7541 8907
7541 9587
7541 9852
7541 11284
7541 57332
7541 79621
7541 84984
7541 158427
7542 56947
7542 64581
7542 85027
7542 89885
7542 147872
7544 57325
7544 83444
7544 83746
7545 8928
7545 9095
7545 9500
7545 11030
7545 51684
7545 337968
7545 375791
7545 386681
7551 9618
7551 10262
7551 81565
7551 342574
7556 29775
7559 29775
7559 81565
7565 9463
7565 23281
7565 54764
7565 80321
7565 125115
7565 440295
7566 27132
7566 55663
7568 23281
7568 23582
7568 80321
7568 440295
7571 9457
7571 23281
7571 51224
7571 80705
7571 116412
7572 9753
7572 10783
7572 51282
7572 54925
7572 55311
7572 55663
7580 29775
7580 202243
7584 9240
7584 9454
7584 9463
7584 23281
7584 29911
7584 30850
7584 50628
7584 51361
7584 51776
7584 56850
7584 57594
7584 64753
7584 80321
7584 81565
7584 123722
7584 440295
7589 54925
7589 55663
7589 80321
7589 84838
7589 386675
7589 386683
7597 9779
7597 10318
7597 22929
7597 54793
7597 57594
7597 283229
7597 375791
7597 400673
7620 84056
7629 8022
7629 9119
7629 28999
7629 54793
7629 54906
7629 55906
7629 57594
7629 79959
7629 84456
7629 125115
7629 159195
7629 257160
7633 375791
7634 10241
7634 30850
7634 342574
7634 386683
7634 440295
7638 386674
7675 64170
7675 386681
7678 8313
7678 8548
7678 11043
7678 60468
7678 81851
7678 84530
7678 116115
7678 116412
7678 375791
7678 386681
7678 386683
7681 7681
7681 9146
7681 9500
7681 9533
7681 10174
7681 11077
7681 11281
7681 24144
7681 25959
7681 26121
7681 57409
7681 57511
7681 64927
7681 79005
7681 79446
7681 80125
7681 80321
7681 83444
7681 84330
7681 84707
7681 117144
7681 145483
7681 253128
7681 254187
7681 284365
7681 340359
7681 342096
7681 375791
7681 399693
7697 386675
7697 386681
7697 386682
7697 386683
7699 80321
7702 23118
7702 23126
7702 51013
7702 55138
7702 55702
7702 55885
7702 57473
7702 84080
7702 84304
7702 132660
7702 154865
7702 220929
7704 7704
7704 9618
7704 10464
7704 10542
7704 11077
7704 23641
7704 26031
7704 57159
7704 57511
7704 64170
7704 117177
7704 125115
7704 440295
7707 9240
7707 11281
7707 25894
7707 54754
7707 79960
7707 84217
7707 159195
7709 653121
7711 23582
7711 386674
7711 440295
7716 8175
7716 9580
7716 10919
7716 11030
7716 11077
7716 11281
7716 54764
7716 54971
7716 57594
7716 79959
7716 122183
7716 123722
7716 125115
7716 386681
7716 388324
7716 440295
7718 9463
7718 10127
7718 10921
7718 29775
7718 51282
7718 55663
7718 85294
7718 90933
7718 202243
7718 386681
7726 22905
7726 55145
7726 222389
7726 254958
7727 65982
7733 29775
7741 23281
7741 30850
7741 64753
7741 386675
7741 386682
7741 440295
7746 55663
7750 10606
7750 22806
7750 64395
7753 116412
7753 117178
7755 80705
7755 440295
7766 64753
7770 80321
7772 56344
7773 64753
7775 9513
7775 23281
7775 54925
7775 55663
7775 60490
7780 84808
7780 85025
7780 147872
7780 503497
7781 10313
7781 254827
7791 51056
7791 51466
7791 54870
7791 55272
7791 57091
7791 57473
7791 83719
7791 84816
7813 9643
7813 10124
7813 10445
7813 26121
7813 55272
7813 55663
7813 79165
7813 84140
7813 84984
7813 126282
7813 151963
7813 164127
7813 170082
7813 387849
7832 29883
7849 9146
7851 91445
7851 163183
7851 199675
7851 388633
7862 9851
7862 64168
7862 80254
7862 80321
7862 84289
7869 9319
7869 9463
7869 11077
7869 66037
7869 81851
7869 353323
7869 375791
7869 386681
7913 253635
7917 29978
7917 51608
7917 54518
7917 246100
7917 375791
7917 440295
7918 9119
7918 9500
7918 10152
7918 11043
7918 11077
7918 23641
7918 27185
7918 54764
7918 54793
7918 57594
7918 353323
7918 375791
7918 386681
7918 387856
7919 10212
7919 84708
7919 84872
7919 100532737
7920 113878
7965 9135
7965 9255
7965 10286
7965 10569
7965 24144
7965 27185
7965 54069
7965 56158
7965 84619
7965 84708
7965 132671
7965 149371
7965 645455
7979 55795
7984 9463
7984 11043
7984 11077
7984 25894
7984 54662
7984 54764
7984 57159
7984 57511
7984 80258
7984 151354
7988 25959
7988 84708
7988 155060
7988 339221
8022 8861
8022 9099
8022 9247
8022 9550
8022 54971
8022 55179
8022 55758
8022 56155
8022 64098
8022 64285
8022 64763
8022 79622
8022 83543
8022 83606
8022 84914
8022 92105
8022 114824
8022 119369
8022 143884
8022 145282
8022 147687
8022 151254
8022 170082
8022 170680
8022 283849
8022 283989
8022 340277
8022 340359
8022 387755
8022 100526836
8027 9146
8030 8030
8030 9830
8030 10174
8030 10928
8030 22809
8030 23281
8030 24144
8030 51322
8030 58500
8030 64753
8030 84708
8030 90678
8031 11043
8038 54507
8038 83899
8038 353323
8038 375791
8038 386681
8038 386682
8038 388677
8061 9586
8061 29922
8061 79571
8065 9616
8065 57511
8065 57820
8065 163782
8078 54476
8078 100288797
8087 8317
8087 8576
8087 8907
8087 9898
8087 10445
8087 26121
8087 51265
8087 51684
8087 55110
8087 55138
8087 55633
8087 57332
8087 64147
8087 79169
8087 84140
8087 84708
8087 143884
8087 148281
8087 153527
8087 157570
8087 220929
8087 399693
8099 64753
8099 114932
8100 23473
8100 24139
8100 51734
8100 196483
8115 8115
8115 8618
8115 8887
8115 10241
8115 23548
8115 55093
8115 56952
8115 64170
8161 8985
8161 10197
8161 10623
8161 11179
8161 23028
8161 27247
8161 64147
8161 81792
8161 140691
8161 203228
8161 494119
8175 8440
8175 57630
8175 132660
8187 23281
8187 29775
8187 80321
8204 63876
8204 80823
8214 353323
8216 11345
8227 27111
8227 55145
8227 80321
8233 27111
8237 26063
8241 10262
8241 55145
8241 57693
8241 63978
8241 79797
8241 79869
8241 116115
8241 254958
8260 9659
8260 10241
8260 22920
8260 23608
8260 57048
8260 257364
8260 386674
8260 386682
8266 57159
8270 9240
8270 11043
8270 11077
8270 84520
8270 375791
8294 25842
8301 84872
8313 8907
8313 8945
8313 10445
8313 23473
8313 26511
8313 30848
8313 64147
8313 79005
8313 80705
8313 83899
8313 84708
8313 84914
8313 85289
8313 153733
8313 170082
8313 200081
8313 386676
8313 386681
8313 388969
8317 9792
8317 10241
8317 10320
8317 11178
8317 22806
8317 23281
8317 26205
8317 54971
8317 57594
8317 57684
8317 65986
8317 79618
8318 54764
8318 55165
8324 29978
8324 29979
8341 64061
8348 56124
8370 25842
8372 66037
8379 9025
8379 9474
8379 9529
8379 9747
8379 10529
8379 23473
8379 27238
8379 29094
8379 54535
8379 55093
8379 55885
8379 79165
8379 84708
8379 132671
8379 143884
8379 170954
8379 284001
8382 143241
8398 8398
8398 9688
8398 9792
8398 79959
8398 159195
8409 386681
8409 386683
8412 53347
8412 284001
8417 56947
8419 8688
8419 9146
8419 10302
8419 11281
8419 23368
8419 27185
8419 30850
8419 51019
8419 51421
8419 83878
8419 159195
8419 285782
8419 339005
8424 8424
8428 11235
8434 9811
8434 9817
8434 27185
8434 80258
8434 150483
8434 386681
8434 388677
8436 79156
8436 494119
8440 9564
8440 9729
8440 10262
8440 11052
8440 11077
8440 22839
8440 30837
8440 51043
8440 51225
8440 53335
8440 54754
8440 54800
8440 57176
8440 57594
8440 64762
8440 79720
8440 79869
8440 80125
8440 84905
8440 90060
8440 90933
8440 114785
8440 116115
8440 118788
8440 122183
8440 140893
8440 339344
8440 340527
8440 388512
8440 448834
8445 84680
8449 10513
8449 57594
8452 9817
8452 22903
8452 54793
8452 79698
8452 83892
8452 90135
8452 92799
8452 154881
8456 8697
8456 58524
8456 83942
8456 84221
8458 10318
8463 9686
8463 10612
8463 25937
8463 51442
8463 317761
8463 389136
8468 9063
8468 9119
8468 22839
8468 80279
8470 8470
8470 10278
8470 57630
8487 222389
8496 645455
8498 8601
8498 118812
8498 386681
8498 448834
8500 339005
8501 60468
8503 8548
8503 9792
8503 10472
8503 27185
8503 84456
8503 170463
8517 8559
8517 22938
8517 27238
8517 29948
8517 51020
8517 84080
8517 84914
8517 143884
8520 163782
8522 8522
8522 11140
8522 25804
8522 51517
8522 55093
8533 10920
8539 146439
8540 64689
8541 10174
8541 23368
8541 24144
8541 220082
8543 8861
8543 8864
8543 9079
8543 9119
8543 10152
8543 10320
8543 11043
8543 11077
8543 11178
8543 11340
8543 22806
8543 23281
8543 24144
8543 25959
8543 51350
8543 54507
8543 54971
8543 57159
8543 57511
8543 57786
8543 79977
8543 84456
8543 90060
8543 158405
8543 168544
8543 254958
8543 375791
8543 390792
8543 400673
8545 8545
8545 9463
8545 25828
8545 55093
8545 654483
8548 8559
8548 9533
8548 9841
8548 10524
8548 11043
8548 11140
8548 51256
8548 51550
8548 51693
8548 54734
8548 55633
8548 55758
8548 55885
8548 64927
8548 79843
8548 84707
8548 84708
8548 84932
8548 90060
8548 149371
8548 154313
8548 100526836
8553 8859
8553 10445
8553 10783
8553 11281
8553 22836
8553 55697
8553 55885
8553 64744
8553 81850
8553 84985
8553 122183
8553 150572
8553 159195
8553 348093
8557 22806
8559 8618
8559 9240
8559 9463
8559 10241
8559 10320
8559 10464
8559 10465
8559 11077
8559 23281
8559 23299
8559 23641
8559 25894
8559 25959
8559 29775
8559 29911
8559 51193
8559 51421
8559 54550
8559 54764
8559 55815
8559 56850
8559 57085
8559 57159
8559 57594
8559 60561
8559 64753
8559 79571
8559 79618
8559 79839
8559 80258
8559 80321
8559 112939
8559 115704
8559 116115
8559 123722
8559 125115
8559 145282
8559 256646
8559 386682
8559 440295
8562 28985
8573 8825
8573 63898
8573 64130
8573 128602
8574 22890
8574 375791
8575 8575
8575 55922
8576 11335
8576 27309
8576 54507
8576 57048
8576 63876
8576 79734
8576 81850
8576 81851
8576 140258
8576 159195
8576 375791
8576 386681
8576 388677
8578 81851
8578 375791
8601 26239
8601 54544
8601 57532
8601 83900
8601 83901
8601 84648
8601 84708
8601 85291
8601 114990
8601 117144
8601 199834
8601 254910
8601 284086
8601 353132
8601 353140
8601 353144
8601 353145
8601 440023
8601 440051
8615 8615
8615 23039
8618 23199
8618 25959
8618 55120
8618 56344
8618 63898
8618 84708
8618 90060
8618 90480
8618 164127
8618 196441
8621 81786
8626 10445
8626 53347
8626 57161
8626 57162
8629 9463
8629 11043
8629 24144
8629 54764
8629 64753
8629 144165
8629 440295
8629 653121
8631 84106
8636 8636
8636 11140
8636 25828
8636 51256
8636 55093
8636 84708
8636 170082
8646 81850
8646 81851
8646 83900
8646 140258
8646 337968
8646 353323
8646 375791
8646 386681
8646 386682
8646 386683
8646 388677
8649 28956
8654 51324
8655 9454
8655 9721
8655 10126
8655 25901
8655 25959
8655 26658
8655 55017
8655 56906
8655 79618
8655 84516
8655 139562
8655 150864
8655 203062
8655 283461
8655 339834
8655 359787
8664 9454
8664 11077
8664 23243
8664 24144
8664 54764
8664 80321
8664 202243
8664 284001
8665 10480
8665 11281
8665 23609
8666 57409
8667 10174
8669 91647
8674 56947
8674 388633
8675 63908
8676 9119
8676 26258
8676 55110
8676 79005
8676 170954
8676 387856
8678 112869
8687 9146
8687 51225
8687 51350
8687 51764
8687 55758
8687 57639
8687 83541
8687 83878
8687 84708
8687 112802
8687 121391
8687 127703
8687 140807
8687 167838
8687 205860
8687 100526836
8688 9146
8688 51350
8688 51764
8688 57532
8688 60484
8688 83541
8688 84832
8688 92170
8688 112802
8688 161514
8688 167838
8688 440184
8688 100526836
8689 9119
8689 9146
8689 10286
8689 51350
8689 144501
8689 338785
8692 81851
8697 10174
8697 10318
8697 11178
8697 11281
8697 25847
8697 26003
8697 26121
8697 29083
8697 81628
8697 159195
8697 200845
8697 222546
8697 283899
8698 50628
8711 26039
8715 10302
8717 8772
8727 9189
8727 29946
8727 84282
8731 64395
8731 83640
8732 10513
8736 24144
8736 81851
8736 84988
8736 440050
8737 8737
8737 8772
8751 257364
8772 8772
8772 54754
8772 391257
8784 29978
8785 23368
8789 8789
8796 9111
8803 10484
8803 114569
8803 116173
8812 11281
8812 23371
8812 86614
8812 122183
8812 159195
8812 375791
8822 29978
8823 9463
8825 51678
8825 64398
8825 143098
8831 11043
8834 89885
8834 147872
8840 9319
8848 55093
8861 9355
8861 23648
8861 26468
8861 55885
8861 170463
8861 431707
8862 51171
8862 337968
8862 353323
8878 8878
8878 9817
8878 11140
8878 23710
8878 81631
8878 84557
8880 11338
8880 22827
8880 25766
8880 54458
8881 246184
8887 9516
8887 9533
8887 9618
8887 9802
8887 10318
8887 10524
8887 11034
8887 23201
8887 25959
8887 53347
8887 54981
8887 57332
8887 64786
8887 65003
8887 79005
8887 79090
8887 79931
8887 80746
8887 83746
8887 84069
8887 84140
8887 84708
8887 91156
8887 91949
8887 143884
8887 147339
8887 157638
8887 440738
8890 8892
8892 203228
8896 9463
8896 386675
8897 56915
8897 91694
8904 10174
8905 10586
8907 9463
8907 9513
8907 10900
8907 11043
8907 11178
8907 23641
8907 27111
8907 27156
8907 29911
8907 51538
8907 54764
8907 60468
8907 64168
8907 79842
8907 90933
8907 92610
8907 115704
8907 125115
8907 154796
8907 386675
8907 386681
8915 57511
8928 9500
8928 114824
8928 122183
8928 146664
8928 348093
8928 375791
8933 23089
8933 29978
8933 29979
8934 23641
8936 11077
8939 348093
8940 10922
8940 25959
8976 9025
8976 9322
8976 10094
8976 26578
8976 29763
8976 53347
8976 57381
8976 57630
8976 84708
8976 94134
8976 147179
8985 80258
8991 9319
8996 29978
9001 26121
9001 26240
9001 84832
9001 127703
9001 137209
9001 152206
9001 153527
9001 162239
9001 170954
9019 56947
9021 158405
9025 10318
9025 10687
9025 23299
9025 23543
9025 27342
9025 51019
9025 57594
9025 65986
9025 80817
9025 84283
9025 347240
9025 386681
9026 24144
9028 55697
9028 85294
9028 337968
9051 10921
9051 11077
9051 11284
9051 25804
9051 25959
9051 26121
9051 51157
9051 55138
9051 79005
9051 79665
9051 79696
9051 285093
9060 11077
9063 9189
9063 10362
9063 10811
9063 90121
9063 135892
9063 144097
9070 79959
9070 84661
9073 388512
9075 81850
9079 55885
9079 84708
9079 87769
9079 431707
9088 89885
9092 11077
9093 375791
9094 81850
9094 83900
9094 83901
9094 154796
9094 348093
9095 9146
9095 9247
9095 10342
9095 27287
9095 79190
9095 146325
9096 23237
9096 25894
9098 11340
9099 9135
9099 9189
9099 9454
9099 9463
9099 10133
9099 10174
9099 10241
9099 10464
9099 10640
9099 10900
9099 11043
9099 11340
9099 22806
9099 23299
9099 24144
9099 25894
9099 29911
9099 50628
9099 54764
9099 64170
9099 64753
9099 81565
9099 83878
9099 135892
9099 143241
9099 150483
9099 159195
9099 222546
9099 283229
9099 283234
9099 342096
9099 342574
9099 388333
9099 414301
9100 9908
9100 10146
9100 10399
9108 66036
9111 9111
9111 9146
9111 10302
9111 11147
9111 84832
9111 127294
9111 167838
9111 199745
9111 374659
9111 493829
9112 9463
9112 25894
9112 375791
9119 9146
9119 9533
9119 9852
9119 10152
9119 10286
9119 10615
9119 10623
9119 10783
9119 11043
9119 11051
9119 23154
9119 23281
9119 23294
9119 23636
9119 25894
9119 25959
9119 29775
9119 29922
9119 30000
9119 51019
9119 51350
9119 51684
9119 54955
9119 55110
9119 57159
9119 64147
9119 64170
9119 64395
9119 79005
9119 84062
9119 84260
9119 84707
9119 91694
9119 93643
9119 114327
9119 115290
9119 127703
9119 132158
9119 135293
9119 150483
9119 154313
9119 154796
9119 154881
9119 167838
9119 200081
9119 205860
9119 339005
9119 342574
9119 353288
9119 440295
9123 29978
9123 29979
9129 9135
9129 22981
9129 23149
9129 23414
9129 29775
9129 54764
9129 92799
9129 117178
9129 146310
9129 171483
9129 200081
9129 202243
9135 9702
9135 9724
9135 10152
9135 26240
9135 27430
9135 51019
9135 53916
9135 54535
9135 79165
9135 80352
9135 84951
9135 90060
9135 115948
9135 128553
9135 220929
9135 342132
9139 10174
9139 63978
9140 9792
9145 89885
9146 9618
9146 9802
9146 10107
9146 10174
9146 10342
9146 10403
9146 11281
9146 23177
9146 23201
9146 23636
9146 29978
9146 51350
9146 53371
9146 54785
9146 54882
9146 57159
9146 57409
9146 57511
9146 58524
9146 63876
9146 79720
9146 80258
9146 81603
9146 83659
9146 93233
9146 114932
9146 123722
9146 140691
9146 143241
9146 146279
9146 147183
9146 159195
9146 163154
9146 205860
9146 220004
9146 283849
9146 339005
9146 342574
9146 347918
9146 374355
9146 378108
9146 389136
9146 391257
9146 541468
9149 10024
9179 55031
9180 9355
9180 29978
9181 84807
9181 138716
9189 9189
9189 9533
9189 9610
9189 10597
9189 10933
9189 23028
9189 23154
9189 26003
9189 54932
9189 54955
9189 55093
9189 64927
9189 80022
9189 84708
9189 87769
9189 152206
9189 205860
9200 9524
9201 80258
9217 9278
9218 9278
9218 9885
9218 84873
9218 151393
9223 65997
9228 9863
9228 10152
9228 84959
9228 375791
9229 9863
9238 23299
9238 24144
9238 57085
9238 114928
9238 116173
9238 100288797
9240 9459
9240 9550
9240 9605
9240 9623
9240 10865
9240 23623
9240 26012
9240 26121
9240 29119
9240 29941
9240 51545
9240 53358
9240 54906
9240 54910
9240 54913
9240 54955
9240 55195
9240 55209
9240 55885
9240 57104
9240 57332
9240 58529
9240 60484
9240 63898
9240 64745
9240 64927
9240 65003
9240 79005
9240 80022
9240 84140
9240 84221
9240 84708
9240 90480
9240 91156
9240 114793
9240 114824
9240 128553
9240 145483
9240 153769
9240 170082
9240 170261
9240 200350
9240 220929
9240 285093
9240 286380
9240 378108
9240 399693
9240 440836
9240 100287428
9242 26003
9246 10425
9246 10616
9246 55223
9246 81603
9246 91694
9247 11281
9247 25894
9247 83637
9247 86614
9247 159195
9253 90864
9260 10152
9260 25959
9260 64098
9260 79005
9260 80256
9260 84080
9260 139562
9260 153020
9260 170685
9265 23647
9265 90060
9266 10256
9266 26034
9266 90060
9267 10256
9267 90060
9270 80125
9278 10445
9295 9584
9295 22827
9295 81888
9295 283459
9308 89885
9319 9319
9319 9587
9319 11258
9319 23564
9319 27287
9319 28970
9319 51316
9319 51700
9319 54458
9319 55608
9319 57048
9319 57088
9319 64129
9319 64411
9319 79754
9319 81858
9319 84528
9319 84529
9319 84708
9319 91156
9319 115572
9319 136853
9319 151121
9319 196074
9319 200523
9319 255374
9319 284325
9319 337966
9319 337967
9319 386684
9322 9322
9322 23616
9322 51043
9322 55114
9322 94134
9333 653499
9338 23582
9342 57511
9342 63908
9344 22924
9344 337968
9351 9618
9351 22839
9354 9807
9355 9454
9355 9743
9355 9874
9355 10933
9355 23294
9355 29094
9355 51645
9355 51693
9355 84256
9355 84708
9355 91694
9355 118472
9355 132625
9355 139105
9355 170082
9355 221718
9355 283385
9355 388882
9363 9491
9363 22902
9363 64753
9368 22839
9370 56947
9391 51647
9391 84191
9397 84320
9399 375791
9402 9846
9402 64762
9404 9883
9404 23371
9404 25861
9404 55885
9404 84069
9404 257160
9415 125115
9415 388677
9421 386674
9422 80321
9422 85294
9422 90933
9422 386674
9422 386675
9422 386681
9450 50628
9454 9454
9454 9456
9454 9883
9454 10432
9454 10879
9454 11140
9454 11201
9454 23022
9454 23028
9454 25959
9454 51225
9454 55138
9454 55633
9454 57554
9454 57659
9454 79098
9454 84330
9454 84708
9454 90060
9454 117245
9454 140735
9454 143884
9454 145483
9454 146325
9454 158297
9454 163782
9454 170680
9454 170954
9454 199720
9454 220004
9454 285527
9454 399693
9455 23022
9456 10006
9456 10207
9456 22941
9456 51225
9456 64926
9456 79098
9457 10126
9457 57532
9457 59339
9457 79005
9457 84914
9457 117144
9457 126353
9457 147687
9457 196472
9457 100526836
9459 9815
9459 10464
9459 11281
9459 23299
9459 57511
9459 80125
9459 256646
9459 342574
9463 9610
9463 9759
9463 9775
9463 9783
9463 9841
9463 9847
9463 9852
9463 10133
9463 10290
9463 10363
9463 10464
9463 10477
9463 10524
9463 10783
9463 10933
9463 11023
9463 11144
9463 11284
9463 22893
9463 22924
9463 23204
9463 23244
9463 23378
9463 23479
9463 26009
9463 27037
9463 27132
9463 27309
9463 27343
9463 29922
9463 29946
9463 29950
9463 30836
9463 50650
9463 51076
9463 51256
9463 51265
9463 51760
9463 54676
9463 54793
9463 54913
9463 54957
9463 55105
9463 55329
9463 55336
9463 55536
9463 55633
9463 56891
9463 56902
9463 56915
9463 57159
9463 57184
9463 57536
9463 57862
9463 58491
9463 63898
9463 64170
9463 64396
9463 64927
9463 65265
9463 79050
9463 79577
9463 79618
9463 79622
9463 79673
9463 80108
9463 80184
9463 80256
9463 80829
9463 83444
9463 83878
9463 84080
9463 84140
9463 84221
9463 84259
9463 84313
9463 84330
9463 84525
9463 84902
9463 85395
9463 90480
9463 91694
9463 91746
9463 92170
9463 92840
9463 116092
9463 121536
9463 124790
9463 127253
9463 127428
9463 132158
9463 134553
9463 138428
9463 143884
9463 144100
9463 145483
9463 147687
9463 147807
9463 148932
9463 152815
9463 153527
9463 158427
9463 163050
9463 170082
9463 196483
9463 197322
9463 200845
9463 201725
9463 220929
9463 221443
9463 222696
9463 246176
9463 253635
9463 253827
9463 256302
9463 283385
9463 283899
9463 284346
9463 285753
9463 285987
9463 338599
9463 342132
9463 374407
9463 388403
9463 389207
9463 399693
9463 441208
9463 494119
9465 53340
9465 54763
9465 79959
9467 645455
9468 154807
9470 64599
9474 9817
9474 25851
9474 29911
9474 54535
9474 57536
9474 83734
9474 150483
9477 54797
9482 10490
9482 23786
9482 56947
9491 378108
9500 9500
9500 9531
9500 9883
9500 10342
9500 10523
9500 23473
9500 23503
9500 23543
9500 27237
9500 27287
9500 29978
9500 30012
9500 51409
9500 64744
9500 64927
9500 84528
9500 84985
9500 90060
9500 91694
9500 92345
9500 93487
9500 114823
9500 114824
9500 122183
9500 132158
9500 154313
9500 254187
9500 337968
9500 348093
9501 10656
9501 159163
9502 64395
9503 64061
9508 29978
9513 9898
9513 10933
9513 29994
9513 51265
9513 91624
9513 143884
9513 148281
9516 9683
9516 22905
9516 23163
9516 29924
9516 29978
9516 92840
9518 353323
9524 201562
9525 84936
9529 55145
9529 342096
9529 353134
9530 9666
9530 10152
9530 10424
9530 10667
9530 11332
9530 26039
9530 51256
9530 51316
9530 58529
9530 79868
9530 80256
9530 83640
9530 83741
9530 84708
9530 84878
9530 140258
9530 146664
9530 158297
9530 220004
9530 283208
9530 285237
9530 285464
9530 285755
9530 337968
9530 386676
9530 553115
9530 653240
9530 100506584
9531 9802
9531 10262
9531 11099
9531 26353
9531 57561
9531 114823
9531 126393
9531 375791
9531 448834
9532 27185
9533 10174
9533 11178
9533 22806
9533 23619
9533 24144
9533 51082
9533 51350
9533 54507
9533 54764
9533 60491
9533 79444
9533 80823
9533 85376
9533 139324
9533 159195
9533 220082
9533 253980
9533 254958
9533 284252
9533 353323
9533 440295
9541 80125
9541 151963
9545 117177
9550 26003
9552 56925
9554 56947
9555 285141
9555 375791
9555 386681
9562 29978
9564 23294
9564 55138
9564 84106
9564 84662
9564 399665
9569 114932
9570 56947
9570 89885
9570 147872
9575 56938
9580 83444
9580 84914
9580 167838
9584 11281
9584 55145
9584 84530
9586 11030
9586 54507
9586 81850
9586 83897
9586 83899
9586 83900
9586 83901
9586 85285
9586 85289
9586 85294
9586 125115
9586 146664
9586 337968
9586 375791
9586 386677
9586 386678
9586 386680
9586 386681
9586 386682
9586 386683
9586 388677
9586 440021
9586 440050
9587 51763
9587 57594
9589 10318
9589 10320
9605 9605
9605 11281
9605 27156
9605 28971
9605 51760
9605 57159
9605 57594
9605 84557
9605 91544
9605 153657
9605 374355
9605 390792
9610 10174
9610 23216
9610 24144
9610 25894
9610 57630
9610 59349
9610 81786
9610 83605
9610 123722
9610 254958
9610 440295
9618 10262
9618 10817
9618 22822
9618 23493
9618 25894
9618 25959
9618 27185
9618 29978
9618 51225
9618 51256
9618 51545
9618 54764
9618 54971
9618 57594
9618 57684
9618 60468
9618 84708
9623 10539
9636 11274
9637 60592
9643 10464
9643 11281
9643 27185
9643 53335
9643 57684
9643 84456
9643 254958
9643 284252
9649 79959
9657 23641
9657 91404
9659 9841
9659 57639
9659 57659
9659 57862
9659 84330
9659 84914
9659 143884
9659 285753
9666 11100
9666 23371
9666 115290
9668 51473
9670 80714
9672 81851
9672 83899
9672 85294
9674 386674
9694 51016
9702 23368
9702 64753
9702 79571
9702 165055
9702 266740
9711 84140
9711 171483
9721 23294
9721 60484
9721 348801
9721 353323
9721 353332
9721 375791
9721 386680
9721 386681
9721 386682
9721 386684
9724 10464
9724 23281
9724 23299
9724 25959
9724 29775
9724 29911
9724 51361
9724 56159
9724 79571
9724 80321
9724 342096
9726 386676
9741 283578
9744 10529
9747 10262
9747 11043
9747 22806
9747 57786
9747 81850
9747 386681
9753 23299
9753 26609
9753 54925
9753 55663
9753 64946
9753 84307
9753 386681
9759 10241
9759 10464
9759 11043
9759 11077
9759 23281
9759 23299
9759 23582
9759 23641
9759 24144
9759 29911
9759 56850
9759 64753
9759 80258
9759 80321
9759 80705
9759 117178
9759 123722
9759 125115
9759 143241
9759 202243
9759 342574
9759 440295
9775 10419
9775 10919
9775 22794
9775 60491
9779 11345
9779 23194
9779 23710
9779 27159
9782 25894
9782 51655
9782 54039
9782 80705
9782 342574
9784 10567
9792 64098
9792 91156
9798 27324
9798 29978
9802 9802
9802 10043
9802 10254
9802 10318
9802 10342
9802 10422
9802 10477
9802 10865
9802 11030
9802 23126
9802 23163
9802 23201
9802 23327
9802 23543
9802 26043
9802 27033
9802 27351
9802 29978
9802 51741
9802 53347
9802 54165
9802 54458
9802 54472
9802 54715
9802 54932
9802 55041
9802 55048
9802 55432
9802 56852
9802 64744
9802 78990
9802 79666
9802 80700
9802 83640
9802 84528
9802 84959
9802 84970
9802 112942
9802 115572
9802 130617
9802 200523
9802 222166
9802 259234
9802 284365
9802 337966
9802 337967
9802 337970
9802 337972
9802 375287
9802 727800
9805 64689
9807 54507
9810 22981
9810 27185
9810 51421
9810 338599
9811 11269
9811 51324
9811 57409
9811 84376
9811 91647
9811 124790
9817 10072
9817 10762
9817 11275
9817 23294
9817 25861
9817 26249
9817 27258
9817 29775
9817 55620
9817 55721
9817 79728
9817 79892
9817 84292
9817 85403
9817 134391
9817 150864
9817 203111
9817 388969
9818 51225
9818 57511
9818 63876
9830 11099
9830 26121
9830 26240
9830 51324
9830 55719
9830 64170
9830 80022
9830 81792
9830 84619
9830 84708
9830 117286
9830 124790
9830 149371
9830 202243
9830 284001
9830 339834
9832 79745
9832 283234
9841 11281
9841 22913
9841 23126
9841 23149
9841 23641
9841 28999
9841 51193
9841 54764
9841 60468
9841 64061
9841 64395
9841 79959
9841 80321
9841 80821
9841 84708
9841 85294
9841 90933
9841 116115
9841 116412
9841 126375
9841 221504
9841 386674
9841 386681
9841 386682
9841 431707
9841 440295
9841 653121
9851 54535
9851 54763
9851 54955
9851 55329
9851 84260
9851 441376
9852 9852
9852 11077
9852 23619
9852 54793
9852 55198
9852 57159
9852 65982
9852 116840
9852 159195
9852 378951
9858 29911
9863 51248
9863 118812
9869 11077
9871 10483
9871 10484
9873 26121
9873 54785
9873 60561
9873 79005
9873 83878
9873 114928
9873 246100
9878 54870
9878 54971
9880 10733
9880 23028
9880 170082
9883 10551
9883 10615
9883 23633
9883 24144
9883 27324
9883 29978
9883 57511
9883 66037
9883 79959
9883 84217
9896 55697
9925 29081
9925 51043
9929 23281
9929 29775
9929 54507
9929 81850
9929 83899
9929 83900
9929 85294
9929 125115
9929 386681
9929 386683
9929 388677
9939 55110
9958 50628
9958 56159
9958 342096
9961 9961
9963 10768
9963 30008
9963 81850
9963 81851
9963 83900
9963 125115
9963 375791
9963 386681
9963 386683
9963 388677
9975 81850
9975 81851
9975 83897
9975 353323
9975 375791
9975 386681
9975 386682
9975 386683
9978 11146
9978 353323
9984 54776
9984 64112
9984 80823
9984 246100
10006 10586
10006 23114
10006 54535
10006 64783
10006 64927
10006 79843
10006 84080
10006 150248
10006 284001
10006 340527
10009 79792
10009 205860
10016 23593
10016 55048
10016 553115
10017 390535
10019 162632
10020 54507
10020 81850
10020 81851
10020 83900
10020 146664
10020 337968
10020 375791
10020 386681
10020 386682
10020 386683
10020 388677
10020 448834
10024 22919
10024 22924
10036 11281
10040 54472
10040 644945
10042 64061
10043 29992
10043 54472
10043 55222
10054 391257
10063 386681
10069 81786
10069 125115
10083 56124
10083 257629
10084 22919
10087 10087
10087 81569
10087 92840
10087 135293
10094 140893
10100 56947
10101 375791
10102 10928
10102 440295
10107 54765
10107 84708
10124 23281
10124 79983
10126 84304
10127 51282
10127 55668
10127 84708
10127 90933
10127 342945
10133 10137
10133 10318
10133 11281
10133 51019
10133 54476
10133 57561
10133 64786
10135 25862
10138 139212
10138 494119
10142 374659
10152 10152
10152 10174
10152 10278
10152 10810
10152 22839
10152 22954
10152 23114
10152 23616
10152 23636
10152 25894
10152 27156
10152 27185
10152 51225
10152 51655
10152 54620
10152 54785
10152 54869
10152 54955
10152 55138
10152 56243
10152 57176
10152 57513
10152 64946
10152 80817
10152 81850
10152 83878
10152 84080
10152 84445
10152 84708
10152 112574
10152 122183
10152 144717
10152 145483
10152 199720
10152 246176
10152 339834
10152 340527
10152 342574
10152 645455
10169 22913
10169 55145
10169 66037
10169 122183
10169 337972
10169 353323
10169 375791
10172 386675
10174 10464
10174 10523
10174 10783
10174 23371
10174 25839
10174 25959
10174 27238
10174 29948
10174 29959
10174 51307
10174 51324
10174 54535
10174 54620
10174 54955
10174 55048
10174 55122
10174 55272
10174 57018
10174 57176
10174 63898
10174 79005
10174 79025
10174 79696
10174 80022
10174 80256
10174 80705
10174 84069
10174 84080
10174 84330
10174 113179
10174 114824
10174 144402
10174 144717
10174 147179
10174 154865
10174 170954
10174 221184
10174 254187
10174 284001
10174 285755
10174 340527
10174 387755
10174 399693
10175 56947
10175 85027
10175 135656
10175 199675
10179 283234
10190 11178
10190 11340
10193 58478
10197 10197
10197 27124
10197 54458
10197 54620
10197 54778
10197 54819
10197 55668
10197 58524
10197 79446
10197 84078
10197 84708
10197 84996
10197 85403
10197 126282
10197 200350
10197 401431
10204 23636
10204 29946
10207 51564
10207 54550
10207 54810
10207 285753
10212 10212
10212 100532737
10214 29079
10214 220082
10214 342574
10217 83461
10219 23484
10226 116173
10232 10513
10236 26505
10236 84708
10237 56947
10237 84867
10241 10667
10241 23710
10241 25801
10241 25804
10241 26505
10241 27132
10241 51032
10241 51204
10241 51564
10241 55138
10241 57332
10241 57559
10241 57659
10241 79005
10241 79797
10241 79943
10241 84069
10241 84330
10241 127665
10241 154865
10241 254187
10241 283212
10241 342132
10241 440738
10248 54913
10249 388677
10250 84530
10252 11077
10252 50628
10252 54507
10252 81850
10252 81851
10252 353134
10252 353140
10252 353323
10252 375791
10252 386675
10252 386681
10252 386682
10252 386683
10252 388677
10254 29978
10254 29979
10254 57542
10254 57561
10254 339005
10256 84619
10262 10342
10262 26039
10262 83640
10262 143884
10263 114932
10268 375791
10268 388677
10273 26575
10273 118427
10278 26578
10278 79090
10278 83942
10278 431707
10282 63908
10282 147872
10286 11077
10286 342574
10287 57532
10287 199834
10293 10982
10293 56925
10302 56850
10302 81565
10302 84832
10302 167838
10302 220082
10311 11099
10313 22908
10313 129531
10313 151393
10313 169026
10318 10318
10318 10403
10318 10445
10318 10464
10318 11345
10318 23710
10318 29922
10318 55211
10318 57698
10318 65265
10318 84140
10318 84557
10318 114823
10318 153527
10318 200081
10318 337966
10318 337967
10318 337968
10318 375791
10318 440738
10320 10320
10320 10445
10320 11051
10320 29922
10320 51265
10320 54955
10320 55885
10320 57332
10320 64396
10320 65265
10320 80256
10320 84914
10320 143884
10320 147687
10320 164127
10320 339448
10320 375287
10320 401508
10332 254827
10342 10342
10342 23201
10342 25894
10342 51324
10342 66037
10342 81857
10342 93487
10342 114823
10342 122183
10361 79156
10362 10363
10362 23368
10362 51322
10362 64753
10362 83878
10363 10363
10363 55093
10363 60468
10363 64753
10363 83878
10363 541468
10385 80270
10389 57713
10389 84708
10399 159195
10403 23368
10403 51019
10403 54535
10403 58513
10403 64753
10403 84708
10403 112869
10403 285180
10403 285782
10407 64927
10411 54764
10419 11140
10419 25959
10419 54955
10419 55093
10419 84708
10419 116225
10421 79090
10422 11281
10422 23321
10423 56947
10423 84708
10430 147872
10430 388633
10432 202559
10434 57713
10435 29922
10443 10465
10445 10464
10445 22806
10445 23216
10445 23368
10445 25959
10445 26031
10445 29911
10445 51019
10445 55536
10445 57673
10445 64061
10445 64375
10445 64753
10445 65056
10445 79036
10445 79618
10445 80321
10445 80817
10445 84699
10445 85294
10445 90933
10445 116840
10445 123722
10445 166968
10445 220082
10445 283899
10445 375791
10445 386675
10447 56947
10451 54764
10458 22941
10458 57511
10459 22806
10460 27018
10460 55633
10460 55857
10460 84707
10460 117286
10460 132671
10460 151254
10460 340359
10464 10529
10464 10569
10464 10933
10464 11099
10464 11140
10464 11178
10464 11281
10464 22981
10464 23243
10464 23281
10464 23526
10464 26012
10464 27156
10464 27185
10464 27238
10464 29775
10464 29911
10464 51421
10464 51760
10464 54535
10464 54906
10464 55132
10464 55758
10464 55898
10464 56850
10464 57332
10464 57594
10464 57659
10464 58500
10464 64147
10464 64170
10464 64395
10464 79005
10464 79640
10464 79931
10464 80125
10464 80254
10464 80258
10464 80705
10464 84080
10464 84140
10464 84823
10464 84984
10464 91156
10464 128553
10464 132671
10464 143884
10464 146310
10464 147687
10464 154796
10464 165055
10464 170954
10464 196441
10464 220136
10464 254958
10464 374407
10465 29978
10465 162632
10467 353323
10467 375791
10467 386682
10474 112869
10475 23270
10475 26003
10475 92595
10475 222166
10477 11043
10477 11060
10477 55223
10477 56658
10477 57561
10477 91445
10477 135892
10482 11077
10482 23281
10482 29979
10482 60468
10482 254958
10482 440295
10483 10484
10484 10613
10484 11196
10484 23251
10484 51729
10484 56947
10484 57594
10484 89885
10484 113878
10484 375056
10484 388512
10486 10486
10486 84890
10490 147872
10490 286827
10490 388633
10492 56341
10494 11235
10495 26003
10495 27158
10495 55093
10495 84282
10495 117286
10513 11167
10513 11276
10513 11282
10513 22845
10513 23212
10513 23324
10513 27037
10513 27131
10513 27153
10513 50808
10513 51213
10513 51411
10513 51631
10513 53822
10513 55890
10513 55915
10513 56301
10513 57130
10513 64860
10513 79594
10513 80154
10513 80270
10513 117166
10513 221060
10513 255631
10513 285755
10513 338382
10513 353116
10513 375133
10513 441150
10513 441273
10522 79959
10523 10922
10523 23543
10523 54507
10523 84970
10523 159195
10524 11178
10524 22806
10524 22890
10524 23149
10524 55657
10524 57621
10524 60468
10524 64395
10524 79618
10524 80318
10524 80321
10524 84988
10524 116115
10524 139212
10524 154881
10524 202243
10526 80108
10526 342132
10529 10615
10529 80321
10529 202243
10529 342096
10534 10574
10534 22948
10536 386683
10539 23005
10539 23173
10539 26002
10539 51027
10539 55521
10539 55758
10539 57019
10539 83755
10539 83899
10539 83900
10539 83901
10539 84616
10539 85289
10539 342132
10539 386677
10539 386680
10539 386681
10539 386682
10539 388962
10539 653240
10539 654483
10540 10540
10540 27342
10540 54785
10540 60561
10540 167838
10541 23633
10542 389541
10551 29978
10562 64581
10562 388512
10562 388633
10567 11266
10567 22954
10567 23592
10567 26100
10567 29886
10567 29887
10567 51100
10567 55093
10567 56997
10567 65009
10567 79038
10567 83851
10567 125170
10569 11043
10572 388969
10579 54785
10581 81851
10586 10865
10586 24144
10586 440295
10589 10933
10589 51616
10589 54107
10597 27095
10597 58513
10602 11316
10606 10606
10606 11140
10606 84708
10612 10612
10612 23321
10612 65264
10612 80131
10612 80321
10612 84669
10612 84708
10612 154881
10613 26984
10613 155465
10615 91156
10615 137209
10616 23005
10616 64927
10616 132158
10617 51652
10622 10623
10623 11275
10623 11281
10623 23633
10623 27185
10623 84265
10623 140893
10629 51616
10633 57594
10634 29899
10640 23233
10640 53916
10640 54536
10640 55081
10640 127703
10640 155060
10640 159989
10651 29978
10651 147872
10656 27316
10656 51157
10656 56122
10656 57104
10656 64926
10656 79797
10656 112574
10656 202559
10656 254187
10656 256329
10656 284346
10656 339344
10656 399693
10656 401431
10656 441208
10667 26060
10667 54971
10667 57085
10667 60468
10667 85376
10667 116173
10667 220082
10667 375791
10667 386675
10667 386681
10682 388633
10687 11140
10687 26505
10687 57332
10687 80764
10687 83444
10687 84080
10687 84914
10687 126353
10717 79177
10717 146705
10733 57159
10733 115572
10733 374407
10755 59339
10762 23633
10767 53918
10768 10768
10768 57449
10773 57684
10773 79666
10776 387778
10781 23281
10783 11099
10783 22806
10783 22887
10783 23426
10783 24144
10783 29911
10783 54550
10783 54764
10783 54906
10783 57159
10783 57511
10783 57536
10783 57594
10783 64753
10783 79959
10783 80258
10783 84914
10783 84988
10783 85376
10783 140258
10783 158297
10783 220082
10783 339834
10783 386681
10785 55007
10791 65983
10791 112755
10794 27309
10794 90933
10801 11077
10802 159195
10810 25959
10810 64926
10811 11281
10811 57459
10811 80321
10811 85376
10811 140258
10811 375791
10817 51350
10817 54507
10817 83637
10817 222546
10817 375791
10817 386681
10817 388677
10817 448834
10847 57159
10847 80823
10847 145282
10865 23371
10865 55697
10865 66037
10865 122183
10865 337968
10865 348093
10865 353323
10865 375791
10868 11077
10868 65986
10868 79797
10868 80823
10868 89885
10868 114928
10868 246100
10868 339834
10874 51473
10874 81851
10874 375791
10874 386674
10874 386683
10874 388677
10892 55527
10892 56929
10894 83899
10894 375791
10897 11196
10900 26121
10900 55565
10900 58500
10900 81669
10900 84080
10900 84708
10902 57634
10902 123722
10902 347918
10904 375791
10906 55768
10912 23151
10912 84080
10912 134265
10919 11278
10919 51274
10919 54749
10919 55729
10919 58499
10919 253461
10919 343035
10921 27111
10921 54764
10921 84124
10921 84530
10921 159163
10922 114823
10928 23368
10928 23641
10928 25959
10928 51421
10928 54535
10928 58487
10928 64753
10928 84437
10928 89958
10928 93426
10928 127703
10928 152206
10929 353323
10933 11178
10933 57684
10933 64168
10933 79618
10933 84456
10933 90933
10933 93621
10933 114932
10934 55257
10934 57326
10934 84456
10934 93621
10934 114932
10938 10938
10951 22893
10951 55609
10951 84708
10954 81850
10969 80321
10971 202243
10978 283989
10982 10982
10982 22919
10982 22924
10982 55118
10982 84708
10982 246176
11007 83444
11007 84914
11007 401541
11011 64395
11011 80321
11020 51668
11030 11281
11030 23201
11030 23543
11030 51352
11030 51529
11030 51545
11030 55048
11030 57088
11030 90060
11030 122183
11030 153328
11030 158572
11030 221662
11030 254950
11030 285464
11030 337970
11030 348093
11030 388324
11030 388818
11030 391104
11030 399947
11043 11178
11043 22806
11043 23619
11043 23650
11043 25959
11043 26003
11043 26012
11043 26036
11043 26240
11043 26505
11043 27238
11043 27342
11043 51324
11043 51350
11043 51352
11043 51619
11043 51760
11043 54461
11043 54507
11043 54535
11043 54764
11043 54906
11043 55138
11043 55633
11043 55885
11043 56891
11043 57159
11043 57332
11043 64147
11043 64170
11043 64395
11043 64927
11043 79165
11043 79169
11043 79797
11043 79810
11043 79862
11043 80125
11043 80256
11043 80258
11043 80764
11043 83659
11043 84080
11043 84140
11043 84271
11043 84619
11043 84708
11043 84823
11043 84914
11043 85359
11043 90060
11043 91694
11043 92595
11043 123722
11043 125115
11043 126070
11043 126375
11043 127665
11043 138639
11043 140691
11043 143241
11043 145483
11043 147687
11043 153328
11043 159195
11043 162968
11043 163050
11043 170082
11043 170954
11043 220929
11043 253128
11043 254958
11043 255877
11043 339834
11043 342132
11043 342574
11043 399693
11043 100526836
11051 11052
11051 54764
11051 55093
11051 79869
11052 27005
11052 79637
11052 116225
11059 57561
11059 92714
11060 11091
11060 23598
11060 26952
11060 55048
11060 57561
11060 80019
11060 92714
11060 199720
11060 246176
11060 440836
11075 56159
11077 22913
11077 22938
11077 23118
11077 23421
11077 23526
11077 25959
11077 26012
11077 26231
11077 26505
11077 26507
11077 27124
11077 27238
11077 29070
11077 50649
11077 51207
11077 51545
11077 54535
11077 54552
11077 54910
11077 55110
11077 55138
11077 55337
11077 55536
11077 56006
11077 56924
11077 57091
11077 57332
11077 57639
11077 58524
11077 63898
11077 63940
11077 64147
11077 64170
11077 64221
11077 64844
11077 79005
11077 79169
11077 79446
11077 79577
11077 79696
11077 79722
11077 79745
11077 80256
11077 81704
11077 83444
11077 83541
11077 83746
11077 83903
11077 83992
11077 84080
11077 84256
11077 84271
11077 84456
11077 84612
11077 84690
11077 84707
11077 84708
11077 84914
11077 84970
11077 84991
11077 90203
11077 90362
11077 93343
11077 112574
11077 117289
11077 126353
11077 139596
11077 140885
11077 143884
11077 145483
11077 147687
11077 149069
11077 151121
11077 152206
11077 152815
11077 158297
11077 158787
11077 163050
11077 196441
11077 199720
11077 201725
11077 220004
11077 253430
11077 266697
11077 284391
11077 284451
11077 285093
11077 340527
11077 388336
11077 399693
11077 440836
11077 642938
11077 100128927
11077 100131997
11077 100289124
11091 79364
11091 84530
11091 139231
11092 30008
11099 26012
11099 50855
11099 51655
11099 55110
11099 57144
11099 57703
11099 84959
11099 112574
11099 115290
11099 117144
11099 148932
11099 162968
11102 11340
11105 90332
11116 84984
11117 23118
11117 27018
11117 51225
11117 51764
11117 66036
11117 158787
11117 219348
11124 253943
11126 114569
11126 116173
11129 29105
11135 79637
11140 11178
11140 11281
11140 22806
11140 51076
11140 51322
11140 51350
11140 51421
11140 54535
11140 54550
11140 54793
11140 55007
11140 55145
11140 55165
11140 55297
11140 56850
11140 57159
11140 57684
11140 64168
11140 64395
11140 65983
11140 80764
11140 80823
11140 83878
11140 84530
11140 84618
11140 84823
11140 89885
11140 122183
11140 145282
11140 171483
11140 220082
11140 222389
11140 246100
11140 256126
11140 440295
11140 541465
11140 653121
11144 60491
11151 123722
11151 645455
11157 23658
11157 27258
11158 84984
11170 23281
11170 64753
11170 284001
11170 342574
11170 440295
11178 22796
11178 23028
11178 23216
11178 25959
11178 26240
11178 27156
11178 51134
11178 51684
11178 51760
11178 53347
11178 54535
11178 55093
11178 55885
11178 57819
11178 64170
11178 79165
11178 80705
11178 84080
11178 84619
11178 84708
11178 84823
11178 84914
11178 90060
11178 94121
11178 112869
11178 116225
11178 137209
11178 140710
11178 143884
11178 144100
11178 145483
11178 151194
11178 152206
11178 153643
11178 154796
11178 170954
11178 200081
11178 254187
11178 283237
11178 284001
11178 399693
11179 256646
11180 23426
11185 59349
11187 154865
11196 284297
11197 375791
11197 386681
11199 80153
11202 81851
11202 375791
11202 386681
11202 388677
11211 23582
11211 375791
11211 388677
11218 50628
11228 23368
11228 57621
11235 51765
11235 55286
11235 285527
11243 23299
11243 79003
11252 11252
11252 23242
11252 29763
11252 29993
11252 60626
11260 11281
11267 57159
11267 84313
11269 57409
11270 56947
11270 286827
11273 66037
11273 386684
11275 11275
11275 26249
11275 57703
11275 59349
11275 135892
11277 375791
11281 11339
11281 23569
11281 23619
11281 25806
11281 26205
11281 26873
11281 27287
11281 29119
11281 29922
11281 30000
11281 30012
11281 50674
11281 50805
11281 51066
11281 51550
11281 51645
11281 51686
11281 53347
11281 54535
11281 54830
11281 54870
11281 54902
11281 54955
11281 54971
11281 55145
11281 55175
11281 55885
11281 57567
11281 57659
11281 57862
11281 58498
11281 58524
11281 63892
11281 64098
11281 64396
11281 64763
11281 64778
11281 64927
11281 80022
11281 80829
11281 83746
11281 84299
11281 84662
11281 84708
11281 84766
11281 84823
11281 84984
11281 85446
11281 91156
11281 91464
11281 91694
11281 92105
11281 113251
11281 115572
11281 116461
11281 117286
11281 122183
11281 126695
11281 135293
11281 150572
11281 154865
11281 162239
11281 171017
11281 199221
11281 205860
11281 253827
11281 346673
11281 378108
11281 388407
11281 440295
11284 23216
11284 25959
11284 51193
11284 59349
11284 84437
11284 114824
11284 116840
11330 81851
11330 386681
11332 29978
11332 51035
11332 55145
11332 134526
11335 54507
11335 54816
11335 55609
11335 55791
11336 123722
11338 22827
11338 79618
11338 116115
11338 100532737
11339 23636
11339 24144
11339 29079
11339 54069
11339 54550
11339 84062
11339 159195
11339 645455
11340 11340
11340 25804
11340 30837
11340 51352
11340 54935
11340 55093
11340 56915
11340 58529
11340 60484
11340 84221
11340 84708
11340 84817
11340 91522
11340 118812
11340 145483
11340 200350
11340 401431
11345 23192
11345 26031
11345 55108
11345 79876
11345 90121
11345 140735
11345 158405
11345 386675
11345 474344
11346 112869
22795 81850
22795 448834
22796 23281
22806 22806
22806 22885
22806 25959
22806 29922
22806 29948
22806 51324
22806 53347
22806 55633
22806 55916
22806 56344
22806 56891
22806 56915
22806 64147
22806 64170
22806 64927
22806 79005
22806 79090
22806 79843
22806 80022
22806 81629
22806 84080
22806 84807
22806 84914
22806 91694
22806 114327
22806 132158
22806 149371
22806 154313
22806 170082
22806 170954
22806 254187
22806 284001
22806 340359
22806 399693
22807 170082
22822 81850
22822 81851
22822 83899
22822 83900
22822 83901
22822 85294
22822 125115
22822 337968
22822 353323
22822 375791
22822 386675
22822 386681
22822 386682
22822 386683
22822 388677
22822 440050
22827 22827
22827 22889
22827 54039
22828 56159
22828 64599
22836 80258
22836 159195
22836 339834
22839 23281
22839 53347
22839 57630
22839 126133
22839 143098
22863 123722
22864 54507
22864 81851
22864 146664
22864 375791
22864 386681
22864 386683
22864 388677
22864 448834
22873 23371
22873 55660
22873 170954
22874 65264
22885 25959
22890 79005
22890 84140
22890 120379
22893 54764
22893 60468
22893 84445
22893 85294
22893 116115
22893 254958
22893 375791
22893 386681
22893 440295
22899 55165
22903 22903
22903 391257
22905 27106
22905 29965
22905 55041
22905 57561
22908 56947
22913 23265
22913 23281
22913 55145
22913 79797
22913 84705
22913 84708
22913 138046
22913 343069
22913 348093
22913 440563
22919 22924
22919 59349
22919 246176
22920 84779
22920 339344
22924 22924
22924 25828
22924 55118
22924 64844
22924 246176
22928 25894
22929 54870
22929 116115
22934 22934
22934 25828
22934 26003
22934 55093
22934 91647
22938 23281
22938 23299
22938 23384
22938 25959
22938 29911
22938 51645
22938 79618
22938 80321
22938 113174
22938 202243
22941 140876
22954 22954
22954 23463
22954 29978
22954 29979
22954 54793
22954 55233
22954 79745
22954 79810
22954 170082
22955 51460
22955 57713
22977 81851
22977 375791
22978 132158
22981 79797
23005 56159
23005 57048
23005 81850
23005 81851
23005 83755
23005 83900
23005 140258
23005 146279
23005 337968
23005 375791
23005 386675
23005 386681
23005 386683
23005 388677
23005 440050
23005 448834
23028 23265
23028 24144
23028 29775
23028 51019
23028 54550
23028 55672
23028 79571
23028 79720
23028 79959
23028 123591
23028 125115
23028 283349
23028 285782
23028 342096
23028 390792
23034 57763
23034 256646
23051 51701
23061 83746
23062 51072
23062 84816
23089 23641
23089 117177
23089 441518
23099 55885
23099 84708
23099 147687
23099 148281
23099 152206
23111 78990
23119 80321
23126 26205
23126 54870
23126 54971
23126 64753
23126 64778
23126 66037
23126 122183
23136 494119
23143 28978
23149 23194
23149 56891
23149 63898
23149 64396
23149 94121
23149 143884
23154 57541
23154 375791
23162 25830
23162 26119
23162 284346
23163 53347
23163 79090
23163 139596
23163 162968
23163 283208
23173 25894
23173 54764
23174 23371
23174 25894
23174 80022
23174 122183
23174 159195
23174 375791
23181 154865
23192 23710
23192 81631
23192 84557
23192 440738
23199 55758
23199 84970
23199 114823
23199 116225
23201 26043
23201 54165
23201 54476
23201 66037
23201 78990
23201 84528
23201 90268
23201 122183
23204 23204
23204 29887
23204 29934
23204 51324
23204 51763
23204 55093
23204 56616
23204 65009
23204 79038
23204 92840
23204 125170
23204 162427
23204 283578
23216 26240
23216 84456
23216 84708
23216 143884
23216 162239
23216 164127
23216 254187
23216 254958
23216 440321
23219 55109
23219 79571
23219 284119
23219 440295
23237 57175
23237 63898
23243 80764
23243 90480
23243 91746
23243 138428
23243 169522
23243 259236
23243 388324
23243 399693
23251 26984
23251 199953
23258 440295
23265 54535
23265 79036
23265 79666
23265 83878
23270 54764
23270 80279
23281 23294
23281 23650
23281 25828
23281 25959
23281 26024
23281 26121
23281 26505
23281 26511
23281 27158
23281 27238
23281 29941
23281 51157
23281 51204
23281 51265
23281 51324
23281 51350
23281 51655
23281 53615
23281 54058
23281 54461
23281 54535
23281 54944
23281 55093
23281 55138
23281 55195
23281 55285
23281 55337
23281 55749
23281 55885
23281 57473
23281 57474
23281 57595
23281 57616
23281 57639
23281 63898
23281 64926
23281 64927
23281 65003
23281 79005
23281 79165
23281 79169
23281 79577
23281 79673
23281 79843
23281 79862
23281 79931
23281 80022
23281 80764
23281 83444
23281 83541
23281 84080
23281 84140
23281 84167
23281 84256
23281 84260
23281 84708
23281 84832
23281 84914
23281 90060
23281 90480
23281 90594
23281 90799
23281 92595
23281 92999
23281 114336
23281 114990
23281 115948
23281 116285
23281 116328
23281 116412
23281 126070
23281 126375
23281 127665
23281 127703
23281 133746
23281 137209
23281 140836
23281 143884
23281 145483
23281 145946
23281 146325
23281 146540
23281 147687
23281 149371
23281 162239
23281 162968
23281 164127
23281 164592
23281 170082
23281 197407
23281 199720
23281 220929
23281 246176
23281 253461
23281 254173
23281 254187
23281 284439
23281 285093
23281 285205
23281 285971
23281 339221
23281 339344
23281 340527
23281 342132
23281 389834
23281 100129534
23283 29978
23283 55810
23283 63876
23283 246100
23294 23650
23294 30011
23294 54793
23294 57536
23294 83900
23294 153090
23294 159195
23294 375791
23294 386681
23294 390792
23299 23526
23299 26121
23299 26240
23299 55285
23299 79005
23299 79696
23299 79862
23299 84080
23299 84140
23299 84271
23299 84708
23299 93474
23299 127665
23299 145483
23299 147687
23299 153527
23299 170082
23299 170954
23299 254187
23299 399693
23313 80817
23321 117286
23321 140885
23321 154881
23326 60496
23338 51147
23338 84289
23339 55823
23368 23473
23368 23526
23368 26009
23368 54069
23368 54474
23368 54535
23368 54980
23368 55138
23368 55885
23368 56158
23368 64147
23368 64926
23368 79632
23368 79839
23368 84296
23368 84619
23368 84708
23368 84823
23368 85359
23368 146325
23368 148252
23368 159989
23368 170954
23368 197322
23368 200081
23368 246176
23368 339005
23368 340527
23368 374618
23371 23371
23371 23598
23371 26505
23371 51213
23371 54749
23371 54793
23371 57786
23371 64518
23371 80125
23371 81603
23371 81850
23371 83444
23371 83640
23371 83741
23371 84080
23371 84914
23371 84970
23371 92840
23371 114336
23371 115572
23371 116412
23371 117144
23371 127665
23371 140258
23371 147687
23371 159195
23371 162968
23371 163154
23371 284346
23371 337959
23371 337968
23371 339344
23371 353323
23371 386683
23371 448834
23376 80279
23384 58500
23384 146779
23392 114569
23392 116173
23399 29978
23412 120379
23413 113878
23413 246100
23468 54816
23473 80254
23474 23474
23479 220082
23493 81851
23493 375791
23503 29911
23503 64753
23503 79618
23503 83878
23503 114928
23503 202243
23503 220082
23503 342574
23506 54971
23506 55768
23506 64778
23506 83878
23506 113878
23506 122183
23506 149371
23506 347918
23515 54476
23516 55964
23516 84445
23526 60561
23526 80254
23526 135892
23543 29978
23543 348093
23544 29978
23544 29979
23544 114928
23549 23549
23549 84708
23550 26119
23557 24144
23557 123722
23557 342574
23557 645455
23566 23786
23566 56947
23566 90993
23567 55922
23567 84708
23582 26012
23582 51406
23582 55337
23582 79943
23582 84140
23582 84271
23582 84708
23582 136051
23582 144100
23582 146540
23582 147660
23582 147687
23582 246176
23582 284365
23582 399693
23582 441208
23582 541471
23589 337968
23589 375791
23589 386681
23598 66037
23598 84445
23598 91694
23598 122183
23598 154865
23598 222546
23598 284352
23598 337968
23598 348093
23598 353323
23598 375791
23598 440295
23608 55432
23608 222166
23609 51619
23616 57639
23617 60385
23619 85294
23619 353323
23619 386675
23623 25894
23636 26258
23636 29057
23636 51019
23636 53371
23636 54474
23636 54535
23636 55017
23636 55145
23636 80022
23636 83463
23636 83878
23636 84708
23636 112464
23636 127703
23636 155465
23636 200081
23636 205860
23636 283152
23636 284297
23636 284992
23636 338785
23636 359787
23639 153657
23641 26121
23641 26240
23641 51256
23641 53615
23641 54552
23641 55211
23641 63898
23641 64426
23641 64927
23641 79005
23641 79446
23641 79666
23641 80764
23641 83541
23641 84080
23641 84140
23641 84707
23641 84914
23641 90480
23641 121536
23641 127665
23641 162239
23641 170082
23647 23647
23647 116173
23648 26039
23648 26525
23650 27185
23657 81850
23658 51690
23673 23786
23710 26031
23710 26580
23710 27185
23710 29966
23710 55108
23710 57326
23710 79036
23710 80764
23710 94241
23710 115201
23710 162427
23762 57120
23774 24144
23774 54764
23774 79618
23780 56947
23786 149461
24139 161829
24142 60490
24144 25828
24144 25959
24144 26012
24144 26024
24144 26121
24144 27153
24144 29118
24144 29941
24144 29994
24144 51322
24144 51324
24144 51361
24144 54535
24144 54955
24144 54967
24144 55138
24144 55857
24144 56997
24144 57332
24144 57616
24144 57639
24144 63898
24144 64147
24144 79005
24144 79635
24144 79839
24144 80022
24144 80714
24144 80764
24144 84140
24144 84619
24144 84807
24144 84823
24144 84914
24144 90060
24144 90427
24144 90480
24144 90799
24144 112464
24144 112869
24144 115948
24144 128553
24144 137209
24144 145483
24144 145773
24144 152206
24144 167691
24144 200081
24144 205860
24144 246176
24144 254187
24144 257236
24144 283849
24144 346673
24144 399693
24144 441376
25764 200081
25766 386682
25776 26003
25776 84708
25776 137392
25788 84708
25797 29978
25804 57594
25828 57085
25828 57147
25828 60490
25828 80321
25828 92840
25828 114928
25828 114932
25828 129831
25828 256646
25828 283229
25828 342574
25828 440295
25844 81850
25844 84272
25844 353323
25849 29978
25861 29899
25888 90933
25888 162968
25894 26121
25894 26505
25894 26511
25894 29057
25894 29974
25894 50804
25894 51207
25894 55048
25894 55209
25894 55633
25894 56006
25894 57567
25894 58529
25894 63898
25894 64518
25894 64927
25894 79637
25894 81629
25894 83741
25894 84140
25894 84259
25894 84707
25894 90060
25894 113878
25894 115416
25894 127665
25894 132158
25894 158297
25894 169966
25894 170954
25894 220004
25894 221472
25894 253827
25894 256302
25894 359787
25894 388336
25894 399693
25894 401898
25895 55697
25895 259173
25906 84984
25915 57085
25915 342574
25924 127703
25925 84285
25927 56952
25937 55346
25945 81851
25945 85285
25945 375791
25945 386681
25945 388677
25959 26121
25959 27128
25959 27238
25959 29775
25959 29946
25959 50628
25959 51053
25959 51076
25959 51550
25959 54785
25959 55145
25959 55233
25959 55885
25959 56159
25959 57159
25959 57332
25959 57511
25959 59339
25959 64147
25959 64170
25959 64395
25959 64782
25959 79165
25959 79571
25959 80125
25959 80254
25959 80258
25959 80318
25959 80705
25959 83878
25959 84140
25959 84217
25959 84450
25959 84708
25959 90480
25959 113878
25959 125115
25959 127665
25959 129531
25959 140735
25959 143884
25959 147808
25959 200081
25959 254187
25959 283234
25959 284001
25959 337968
25959 339834
25959 388969
25959 400673
25959 645455
25972 56947
26003 51074
26003 54793
26003 79720
26003 79959
26003 84460
26003 84970
26003 91694
26003 91703
26003 126626
26003 200081
26003 253980
26009 64170
26012 56925
26012 202243
26012 440295
26024 50628
26031 80342
26031 84140
26031 84708
26031 127665
26031 170082
26036 26873
26036 168544
26039 83637
26039 93487
26039 159195
26040 391257
26043 29979
26043 55223
26043 81603
26043 375791
26043 728276
26053 337968
26060 26060
26060 55256
26061 116225
26063 55017
26071 29978
26073 57085
26088 127703
26097 202559
26100 92840
26119 79991
26121 29911
26121 29944
26121 30850
26121 57144
26121 57786
26121 63978
26121 64753
26121 81850
26121 84667
26121 84988
26121 91544
26121 116412
26121 123722
26121 159163
26121 254958
26121 284001
26121 375791
26121 386681
26121 440295
26147 54764
26147 55145
26147 64061
26147 84445
26147 116412
26147 283899
26152 202243
26153 161514
26153 246100
26165 54959
26165 414325
26168 84984
26205 26205
26205 55233
26205 55885
26205 84984
26205 116225
26205 391257
26206 64599
26206 246100
26207 57085
26207 116173
26228 162427
26231 375791
26239 26575
26239 54507
26239 81850
26239 81851
26239 83899
26239 83900
26239 83901
26239 85291
26239 85294
26239 337968
26239 353140
26239 375791
26239 386675
26239 386681
26239 386682
26239 386683
26239 388677
26239 440021
26240 29911
26240 54764
26240 55697
26240 56850
26240 64395
26240 123722
26240 147872
26249 59349
26258 27342
26258 60561
26258 64753
26258 149371
26258 220134
26258 339005
26276 63894
26284 117178
26287 57594
26353 27129
26468 344018
26470 27324
26505 29775
26505 29978
26505 30008
26505 54764
26505 57511
26505 81850
26505 81851
26505 83878
26505 83899
26505 125115
26505 135293
26505 159163
26505 202559
26505 220082
26505 337968
26505 353323
26505 375791
26505 386675
26505 386681
26505 386682
26505 386683
26505 388677
26511 29775
26511 54507
26511 64395
26511 81850
26511 81851
26511 84445
26511 85294
26511 116412
26511 353140
26511 375791
26511 386682
26525 51135
26525 170463
26525 283229
26575 84648
26575 114990
26575 353134
26575 353140
26575 353143
26575 353145
26575 387266
26575 387267
26575 440051
26575 653240
26578 54785
26578 55211
26578 79720
26578 80125
26578 256646
26580 27065
26580 55266
26580 55850
26580 64395
26580 85027
26580 286753
26580 375791
26580 100507537
26585 353323
26749 64395
26749 64396
26751 152503
26873 26873
26873 27010
26953 254958
26984 64581
26984 84283
26984 85027
26984 89885
26984 113878
26984 162427
26984 286827
26985 27156
26985 57568
26994 51619
27005 30008
27005 54793
27010 27010
27018 54550
27018 83878
27033 27287
27033 66037
27033 84299
27040 29965
27040 79734
27040 123264
27042 65986
27042 80230
27063 55577
27063 55663
27065 147872
27095 51693
27095 79090
27095 126003
27106 54764
27111 51538
27111 51760
27111 54458
27111 54778
27111 55216
27111 55346
27111 79169
27111 84950
27111 91746
27111 285672
27111 286499
27111 441212
27111 441519
27111 441520
27111 441521
27124 60561
27124 80321
27128 29911
27128 83878
27128 220082
27129 79959
27132 64168
27132 80258
27153 64753
27153 80321
27153 171483
27153 386682
27156 57511
27156 79839
27156 83861
27156 116840
27156 116987
27156 140691
27156 147872
27156 259173
27158 29978
27158 29979
27158 254958
27159 140893
27185 29116
27185 29922
27185 51265
27185 51684
27185 51764
27185 53347
27185 54535
27185 54785
27185 54955
27185 55269
27185 55285
27185 55329
27185 56850
27185 56946
27185 64170
27185 64396
27185 79165
27185 80173
27185 81565
27185 84221
27185 84890
27185 84959
27185 90410
27185 127665
27185 130540
27185 143884
27185 154796
27185 170082
27185 246176
27185 256369
27232 55093
27236 116173
27236 342574
27238 29911
27238 54763
27238 54764
27238 80258
27238 84811
27238 388333
27239 29978
27239 29979
27258 57819
27258 112939
27287 50945
27287 54507
27287 55697
27287 84662
27287 122183
27287 140258
27287 159195
27287 246100
27287 337968
27287 353323
27287 375791
27309 51684
27309 57786
27309 79797
27309 80125
27309 81851
27309 84914
27309 201965
27309 375791
27309 386681
27309 386682
27309 440050
27315 147872
27315 375791
27316 27350
27316 56122
27316 80742
27316 84708
27316 159163
27316 202559
27316 339344
27316 378950
27324 54830
27324 57189
27324 63904
27324 83900
27324 83901
27324 158427
27342 29911
27342 64926
27342 84260
27342 114928
27342 339005
27342 339834
27343 79618
27343 266740
27343 440295
27346 84283
27351 29978
27351 29979
27351 143630
27434 55165
27434 83878
28387 29978
28793 30818
28796 29978
28796 29979
28823 29978
28951 64098
28955 54557
28956 54785
28970 55697
28988 63898
29079 54535
29079 79571
29079 80063
29079 83878
29079 117283
29079 126282
29079 154796
29079 167838
29079 200081
29082 51760
29090 29978
29090 375791
29099 51473
29107 56000
29107 157574
29113 29978
29116 54507
29116 80258
29116 81628
29116 163782
29117 79666
29119 54906
29119 57594
29119 83541
29119 84056
29763 29993
29763 353323
29775 51545
29775 55633
29775 55668
29775 57335
29775 57684
29775 63978
29775 64170
29775 64745
29775 79005
29775 79898
29775 83899
29775 84527
29775 84914
29775 90480
29775 90957
29775 116412
29775 117144
29775 129531
29775 157773
29775 159195
29775 163050
29775 164592
29775 167465
29775 167826
29775 375791
29775 386681
29775 386683
29775 494514
29775 100129534
29777 64061
29777 80321
29785 375791
29800 57120
29800 81850
29800 81851
29800 83899
29800 85294
29800 353323
29800 375791
29800 386681
29800 388677
29843 391257
29883 55346
29883 246175
29886 55017
29886 92840
29899 55701
29903 55216
29907 92840
29911 54955
29911 55195
29911 55285
29911 55633
29911 55758
29911 57097
29911 57332
29911 58500
29911 63898
29911 64147
29911 64400
29911 79005
29911 79696
29911 83541
29911 84080
29911 84140
29911 84221
29911 84256
29911 84619
29911 84708
29911 84832
29911 85397
29911 90799
29911 137209
29911 143884
29911 145483
29911 148281
29911 162968
29911 170082
29911 170954
29911 246176
29911 254187
29911 283385
29911 284391
29911 339005
29916 92840
29922 60491
29922 64753
29922 84260
29922 84662
29922 93426
29922 115265
29922 220082
29922 283234
29922 339005
29922 388324
29922 388701
29925 29926
29925 100526836
29928 375791
29944 29978
29944 54840
29946 53615
29946 57542
29946 83878
29946 84619
29946 84705
29946 84707
29946 127703
29946 199990
29946 401541
29947 51187
29947 57595
29948 57159
29948 57594
29948 80258
29950 51550
29950 89953
29950 117286
29950 120379
29950 140836
29950 199990
29966 80143
29966 170082
29974 375791
29978 29978
29978 29979
29978 51060
29978 51144
29978 51251
29978 51409
29978 51738
29978 54065
29978 54471
29978 54979
29978 55041
29978 55061
29978 55731
29978 56107
29978 57542
29978 57561
29978 63904
29978 64111
29978 64112
29978 65117
29978 79024
29978 79025
29978 79050
29978 80022
29978 84417
29978 85317
29978 85569
29978 90637
29978 93099
29978 114798
29978 114908
29978 115572
29978 118471
29978 124220
29978 125170
29978 128488
29978 130617
29978 150771
29978 152816
29978 155465
29978 170680
29978 196500
29978 203562
29978 221662
29978 221718
29978 245929
29978 246100
29978 257202
29978 260436
29978 280664
29978 284402
29978 284836
29978 337970
29978 375567
29978 387990
29978 389383
29978 391257
29978 401067
29978 441518
29978 653808
29978 727800
29978 729238
29979 30008
29979 51124
29979 51297
29979 54510
29979 55374
29979 56144
29979 83593
29979 170680
29979 203562
29979 246100
29979 375567
29979 653808
29993 79666
29994 51074
29994 80321
29997 64061
29997 64753
29997 80321
30008 30012
30008 50863
30008 54461
30008 54507
30008 54557
30008 57532
30008 80125
30008 84439
30008 84708
30008 84914
30008 116412
30008 116835
30008 353140
30008 353323
30008 374879
30008 375791
30008 386681
30008 441208
30008 100526836
30011 80823
30011 283234
30011 284001
30011 375791
30011 448834
30012 122183
30012 337968
30820 60491
30832 89884
30834 205860
30835 55697
30836 80321
30850 51655
30850 54535
30850 55179
30850 57639
30850 58500
30850 63898
30850 64926
30850 79165
30850 79862
30850 83444
30850 84140
30850 84260
30850 84832
30850 127665
30850 127703
30850 137209
30850 145483
30850 147687
30850 164127
30850 170082
30850 170954
30850 201725
30850 254187
30850 285205
30850 399693
50489 65983
50619 57536
50619 57594
50619 58504
50619 64926
50619 84456
50619 283234
50619 342096
50619 440295
50626 81851
50628 51148
50628 51324
50628 51506
50628 54850
50628 55806
50628 83899
50628 85294
50628 164127
50628 166979
50628 254950
50628 284695
50628 284827
50628 337959
50650 80321
50804 54764
50804 84708
50836 79849
50863 81851
50863 83900
50863 375791
50863 386682
50863 388677
50943 122183
51001 114569
51001 116173
51013 56915
51019 54535
51019 55165
51019 57511
51019 84708
51019 493911
51022 51181
51027 139324
51030 286451
51043 81669
51043 92856
51043 283208
51053 57639
51053 84662
51053 89958
51053 90594
51056 54971
51058 90933
51071 126133
51072 222546
51074 51074
51074 84708
51076 51324
51076 55093
51078 57085
51078 116173
51090 54860
51090 56947
51091 113878
51100 51100
51100 56904
51100 56997
51100 57085
51100 79177
51100 114569
51100 116173
51101 652968
51111 64061
51127 90933
51135 81786
51142 57409
51142 159195
51142 375791
51157 54971
51157 64753
51157 123722
51157 125115
51157 342574
51157 386675
51157 386682
51157 440295
51171 55633
51171 83990
51171 541471
51181 51181
51188 55249
51193 58500
51194 51350
51204 125115
51204 440295
51207 54764
51207 57658
51207 64170
51213 84530
51213 84708
51213 386676
51225 51466
51225 51764
51225 57176
51225 79843
51225 80817
51225 339834
51225 645455
51256 55223
51256 145282
51257 89885
51265 120379
51265 375791
51265 653121
51282 54925
51282 55663
51282 55888
51282 65982
51282 84124
51282 84547
51282 386682
51295 123283
51296 353323
51309 653121
51316 159195
51316 353323
51316 375791
51317 84456
51319 84530
51322 143241
51324 54763
51324 54793
51324 55122
51324 55815
51324 55856
51324 56952
51324 57085
51324 57159
51324 57511
51324 79959
51324 80258
51324 83878
51324 91647
51324 92840
51324 114088
51324 114824
51324 116173
51324 135892
51324 150483
51324 153657
51324 170463
51324 400673
51324 100288797
51329 84530
51350 54474
51350 54955
51350 80705
51350 84807
51350 125115
51350 127703
51350 147183
51350 149371
51350 284001
51350 359787
51350 390792
51350 644945
51352 386681
51352 386682
51352 388677
51361 64400
51361 92595
51361 137209
51361 143884
51364 54754
51364 81850
51364 256646
51364 375791
51367 51473
51367 79839
51379 84313
51379 84456
51379 115265
51379 162239
51379 283219
51382 79095
51382 342574
51390 56947
51421 54535
51421 55110
51421 55138
51421 55758
51421 55885
51421 56254
51421 64147
51421 64170
51421 64926
51421 83416
51421 140710
51421 143884
51421 153769
51421 154796
51421 164127
51421 199221
51421 440184
51427 386681
51427 386682
51440 113878
51440 348487
51460 54819
51460 80256
51460 494119
51466 57630
51466 114088
51473 51626
51473 54407
51473 54472
51473 55007
51473 55885
51473 79778
51473 83900
51473 147172
51475 64170
51475 80125
51475 80258
51475 122183
51480 55145
51480 246329
51517 283989
51522 56947
51529 375791
51531 84221
51545 54764
51545 54971
51545 79618
51545 79666
51545 81851
51545 85294
51545 85376
51545 123722
51545 202559
51545 353323
51545 375791
51545 386681
51545 386682
51545 388677
51545 440295
51550 54955
51550 80125
51560 57511
51562 167838
51564 92129
51582 51686
51596 54751
51603 55145
51608 63904
51619 55223
51619 55658
51619 56658
51619 80019
51619 81603
51619 84708
51619 84937
51619 91445
51619 113878
51631 84530
51634 84530
51645 388333
51645 448834
51655 64926
51655 81850
51655 284001
51655 337968
51655 375791
51655 386681
51655 388677
51659 84296
51678 55327
51678 64130
51684 54551
51684 57333
51684 57630
51684 65982
51684 92595
51684 139324
51684 167691
51684 200186
51684 342574
51684 415117
51686 113451
51690 115265
51693 55108
51693 83638
51699 55737
51702 51702
51705 54557
51729 53347
51741 57561
51741 246100
51742 139212
51760 54764
51760 57511
51760 57820
51760 79983
51760 220082
51763 89885
51764 54507
51764 54535
51764 57159
51764 83899
51764 246100
51764 342574
51776 58491
51776 80108
51776 162239
51776 163081
51776 285349
53335 64396
53339 53339
53339 55093
53339 84708
53340 54763
53340 140465
53347 54476
53347 54764
53347 57630
53347 79720
53347 80125
53347 114824
53347 284252
53347 390792
53347 440295
53347 448834
53347 100288797
53358 57159
53358 83878
53358 159195
53358 390792
53371 55763
53371 90410
53371 339005
53371 342574
53615 54535
53615 57333
53615 93426
53615 145282
53615 266740
53615 440295
53820 79959
53820 92610
53826 56947
53826 100288797
53916 196472
53918 353323
53940 386681
53940 388677
53940 100288797
54039 54502
54058 64753
54058 80321
54058 83878
54058 202243
54058 342574
54069 79734
54107 54108
54107 56655
54165 56658
54165 57561
54165 81603
54165 84445
54165 100288797
54332 131566
54432 286451
54458 59349
54458 140258
54458 386681
54461 81850
54461 337968
54461 375791
54461 386681
54461 386682
54461 386683
54461 388677
54471 57085
54471 116173
54472 54764
54472 122183
54472 146691
54472 159195
54474 79095
54474 144501
54474 342574
54474 375791
54474 386682
54474 386683
54476 84959
54476 90637
54502 84970
54502 201181
54507 54507
54507 54749
54507 54793
54507 55093
54507 55337
54507 56915
54507 57088
54507 57532
54507 64396
54507 79173
54507 80022
54507 80270
54507 80830
54507 81850
54507 83741
54507 83899
54507 84330
54507 84616
54507 84648
54507 84708
54507 91582
54507 91694
54507 114336
54507 114990
54507 115290
54507 117144
54507 124790
54507 140836
54507 146664
54507 152815
54507 154313
54507 196477
54507 256302
54507 284086
54507 284111
54507 284338
54507 285464
54507 340359
54507 353131
54507 353137
54507 353140
54507 353141
54507 353142
54507 353144
54507 353145
54507 375567
54507 375791
54507 386677
54507 386680
54507 387267
54507 388387
54507 388677
54507 653240
54507 100129534
54507 100526836
54535 54535
54535 54785
54535 55165
54535 55285
54535 55763
54535 57159
54535 57511
54535 60561
54535 64753
54535 79165
54535 80705
54535 83659
54535 83878
54535 84619
54535 93426
54535 123722
54535 125115
54535 143241
54535 149371
54535 152206
54535 170954
54535 220082
54535 339005
54535 339669
54535 339834
54535 342574
54535 374659
54535 440295
54539 89885
54544 57830
54544 81850
54544 83900
54544 84616
54544 85285
54544 85289
54544 353140
54544 375791
54544 386676
54544 386677
54544 386681
54544 387267
54544 440021
54544 440023
54544 440051
54544 653240
54549 400673
54550 54550
54550 55093
54550 55174
54550 57639
54550 63898
54550 64168
54550 66036
54550 80022
54550 83878
54550 84062
54550 84708
54550 85359
54550 89953
54550 145483
54550 150962
54550 205860
54550 284297
54550 339344
54552 54763
54556 56159
54557 84699
54557 140606
54557 155465
54557 246100
54557 653808
54585 54585
54585 55128
54662 114991
54708 84867
54715 348093
54716 81851
54716 388677
54739 55905
54739 57159
54739 90678
54751 55885
54751 440093
54754 54955
54754 55048
54754 114823
54763 55138
54763 57616
54763 65082
54763 83541
54763 84140
54763 285596
54764 55269
54764 55885
54764 57332
54764 57559
54764 57561
54764 58500
54764 64081
54764 64396
54764 64926
54764 79025
54764 79169
54764 79797
54764 80342
54764 80764
54764 83444
54764 84069
54764 84080
54764 84140
54764 84662
54764 84708
54764 84914
54764 90480
54764 92595
54764 114824
54764 116412
54764 117283
54764 127665
54764 143884
54764 147687
54764 151194
54764 152206
54764 154865
54764 158427
54764 170082
54764 170954
54764 220929
54764 246176
54764 254187
54764 284346
54764 285971
54764 399693
54764 401431
54764 414059
54776 54955
54776 55272
54776 83878
54778 81851
54778 375791
54778 388677
54784 113878
54785 54785
54785 55093
54785 55758
54785 56915
54785 79036
54785 81565
54785 84708
54785 93611
54785 127703
54785 145483
54785 148223
54793 54793
54793 55093
54793 57332
54793 57595
54793 60491
54793 64147
54793 79797
54793 79983
54793 84708
54793 91156
54793 91694
54793 129401
54793 148281
54793 159195
54793 222546
54793 440295
54793 100526836
54797 56658
54797 57594
54800 245973
54810 59339
54810 84445
54819 55145
54819 246329
54819 284119
54841 57594
54845 348093
54869 375791
54870 64395
54870 89884
54870 139212
54870 159195
54870 375791
54882 122183
54902 84456
54902 159195
54902 254958
54902 339834
54906 64170
54906 79637
54906 116461
54906 120379
54910 83878
54910 342574
54910 375791
54910 388677
54913 57594
54913 60468
54913 123722
54925 55093
54925 55663
54925 55888
54925 80345
54925 84547
54925 146050
54925 252884
54925 387032
54927 55722
54932 337968
54939 54951
54942 55286
54942 79618
54942 150962
54955 55165
54955 57159
54955 60561
54955 64599
54955 80125
54955 84056
54955 90060
54955 127933
54955 145282
54955 202243
54955 220082
54955 339834
54955 440295
54957 338657
54971 54971
54971 55138
54971 55731
54971 55791
54971 55885
54971 56891
54971 57332
54971 57473
54971 57659
54971 60484
54971 79959
54971 83444
54971 83714
54971 84080
54971 84612
54971 117177
54971 122183
54971 128872
54971 130916
54971 132660
54971 150864
54971 160824
54971 220929
54971 246176
54971 253827
54971 388407
54971 400673
54971 440295
54971 494119
54971 100129534
54973 55697
54974 55093
54981 283219
55007 55007
55007 79607
55017 140735
55022 139212
55048 57630
55048 63876
55048 79444
55048 84970
55048 93487
55048 122183
55048 143241
55049 114928
55068 84708
55068 129868
55075 202243
55080 135293
55080 375791
55080 386681
55093 55145
55093 55165
55093 55856
55093 57144
55093 57409
55093 57511
55093 57820
55093 59349
55093 60490
55093 64170
55093 64926
55093 65263
55093 79077
55093 80321
55093 83892
55093 84456
55093 84618
55093 92610
55093 92840
55093 114088
55093 114824
55093 114932
55093 114991
55093 116173
55093 122183
55093 140691
55093 140836
55093 145282
55093 154881
55093 159989
55093 200845
55093 220082
55093 221424
55093 246100
55093 253980
55093 266740
55093 342574
55093 353134
55093 353135
55093 353140
55093 375791
55093 386682
55093 541465
55095 256646
55109 126868
55110 55663
55110 57786
55110 65986
55110 79839
55110 339834
55120 79005
55128 55128
55135 55697
55138 55165
55138 56850
55138 57159
55138 57511
55138 57594
55138 59349
55138 79618
55138 79959
55138 79983
55138 80321
55138 80823
55138 81851
55138 114088
55138 116115
55138 123722
55138 145282
55138 246329
55138 284001
55138 375791
55138 388677
55138 653121
55145 55145
55145 55216
55145 55342
55145 55668
55145 55885
55145 79169
55145 79797
55145 83444
55145 83746
55145 84619
55145 84823
55145 92129
55145 116115
55145 116540
55145 122183
55145 127703
55145 170082
55145 201181
55145 285672
55145 286499
55145 441212
55145 494119
55152 135293
55152 202559
55152 375791
55152 386683
55152 388677
55164 64395
55165 55696
55165 84080
55165 84991
55165 127703
55165 145483
55165 147372
55165 553115
55165 100132979
55176 84699
55191 80022
55195 56159
55209 123722
55211 83444
55211 112574
55211 494119
55216 80321
55216 146310
55216 246329
55219 353134
55219 353135
55219 353140
55223 56915
55223 85403
55224 353323
55233 64375
55233 79036
55234 114932
55238 84699
55252 114785
55257 81851
55257 388677
55266 91445
55267 66037
55267 122183
55267 339834
55267 653121
55269 81850
55269 375791
55269 645455
55272 83878
55274 83746
55281 56947
55282 56159
55285 60561
55285 65986
55285 79959
55297 55297
55297 84708
55308 57409
55311 386675
55311 386681
55311 386682
55311 440295
55322 84337
55327 143098
55329 64599
55329 80254
55329 83878
55329 145282
55333 83878
55337 55337
55337 80125
55337 81850
55337 81851
55337 83899
55337 83900
55337 84616
55337 84708
55337 85289
55337 117178
55337 375791
55337 386681
55337 386682
55337 386683
55337 388677
55337 440050
55340 89885
55340 388633
55342 348093
55353 254827
55432 81603
55503 353323
55503 375791
55509 60468
55510 375791
55510 386681
55527 440295
55536 80321
55536 80823
55536 84988
55536 284119
55544 84872
55577 84708
55603 84662
55608 64599
55609 57594
55609 64061
55609 386674
55616 79849
55629 55802
55633 57511
55633 80258
55633 80321
55633 283234
55660 199221
55663 55663
55663 65982
55663 80345
55663 81851
55663 83786
55663 84307
55663 84547
55663 84708
55663 84838
55663 125115
55663 222696
55663 342945
55663 375791
55663 387032
55663 388677
55663 440295
55668 116115
55668 116412
55693 79959
55696 64599
55696 375791
55697 55697
55697 57212
55697 57213
55697 57523
55697 58157
55697 58529
55697 64785
55697 79754
55697 80778
55697 84292
55697 84528
55697 84532
55697 122183
55697 124411
55697 132321
55697 146664
55697 151121
55697 151254
55697 170082
55697 170392
55697 200523
55697 221718
55697 255374
55697 284040
55697 284325
55697 337966
55697 337970
55697 337972
55697 337974
55702 79960
55702 89870
55702 116115
55702 342096
55719 57713
55722 84708
55722 440295
55731 122183
55735 56925
55735 135293
55739 81850
55739 386675
55739 386681
55758 57159
55758 64753
55758 80254
55758 80823
55758 83878
55758 123722
55758 159989
55758 339005
55758 375791
55760 84140
55768 57159
55768 83606
55768 137886
55768 400673
55793 64395
55796 122183
55802 80153
55806 146664
55806 337968
55806 375791
55815 145483
55823 386681
55856 56005
55859 246100
55859 266740
55872 116115
55885 79618
55885 79656
55885 116115
55885 159195
55885 254958
55885 256646
55885 375791
55885 400673
55885 440295
55906 80790
55916 56000
55964 55964
55971 375791
56006 79959
56006 246100
56006 284001
56006 386681
56122 159163
56122 342574
56124 414927
56157 83874
56158 256126
56159 58533
56159 63940
56159 83892
56159 84312
56159 84330
56159 93621
56159 114327
56159 138639
56159 145483
56159 170954
56159 199990
56159 222826
56159 387119
56159 389207
56159 729991
56180 219738
56254 56254
56254 84832
56341 56341
56341 337968
56344 79959
56344 388324
56475 84283
56475 89885
56478 83746
56647 80125
56654 81850
56654 81851
56654 83900
56654 85285
56654 85294
56654 202559
56654 353323
56654 375791
56654 386674
56654 386681
56654 386683
56654 388677
56658 56658
56658 80019
56658 84708
56658 222166
56673 375791
56850 56850
56850 57332
56850 58500
56850 84080
56850 84140
56850 84708
56850 128553
56850 143884
56850 170954
56850 254187
56850 285753
56850 388389
56850 389834
56850 399693
56850 441376
56851 81851
56851 386682
56851 388677
56891 79983
56891 84962
56891 85376
56891 123283
56891 653121
56895 56947
56911 158067
56915 57159
56915 80258
56915 84445
56915 283234
56925 79415
56925 90522
56925 91653
56925 92799
56925 152404
56925 157777
56925 168417
56935 85027
56935 163183
56943 56970
56947 57185
56947 58191
56947 64598
56947 79415
56947 79669
56947 80342
56947 81622
56947 84102
56947 84522
56947 85013
56947 85025
56947 89885
56947 116173
56947 131616
56947 157567
56947 161145
56947 199953
56947 202459
56947 219854
56947 222642
56947 255043
56947 286753
56947 388588
56947 400258
56947 613212
56947 100507537
56949 57461
56952 84708
56952 150094
56952 196483
56997 57085
56997 92840
56997 116173
56998 81850
56998 386682
56998 388677
57002 220064
57018 353323
57048 79931
57048 117144
57048 199834
57048 254910
57085 60314
57085 65003
57085 65009
57085 79863
57085 79922
57085 84708
57085 89885
57085 125170
57085 203286
57085 100506164
57104 375791
57105 81851
57105 84708
57120 138065
57120 166793
57120 169166
57139 59349
57139 221786
57144 57381
57144 80022
57144 80705
57144 84080
57144 84708
57144 117144
57159 57325
57159 57542
57159 57616
57159 57639
57159 58500
57159 64098
57159 64927
57159 79169
57159 79839
57159 80790
57159 81629
57159 83541
57159 84080
57159 84140
57159 84708
57159 84914
57159 93643
57159 137209
57159 143884
57159 147687
57159 149371
57159 154313
57159 157574
57159 170082
57159 196374
57159 205860
57159 286887
57159 339005
57159 340359
57161 386682
57161 388512
57162 84283
57162 84699
57162 116840
57162 386682
57162 388512
57172 386677
57182 136991
57188 83897
57188 375791
57188 386683
57188 440050
57215 79095
57326 64395
57326 386674
57332 60468
57332 64170
57332 64599
57332 64753
57332 79618
57332 80321
57332 123722
57332 125115
57332 440295
57332 653121
57335 84530
57335 90933
57338 386681
57381 84612
57396 84530
57396 386674
57396 386675
57402 140576
57409 154313
57410 79165
57410 79666
57456 79959
57473 112939
57474 64753
57474 81565
57474 90933
57474 386674
57474 386681
57474 386682
57474 386683
57511 57616
57511 59339
57511 64147
57511 79025
57511 80705
57511 81704
57511 83541
57511 84245
57511 90060
57511 91156
57511 145567
57511 147687
57511 164592
57511 170954
57511 196441
57511 220004
57511 285093
57511 399693
57511 402682
57532 81850
57532 83755
57532 83895
57532 83897
57532 83899
57532 83900
57532 83901
57532 84616
57532 85289
57532 85291
57532 85294
57532 353140
57532 375033
57532 375791
57532 386675
57532 386677
57532 386680
57532 386681
57532 386682
57532 386683
57532 387266
57532 387267
57532 440021
57532 440023
57532 440051
57532 448834
57532 653240
57536 64170
57536 64927
57536 66036
57536 80184
57536 80705
57536 84140
57536 84619
57536 84708
57536 84832
57536 85403
57536 145483
57536 152206
57536 154313
57536 154796
57536 167838
57536 196483
57536 200081
57536 401541
57547 353323
57554 254958
57559 440295
57563 80210
57563 83639
57567 57596
57567 90933
57567 375791
57567 386681
57592 64061
57594 64098
57594 65003
57594 79165
57594 80222
57594 83444
57594 84271
57594 84708
57594 84984
57594 116092
57594 116225
57594 144100
57594 150572
57594 153769
57594 154313
57594 170082
57594 252969
57594 254187
57594 378708
57595 79959
57595 143241
57596 64395
57596 79165
57596 79571
57596 84140
57596 126868
57596 127665
57596 137209
57596 342132
57610 246100
57616 57763
57616 60561
57621 65003
57621 84708
57621 116225
57621 166793
57621 391257
57624 118812
57630 63898
57630 79933
57630 84106
57630 85403
57630 92345
57630 122183
57630 152503
57630 165904
57630 222166
57630 340527
57630 653361
57639 64753
57639 145282
57639 200081
57639 339005
57639 342574
57639 440295
57639 645455
57658 84080
57658 143884
57659 59349
57659 79959
57659 80321
57659 375791
57664 57664
57664 59349
57673 84661
57684 57684
57684 79618
57684 80705
57684 83746
57684 84708
57684 90933
57684 221527
57684 391257
57693 79797
57693 117286
57693 147807
57693 159163
57698 57698
57709 89885
57713 84456
57727 202559
57727 284001
57786 64170
57786 80705
57786 83746
57786 84285
57786 84708
57786 84766
57786 90933
57862 80705
57862 117177
57862 123722
57862 125115
57862 440295
58155 348093
58157 84456
58157 339834
58190 83461
58191 81850
58191 85294
58191 90993
58191 375791
58191 386682
58191 388677
58191 100288797
58491 90933
58491 221504
58498 100287171
58500 64170
58500 81565
58500 83606
58500 91893
58500 116412
58500 117178
58500 127665
58500 202243
58500 440295
58500 653121
58517 84530
58524 63978
58524 81850
58524 81851
58524 85294
58524 122183
58524 146664
58524 222546
58524 337968
58524 375791
58524 386681
58524 386682
58524 388677
58524 448834
58529 79959
58529 83878
58529 84445
58529 353323
58986 337968
58986 375791
58986 386681
58986 386682
59274 83605
59277 375791
59339 130951
59343 147872
59343 100288797
59349 59349
59349 80856
59349 81857
59349 92714
59349 114898
59349 124460
59349 138716
59349 147372
59349 162137
59349 374403
59349 553115
60314 116173
60370 85291
60370 375791
60370 386674
60370 386682
60370 440295
60468 79005
60468 79722
60468 84140
60468 126375
60468 128553
60468 143884
60468 150572
60468 159686
60468 164127
60468 220929
60468 287015
60468 339221
60468 342132
60468 401541
60468 403341
60468 642938
60484 85294
60484 135293
60484 202243
60484 337968
60484 342574
60484 386681
60484 386682
60484 388677
60484 440295
60490 60490
60490 84708
60490 283150
60491 154881
60496 80258
60529 64098
60529 154865
60560 81786
60561 63898
60561 79169
60561 83541
60561 83878
60561 128553
60561 140691
60561 143884
60561 148223
60561 149371
60561 158787
60561 200081
60561 283234
60561 283989
60561 284001
60561 339005
60561 388695
60672 375791
60680 81850
60680 83900
60680 337968
60680 375791
60680 386683
60680 388677
60682 122183
63027 81850
63826 63826
63876 79016
63876 80022
63876 80714
63876 164592
63898 79618
63898 80321
63898 114928
63898 123722
63898 125115
63898 256646
63898 440295
63908 112755
63908 415117
63920 151194
63934 386675
63940 246100
63978 80705
63978 84708
63978 84914
63978 147687
63978 253128
64061 64783
64061 79159
64061 79753
64061 80829
64061 83444
64061 84708
64061 84984
64061 146310
64061 147807
64061 162239
64061 285971
64080 64080
64081 64081
64081 80258
64081 387856
64093 81851
64093 375791
64098 81565
64098 83878
64098 222256
64102 84283
64105 64946
64105 84816
64130 64398
64130 143098
64147 79618
64147 145282
64147 339834
64168 64168
64168 84708
64168 114793
64168 131034
64168 170082
64170 64170
64170 64753
64170 79005
64170 79696
64170 83444
64170 83746
64170 84619
64170 84708
64170 84914
64170 137209
64170 143884
64170 145483
64170 158297
64170 170082
64170 170954
64170 254187
64170 283234
64170 339669
64220 386674
64221 284001
64324 375791
64333 375791
64395 64395
64395 64396
64395 79571
64395 83648
64395 84256
64395 84708
64395 117286
64395 120379
64395 152206
64395 170626
64395 170954
64395 391257
64395 643832
64395 729428
64395 729447
64396 65986
64396 83878
64396 90933
64396 96626
64396 125115
64396 284119
64396 643832
64396 729428
64396 729447
64422 81532
64518 222546
64581 64581
64581 80332
64581 84283
64581 400258
64581 613212
64598 89885
64598 147872
64599 79005
64599 79637
64599 84080
64599 128553
64599 146325
64599 246329
64599 257160
64651 170082
64689 91694
64753 64926
64753 79005
64753 79673
64753 79797
64753 79862
64753 80342
64753 80705
64753 80764
64753 83452
64753 84080
64753 84256
64753 84832
64753 90060
64753 90799
64753 92999
64753 115948
64753 116412
64753 125997
64753 126070
64753 133746
64753 137209
64753 140460
64753 145483
64753 146325
64753 146540
64753 148103
64753 148281
64753 150082
64753 152206
64753 162968
64753 164127
64753 200081
64753 254187
64753 285753
64753 342132
64753 399693
64753 644096
64763 80321
64763 221424
64763 440295
64778 84456
64778 159195
64781 81851
64793 84708
64802 64802
64841 64841
64926 64926
64926 342574
64927 84445
64927 84988
64927 91544
64927 114928
64927 375791
64927 386681
64927 386682
64927 440295
64976 388677
65003 116115
65003 123722
65003 440295
65003 653121
65009 116173
65095 80321
65220 84708
65264 79666
65265 79618
65265 116115
65982 84547
65982 91893
65982 342945
65983 65983
65983 79188
65983 83786
65986 80022
66036 342574
66037 83444
66037 84528
66037 84733
66037 84872
66037 84970
66037 84996
66037 92345
66037 140947
66037 200350
66037 201181
66037 284365
66037 337970
66037 348093
66037 401431
78986 342574
78990 81603
78992 91445
78992 286451
78996 162632
78996 375748
78999 81850
78999 81851
78999 375791
78999 386681
78999 388677
79005 79618
79005 79959
79005 80125
79005 81850
79005 81851
79005 83878
79005 116115
79005 123283
79005 123722
79005 256646
79005 342574
79005 375791
79005 386681
79005 386682
79005 388677
79005 390792
79005 400673
79005 440295
79036 84289
79036 84984
79036 126868
79036 147687
79036 201725
79038 92840
79058 81851
79065 81851
79065 83899
79065 375791
79065 386681
79065 386682
79077 79077
79077 84708
79078 196883
79088 79637
79090 117177
79090 163782
79092 127665
79095 80184
79095 121512
79139 84708
79139 283578
79149 375791
79156 84456
79159 222389
79159 386674
79165 80321
79165 123722
79165 145282
79165 386681
79169 80318
79169 80321
79169 84530
79169 145282
79169 146310
79169 246329
79169 541465
79171 122183
79171 348093
79173 375791
79173 386681
79173 386682
79173 388677
79363 80199
79415 147872
79444 84458
79444 254187
79446 375791
79446 386683
79446 388677
79446 440295
79571 80321
79571 84080
79571 84832
79571 135892
79571 139324
79577 80321
79589 79959
79607 79607
79618 79618
79618 83444
79618 84080
79618 121536
79618 147687
79618 148281
79618 254187
79618 375248
79618 399693
79622 79869
79622 80258
79622 89884
79637 84060
79637 125115
79637 140258
79637 158297
79637 159195
79637 386682
79637 653121
79666 83786
79666 84245
79666 84456
79666 256646
79666 284904
79673 80321
79696 79839
79696 84445
79696 114928
79696 147872
79696 342096
79698 90678
79717 79717
79720 84708
79720 84959
79720 149371
79723 440295
79734 143503
79734 146664
79734 439927
79745 163071
79753 84530
79760 79833
79768 84056
79797 79797
79797 90933
79797 92399
79797 116115
79797 117178
79797 123722
79797 126375
79797 159163
79797 353323
79797 375791
79797 386675
79797 386681
79797 386682
79797 386683
79797 388677
79797 653121
79836 246100
79836 375791
79839 80125
79839 84984
79839 90060
79839 114824
79839 254187
79839 254958
79841 80321
79843 80258
79843 145282
79843 159195
79847 375791
79847 388677
79862 80321
79862 81851
79862 342574
79862 386674
79862 386681
79862 386682
79862 440295
79863 89885
79863 116173
79869 83606
79869 84708
79869 112574
79869 114823
79869 117144
79869 154313
79882 342574
79894 85294
79894 386674
79894 388677
79898 440050
79912 139596
79922 116173
79931 81850
79931 84445
79931 266740
79931 375791
79943 80321
79943 81850
79943 81851
79943 83755
79943 83899
79943 90933
79943 353323
79943 375567
79943 375791
79943 386674
79943 386680
79943 386681
79943 386683
79953 89885
79959 83746
79959 84612
79959 84708
79959 112464
79959 115950
79959 126353
79959 128977
79959 143884
79959 154865
79959 170082
79959 199223
79959 254173
79959 347918
79959 374354
79959 401431
79983 91156
79991 205860
79991 100134934
80007 84708
80019 114932
80019 135892
80022 80823
80022 163071
80022 200734
80022 340527
80022 347240
80022 388677
80022 653121
80063 123722
80108 90933
80125 80256
80125 83746
80125 84708
80125 116461
80125 145483
80125 154313
80125 154881
80125 200081
80125 284001
80125 340359
80125 386682
80129 84991
80131 256646
80149 84708
80153 80153
80153 80258
80153 84708
80153 196513
80174 375791
80178 342574
80178 386682
80198 84464
80221 116173
80230 80230
80237 85403
80254 83878
80254 84080
80254 84140
80256 80258
80256 80823
80256 84445
80256 202243
80256 337968
80256 375791
80258 81629
80258 84708
80258 84807
80258 84823
80258 90060
80258 91694
80258 114327
80258 126353
80258 132158
80258 132671
80258 140710
80258 146279
80258 150483
80258 152206
80258 392307
80270 81850
80270 125115
80270 146664
80270 375791
80270 386681
80306 220082
80308 80308
80308 84708
80318 493911
80321 80342
80321 80829
80321 83444
80321 84140
80321 84312
80321 84619
80321 84708
80321 84914
80321 85403
80321 92999
80321 94122
80321 112464
80321 126069
80321 132158
80321 145483
80321 146540
80321 147660
80321 163059
80321 167465
80321 167838
80321 170082
80321 170954
80321 220929
80321 254173
80321 254778
80321 285672
80321 285971
80321 286499
80321 494119
80323 342574
80342 81565
80342 84456
80342 84699
80342 89885
80342 147872
80342 196996
80342 283234
80705 139324
80705 145483
80705 254958
80705 283234
80726 375791
80742 202559
80742 337968
80742 348093
80746 283989
80757 283578
80764 80764
80764 81850
80764 375791
80764 386681
80764 440295
80789 386681
80817 401541
80823 83444
80823 83746
80823 84140
80823 123169
80823 126353
80823 151254
80823 154865
80823 254187
80823 340359
80823 494119
80829 116115
80830 386681
80833 89885
80863 80863
80896 80896
81492 150572
81539 89885
81565 81565
81565 148103
81565 170954
81565 284391
81603 84708
81603 91694
81603 117144
81603 222166
81622 89885
81622 90993
81629 84988
81629 135892
81629 159195
81669 353323
81786 93587
81792 339834
81847 147872
81850 83463
81850 83640
81850 83741
81850 83755
81850 83899
81850 83900
81850 83901
81850 84069
81850 84294
81850 84330
81850 84439
81850 84616
81850 84648
81850 84708
81850 85289
81850 85291
81850 89958
81850 91694
81850 92595
81850 93145
81850 93185
81850 114336
81850 114971
81850 114990
81850 115817
81850 116412
81850 117144
81850 124935
81850 126070
81850 140606
81850 144717
81850 147650
81850 152189
81850 162968
81850 199834
81850 253128
81850 284111
81850 285464
81850 340359
81850 353131
81850 353132
81850 353134
81850 353135
81850 353137
81850 353139
81850 353140
81850 353141
81850 353142
81850 353143
81850 353144
81850 353145
81850 353332
81850 375791
81850 386677
81850 386680
81850 386681
81850 386682
81850 387267
81850 388969
81850 440023
81850 440051
81850 442028
81850 448834
81850 653240
81850 100526836
81851 83463
81851 83606
81851 83755
81851 83899
81851 83900
81851 83901
81851 84914
81851 90594
81851 91582
81851 93185
81851 114336
81851 114990
81851 115817
81851 116412
81851 117144
81851 124935
81851 126069
81851 126070
81851 127665
81851 136051
81851 143684
81851 161253
81851 162968
81851 170082
81851 196472
81851 196740
81851 199834
81851 221504
81851 254910
81851 255809
81851 285367
81851 285464
81851 286380
81851 337959
81851 340277
81851 340359
81851 353131
81851 353135
81851 353140
81851 353141
81851 353143
81851 353144
81851 353332
81851 375307
81851 375791
81851 386676
81851 386681
81851 386682
81851 386683
81851 387267
81851 440023
81851 494514
81851 100526836
81857 159195
81858 159195
81892 342574
83416 83878
83416 285782
83444 116115
83444 125115
83444 246329
83444 353323
83444 375791
83444 386682
83444 388677
83444 440295
83446 89885
83447 386681
83463 375791
83463 388677
83541 83878
83541 140691
83541 342574
83541 386681
83606 353139
83606 375791
83606 386681
83606 440050
83640 93487
83640 150483
83640 159195
83640 375791
83658 266740
83659 83746
83659 148304
83659 154313
83659 340359
83695 386681
83698 89885
83719 122183
83719 375791
83741 83900
83741 85294
83741 159195
83741 337968
83741 375791
83741 386675
83741 386681
83741 386682
83741 386683
83746 168544
83746 222389
83746 254958
83755 83899
83755 84330
83755 84648
83755 85294
83755 114336
83755 116412
83755 117144
83755 162968
83755 199834
83755 353132
83755 353134
83755 353135
83755 353140
83755 353141
83755 353142
83755 353145
83755 375791
83755 386676
83755 386677
83755 386681
83755 386682
83786 89885
83795 375791
83851 92840
83851 116173
83851 100288797
83852 120534
83853 83861
83878 84080
83878 84707
83878 112802
83878 127703
83878 145483
83878 146849
83878 147687
83878 147700
83878 149473
83878 158787
83878 159989
83878 164592
83878 167838
83878 170082
83878 200081
83878 205860
83878 220082
83878 256369
83878 283237
83878 284355
83878 284904
83878 285093
83878 339005
83878 340359
83878 390535
83878 399693
83878 440295
83878 644945
83892 253980
83894 84217
83897 114336
83897 117144
83897 254950
83897 353144
83897 386682
83897 448834
83899 83899
83899 83900
83899 83901
83899 85294
83899 94005
83899 114336
83899 117144
83899 130560
83899 140258
83899 254910
83899 256329
83899 284111
83899 284346
83899 340359
83899 353131
83899 353132
83899 353134
83899 353135
83899 353137
83899 353140
83899 353142
83899 353143
83899 353332
83899 375791
83899 386675
83899 386677
83899 386678
83899 386681
83899 386682
83899 386683
83899 387267
83899 440021
83899 440051
83899 653240
83900 83900
83900 83901
83900 84648
83900 84708
83900 85285
83900 85289
83900 85294
83900 90594
83900 114336
83900 114990
83900 117144
83900 126070
83900 140258
83900 162968
83900 199834
83900 253128
83900 254910
83900 284111
83900 284346
83900 340359
83900 353131
83900 353132
83900 353134
83900 353135
83900 353137
83900 353139
83900 353140
83900 353141
83900 353142
83900 353143
83900 353144
83900 353145
83900 353323
83900 375791
83900 386675
83900 386676
83900 386680
83900 386681
83900 386682
83900 387267
83900 388677
83900 440023
83900 440051
83900 100526836
83901 84648
83901 84708
83901 85285
83901 85294
83901 117144
83901 140258
83901 199834
83901 340359
83901 353132
83901 353134
83901 353135
83901 353137
83901 353140
83901 353142
83901 353143
83901 353145
83901 353323
83901 375791
83901 386675
83901 386680
83901 386681
83901 386682
83901 388677
83901 100526836
83988 114898
84056 84056
84056 89953
84069 159195
84069 220082
84069 388677
84074 644945
84080 90864
84080 125115
84080 143241
84080 145282
84080 246329
84080 252983
84080 256646
84080 283229
84080 342096
84080 375791
84080 386681
84080 386682
84080 440295
84102 89885
84102 147872
84102 388633
84106 254958
84140 134359
84140 140691
84140 145282
84140 202243
84140 256646
84140 283899
84140 386681
84140 386682
84140 391257
84140 440295
84140 653121
84167 220082
84167 284001
84191 283578
84215 84962
84217 84304
84217 253827
84221 93426
84221 125115
84221 342096
84245 84245
84248 162632
84256 440295
84260 143241
84260 202243
84260 220082
84260 374355
84265 130951
84271 84445
84272 89885
84277 89885
84282 84282
84283 84283
84283 283870
84283 388633
84285 653121
84290 116173
84294 375791
84294 386681
84294 386683
84304 127665
84304 158297
84304 159195
84324 100532737
84330 84988
84330 146664
84330 337968
84330 375791
84330 386681
84330 388677
84376 342574
84437 84708
84437 391257
84445 90480
84445 137209
84445 392307
84448 113146
84456 84456
84456 114900
84456 170082
84527 386681
84527 386682
84528 122183
84528 348093
84528 353323
84530 84530
84536 386681
84547 84838
84557 162427
84616 85291
84616 85294
84616 117144
84616 337968
84616 353134
84616 353135
84616 353140
84616 353143
84616 375791
84616 386674
84616 386681
84616 386682
84616 386683
84616 388677
84619 91544
84648 85285
84648 85294
84648 337968
84648 375791
84648 386675
84648 386681
84648 386682
84656 339231
84661 84661
84661 84699
84661 84936
84661 143241
84661 158067
84662 122183
84662 440295
84667 120379
84667 170082
84668 145567
84680 84680
84680 317703
84688 375791
84699 84984
84699 89885
84699 170082
84699 220002
84707 85294
84707 246100
84707 266740
84707 284001
84707 337968
84707 353323
84707 375791
84707 386681
84707 390792
84708 85294
84708 91694
84708 92840
84708 93986
84708 113878
84708 114824
84708 114897
84708 114932
84708 115704
84708 116115
84708 116173
84708 116412
84708 123722
84708 135892
84708 139324
84708 143241
84708 150483
84708 155060
84708 159163
84708 159989
84708 163486
84708 196483
84708 202559
84708 220082
84708 221424
84708 256281
84708 283229
84708 283899
84708 284252
84708 285180
84708 286514
84708 337968
84708 339834
84708 347240
84708 375791
84708 378951
84708 386681
84708 386683
84708 388677
84708 400673
84708 448834
84708 100288797
84733 348093
84733 353323
84733 375791
84733 386683
84766 140258
84766 375791
84779 153222
84779 386682
84807 339834
84816 139324
84816 246100
84823 90060
84823 154796
84823 254187
84823 283234
84832 339005
84838 342945
84864 84864
84867 199953
84867 339390
84872 122183
84872 348093
84891 386675
84912 147872
84914 85294
84914 90933
84914 90957
84914 116412
84914 123722
84914 125115
84914 154881
84914 202243
84914 202559
84914 353323
84914 375791
84914 386680
84914 386681
84914 386682
84914 386683
84914 388677
84914 440295
84914 653121
84935 375307
84936 129531
84959 84959
84959 146325
84959 448834
84962 117144
84970 122183
84970 353140
84970 654483
84984 163183
84985 337968
84985 375791
84988 127703
84988 164592
85007 85007
85027 149111
85027 388512
85285 114990
85285 115817
85285 117144
85285 254910
85285 353132
85285 353141
85285 353142
85285 353144
85285 353145
85285 440023
85289 116412
85289 199834
85289 287015
85289 353131
85289 353133
85289 353134
85289 353135
85289 353139
85289 353140
85289 353143
85289 353144
85289 353332
85289 375791
85289 386675
85289 386681
85289 388677
85289 440021
85289 448834
85291 117144
85291 196477
85291 353134
85291 353135
85291 353140
85291 353141
85291 375791
85291 386674
85291 386681
85291 386682
85291 388677
85291 440050
85291 100526836
85294 90957
85294 92595
85294 114990
85294 126069
85294 130560
85294 136051
85294 147660
85294 147807
85294 163050
85294 199720
85294 255877
85294 284346
85294 285464
85294 287015
85294 340359
85294 353135
85294 353140
85294 353141
85294 353144
85294 375567
85294 375791
85294 386677
85294 386682
85294 386684
85294 388677
85294 399947
85294 440021
85294 440051
85294 494514
85294 100131997
85376 91694
85376 115572
85376 128977
85395 440295
85397 125115
85397 127933
85403 246329
85403 440295
85407 375791
85407 386675
85407 386681
85407 386683
85446 375791
86614 113878
87769 117245
89796 201973
89870 145483
89884 283989
89884 284257
89885 89885
89885 92736
89885 115123
89885 116254
89885 126364
89885 138065
89885 145957
89885 147872
89885 153562
89885 192683
89885 199953
89885 283635
89885 284415
89885 338761
89885 344892
89885 374395
89958 114928
90060 145282
90060 147872
90060 254187
90060 339834
90060 375791
90060 440295
90121 221504
90133 266740
90390 645455
90480 114928
90480 125115
90480 220082
90480 256646
90480 342574
90480 440295
90589 386681
90589 386682
90594 125115
90594 375791
90594 386681
90594 386682
90594 386683
90799 342574
90799 440295
90827 386674
90827 386682
90827 440295
90861 162632
90874 386675
90874 386681
90933 90933
90933 94121
90933 116412
90933 126375
90933 147687
90933 162968
90933 170082
90933 254958
90933 284346
90933 386681
90933 653121
90957 116412
90957 125115
90957 386674
90957 386675
90957 386681
90957 386682
90957 386683
90993 403313
91156 159195
91156 390792
91289 375791
91368 246100
91404 147906
91445 144110
91445 503497
91544 146325
91544 154313
91582 386681
91647 159195
91647 337968
91647 375791
91647 440295
91694 126626
91694 140258
91694 254958
91694 339834
91694 375791
91746 159163
91746 202559
91746 386674
91875 139324
91875 342096
92106 123722
92129 122183
92345 257364
92595 116412
92595 202243
92595 220082
92595 353323
92595 386675
92595 440295
92689 116173
92822 653121
92840 125170
92840 283578
92840 375791
93082 353323
93082 375791
93082 386681
93082 386682
93082 388677
93185 386681
93323 644945
93426 149371
93426 339005
93474 386682
93487 114823
93621 114932
93621 390535
93643 440295
94005 386682
94005 388677
94039 386681
94039 386683
112399 140893
112464 114928
112464 114932
112464 440295
112483 112483
112616 388633
112755 200081
112802 125115
112802 147183
112869 148137
113655 386674
113675 113675
113878 132158
113878 159195
114038 375791
114088 143884
114327 386618
114336 284001
114336 337968
114336 353323
114336 375791
114336 386675
114336 386681
114336 386682
114336 386683
114336 388677
114569 346157
114569 100506164
114757 151354
114793 145282
114822 114928
114823 375791
114824 116225
114824 123722
114824 440295
114928 140890
114928 200350
114928 219348
114932 120379
114932 127703
114932 147687
114971 353140
114971 375791
114971 386682
114971 388677
114990 337968
114990 353140
114990 353323
114990 375791
114990 386681
114990 386682
114990 386683
114990 388677
114991 114991
114991 359787
115265 135293
115290 158297
115290 159195
115290 448834
115572 159195
115572 222546
115572 375791
115703 375791
115704 127665
115704 164127
115817 337968
115817 353323
115817 386681
115817 387264
115817 388677
115948 342574
116115 116412
116115 126375
116115 147687
116115 154865
116115 220929
116115 284346
116115 342132
116115 353238
116173 126119
116173 147872
116173 283578
116179 284252
116225 222546
116285 266740
116328 170082
116412 116412
116412 123722
116412 126375
116412 127665
116412 147687
116412 147807
116412 159163
116412 162968
116412 200734
116412 202559
116412 284352
116412 340419
116412 375791
116412 378951
116412 386675
116412 386681
116412 386682
116412 386683
116412 388677
116412 440295
116412 653121
116461 139212
116461 145282
116461 159195
116835 375791
116835 386681
116835 388677
116840 128553
116840 143884
116840 338599
117144 202559
117144 353134
117144 353135
117144 353140
117144 353323
117144 353332
117144 375791
117144 386681
117144 386682
117144 386683
117144 388677
117144 448834
117157 256646
117177 151963
117177 161514
117177 100526836
117178 118812
117178 127665
117178 220929
117178 399693
117178 401898
117283 386681
117286 128209
118472 375791
118812 147183
118812 256646
118812 342574
119391 119391
119391 317719
120379 154865
120379 285381
120379 353323
120379 386684
121391 342574
122183 122183
122183 139105
122183 146325
122183 148398
122183 158572
122183 255193
122183 284355
122183 284365
122183 348093
122183 388407
123722 127703
123722 147687
123722 170954
123722 254187
123722 342132
124790 124790
124935 375791
125115 147687
125115 152940
125115 154313
125115 161514
125115 162239
125115 220929
125115 253461
125115 283237
125115 339344
125115 389549
125115 401898
125115 441208
125115 100129534
125115 100526836
125144 375791
125170 100288797
125919 386674
125997 337968
125997 342574
126069 386675
126069 386681
126069 386682
126069 386683
126070 375791
126070 386675
126070 386680
126070 386681
126070 386682
126070 388677
126133 388677
126282 246329
126353 386683
126375 126375
126375 162968
126375 197407
126375 202243
126375 386681
126375 386682
126375 440295
126695 145282
126868 246329
126868 541465
127665 375791
127665 386681
127665 386683
127665 388677
127665 653121
127687 200081
127703 339005
127703 342574
127703 390792
127703 645455
128553 283229
128821 375791
128821 387264
128869 147872
128977 375791
128977 386683
129303 388677
129807 375791
129831 129831
130026 342574
130560 353323
130560 375791
130560 386674
130560 386681
130560 386682
130560 386683
130951 143884
130951 100131997
132158 254958
132158 337968
132160 375791
132228 286006
132228 613212
132954 285172
133746 440295
134526 134526
134526 653121
134701 147872
135293 158297
135892 135892
135892 154865
136051 375791
136051 386675
136051 386681
136051 386682
136853 375791
136895 375791
137196 386681
137209 220082
137209 386681
137209 653121
138046 138046
138046 220359
138046 343069
138046 440563
139067 246329
139067 284119
139212 148898
139212 246176
139324 284001
139324 654483
139562 140735
140258 140836
140258 150483
140258 386680
140258 386683
140258 392307
140606 375791
140606 386683
140628 375791
140691 140691
140691 152940
140691 284086
140691 340359
140710 256646
140735 150864
140735 266697
140735 359787
140775 203228
140807 147183
140831 284001
140836 140836
140876 202243
140885 284001
140902 375791
143241 167838
143241 284573
143884 283234
143884 347240
143884 440295
143884 653121
144110 147872
144717 337968
144717 375791
145282 145282
145282 145483
145282 149371
145282 151254
145282 254187
145483 165055
145483 202243
145483 283229
145483 283234
145483 284001
145483 440295
145567 285172
145946 388677
146279 159195
146310 285672
146325 149371
146325 159195
146325 337968
146325 375791
146325 388677
146439 147700
146540 353323
146540 440295
146664 246100
146664 337968
146664 353332
146664 375791
146664 386684
146705 246100
146705 375791
146760 388677
146779 220082
146894 375791
146894 386682
147183 286887
147183 338785
147339 391257
147372 342574
147525 375791
147525 388677
147660 386675
147660 386681
147660 386682
147660 386683
147660 440295
147687 154881
147687 220082
147687 375791
147687 386675
147687 386681
147687 386682
147687 390792
147687 440295
147687 653121
147807 386675
147807 386681
147872 157567
147872 170954
147872 222662
147872 254428
147872 286753
147872 400258
147872 403313
147872 613212
147923 386675
148103 440295
148223 388135
148281 284001
148281 347240
148398 440050
148979 254887
149371 159195
149371 254958
149371 339834
149420 339448
149473 153657
149473 159195
149473 337968
149950 342574
150248 202243
150248 283219
150248 440295
150483 220004
150483 337968
150572 159195
150677 202243
150677 375791
150684 170622
151254 284001
152006 375791
152206 159195
152206 339005
152687 386674
152940 202243
153328 375791
154091 162632
154313 158297
154313 339834
154313 375791
154313 389766
154313 391257
154796 154796
154796 342574
154796 353134
154796 541468
154865 158297
154865 353323
154865 375791
154865 386684
157567 388633
157922 246100
158297 375791
158405 170082
158506 353323
158866 199675
159195 220164
159195 347918
159195 348093
159195 375791
159195 387755
159195 727800
159686 339005
159989 159989
159989 167838
161253 375791
161514 256646
162239 284119
162239 440295
162540 375791
162540 388677
162605 338785
162632 388962
162968 202559
162968 337968
162968 353323
162968 375791
162968 386681
162968 386682
162968 386683
162968 388677
162968 440295
162968 653121
163050 202243
163050 386675
163050 386682
163059 386682
163071 386674
163183 202459
163227 353323
164127 266740
164127 342574
164312 199221
164592 386682
165055 170082
165055 342574
166614 284001
166863 348093
166979 256646
167153 337968
167826 337968
167826 375791
167826 386682
167838 200081
167838 283234
167838 440184
167838 541468
168002 375791
168417 386674
170082 220082
170082 221504
170082 283229
170082 375791
170082 386681
170082 386683
170082 440295
170394 440295
170626 353140
170680 285141
170954 283234
170954 342574
170954 440295
171482 171483
192666 205860
196051 196051
196472 375791
196472 386681
196477 337968
196740 337968
196740 375791
196740 386682
196740 386683
197407 254958
197407 440295
198437 342574
199221 220082
199720 375791
199720 386682
199834 353135
199834 353140
199834 375791
199834 386674
199834 386675
199834 386676
199834 386681
199834 386682
199834 386683
199834 388677
200081 220082
200081 286053
200081 342096
200186 284001
200350 337968
200350 348093
200350 353323
200350 375791
200523 353323
200523 375791
200734 353323
200734 386682
200845 200845
202051 386675
202051 386681
202151 440295
202243 254187
202243 353140
202243 389834
202243 441208
202559 202559
202559 256329
202559 401431
202559 441208
202559 494514
205860 342574
219854 388512
219854 388633
220004 222546
220004 337968
220004 375791
220004 400673
220082 220082
220082 254187
220082 284001
220082 342096
220082 399693
220929 375791
220929 440295
220929 653121
221504 221504
221504 353323
221504 391257
221955 388677
222166 100288797
222389 284352
222389 494119
222643 375791
222696 440295
245973 353323
246100 283459
246100 340359
246100 346673
246100 402381
246100 729991
246176 440295
246329 246329
246329 285672
246329 375248
246329 494119
253128 348093
253128 375791
253128 386675
253128 386681
253128 386682
253461 440295
254187 256646
254187 283229
254187 283234
254187 284119
254187 353323
254187 375791
254187 440295
254827 286753
254910 337968
254910 353140
254910 375791
254910 386681
254910 386682
254910 386683
254910 388677
254910 440023
254950 375791
254950 386681
254958 284001
254958 284352
254958 401409
255193 353323
255193 375791
255809 375791
255877 353323
255877 386681
255877 386682
255877 440295
256281 256281
256329 342574
256329 375791
256329 386682
256329 386683
256329 388677
256646 283208
257364 284346
259236 375791
259236 386683
259236 388677
266740 283208
266740 339416
266812 339005
283165 375791
283212 440295
283219 283219
283229 377677
283229 399693
283455 375791
283985 337968
283985 375791
283985 386681
283985 387264
283989 284001
283989 440295
284069 353323
284111 353323
284111 386681
284111 386682
284111 386683
284119 284119
284119 494119
284185 375791
284252 284252
284297 342574
284297 645455
284325 375791
284346 337968
284346 375791
284346 386675
284346 386681
284346 386682
284352 337968
284352 348093
284355 440295
284365 337968
284365 348093
284365 375791
284391 386675
284439 386681
284695 400673
284827 375791
284827 388677
285093 342574
285093 440295
285148 285148
285205 440295
285367 375791
285464 337968
285464 375791
285464 386681
285464 386682
285464 386683
285464 387264
285464 388677
285464 448834
285527 399693
285672 441212
285672 541465
285908 375791
285908 388677
285971 375791
286075 386682
286128 386675
286380 353323
286380 375791
286753 653166
286887 342574
287015 353140
287015 353323
287015 388677
337959 340359
337959 353323
337959 375791
337959 386683
337959 388677
337960 375791
337960 388677
337966 375791
337967 353323
337967 375791
337968 344658
337968 353137
337968 353140
337968 353142
337968 353145
337968 353323
337968 374877
337968 375791
337968 388324
337968 388951
337968 448834
337970 375791
337972 375791
338599 342096
338785 342574
339005 339005
339005 390535
339324 386675
339344 353323
339344 375791
339344 386681
339366 375791
339366 386682
339834 654483
340277 375791
340277 388677
340359 342096
340359 342574
340359 375791
340359 386675
340359 386681
340359 386682
340359 388677
340359 390792
340419 386674
340419 386675
340419 386683
340527 388324
342096 399693
342132 386674
342132 386675
342574 359787
342574 373156
342574 374454
342574 399693
342574 441376
342574 644096
343069 440563
344018 431707
347918 375791
348093 373863
348093 391257
348174 375791
348645 375791
353131 353140
353131 353323
353131 375791
353131 386675
353131 386681
353131 386682
353131 386683
353131 388677
353131 440021
353132 353134
353132 353135
353132 353140
353132 353143
353132 375791
353132 386675
353132 386676
353132 386677
353132 386678
353132 386680
353132 386681
353132 386682
353132 386683
353132 387267
353132 388677
353132 440023
353132 440051
353132 653240
353133 386680
353133 387266
353133 440021
353134 353134
353134 353135
353134 353137
353134 353140
353134 353141
353134 353143
353134 375791
353134 386675
353134 386677
353134 386680
353134 386681
353134 386682
353134 387266
353134 387267
353134 388677
353134 440021
353134 440023
353134 440051
353134 653240
353135 353135
353135 353140
353135 353143
353135 353332
353135 353333
353135 375791
353135 386677
353135 386680
353135 386681
353135 386682
353135 386683
353135 387267
353135 388677
353135 391257
353135 440021
353135 440023
353135 440051
353135 653240
353137 353140
353137 353323
353137 375791
353137 386675
353137 386681
353137 386682
353137 386683
353137 440021
353139 353140
353139 353323
353139 375791
353139 386681
353140 353140
353140 353141
353140 353142
353140 353143
353140 353332
353140 375567
353140 375791
353140 386674
353140 386675
353140 386677
353140 386681
353140 386682
353140 386683
353140 386684
353140 387266
353140 388677
353140 392307
353140 440021
353140 440023
353140 440051
353140 653240
353141 375791
353141 386681
353141 386682
353141 386683
353141 388677
353142 353143
353142 375791
353142 386681
353142 386682
353142 386683
353142 388677
353142 440023
353142 440050
353143 375791
353143 386674
353143 386675
353143 386676
353143 386677
353143 386678
353143 386680
353143 386681
353143 386682
353143 387267
353143 440021
353143 440023
353143 440051
353143 653240
353144 375791
353144 386675
353144 386680
353144 386681
353144 386682
353144 386683
353144 388677
353145 375791
353145 386674
353145 386675
353145 386681
353145 386682
353145 386683
353145 388677
353145 440021
353323 353332
353323 374395
353323 375791
353323 386684
353323 388387
353323 388677
353323 388818
353323 389136
353323 389834
353323 494514
353323 100131997
353323 100132341
353323 100506164
353332 375791
353332 386675
353332 386681
353332 388677
374877 375791
375033 100526836
375307 440295
375567 375791
375791 375791
375791 386675
375791 386677
375791 386678
375791 386680
375791 386681
375791 386682
375791 386683
375791 386684
375791 387266
375791 387267
375791 388324
375791 388336
375791 388387
375791 388677
375791 388818
375791 389136
375791 389549
375791 389834
375791 392307
375791 399693
375791 399761
375791 399947
375791 401508
375791 401563
375791 414318
375791 440023
375791 440050
375791 440051
375791 440836
375791 448834
375791 493753
375791 494514
375791 653240
375791 727800
375791 100129534
375791 100131997
375791 100526836
386674 386680
386674 401508
386674 440021
386674 440051
386675 386676
386675 386681
386675 386682
386675 386683
386675 389741
386675 440021
386675 440051
386675 100526836
386677 386681
386677 386682
386677 388677
386677 440050
386678 386681
386680 386682
386680 388677
386681 386681
386681 386682
386681 386683
386681 387267
386681 388677
386681 388969
386681 389549
386681 392307
386681 401409
386681 440021
386681 440023
386681 440051
386681 494514
386681 653240
386681 100129534
386681 100131997
386682 386682
386682 386683
386682 387266
386682 387267
386682 388677
386682 389549
386682 389741
386682 390535
386682 401508
386682 414157
386682 440021
386682 440023
386682 440051
386682 494514
386682 653240
386682 100131997
386682 100526836
386683 386683
386683 388387
386683 388677
386683 399947
386683 401898
386683 440023
386683 448834
386683 100526836
386684 388677
387264 440023
387267 440021
388512 613212
388677 388818
388677 401508
388677 440023
388677 440051
388677 448834
388677 494514
388677 653240
388677 100526836
389834 440295
390792 440184
391257 391257
391257 403341
440021 440050
440023 440050
440050 440051
440050 448834
440295 441208
440295 100129534
440563 440563
441212 441212
441521 541465
652968 652968
100532737 100532737
71 55093
81 89
87 6993
87 55216
88 572
88 79696
88 84312
89 11077
89 23650
162 1414
162 2969
162 8906
162 114793
163 26119
163 114793
163 170680
166 4302
166 7004
166 7431
166 8676
166 9463
166 23283
166 23641
166 64599
166 79571
166 79720
166 84285
166 84445
166 114823
166 115572
166 254187
166 256646
166 386675
166 440295
189 222546
189 337968
207 79959
208 4223
211 211
211 7120
211 8629
211 10464
211 23242
211 91694
211 92154
211 163050
221 3846
221 11043
221 375791
221 386681
230 84708
240 8379
240 256646
247 6737
250 5013
270 272
275 5626
301 80856
310 5626
327 327
329 4828
331 55048
331 79571
332 11007
347 84283
356 8601
358 1311
358 4591
358 9404
358 9880
358 57596
358 63978
358 84616
358 200734
358 254958
358 256646
358 388677
360 6804
372 79081
373 3215
373 3603
373 5689
373 6919
373 7704
373 7918
373 9146
373 9610
373 10174
373 50804
373 51350
373 51545
373 55885
373 56891
373 57332
373 57542
373 57659
373 58500
373 59339
373 79005
373 80230
373 84080
373 116349
373 118812
373 158787
373 163050
373 170082
373 253128
373 283989
373 339669
374 375791
382 4223
402 23568
406 55526
406 84217
407 84838
408 63976
429 10868
429 29979
444 8175
463 3881
463 3885
463 9463
463 440295
468 8907
468 266812
468 440321
472 5626
475 1311
475 55007
513 9295
513 386681
522 92840
539 56157
563 29978
572 3881
580 10320
583 4188
627 5626
640 9463
640 51567
640 653121
653 4223
655 3846
655 57596
655 81850
655 386683
655 388677
663 3831
663 4222
663 4223
663 388633
664 26984
665 56649
665 80777
665 144404
685 3881
685 5626
685 6449
696 4223
705 4222
705 6607
705 8313
705 8676
705 9618
705 10475
705 22913
705 23281
705 26031
705 54550
705 57786
705 79839
705 440295
712 29978
718 386681
718 440295
741 10421
741 91694
744 6258
750 5013
750 388677
754 64581
757 1896
767 5626
767 57563
768 10539
784 2669
784 4222
808 9657
811 9014
815 54502
815 89944
815 337966
816 4223
818 2104
818 5689
818 23534
819 3737
825 149371
834 55697
835 8738
835 9530
842 79444
861 7004
861 55048
861 79571
862 1822
862 3801
862 11043
862 11178
862 51729
862 63976
862 93426
863 2622
863 9459
868 30011
868 53347
887 5626
902 6925
902 8548
902 9463
902 56850
945 3881
945 3886
956 2054
958 7186
963 2054
969 147744
975 6804
978 6386
978 26003
988 6293
988 23281
988 64753
997 4222
997 4223
998 10435
998 57144
1015 29978
1019 51361
1026 4223
1026 5575
1026 24144
1027 23281
1031 3881
1032 4223
1032 55145
1032 158297
1039 1329
1039 2622
1039 3801
1039 6605
1039 8559
1039 9146
1039 9759
1039 26240
1039 30850
1039 57639
1039 63898
1039 64927
1039 79005
1039 84080
1039 84140
1039 84707
1039 90060
1039 283152
1039 339005
1039 399693
1066 375791
1069 134359
1102 10741
1102 10933
1106 4223
1106 57159
1106 57541
1143 4223
1144 5626
1146 3881
1146 3885
1146 81850
1146 81851
1146 83900
1146 386682
1146 388677
1152 140462
1153 3190
1159 1329
1163 4222
1163 4223
1163 6925
1163 29950
1163 90060
1163 388333
1180 10513
1187 3881
1187 6925
1187 6938
1187 22806
1187 337968
1187 375791
1192 4223
1195 6428
1195 11129
1195 84708
1195 386675
1196 7589
1196 9025
1196 11129
1198 1198
1198 4939
1198 10929
1198 25888
1198 84708
1207 90167
1278 29979
1288 4105
1295 81850
1295 83900
1295 386681
1295 388324
1298 4223
1300 29978
1300 29979
1308 23283
1315 11178
1347 4223
1375 165100
1379 80821
1382 80308
1392 4188
1392 83900
1398 7294
1400 26985
1406 3958
1406 5682
1406 6911
1406 9146
1406 10055
1406 29119
1406 84528
1406 84872
1406 284257
1406 284904
1408 3846
1408 81850
1408 337968
1408 386681
1408 440021
1408 440050
1409 1409
1409 51324
1411 375791
1435 81851
1435 386682
1448 29979
1453 8864
1455 10087
1470 386682
1485 27351
1485 29979
1488 8942
1489 4105
1503 1503
1511 9463
1522 23371
1522 353333
1522 375791
1534 1896
1609 388677
1616 2622
1616 23608
1616 56850
1641 4222
1641 11043
1641 54764
1649 84766
1656 3885
1656 10320
1656 23099
1656 54764
1656 57144
1656 57596
1656 79444
1665 84991
1670 4223
1674 1962
1674 7525
1674 143884
1675 5626
1678 10254
1725 4223
1725 5874
1731 1731
1731 23157
1731 60491
1731 84708
1735 4223
1740 6202
1740 59339
1740 79152
1740 85313
1756 1838
1756 9463
1781 6990
1781 64753
1785 5563
1785 5859
1785 10484
1791 6925
1794 3885
1794 83900
1794 202559
1794 375791
1807 10513
1809 56896
1819 4665
1820 3881
1820 4115
1822 3185
1822 5300
1822 9099
1822 25816
1822 58524
1822 64518
1822 83900
1822 84858
1822 167826
1822 220004
1822 254950
1822 337972
1831 8379
1838 3866
1838 10006
1838 26088
1838 54535
1845 4222
1857 8553
1857 51213
1857 83892
1857 130540
1857 221785
1857 374879
1857 653121
1889 375791
1896 2012
1896 2014
1896 22845
1896 503497
1911 27111
1933 1937
1946 286451
1962 3092
1962 4281
1962 6737
1962 7919
1962 8575
1962 54764
1962 54776
1962 55697
1962 57684
1962 64395
1962 66037
1962 90933
1962 114824
1962 653121
1967 205860
1984 5626
1984 6386
1984 9463
1993 5626
2010 29777
2010 64147
2010 199953
2018 139562
2051 6925
2051 388324
2054 4284
2054 4815
2054 5476
2054 6809
2054 6810
2054 7542
2054 8417
2054 8697
2054 23780
2054 27230
2054 65003
2054 79415
2054 83862
2054 92170
2054 112755
2054 144404
2054 146540
2054 157567
2054 196051
2054 344892
2071 3839
2071 5987
2071 9500
2071 54763
2077 4223
2079 375791
2098 123722
2100 3839
2104 10922
2104 60561
2110 140691
2114 5626
2138 6495
2146 386676
2159 29978
2170 23636
2192 5079
2192 100526836
2199 54461
2199 84330
2202 29978
2202 353140
2202 375791
2239 9463
2255 55145
2256 79618
2256 386682
2257 246329
2274 5316
2274 5991
2274 7702
2274 10006
2274 92129
2274 285622
2275 3693
2275 5318
2275 6631
2275 6637
2275 7297
2275 8538
2275 9247
2275 121549
2275 122060
2275 146325
2275 158297
2275 253827
2275 254173
2275 402176
2281 3881
2281 140691
2303 2801
2316 11147
2328 27352
2339 9179
2353 9586
2353 90060
2354 4739
2354 55138
2354 84662
2487 375791
2491 79959
2512 4223
2516 151254
2517 29978
2547 7520
2559 5626
2579 64396
2592 80273
2593 56658
2622 2669
2622 2941
2622 3866
2622 4005
2622 7988
2622 8379
2622 8412
2622 8559
2622 9711
2622 9880
2622 10174
2622 10928
2622 23204
2622 27158
2622 27185
2622 54785
2622 56850
2622 58500
2622 79869
2622 202243
2622 246329
2622 375791
2623 85289
2623 150483
2625 337968
2625 375791
2653 4105
2653 4110
2653 9111
2669 7185
2669 7186
2669 7681
2669 9260
2669 10107
2669 10615
2669 29911
2669 54764
2669 54793
2669 79983
2669 80321
2669 145282
2669 440295
2670 3881
2670 5601
2670 7431
2670 143884
2670 170954
2670 391257
2686 112616
2686 149461
2735 117144
2740 375791
2773 10636
2800 80258
2801 4116
2801 4846
2801 6908
2801 10124
2801 26121
2801 55231
2801 55609
2801 64426
2801 79571
2801 79933
2801 83640
2801 84282
2801 84766
2801 148281
2801 149371
2801 245973
2801 285753
2801 388336
2810 202243
2815 3885
2815 4223
2815 81850
2815 386682
2824 6804
2832 3881
2832 3885
2832 81850
2832 448834
2848 90993
2848 388633
2874 3881
2874 27158
2874 375791
2885 10451
2886 9463
2886 23149
2886 246329
2887 3839
2912 5626
2919 4223
2940 5626
2950 3881
2950 7051
2950 54507
2950 81850
2950 386675
2950 386682
2950 388677
2957 6671
2959 10589
2959 440295
2960 441478
2961 9463
2965 57085
2969 84661
2969 246100
2992 2997
2997 4222
2997 7988
2997 339834
3049 317671
3050 5940
3050 23281
3050 386682
3050 388677
3055 3886
3055 11077
3055 81851
3055 386675
3059 6452
3070 4223
3081 55093
3083 54535
3087 3846
3087 10006
3087 440050
3092 51571
3092 220136
3093 5080
3093 7247
3093 11043
3093 64844
3094 79869
3101 4223
3101 5626
3104 90933
3104 221504
3104 386675
3115 4223
3148 5316
3149 4222
3149 4223
3149 5079
3162 6804
3183 6386
3183 391257
3187 84708
3187 116540
3190 5605
3190 6626
3190 7054
3190 26121
3190 55224
3190 79797
3190 159163
3190 221416
3190 440157
3198 3198
3198 3889
3198 8687
3198 10252
3198 10817
3198 23294
3198 23371
3198 26511
3198 26580
3198 54507
3198 57048
3198 85285
3198 85293
3198 113878
3198 170392
3198 285464
3198 287015
3198 337959
3198 353131
3198 353333
3198 386676
3215 3881
3215 5087
3215 7186
3215 8618
3215 9618
3215 11077
3215 29911
3215 150483
3219 5987
3219 11043
3219 11340
3219 81850
3219 85294
3219 440295
3222 5087
3224 4223
3224 5080
3224 8548
3224 22806
3224 23294
3224 63978
3224 440295
3225 5080
3225 375791
3227 5682
3232 91156
3241 4188
3251 196483
3270 374879
3281 27111
3298 9463
3299 8687
3299 8688
3306 9530
3329 3885
3364 23426
3386 375791
3399 6925
3399 6938
3433 3437
3437 92703
3437 439996
3443 4223
3448 4223
3488 163183
3489 3846
3489 5876
3559 5626
3560 9319
3561 440050
3572 30818
3589 4110
3603 9260
3603 9457
3603 10241
3603 24144
3603 80125
3603 81850
3603 81851
3603 84456
3603 84988
3603 220108
3608 4223
3612 3612
3615 6774
3630 81851
3630 375791
3630 388677
3635 81850
3635 337968
3645 4223
3652 29911
3689 6322
3689 388677
3691 3881
3691 4188
3691 10513
3692 55697
3693 30008
3693 81851
3693 375791
3693 386675
3693 386676
3693 386681
3693 440050
3707 29978
3707 57159
3707 58190
3726 10538
3736 23780
3736 84522
3736 144110
3767 11340
3788 386682
3795 10513
3796 116540
3797 24144
3799 5577
3799 64753
3800 4223
3801 3868
3801 4665
3801 6660
3801 7568
3801 9139
3801 10152
3801 10810
3801 26121
3801 55198
3801 64395
3801 84256
3801 90121
3801 147687
3801 148281
3801 339834
3803 4223
3836 4001
3836 28992
3839 5601
3839 10524
3839 55138
3839 79931
3839 124790
3846 4184
3846 4223
3846 5152
3846 5300
3846 7051
3846 8038
3846 11202
3846 56851
3846 56998
3846 84140
3846 90594
3846 147687
3846 353133
3846 353137
3846 353139
3846 353333
3848 23636
3848 24144
3849 3881
3851 3866
3851 3884
3851 8687
3851 27229
3852 3880
3852 3886
3853 23636
3853 353288
3856 3880
3856 3884
3860 5682
3866 3888
3866 5129
3866 10152
3866 51322
3866 167838
3866 319101
3866 399693
3868 3889
3868 83878
3868 84260
3868 84708
3868 112869
3875 54955
3875 55758
3875 112802
3880 3891
3880 5585
3880 23557
3880 54535
3880 54955
3880 55758
3880 56891
3880 84260
3880 84707
3880 84807
3880 112869
3880 140807
3880 149371
3880 374454
3881 3891
3881 4342
3881 4601
3881 5551
3881 5705
3881 7114
3881 7257
3881 8409
3881 8419
3881 8623
3881 9112
3881 9363
3881 9394
3881 9415
3881 9586
3881 10536
3881 10551
3881 23294
3881 26505
3881 27156
3881 54749
3881 55337
3881 55698
3881 56243
3881 58500
3881 79446
3881 79843
3881 83541
3881 83640
3881 83900
3881 84619
3881 84648
3881 84707
3881 84766
3881 84914
3881 89796
3881 89953
3881 91582
3881 134288
3881 140885
3881 146325
3881 148266
3881 149461
3881 158787
3881 164592
3881 196472
3881 220136
3881 256329
3881 283237
3881 285093
3881 286887
3881 375307
3881 388387
3881 441208
3884 112802
3885 5307
3885 5866
3885 7678
3885 9929
3885 10152
3885 10286
3885 10945
3885 23503
3885 26206
3885 29800
3885 51352
3885 54883
3885 57567
3885 79446
3885 80022
3885 80764
3885 84807
3885 91647
3885 114771
3885 115817
3885 149371
3885 149950
3885 200350
3885 220136
3885 253827
3885 284439
3885 284904
3885 338785
3885 386682
3885 388818
3885 100526836
3886 5585
3886 51256
3886 53358
3886 54793
3886 55080
3886 79065
3886 84260
3886 121391
3886 140807
3886 146779
3886 150483
3886 170082
3886 196374
3886 200081
3886 340359
3887 375791
3889 342574
3891 8688
3891 147183
3892 125115
3904 11117
3925 4223
3927 11030
3934 6449
3934 64927
3958 388324
3960 54971
3960 440295
3976 386682
4004 5774
4004 9463
4004 10320
4004 23099
4004 24144
4004 54971
4004 55577
4004 80823
4004 283234
4004 284252
4005 7965
4012 29979
4012 89885
4012 246100
4013 4223
4013 56952
4049 7780
4059 81786
4070 386681
4077 23173
4087 8928
4102 23623
4102 55582
4102 90133
4102 388882
4103 80700
4105 6602
4105 7518
4105 8419
4105 9275
4105 11043
4105 22839
4105 23125
4105 23623
4105 55049
4105 57819
4105 283385
4105 343930
4105 388962
4107 4292
4107 7767
4107 29080
4110 9229
4110 9589
4110 23059
4110 57610
4110 84140
4110 90480
4110 113791
4110 148198
4110 148870
4110 162681
4111 4878
4111 27343
4111 55093
4111 79025
4115 339834
4115 441376
4116 8087
4143 4144
4144 4144
4148 6925
4150 386676
4163 7551
4163 9422
4163 10569
4163 27343
4163 57639
4163 65265
4163 127665
4163 148281
4163 201255
4163 285753
4184 8655
4184 83899
4184 85285
4184 386677
4184 388677
4188 5383
4188 6470
4188 7106
4188 7697
4188 7766
4188 7866
4188 7918
4188 8862
4188 9518
4188 10102
4188 10865
4188 11334
4188 27018
4188 30837
4188 51157
4188 51296
4188 51352
4188 55337
4188 57161
4188 57473
4188 57532
4188 60484
4188 64324
4188 64745
4188 65265
4188 79716
4188 80178
4188 84648
4188 85407
4188 89958
4188 92283
4188 115817
4188 116412
4188 147808
4188 148413
4188 164592
4188 202051
4188 286075
4188 343521
4188 353137
4188 353142
4188 353144
4188 389136
4188 653404
4188 100129534
4192 29979
4194 11126
4205 11077
4222 5300
4222 5571
4222 5601
4222 5893
4222 6386
4222 6945
4222 7918
4222 8487
4222 9322
4222 9454
4222 9775
4222 10445
4222 11043
4222 26043
4222 27124
4222 27158
4222 29882
4222 54957
4222 55346
4222 55898
4222 57161
4222 57862
4222 79839
4222 83746
4222 84812
4222 121599
4222 126006
4222 135293
4222 143884
4222 151254
4222 205860
4222 284904
4222 285172
4222 339669
4222 388389
4222 388882
4223 4645
4223 4708
4223 4733
4223 4905
4223 4957
4223 5161
4223 5332
4223 5571
4223 5584
4223 5617
4223 5890
4223 5977
4223 6138
4223 6192
4223 6363
4223 6447
4223 6769
4223 6781
4223 6945
4223 7067
4223 7102
4223 7179
4223 7507
4223 7704
4223 7753
4223 7918
4223 8317
4223 8434
4223 8468
4223 8513
4223 8578
4223 8666
4223 8704
4223 8715
4223 8813
4223 9140
4223 9238
4223 9247
4223 9295
4223 9322
4223 9349
4223 9391
4223 9463
4223 9643
4223 9679
4223 9681
4223 9775
4223 9783
4223 9963
4223 9975
4223 10039
4223 10052
4223 10054
4223 10055
4223 10069
4223 10197
4223 10228
4223 10251
4223 10418
4223 10439
4223 10478
4223 10585
4223 10799
4223 10868
4223 10934
4223 11043
4223 11082
4223 11252
4223 11284
4223 11317
4223 22884
4223 22919
4223 22924
4223 23005
4223 23034
4223 23108
4223 23117
4223 23130
4223 23224
4223 23244
4223 23253
4223 23293
4223 23294
4223 23315
4223 23421
4223 23625
4223 25828
4223 27037
4223 27042
4223 27063
4223 27124
4223 28815
4223 28823
4223 28983
4223 29801
4223 51076
4223 51307
4223 51363
4223 51504
4223 51564
4223 51631
4223 54067
4223 54622
4223 54849
4223 55003
4223 55132
4223 55174
4223 55192
4223 55505
4223 55536
4223 55702
4223 55957
4223 56155
4223 56704
4223 56851
4223 56947
4223 57184
4223 57473
4223 57474
4223 57621
4223 58500
4223 58506
4223 58530
4223 59277
4223 63027
4223 64112
4223 64118
4223 64386
4223 65981
4223 66002
4223 79026
4223 79792
4223 79839
4223 79903
4223 80007
4223 80270
4223 80313
4223 80333
4223 81671
4223 81704
4223 81853
4223 83447
4223 83638
4223 84267
4223 84376
4223 84532
4223 84669
4223 84677
4223 84733
4223 84850
4223 84932
4223 85289
4223 90737
4223 92129
4223 92822
4223 93273
4223 93611
4223 96597
4223 112812
4223 114790
4223 114792
4223 114876
4223 115416
4223 117157
4223 118427
4223 118471
4223 123803
4223 134145
4223 134829
4223 135892
4223 136371
4223 145757
4223 146852
4223 151121
4223 151194
4223 151195
4223 158427
4223 162517
4223 163742
4223 164237
4223 197342
4223 200634
4223 219557
4223 221184
4223 221393
4223 245973
4223 254173
4223 255025
4223 283011
4223 283237
4223 284418
4223 284904
4223 287015
4223 339448
4223 341567
4223 346673
4223 347517
4223 353135
4223 375719
4223 375791
4223 387032
4223 388325
4223 388389
4223 388882
4223 400720
4223 440184
4223 440446
4223 474354
4223 653687
4236 5080
4236 8087
4236 11077
4236 24144
4236 54764
4236 56850
4236 79618
4236 90933
4236 167826
4236 222389
4238 23426
4241 388677
4253 153657
4281 6924
4281 11140
4283 388633
4284 6804
4292 6792
4292 22888
4292 114960
4300 10513
4308 8087
4323 221302
4342 10241
4342 23281
4342 64753
4354 23549
4354 59349
4355 55327
4355 64130
4356 53339
4481 4818
4481 79152
4493 284001
4543 375791
4591 6924
4591 8317
4591 9841
4591 11284
4599 401250
4600 10919
4601 386682
4601 440050
4645 57159
4654 91156
4654 283849
4665 8503
4665 60561
4665 79165
4665 84080
4665 85359
4665 90655
4670 114823
4673 246176
4731 5626
4734 11345
4739 54971
4739 222546
4747 150572
4760 6925
4760 6938
4771 51421
4780 7975
4783 11077
4783 51421
4802 26043
4802 54754
4802 56898
4807 10574
4808 6925
4815 6804
4815 388633
4818 6804
4838 337968
4862 55768
4869 10361
4878 29978
4879 29946
4893 9610
4899 6668
4899 6671
4899 7186
4909 10539
4927 23636
4943 23623
4943 171483
4951 6386
5013 10287
5013 85293
5013 85294
5013 151121
5013 337880
5013 353137
5013 440023
5013 440051
5025 81851
5025 386683
5027 30008
5031 81851
5031 386681
5031 386683
5031 388677
5037 9463
5079 5893
5079 6606
5079 10286
5079 26119
5079 51764
5079 54955
5079 79618
5079 114824
5080 6769
5080 7918
5080 9463
5080 9874
5080 10055
5080 11011
5080 51480
5080 55768
5080 83878
5080 137886
5082 7203
5087 55138
5087 55536
5087 84312
5087 114327
5089 8419
5089 8496
5092 5682
5092 9463
5092 25959
5108 10928
5110 22934
5111 5111
5111 169026
5125 9586
5125 57532
5127 7541
5129 6293
5129 9119
5129 9135
5129 54764
5130 9468
5141 5207
5143 6717
5144 8161
5152 81850
5152 375791
5152 386675
5152 386676
5176 9852
5187 8864
5204 7716
5223 222643
5252 23371
5252 24144
5252 65986
5261 266740
5276 29978
5276 29979
5300 6938
5300 7186
5300 10278
5300 23371
5300 79959
5300 124790
5300 386675
5300 386681
5318 29911
5318 54763
5318 202243
5350 6804
5350 23786
5354 6804
5373 91703
5378 6990
5409 57563
5427 9189
5439 10302
5441 9319
5441 112939
5450 9146
5459 337968
5465 246329
5493 7718
5493 10127
5493 10320
5493 57684
5493 283219
5493 339005
5499 5511
5499 64651
5499 80316
5501 7159
5501 84988
5501 153743
5518 5526
5518 6801
5528 143241
5537 55697
5542 29979
5552 29979
5563 5575
5563 6499
5563 7681
5563 11117
5563 23281
5563 80125
5563 81850
5565 8022
5565 256646
5565 386682
5571 7126
5571 81851
5575 5916
5575 7584
5575 7730
5575 23294
5575 25959
5575 53615
5575 54552
5575 84140
5575 254187
5575 388389
5585 5987
5585 7186
5585 8676
5585 9463
5585 10142
5585 10615
5585 80321
5585 145282
5590 84612
5601 6386
5601 9463
5601 56159
5601 57563
5608 9463
5610 8575
5620 386682
5626 6198
5626 6605
5626 6663
5626 6746
5626 6820
5626 6919
5626 7127
5626 7341
5626 7441
5626 7469
5626 7703
5626 7704
5626 8322
5626 8419
5626 8858
5626 9153
5626 9463
5626 9852
5626 9907
5626 10059
5626 10062
5626 10352
5626 10552
5626 10623
5626 10797
5626 11083
5626 11267
5626 23119
5626 25940
5626 25959
5626 26191
5626 29035
5626 29087
5626 29119
5626 29990
5626 50619
5626 51072
5626 51447
5626 51693
5626 53632
5626 54763
5626 55388
5626 55502
5626 58490
5626 59277
5626 60560
5626 64108
5626 64968
5626 65009
5626 65985
5626 79008
5626 79977
5626 80019
5626 80179
5626 80824
5626 81629
5626 84245
5626 84807
5626 84871
5626 84878
5626 90121
5626 90864
5626 91156
5626 91608
5626 115827
5626 120526
5626 124790
5626 132158
5626 147700
5626 150677
5626 153918
5626 245929
5626 266553
5626 267002
5626 340359
5626 344387
5626 348110
5626 353376
5626 375791
5626 401541
5626 492303
5626 644096
5631 26003
5682 7188
5682 8687
5682 8688
5682 10656
5682 11077
5682 11178
5682 29911
5682 54585
5682 55719
5682 57159
5682 84437
5682 91544
5682 200845
5684 5687
5685 24144
5685 64170
5687 56658
5689 5987
5689 7185
5691 283229
5702 5702
5702 51421
5705 5706
5705 6097
5747 7525
5753 10521
5753 84905
5754 386681
5774 10847
5774 90933
5774 169966
5780 23204
5780 57085
5781 9874
5781 51053
5817 7780
5819 6925
5824 339983
5829 7525
5829 25861
5829 84661
5834 5837
5859 5987
5859 6871
5859 10529
5859 254958
5862 57559
5863 54507
5863 448834
5864 5866
5866 6804
5866 388677
5867 56850
5867 57531
5873 94121
5874 25924
5875 5876
5876 11285
5877 84708
5879 386682
5886 54754
5886 56658
5886 57630
5886 116840
5892 6925
5892 8676
5892 9830
5892 339834
5893 55802
5893 391257
5900 375791
5900 386681
5915 10891
5917 25925
5935 6428
5940 90957
5940 91746
5940 378951
5966 8933
5966 9984
5966 58157
5966 83638
5966 158427
5977 9711
5977 60561
5977 440295
5985 11340
5987 6626
5987 9146
5987 9531
5987 9586
5987 27156
5987 51204
5987 51760
5987 53347
5987 79005
5987 84619
5987 147687
5987 170082
5987 401898
5990 121643
5991 7186
6017 57563
6048 7920
6048 80019
6050 6386
6100 6386
6100 285672
6120 6120
6133 387856
6146 541465
6150 81851
6150 375791
6232 10197
6234 11077
6278 645922
6280 6285
6286 23237
6293 7716
6293 9832
6293 23118
6293 29941
6293 53916
6293 57215
6293 57542
6293 79839
6293 81629
6293 126382
6293 139562
6293 154313
6293 170954
6293 284001
6303 11135
6303 22980
6310 22986
6322 6386
6322 57713
6386 7314
6386 10133
6386 10589
6386 22954
6386 51019
6386 54585
6386 55165
6386 55577
6386 57159
6386 79618
6386 286343
6397 80321
6399 10302
6399 51350
6399 60491
6418 220929
6427 23281
6427 123722
6428 10929
6428 56122
6429 6434
6431 51631
6432 84950
6449 6782
6449 8266
6449 8639
6449 8870
6449 23630
6449 27040
6449 29978
6449 53822
6449 55504
6449 56005
6449 83692
6449 84888
6449 112609
6449 121506
6449 128488
6449 155465
6449 389336
6449 643008
6449 644414
6455 8651
6498 7507
6500 26263
6500 54850
6528 375791
6584 23281
6585 54507
6585 375791
6585 386681
6598 6601
6599 146664
6602 23641
6602 79656
6605 8100
6605 24144
6605 27185
6605 51421
6605 54535
6605 123722
6605 145282
6605 375791
6605 440295
6606 6606
6612 10009
6612 84838
6613 6672
6613 29843
6613 84838
6615 81851
6619 84807
6626 6626
6626 11338
6626 54039
6626 84708
6627 9463
6631 8880
6631 9500
6631 26993
6631 64599
6631 146664
6633 6636
6649 29978
6649 29979
6650 29978
6660 9063
6660 56159
6660 391257
6670 51317
6670 117286
6671 8907
6671 10169
6671 11284
6671 57161
6671 139067
6671 494119
6687 375791
6687 386682
6692 29978
6693 29978
6708 10295
6708 25828
6708 54058
6737 29109
6758 57085
6758 116173
6774 6850
6780 8575
6782 54557
6788 92597
6789 9463
6801 11235
6804 6809
6804 7124
6804 7542
6804 7695
6804 8639
6804 8675
6804 8676
6804 8677
6804 10385
6804 10447
6804 11140
6804 11270
6804 23780
6804 26984
6804 27230
6804 27315
6804 51267
6804 51390
6804 51522
6804 54555
6804 55273
6804 57085
6804 58191
6804 80195
6804 80342
6804 80833
6804 83862
6804 84065
6804 84522
6804 85013
6804 85025
6804 90407
6804 112616
6804 151393
6804 170082
6804 170575
6804 196051
6804 196740
6804 286075
6804 344892
6804 387923
6804 388588
6804 389084
6804 391257
6804 401152
6804 403313
6804 100507537
6810 7542
6810 8417
6810 8674
6810 23673
6810 80342
6810 170082
6811 84699
6820 57563
6839 29911
6839 90933
6839 440295
6844 112755
6844 147872
6846 81850
6850 29761
6867 26240
6867 51072
6871 54955
6871 55110
6871 84313
6871 170261
6880 10629
6882 10513
6895 11284
6910 51364
6911 140258
6919 9463
6919 11030
6919 51421
6919 54764
6919 55145
6919 57085
6919 57159
6919 57410
6919 57594
6919 85403
6919 90933
6919 220082
6919 246329
6919 284297
6921 6923
6922 26232
6922 126433
6924 8087
6924 10419
6924 10733
6924 57594
6924 60468
6924 64395
6924 284001
6925 7678
6925 7984
6925 8458
6925 9242
6925 9665
6925 10036
6925 10459
6925 10783
6925 10811
6925 23005
6925 23200
6925 23626
6925 27129
6925 27156
6925 29922
6925 50674
6925 51364
6925 51645
6925 51693
6925 54784
6925 54935
6925 54964
6925 55080
6925 55128
6925 55916
6925 56006
6925 79078
6925 80022
6925 83541
6925 84304
6925 84959
6925 112869
6925 114327
6925 118812
6925 121549
6925 140836
6925 147525
6925 150372
6925 150921
6925 158427
6925 220202
6925 221184
6925 222894
6925 254359
6925 284904
6925 339231
6925 340359
6925 344018
6925 440603
6925 493753
6929 9747
6929 117581
6934 337968
6938 121549
6941 8548
6945 84708
6990 6990
6993 8309
6993 10294
6993 10670
6993 27129
6993 255758
6999 6999
6999 58157
7004 57594
7004 125115
7009 64224
7013 154881
7023 11340
7023 84962
7023 400673
7024 9874
7024 60484
7040 81850
7040 81851
7051 9929
7051 339344
7051 353132
7069 7069
7075 54764
7075 386681
7106 386682
7106 388677
7113 84283
7114 11077
7126 11140
7126 56915
7126 116225
7126 124790
7126 253980
7128 7128
7128 10464
7134 7135
7138 64753
7142 10513
7142 81851
7142 386683
7157 84612
7158 55697
7159 9531
7159 10458
7159 11077
7159 55165
7159 56963
7159 79571
7163 7274
7170 8379
7170 374666
7171 9463
7185 145483
7185 167826
7185 283385
7185 284391
7185 343930
7185 402381
7186 7188
7186 7918
7186 8115
7186 8559
7186 9610
7186 10551
7186 10664
7186 22893
7186 51700
7186 53358
7186 55083
7186 55195
7186 55285
7186 56006
7186 56243
7186 64927
7186 79005
7186 79165
7186 79696
7186 80022
7186 83707
7186 84140
7186 84309
7186 84708
7186 84807
7186 85403
7186 91893
7186 92129
7186 117283
7186 150248
7186 166979
7186 222696
7186 254187
7186 283385
7186 284257
7186 399693
7187 8737
7187 51008
7187 55093
7187 166793
7187 201516
7187 414157
7188 9463
7188 55145
7188 117286
7188 391257
7189 26043
7189 55432
7247 9463
7251 10318
7251 84708
7257 23177
7259 386682
7274 375791
7274 386675
7274 388677
7276 22809
7284 116173
7289 11077
7294 8440
7294 84914
7295 23636
7295 29946
7295 56157
7310 84530
7316 8887
7321 11043
7321 23608
7321 81603
7322 11043
7322 55611
7322 55743
7325 10612
7325 135892
7329 9146
7341 10054
7341 57684
7414 9564
7414 10174
7414 10529
7414 89958
7415 7597
7415 64745
7423 59349
7431 8859
7431 9807
7431 79005
7447 56156
7483 7541
7490 10526
7490 26031
7490 375791
7518 171483
7520 54764
7525 9021
7528 386681
7536 10484
7538 7919
7541 65003
7541 84779
7541 170082
7541 388969
7542 158427
7544 58524
7545 146664
7545 337959
7549 90933
7568 386683
7580 386682
7580 440295
7589 9402
7589 9463
7589 55888
7589 158399
7589 284119
7589 386681
7589 386682
7597 22890
7633 386681
7675 57786
7678 8473
7678 9001
7678 9659
7678 23281
7678 23641
7678 27185
7678 54764
7678 64753
7678 386682
7681 9119
7681 51655
7681 83878
7681 84260
7681 90060
7681 90480
7681 146664
7681 158787
7681 196441
7681 285093
7681 348093
7695 23281
7697 90933
7702 9747
7702 85403
7702 139067
7704 11043
7704 23281
7704 51421
7704 54535
7704 80258
7704 80321
7707 80254
7716 9463
7716 154881
7718 11043
7718 57594
7718 58500
7718 116412
7718 386676
7718 386682
7718 440295
7728 9422
7739 79959
7753 22929
7755 9463
7780 51330
7812 283987
7862 55536
7869 386676
7917 29979
7917 59349
7918 256646
7919 7919
7919 11338
7919 55093
7919 84324
7920 162427
7922 353140
7922 440050
7965 55093
7965 127703
7965 220082
7975 60468
8022 246176
8030 51213
8030 57630
8038 81850
8038 81851
8087 58491
8087 399761
8100 90060
8115 23368
8115 60491
8161 284001
8175 139105
8195 9189
8227 84530
8241 22893
8241 80321
8241 222389
8241 389677
8260 117177
8260 134526
8266 8864
8270 145282
8270 337968
8270 386681
8313 143884
8313 147687
8313 167838
8313 353333
8313 386682
8313 390535
8313 401508
8317 10254
8317 55815
8317 342096
8355 54751
8379 9958
8379 10464
8379 11140
8379 23650
8379 55138
8379 64147
8379 80705
8409 81850
8409 388677
8409 440050
8419 51225
8419 57658
8419 80817
8419 93426
8419 342574
8434 10539
8434 140691
8434 375791
8434 388324
8436 10445
8436 79090
8452 53339
8452 59349
8452 64395
8452 200845
8456 79090
8456 431707
8458 26205
8463 51764
8470 8976
8479 10110
8498 81850
8498 140258
8503 10529
8503 10589
8503 54906
8517 10569
8517 51619
8517 114823
8545 9533
8545 11140
8548 25959
8548 54793
8548 54927
8548 91156
8548 126353
8548 161742
8553 9500
8553 9802
8559 26031
8559 54754
8559 64651
8559 154881
8559 220082
8573 59277
8574 22977
8575 84708
8576 158297
8576 337959
8576 388324
8601 9586
8601 114971
8601 353137
8607 10856
8618 9099
8618 55138
8618 167826
8629 23641
8636 9463
8646 83755
8655 11345
8655 84167
8655 113746
8655 283385
8664 9463
8664 23281
8664 29911
8664 440295
8675 9342
8676 8893
8676 9025
8676 10921
8676 27185
8676 84285
8676 84914
8676 90933
8676 140710
8676 145483
8676 202243
8678 22863
8687 23005
8687 55885
8687 58524
8687 84294
8687 84832
8687 144501
8687 340359
8688 9119
8688 10286
8688 54058
8688 54461
8688 83878
8688 121391
8688 286887
8689 127703
8689 196374
8689 286887
8692 375791
8697 9201
8697 9500
8697 202243
8697 339834
8736 9659
8767 8767
8778 55697
8803 23204
8803 57085
8812 55663
8823 29911
8826 63876
8831 11077
8834 286451
8848 26003
8859 9463
8859 54764
8861 91734
8862 11030
8862 83897
8862 375791
8864 114823
8880 55048
8880 93487
8887 10464
8887 11345
8887 23710
8887 55041
8887 55138
8887 80263
8896 386682
8907 10320
8907 23099
8907 24144
8907 30008
8907 347240
8907 386682
8928 10342
8928 84872
8934 22954
8940 11043
8940 58500
8940 80823
8940 254958
8975 9802
8976 10093
8976 84959
8985 10174
8985 10919
8985 22913
9001 9146
9001 11345
9001 114822
9001 253461
9025 9463
9025 22905
9025 23567
9025 55964
9025 57658
9025 84838
9025 123722
9039 9039
9039 221184
9051 55957
9051 60484
9051 79797
9051 143884
9051 254187
9063 132625
9063 391257
9075 81851
9075 375791
9095 23126
9099 23281
9099 79444
9099 80254
9099 80258
9099 80321
9099 84823
9111 64708
9111 66036
9111 200081
9119 10403
9119 11140
9119 23216
9119 23534
9119 27132
9119 27156
9119 54535
9119 55329
9119 55758
9119 84766
9119 143241
9119 147183
9119 148223
9119 151254
9119 644945
9129 11077
9129 26031
9129 56658
9129 64753
9129 80321
9135 57161
9135 79577
9135 220136
9140 29950
9141 9463
9146 9500
9146 9851
9146 23641
9146 29079
9146 29946
9146 51127
9146 54754
9146 55137
9146 55165
9146 81857
9146 283208
9146 440295
9189 9463
9189 10459
9189 11140
9189 55222
9217 54778
9217 151393
9238 30850
9238 342574
9246 54476
9247 11077
9247 27324
9260 55138
9265 10256
9265 26034
9267 26034
9278 51072
9278 152206
9295 9295
9295 84530
9295 140890
9319 26579
9319 51005
9319 79745
9319 80778
9319 81932
9319 132321
9319 285464
9319 100132341
9322 9610
9322 10006
9328 386683
9341 9342
9342 10938
9342 112755
9351 11060
9394 386681
9422 9463
9422 10526
9422 440295
9454 56890
9454 79005
9454 85403
9454 285025
9456 256126
9457 51545
9457 55337
9457 126070
9459 57159
9463 9463
9463 9618
9463 9643
9463 9807
9463 10197
9463 10589
9463 10623
9463 10921
9463 11043
9463 11077
9463 11178
9463 22938
9463 23762
9463 23774
9463 24144
9463 26121
9463 26135
9463 26147
9463 26224
9463 26578
9463 27124
9463 27238
9463 29777
9463 51042
9463 51058
9463 51171
9463 51282
9463 51309
9463 53615
9463 54585
9463 54763
9463 54765
9463 55138
9463 55337
9463 55388
9463 55660
9463 55885
9463 56904
9463 57050
9463 57132
9463 57332
9463 57335
9463 57621
9463 57696
9463 57727
9463 59274
9463 63876
9463 64221
9463 64926
9463 79169
9463 79177
9463 79370
9463 79797
9463 80764
9463 81892
9463 83639
9463 83746
9463 84245
9463 84256
9463 84285
9463 84984
9463 85403
9463 90799
9463 90874
9463 92595
9463 92667
9463 92822
9463 162968
9463 166793
9463 221184
9463 253558
9463 284252
9463 284802
9463 388389
9463 388962
9463 100288527
9474 56850
9482 10791
9500 9802
9500 10865
9500 11077
9500 54915
9500 64219
9500 83640
9500 146325
9500 146664
9501 10197
9501 29944
9513 10445
9513 79169
9513 84106
9513 94121
9513 153527
9516 9531
9516 9802
9516 10043
9516 10254
9516 10318
9518 10460
9525 51510
9525 84056
9530 9623
9530 9925
9530 10016
9530 55048
9530 65263
9530 79090
9531 79720
9533 9830
9533 80125
9533 80258
9533 81628
9533 342096
9569 26003
9586 26575
9586 29124
9586 30008
9586 83755
9586 84962
9586 353140
9586 353333
9586 386676
9586 440051
9586 448834
9609 11077
9610 10483
9610 23294
9618 22893
9618 80256
9618 84309
9618 114823
9618 147808
9643 55165
9643 79618
9643 93621
9647 57563
9659 22924
9659 51545
9659 54955
9659 79005
9659 79943
9659 80317
9665 11091
9672 440050
9702 24144
9702 200081
9711 29922
9711 84080
9721 10817
9721 84536
9724 60561
9729 11077
9747 10256
9747 24144
9747 27185
9747 57147
9747 57159
9747 63978
9747 64375
9747 80321
9747 337968
9747 375791
9747 388677
9753 11043
9753 84140
9759 30850
9766 81850
9775 84708
9782 58155
9792 29119
9792 346673
9802 10133
9802 11332
9802 22905
9802 23462
9802 26579
9802 27342
9802 29924
9802 29979
9802 79931
9802 84872
9802 90637
9802 122183
9802 337974
9807 23016
9807 386682
9811 440419
9817 51256
9817 55093
9817 64135
9818 29978
9830 22924
9830 80705
9830 440295
9832 64753
9841 11043
9841 64753
9851 27153
9852 24144
9873 23641
9874 55211
9874 80823
9874 140735
9878 116225
9880 80705
9880 90933
9883 57093
9883 139562
9883 284001
9929 375791
9943 285613
9958 10464
9963 386682
9975 83899
9975 388677
9984 10142
10005 63976
10006 54620
10006 56243
10006 57176
10009 84304
10020 85285
10020 125115
10024 64599
10024 388677
10036 29950
10069 10912
10087 23204
10087 23251
10094 123283
10094 162427
10101 81851
10102 80321
10102 81851
10105 57085
10107 79005
10133 10133
10133 11077
10133 93474
10136 57085
10142 10214
10152 10254
10152 10921
10152 11077
10152 22885
10152 26258
10152 29978
10152 54535
10152 54913
10152 55885
10152 55909
10152 79165
10152 80256
10152 83444
10152 170394
10152 284001
10174 23294
10174 30837
10174 54763
10174 55209
10174 79839
10174 79933
10174 84807
10174 90060
10174 92345
10174 114327
10174 117144
10174 154313
10174 170082
10179 115704
10188 375791
10193 51329
10193 54955
10193 140459
10193 222166
10197 30850
10197 55093
10207 51550
10214 145282
10236 56122
10241 11345
10241 51282
10241 55110
10241 55209
10241 84080
10241 84140
10241 90060
10241 114327
10241 285093
10241 286380
10243 129531
10247 54971
10252 116412
10252 386676
10254 83746
10254 84872
10262 10992
10268 440050
10278 84959
10282 112755
10287 114990
10302 10597
10318 11284
10318 22996
10318 26276
10318 170082
10318 337970
10320 11284
10320 22924
10320 51157
10320 375248
10361 79666
10363 10556
10363 94121
10389 81617
10399 23609
10403 24144
10403 83878
10403 342574
10421 84129
10422 29978
10422 54476
10430 90993
10430 91445
10436 401508
10443 51645
10445 10589
10445 11178
10445 29079
10445 54531
10445 54764
10445 55109
10445 60468
10445 64170
10445 64599
10445 83878
10445 84530
10445 171482
10447 388512
10459 57159
10459 84440
10460 53371
10460 81565
10460 166979
10464 11275
10464 24144
10464 26240
10464 57616
10472 57621
10482 23636
10489 375791
10495 11140
10495 24144
10495 55068
10495 80108
10495 84708
10513 10840
10513 57192
10513 79148
10513 150379
10513 154467
10513 283212
10524 24144
10524 64599
10524 64753
10524 284119
10534 391257
10536 81850
10539 64220
10539 84708
10539 126823
10539 386676
10539 387266
10540 10912
10540 64946
10540 80817
10542 80321
10551 29979
10567 29916
10567 51324
10586 80321
10597 54764
10597 284252
10606 29992
10612 54763
10613 79152
10615 10733
10615 54535
10615 56891
10615 64946
10616 25959
10616 81629
10616 84330
10623 11178
10623 63976
10623 80254
10623 80817
10656 26505
10656 51214
10656 80742
10656 91746
10667 11043
10667 22806
10667 54764
10667 57594
10667 123722
10667 386676
10687 55668
10687 79862
10687 146540
10733 24144
10733 63976
10742 29979
10766 29883
10773 391257
10781 11043
10781 80321
10781 375791
10781 386681
10783 57786
10817 55663
10817 58524
10817 79983
10817 85376
10817 388324
10847 83878
10856 25911
10868 222389
10874 81850
10874 386682
10879 29978
10894 388677
10897 81555
10900 84914
10900 125997
10900 147687
10919 55663
10919 84779
10919 116412
10919 285971
10921 51224
10921 440295
10928 25776
10928 29911
10928 283234
10928 286075
10933 55257
10934 54808
10934 171482
10938 30845
10961 29978
10978 22897
10982 25828
11007 85397
11011 11011
11023 27111
11023 79618
11030 23583
11030 23623
11030 54715
11030 146325
11030 254187
11030 337972
11030 337974
11030 388951
11030 730112
11031 259173
11043 11043
11043 22893
11043 23294
11043 26121
11043 55758
11043 58524
11043 60484
11043 60493
11043 64396
11043 64745
11043 79943
11043 84285
11043 84766
11043 90933
11043 91156
11043 139324
11043 146849
11043 201255
11043 202151
11043 221044
11043 256329
11043 100128927
11051 11051
11051 55138
11051 55269
11052 51741
11060 11100
11060 80256
11060 81857
11060 90480
11075 91404
11077 11140
11077 11170
11077 23034
11077 23493
11077 24144
11077 26121
11077 30850
11077 50650
11077 54944
11077 55093
11077 55152
11077 55195
11077 55668
11077 55721
11077 57594
11077 59339
11077 84282
11077 84951
11077 90060
11077 93611
11077 124790
11077 136895
11077 164127
11077 164592
11077 170685
11077 170954
11077 220082
11077 222389
11077 246176
11077 254958
11077 283237
11092 81851
11099 80256
11100 23368
11102 11179
11140 22903
11140 55964
11140 64170
11140 80321
11140 92840
11140 253980
11140 284119
11142 140735
11144 27111
11144 84708
11144 391257
11145 29978
11145 29979
11170 202243
11178 51256
11178 55269
11178 64147
11178 79005
11178 79839
11178 84140
11178 84691
11178 114822
11178 148281
11178 149371
11189 283987
11211 81851
11211 386681
11228 64753
11228 200081
11235 23251
11275 55319
11275 163071
11275 353238
11284 64770
11284 100288797
11285 375791
11316 80258
11321 79871
11330 375791
11332 29979
11332 57727
11338 378951
11339 123722
11339 342574
11340 23623
11340 25959
11340 26505
11340 51013
11340 51317
11340 51655
11340 55083
11340 55138
11340 122060
11340 128977
11340 285908
11345 57147
11345 57621
22796 23177
22797 56935
22806 54955
22806 55110
22806 79839
22806 84260
22806 84309
22806 84708
22806 112399
22806 116461
22806 150483
22806 151254
22806 245972
22822 29124
22836 54764
22839 64398
22839 91647
22864 81850
22864 386675
22885 24144
22885 54971
22893 23371
22893 116412
22903 26003
22903 90135
22913 56647
22913 64978
22913 220359
22913 645455
22919 22919
22924 441273
22929 22929
22934 401541
22938 24144
22938 60561
22941 94134
22954 55093
22954 57161
22977 22977
23005 54507
23005 386682
23028 55758
23062 51324
23099 84914
23099 117286
23119 653121
23137 27185
23149 56915
23149 170082
23154 80258
23163 55041
23177 80342
23177 83878
23199 24144
23200 343930
23201 29978
23204 29886
23204 29916
23216 64395
23216 80258
23216 431707
23219 27111
23233 57698
23251 51550
23251 80342
23265 57159
23270 440295
23281 23326
23281 51364
23281 55030
23281 56006
23281 57105
23281 57332
23281 57547
23281 58524
23281 79797
23281 79943
23281 84069
23281 84271
23281 84707
23281 115817
23281 116236
23281 146705
23281 153328
23281 163050
23281 221044
23288 64927
23294 27033
23299 51560
23299 83541
23299 253461
23338 64769
23339 24144
23368 57530
23368 80705
23368 140710
23368 150483
23368 220082
23371 30837
23371 51322
23371 51350
23371 56241
23371 57048
23371 79869
23371 84616
23371 146279
23371 337880
23371 375791
23371 388677
23371 401296
23392 57085
23426 80820
23475 54507
23475 81851
23475 386681
23479 23636
23479 64753
23479 440295
23492 54764
23503 84988
23503 386675
23543 126393
23582 55713
23582 56269
23582 93474
23582 126003
23582 201232
23598 79959
23598 150572
23633 284802
23636 23647
23636 51317
23636 54544
23636 57161
23636 57639
23636 80063
23636 139562
23640 342574
23641 55138
23641 220136
23641 254187
23641 343930
23647 57085
23647 123722
23671 388677
23673 113878
23673 147872
23710 57147
23710 57658
23710 113146
23774 80321
23786 80195
23786 84522
23786 144110
23786 401152
24144 27247
24144 30850
24144 51019
24144 51100
24144 54474
24144 56915
24144 64170
24144 65003
24144 80263
24144 80323
24144 83463
24144 140710
24144 149371
24144 254122
24144 284001
24144 359787
24144 729862
25828 51225
25828 145282
25844 83897
25861 286262
25876 375791
25888 116412
25888 353333
25888 386681
25901 83878
25915 375791
25915 440295
25937 84816
25959 51225
25959 51265
25959 54550
25959 54764
25959 55138
25959 55165
25959 57727
25959 79005
25959 79444
25959 80321
25959 153527
25959 256646
25959 342574
25959 440295
25975 29978
26003 154881
26003 283685
26009 80258
26020 254827
26031 55103
26031 94121
26031 116285
26034 27128
26039 84970
26039 116225
26039 222546
26040 30014
26043 84937
26060 55198
26060 63893
26060 114824
26088 222255
26121 27316
26121 30008
26121 54764
26121 80125
26121 80321
26121 130540
26121 200845
26121 337968
26127 339005
26138 375791
26206 146664
26207 84056
26207 114569
26239 84616
26240 57159
26240 64753
26258 51019
26258 388135
26353 54870
26505 27316
26505 83900
26505 386676
26505 440295
26511 386683
26575 54544
26575 254910
26575 353131
26575 353132
26575 353135
26575 353142
26578 51043
26578 54754
26580 337968
26580 386682
26751 79720
26984 56947
26984 132228
26984 388633
26985 57085
27018 123722
27033 79839
27040 56947
27042 55223
27042 114088
27111 54544
27111 55646
27111 84313
27111 200916
27132 54764
27132 83637
27132 257202
27153 123722
27153 386676
27156 51350
27158 84260
27185 29119
27185 55030
27185 64147
27185 64168
27185 79571
27185 80212
27185 90121
27185 151254
27238 84708
27246 51619
27247 116173
27306 317761
27309 54507
27309 81850
27309 116412
27309 388677
27314 57085
27314 57727
27316 27316
27342 57159
27342 91404
27343 54764
27343 116173
27350 378951
27351 246100
27434 246100
29079 256126
29116 29911
29116 64395
29119 80125
29119 83878
29119 114824
29119 139324
29127 80342
29127 84832
29761 150962
29775 55110
29775 57332
29775 78986
29775 79673
29775 84330
29775 255877
29775 284346
29777 146310
29785 386681
29800 386683
29911 51427
29911 55138
29911 64927
29911 79165
29911 84260
29911 84914
29911 92999
29911 127665
29911 147687
29922 55722
29922 57698
29922 64333
29922 80125
29922 80258
29922 83659
29922 84708
29922 148137
29948 387032
29948 388324
29950 54955
29950 57542
29950 80714
29950 132158
29950 170680
29950 284904
29965 29978
29965 29979
29970 60592
29974 85376
29978 51083
29978 51297
29978 55075
29978 55175
29978 55500
29978 56005
29978 79589
29978 83593
29978 84837
29978 84970
29978 114898
29978 114900
29978 140258
29978 338761
29978 402682
29978 723961
29979 55768
29979 56005
29979 57110
29979 57542
29979 93099
29979 114900
29979 155465
29979 441518
30008 55138
30008 79724
30008 80764
30008 353135
30008 401508
30011 51043
30011 337968
30012 55234
30818 57126
30836 284119
30837 57630
30837 375791
30850 30850
30850 60561
50626 81850
50626 388677
50808 386681
51001 57085
51013 284252
51019 51764
51019 84823
51019 112802
51019 256369
51027 79444
51067 57085
51072 84708
51076 55191
51078 114569
51100 60626
51117 266740
51148 375791
51157 57594
51157 375791
51157 386681
51171 55122
51193 57621
51204 60561
51213 100532737
51225 51684
51225 64333
51248 54477
51257 388633
51265 54764
51267 133022
51282 84838
51282 222696
51282 100288797
51309 80321
51315 55216
51317 54971
51324 54535
51324 54785
51324 79869
51324 84217
51324 92689
51324 113878
51324 151636
51324 339005
51350 139628
51350 154313
51350 154865
51352 375791
51364 112752
51367 80817
51367 83878
51368 84283
51375 161514
51379 51379
51379 56891
51421 51550
51421 113174
51421 254187
51473 79172
51473 84002
51480 222389
51517 55696
51545 84708
51545 386675
51545 654483
51569 283219
51606 54776
51684 54946
51684 55663
51684 284390
51719 80817
51729 118812
51734 375791
51764 375791
53347 150483
53349 55110
53358 440295
53371 54955
53371 55017
53615 60561
53615 256646
54039 391257
54458 337968
54461 83900
54461 85285
54461 386676
54472 55015
54474 200081
54474 386681
54476 55432
54507 79005
54507 79065
54507 83606
54507 83900
54507 85446
54507 114971
54507 132158
54507 147687
54507 154881
54507 199834
54507 386681
54507 386682
54507 386683
54507 440050
54535 54955
54535 55093
54535 55758
54535 57594
54535 57616
54535 80254
54535 80258
54535 84289
54535 84832
54535 84991
54535 167838
54535 220136
54535 283234
54544 386683
54544 440050
54550 54955
54550 56159
54550 140710
54550 285782
54550 286827
54620 80258
54620 100288797
54623 123169
54716 386681
54749 135293
54754 57630
54763 54763
54763 55093
54763 79165
54763 80174
54763 94121
54763 118663
54763 254187
54764 57018
54764 57474
54764 64147
54764 64170
54764 79165
54764 79843
54764 80256
54764 84951
54764 90060
54764 92999
54764 145483
54764 148103
54764 162968
54764 164127
54776 84991
54785 54955
54785 83878
54785 84707
54785 127687
54785 149371
54785 158787
54793 54971
54793 342096
54800 59349
54819 80318
54841 494119
54881 63976
54902 58524
54902 146325
54906 54955
54906 83878
54906 133015
54913 54971
54913 221424
54915 140258
54915 388818
54927 256646
54935 140836
54955 56254
54955 283234
54967 80823
54971 57862
54971 91156
54971 154089
54971 169355
54971 170680
54971 283150
54974 84708
55004 246100
55007 64853
55017 60491
55022 79869
55022 386682
55048 55165
55068 116225
55075 386682
55093 56952
55093 57159
55093 57727
55093 83659
55093 129831
55093 283219
55093 440295
55110 80125
55110 80258
55111 144717
55132 140893
55138 57561
55138 57596
55138 64170
55138 140691
55138 386681
55145 152940
55165 55200
55165 90060
55165 220082
55175 339834
55198 57403
55198 79723
55198 146325
55211 85403
55219 388677
55219 440050
55223 170954
55224 375791
55224 386682
55233 55964
55238 286451
55257 386675
55257 440050
55262 388677
55266 147872
55267 375791
55281 386681
55281 388512
55286 84984
55319 64061
55337 64753
55337 83755
55337 386675
55337 386676
55337 653240
55340 147872
55421 114823
55502 386676
55536 63978
55662 57182
55662 353322
55663 81850
55663 158399
55663 386682
55668 63978
55668 375791
55697 80350
55697 81606
55697 81932
55697 84153
55697 84662
55697 92129
55697 124923
55697 150677
55697 166793
55697 196074
55697 254950
55697 259234
55697 388389
55697 402682
55697 100132341
55702 80321
55721 148137
55722 57559
55758 220082
55786 386682
55845 81565
55859 375791
55860 57594
55885 57594
55885 222389
55885 645455
55888 84547
55888 170082
55888 222696
55898 162333
55906 79571
55906 79797
55954 348093
56122 440295
56157 80022
56158 254958
56159 57631
56159 63904
56159 220082
56241 386681
56243 60561
56344 84445
56344 84708
56475 388512
56477 414301
56616 57085
56654 378951
56654 386675
56850 84289
56850 153527
56850 220136
56851 375791
56851 440021
56915 253980
56924 171177
56925 80264
56929 80254
56947 56947
56947 80195
56947 340348
56952 79892
56952 80308
56956 91156
56997 114569
57050 80321
57085 59343
57085 84693
57085 92399
57085 128872
57085 140683
57085 144363
57093 80013
57097 84705
57104 440295
57120 171483
57127 375791
57144 128272
57159 64147
57159 79005
57159 83878
57159 113878
57159 146705
57159 220136
57159 284904
57159 338785
57159 389524
57161 84283
57188 81851
57188 85294
57188 386681
57325 80321
57335 64061
57335 386682
57459 58157
57459 63940
57473 84962
57474 386675
57532 84465
57532 85285
57532 154796
57554 58513
57563 90313
57567 386682
57568 170082
57594 64782
57594 79005
57594 84080
57594 140459
57594 147687
57594 152206
57596 84914
57616 221424
57621 57621
57630 63948
57639 114928
57639 123722
57658 84984
57658 153527
57659 284001
57684 79797
57684 221504
57684 403341
57692 126272
57713 63893
57727 284695
57761 63876
57786 79005
58191 386676
58487 64927
58500 80254
58500 90933
58500 125115
58500 254958
58500 386681
58524 159195
58524 440050
58986 386683
59277 388677
59339 84708
59339 126326
59349 84708
59349 146057
59349 170082
60370 386681
60385 342574
60491 80308
60491 117283
60491 256281
60561 79696
60561 80352
60561 83640
60561 84167
60561 90060
60561 112869
60561 127665
60561 133746
60561 145483
60561 399693
60680 83897
63874 116173
63876 83878
63898 283234
63904 222546
63976 114823
63978 79005
63978 90933
64061 79673
64061 121536
64098 154881
64098 285622
64170 79165
64170 80022
64170 80258
64170 339834
64170 440050
64220 337968
64320 283219
64324 202243
64333 81628
64333 440295
64375 148932
64395 84612
64395 123688
64395 148281
64395 283150
64518 83640
64581 85027
64599 79843
64745 256646
64750 84816
64753 79165
64753 79943
64753 84140
64753 93474
64753 127665
64755 84699
64781 375791
64802 84901
64926 79839
64927 83878
64927 123722
64927 147872
64927 256646
64968 84708
64976 375791
65003 374355
65009 92840
65056 79025
65265 90933
65265 112939
65986 147687
78986 440295
79005 80321
79005 220082
79016 116173
79047 284252
79047 375791
79050 80856
79065 81850
79065 146664
79065 388677
79078 79078
79090 342096
79165 440295
79444 146705
79444 654483
79571 80125
79571 84056
79571 89796
79571 170954
79577 440295
79594 386681
79608 89885
79618 246176
79673 440295
79696 283234
79753 221504
79797 80321
79797 81851
79797 116412
79804 81851
79804 375791
79839 80258
79839 84080
79839 170954
79839 399693
79843 83900
79843 114088
79843 339834
79843 375791
79862 375791
79931 81603
79955 79959
79959 81572
79959 83741
79959 84285
79959 375248
79983 340359
80022 170463
80125 83878
80125 124790
80125 149371
80143 246100
80149 283208
80149 374407
80195 84283
80212 205860
80258 84229
80258 135892
80258 221184
80270 448834
80308 84456
80317 339834
80321 84458
80321 90480
80321 114822
80321 127540
80321 127665
80321 143884
80321 148103
80321 154865
80321 170680
80321 399693
80342 342574
80342 440295
80352 342574
80352 440295
80705 80817
80705 220929
80705 441376
80742 159163
80764 123722
80764 386682
80764 388677
80823 84080
80823 85403
80823 91694
80823 146705
80823 147687
81565 286075
81565 339005
81573 125875
81576 124961
81603 170685
81622 388633
81629 388324
81786 90313
81786 139562
81850 84914
81850 91582
81850 94005
81850 136051
81850 147525
81850 254910
81850 339344
81850 386676
81850 387266
81850 493753
81851 146664
81851 146760
81851 146894
81851 147525
81851 147650
81851 164312
81851 388818
81851 389136
81851 389834
81857 337968
81892 154796
81892 440295
83444 85376
83444 386681
83447 386682
83541 123722
83606 83741
83606 386676
83638 84905
83640 388324
83695 375791
83733 375791
83741 83899
83752 93426
83755 83900
83755 114971
83755 254910
83755 353143
83755 353144
83878 91544
83878 115948
83878 149371
83878 254173
83892 83892
83897 284111
83897 353132
83897 386677
83897 386680
83897 386681
83899 199834
83899 388677
83899 440023
83899 100526836
83900 85291
83900 114971
83900 285464
83900 353332
83900 353333
83900 386677
83900 387266
83901 353131
83901 353141
83901 440051
84056 285753
84080 123722
84080 220082
84080 285622
84140 85294
84140 90933
84140 116115
84140 220082
84140 284001
84167 342574
84217 146325
84221 123722
84221 159163
84283 133022
84283 170575
84294 388677
84304 388324
84305 84816
84311 284119
84312 200081
84313 93426
84330 386682
84376 114824
84437 84832
84445 126868
84528 84970
84528 391257
84530 171483
84547 84547
84616 126070
84616 162968
84616 254910
84616 353131
84616 353137
84616 353144
84616 353332
84616 353333
84616 440050
84619 254958
84619 284001
84619 440295
84648 353140
84648 386683
84648 388677
84648 440050
84661 158798
84693 116173
84699 286451
84705 170954
84707 93426
84707 283234
84707 342574
84708 85291
84708 91647
84708 124790
84708 159195
84708 283234
84708 338599
84708 339005
84733 90957
84733 159163
84807 84970
84823 84823
84832 390792
84883 140691
84914 353333
84914 386676
84914 440050
84923 137886
84932 92689
84932 196472
84951 375791
84962 116349
84985 146664
84996 171483
85289 353132
85289 353137
85291 353143
85291 386683
85291 389136
85294 85407
85294 117144
85294 126070
85294 126375
85294 200734
85294 353132
85294 353134
85294 353142
85407 386676
89765 283385
89796 115265
90060 123722
90060 284001
90060 337968
90060 645455
90441 222389
90480 221424
90799 202243
90827 440050
90933 93426
90933 116115
90933 253461
90933 391257
90993 219854
91289 386681
91408 200081
91445 219738
91445 220002
91445 286451
91445 348938
91544 152926
91582 375791
91582 388677
91647 254958
91703 375791
92399 116173
92595 375791
92595 386682
93145 388677
93185 386675
93185 440050
93233 127703
93426 220082
93426 348807
93487 391257
93621 440321
93986 128229
94039 386682
94121 221504
112755 116841
112802 162605
112802 342574
112802 353288
112869 342574
114803 143098
114824 114824
114824 170082
114971 386681
114971 440050
114990 386675
115572 348093
115704 161514
115704 338785
115817 386683
115817 440021
116115 162968
116173 116285
116173 121504
116173 128872
116173 151393
116173 162137
116173 346157
116225 158297
116225 253980
116225 283219
116225 348303
116225 645455
116412 170082
116412 202243
117144 222546
117144 353333
117144 386672
117144 386676
117144 386677
117144 386680
117144 387266
117144 387267
117144 440051
117177 146705
117177 440184
117283 386682
120379 154313
121391 147183
121391 390792
123722 127665
123722 399693
124790 448834
125115 284573
126070 386683
126070 440050
126282 284119
126375 127665
126375 159163
126375 386676
126393 337970
126393 337972
126868 283899
127665 386682
127703 154796
128553 283234
130560 440050
130951 130951
132228 219854
135293 135293
140258 340359
140691 256126
140807 342574
140836 388324
140890 200081
142937 375791
143684 386676
143684 386681
143684 386682
145946 375791
146310 286499
146325 386675
146664 146664
146664 254950
146664 388818
146691 171483
146894 440050
147687 221504
147687 339834
147687 386683
147687 388677
147872 219738
147947 386682
148103 386676
148223 645455
149069 375791
149371 339005
149461 163183
149461 375791
149950 375791
151254 256646
152815 386682
153527 440295
153733 200081
153769 375791
154313 388818
154386 375791
154881 154881
155060 155060
158506 375791
159163 253128
159163 339344
159686 342574
159989 200081
159989 339231
162968 386676
163059 386676
163071 163071
163183 403313
164127 440295
164312 375791
164592 256646
164592 440295
165055 654483
168544 386683
170062 202243
170082 246100
171023 440295
196472 388677
196477 375791
200081 284001
200081 342574
202051 388677
202243 253461
202243 401431
202299 375791
202299 388677
202559 286380
220929 386682
221044 386682
221504 386675
221504 386676
221504 386682
246100 254187
246100 284904
246329 286499
253128 388677
253128 440050
254187 284001
254359 388324
254910 353135
254910 386675
255877 386683
256126 440184
257101 375791
257101 386682
257364 100127888
259236 386681
283551 386682
283933 375791
284069 375791
284111 375791
284111 440021
284418 386682
284439 386682
285180 440738
285464 440050
285971 386681
286380 348093
286499 541465
287015 353135
287015 440050
337968 353139
337968 353144
337968 389834
337968 399947
339005 440321
339344 348093
339344 388677
339779 375791
340419 375791
353131 353135
353132 440050
353134 386676
353134 391257
353135 353137
353135 386676
353135 386684
353137 353143
353137 440023
353139 386680
353140 353333
353140 386676
353140 387267
353140 391257
353141 440050
353143 353333
353143 440050
353144 386677
353144 440021
353332 386683
353332 440023
353333 375791
353333 386681
353333 388677
375791 386676
375791 402117
375791 431705
375791 554206
375791 641367
375791 654346
378950 378951
386675 440023
386675 494514
386676 386681
386676 388677
386680 386681
386681 387266
386681 390535
386681 399947
386681 401508
386681 414157
386682 388951
386682 388969
386682 399693
386682 100129534
387266 388677
387267 388677
388633 403313
388633 613212
388677 100129534
392307 448834
399693 440295
448834 100526836
13 10513
25 3881
60 1072
81 79778
88 5682
88 55093
89 89
89 4105
89 8618
89 79088
104 5610
104 55342
162 25977
163 2969
163 25828
166 463
166 1406
166 1478
166 3185
166 5093
166 5308
166 5594
166 6945
166 8543
166 9099
166 9759
166 9841
166 10783
166 11030
166 27037
166 27324
166 29948
166 51324
166 56915
166 63978
166 83444
166 83741
166 92129
166 92999
166 116461
166 143241
166 147687
166 168544
166 197407
189 3881
189 386683
190 2516
211 57634
211 441518
240 80254
313 1740
331 7321
337 4105
356 386683
358 1039
358 23281
358 23582
358 57541
358 83901
358 126375
373 4665
373 4739
373 6615
373 11051
373 26121
373 51204
373 55138
373 79577
373 154865
374 386682
387 9181
398 23506
463 8553
486 6449
516 140691
573 5708
580 3801
580 7185
580 8313
583 10197
631 11117
631 54535
640 23648
662 6804
663 664
664 10484
665 7851
665 11345
665 64102
685 81850
685 448834
705 2801
705 3801
705 7431
705 7541
705 29911
705 56850
705 91694
706 4223
741 8607
750 8473
783 10419
785 79839
805 5626
805 6386
805 134359
815 51350
816 30000
827 7541
861 865
861 6631
861 8463
862 5966
862 6293
862 83659
971 54762
988 51361
988 200081
997 5626
1021 89870
1026 3801
1032 5626
1038 51364
1039 3799
1039 5682
1039 55138
1039 58500
1039 127703
1039 147687
1041 29978
1123 51409
1123 255239
1124 255239
1146 4188
1153 6428
1163 5626
1163 11178
1163 54763
1187 3885
1195 6426
1196 58509
1196 79058
1196 116412
1198 6434
1198 27153
1207 6637
1263 56947
1270 3881
1270 158067
1295 11030
1329 2801
1329 342574
1406 6663
1406 6934
1406 10342
1406 60682
1406 339669
1406 100287428
1411 55697
1420 81786
1435 6449
1447 2274
1453 64375
1453 114991
1453 653121
1456 4188
1457 23338
1457 55145
1466 23237
1472 29978
1478 9146
1522 9457
1522 11077
1522 54971
1535 375791
1602 2257
1602 9295
1635 115416
1641 29911
1656 1674
1656 6925
1656 7159
1656 8087
1656 10174
1656 10521
1656 63976
1674 5493
1674 6919
1674 8543
1674 10783
1674 130951
1776 375791
1781 54550
1788 130557
1810 54107
1822 337967
1838 6293
1838 159989
1838 200081
1838 220082
1857 55565
1893 29978
1896 4118
1896 5376
1896 23484
1896 55238
1912 4302
1944 353140
1981 3881
2004 6671
2010 6804
2010 11077
2010 51213
2010 89885
2010 117144
2017 6133
2017 6452
2017 340527
2051 5626
2054 5350
2054 391257
2054 100507537
2104 57698
2192 4223
2199 5013
2257 6100
2257 57786
2274 3728
2274 10320
2274 11063
2274 29974
2274 151254
2274 378108
2275 8543
2275 11278
2275 29115
2275 55731
2275 112714
2275 254187
2299 55048
2323 3846
2353 5300
2354 27128
2355 60468
2519 440021
2530 65986
2590 147872
2622 2801
2622 6498
2622 7186
2622 9533
2622 10521
2622 29775
2622 55216
2622 55702
2622 57159
2622 57684
2622 57786
2622 79005
2622 79169
2622 79571
2622 80321
2622 80823
2622 83878
2622 84285
2622 84456
2622 90933
2622 115704
2622 124790
2622 126375
2622 342574
2622 541465
2622 644945
2623 8646
2623 25959
2623 79637
2623 85359
2623 386682
2643 30000
2669 3801
2669 27185
2670 3866
2686 222662
2735 5300
2740 81851
2740 386682
2740 388677
2741 9500
2791 80817
2800 24144
2801 10434
2801 23647
2801 25999
2801 26012
2801 51019
2801 54882
2801 55285
2801 127665
2801 153527
2801 284992
2801 375248
2801 100128927
2815 3881
2815 11077
2874 342574
2950 10513
2961 149371
2997 5130
2997 10009
2997 80125
2997 80258
2997 284695
3039 3881
3050 29775
3055 11043
3055 283234
3055 386676
3087 378951
3093 5987
3093 6386
3104 3104
3104 55145
3104 116412
3104 386682
3183 4223
3183 440563
3185 4670
3185 23598
3187 4670
3190 7297
3198 3885
3198 6386
3215 5987
3215 7185
3215 8313
3215 9001
3215 10241
3215 23641
3215 64170
3215 283234
3215 386674
3216 6733
3219 3885
3219 51460
3219 440050
3221 8440
3223 8440
3224 5626
3224 9355
3224 80321
3224 81850
3224 146664
3224 386676
3241 386676
3251 56952
3251 146779
3251 285672
3273 375791
3281 81851
3281 386676
3281 386682
3298 79959
3299 6663
3299 8495
3383 375791
3383 386681
3386 23281
3397 6925
3397 343930
3491 29978
3572 6449
3572 54557
3586 81850
3586 388677
3603 8548
3603 29775
3603 30008
3603 54531
3603 83878
3603 387856
3608 5987
3613 9039
3615 79363
3635 375791
3689 54507
3691 11043
3691 83900
3691 125115
3691 386676
3728 27156
3736 6449
3736 51124
3757 83786
3799 11077
3799 79571
3799 653121
3801 3801
3801 3850
3801 4236
3801 5892
3801 8559
3801 8664
3801 9189
3801 23281
3801 27156
3801 55285
3801 55527
3801 60592
3801 79745
3801 91156
3801 114824
3801 353288
3801 399693
3839 7629
3839 8019
3839 50626
3839 91133
3840 26240
3846 10874
3846 26511
3846 51655
3846 79943
3846 80270
3846 199720
3846 339366
3846 386678
3848 8689
3850 3868
3850 54474
3851 3860
3852 3866
3853 3866
3853 3880
3854 8688
3854 27229
3854 125115
3856 3866
3861 144501
3866 3891
3866 4342
3866 9119
3866 23647
3866 27156
3866 60484
3866 140807
3866 339005
3868 3891
3875 286887
3880 10124
3880 51324
3881 4838
3881 5090
3881 8543
3881 8736
3881 9099
3881 9618
3881 11202
3881 11285
3881 22977
3881 29800
3881 30850
3881 56984
3881 58986
3881 83463
3881 84309
3881 90480
3881 114822
3881 128439
3881 140870
3881 148398
3881 253827
3881 283685
3881 284439
3881 284904
3881 399693
3884 338785
3885 5308
3885 6628
3885 6821
3885 7707
3885 8543
3885 9099
3885 9963
3885 10489
3885 10817
3885 26231
3885 27128
3885 51157
3885 54793
3885 57498
3885 64781
3885 83444
3885 90480
3885 134288
3885 144501
3885 167838
3885 196374
3885 284573
3887 5013
3891 125115
3891 390792
3912 29979
3937 84708
3958 5626
4004 6871
4004 10152
4004 81628
4004 126353
4005 22919
4005 25959
4005 26205
4005 51361
4005 386682
4059 4188
4070 440021
4077 6860
4097 57594
4100 54471
4101 53615
4103 9463
4103 26119
4103 79177
4103 392360
4105 6280
4105 55957
4105 57639
4105 84105
4105 164127
4107 7638
4110 4715
4110 10495
4110 90025
4111 390535
4113 9189
4118 57655
4149 4609
4149 79666
4150 386682
4155 58190
4163 57692
4163 79811
4163 153733
4184 30848
4188 7142
4188 7678
4188 9531
4188 10781
4188 27309
4188 51655
4188 63928
4188 64110
4188 79898
4188 79930
4188 84707
4188 121536
4188 145946
4188 167826
4188 200014
4188 200734
4188 353145
4188 388387
4188 388951
4188 389114
4188 414059
4188 100128927
4194 80317
4212 5087
4212 337968
4222 26206
4222 54819
4222 55285
4223 4745
4223 5893
4223 6585
4223 7620
4223 54906
4223 155060
4223 159013
4223 284257
4236 55165
4236 64170
4236 79839
4236 80125
4241 386682
4342 9463
4342 22873
4342 83878
4342 200845
4354 51193
4481 7851
4490 440021
4599 4599
4645 5626
4645 6925
4654 8543
4656 25901
4665 6924
4665 399693
4670 7185
4739 23294
4759 375791
4783 391257
4800 54971
4802 8462
4802 159013
4808 6938
4808 30820
4809 6607
4848 11077
4899 7716
4957 7188
4978 9688
5013 30848
5013 163154
5013 386675
5027 386682
5062 8440
5079 29948
5079 55768
5079 79977
5079 91694
5079 284904
5080 5571
5080 7678
5080 9454
5080 23154
5080 29119
5080 79618
5080 84807
5080 145282
5089 84312
5092 84708
5125 386682
5129 9001
5129 220082
5129 256646
5152 11091
5159 386676
5210 122769
5252 10464
5252 125115
5255 27229
5276 54557
5300 81628
5300 440295
5307 5626
5315 388407
5317 29775
5318 9135
5349 7780
5350 10313
5354 90993
5355 23647
5409 84708
5413 51324
5427 5987
5441 114041
5467 116412
5493 80714
5499 81566
5500 5507
5511 10513
5525 8500
5551 388677
5557 5558
5566 5570
5571 83659
5571 386682
5575 9531
5575 54906
5575 55075
5575 79165
5575 284257
5576 9465
5585 9001
5594 84445
5624 375791
5626 5893
5626 5935
5626 6050
5626 6602
5626 6733
5626 6945
5626 7329
5626 8715
5626 9454
5626 22919
5626 22924
5626 26043
5626 27132
5626 27156
5626 28986
5626 30850
5626 51550
5626 54461
5626 57567
5626 83741
5626 83746
5626 84285
5626 84970
5626 145282
5626 219899
5626 253827
5626 284904
5626 338599
5630 5682
5682 5684
5682 7415
5682 7681
5682 10287
5682 54763
5684 84985
5685 5966
5696 9319
5706 644945
5730 29775
5774 340706
5780 10313
5819 7051
5833 5966
5859 84708
5859 200734
5862 81786
5864 386681
5866 11077
5866 23281
5866 55017
5866 388969
5876 10785
5886 653121
5892 11077
5893 201299
5901 11260
5908 23281
5935 6626
5935 348093
5940 26121
5955 11345
5966 7629
5966 8623
5966 9775
5966 10005
5966 10036
5966 10750
5966 22924
5966 26043
5966 29119
5966 51550
5966 51564
5966 51702
5966 54971
5966 55128
5966 55702
5966 63920
5966 79005
5966 84069
5966 126382
5966 132158
5966 134526
5966 148304
5966 148398
5966 154313
5966 154881
5966 155060
5966 245972
5966 254359
5987 7507
5987 8270
5987 8934
5987 9026
5987 10783
5987 55110
5987 55138
5987 57559
5987 79637
5987 80256
5987 84951
5987 170954
6013 440295
6100 55216
6133 9051
6133 79618
6184 81850
6187 10196
6230 246329
6258 9971
6271 27018
6286 8266
6293 65008
6293 84140
6293 84708
6293 84914
6293 147687
6293 167838
6303 138311
6310 6658
6310 26205
6331 51016
6345 30818
6386 6428
6386 6925
6386 7247
6386 56344
6386 286753
6386 654231
6399 6871
6399 6925
6427 375791
6428 11338
6431 55692
6432 10921
6432 51631
6432 55692
6434 7307
6434 27316
6434 55110
6449 7037
6449 8742
6449 8794
6449 26022
6449 51661
6449 114770
6449 139793
6449 201895
6449 643394
6455 54754
6455 116173
6470 26003
6470 386682
6498 159989
6528 388677
6584 57630
6584 337968
6585 337959
6598 9463
6602 11060
6602 11077
6602 29079
6602 29946
6606 8697
6606 27033
6606 132158
6606 286380
6606 337972
6612 9880
6612 57594
6613 9880
6615 7186
6626 10495
6626 64926
6626 79002
6626 378951
6628 9618
6660 9500
6687 11077
6708 9119
6716 375791
6737 55702
6737 149371
6795 8618
6795 79444
6804 11161
6804 79943
6804 200081
6810 55850
6821 388324
6822 60491
6839 57621
6867 197407
6871 7681
6871 9146
6871 9984
6871 147687
6871 164592
6895 23567
6895 64393
6908 10197
6909 337968
6911 9878
6911 146664
6919 23299
6919 60468
6919 79959
6919 80823
6919 154881
6919 386682
6921 196541
6922 26270
6924 8313
6924 8864
6925 8434
6925 8543
6925 9139
6925 11140
6925 27158
6925 51072
6925 55616
6925 84914
6925 118427
6925 149371
6925 160065
6925 205860
6925 338599
6938 9464
6938 10783
6993 8409
7003 25937
7004 7185
7004 55165
7009 55379
7024 10934
7024 51277
7024 55702
7024 57332
7030 8649
7051 10101
7051 10579
7051 83755
7051 196740
7054 9063
7073 9500
7108 375791
7126 55093
7126 79637
7138 64061
7138 342574
7142 386676
7142 386681
7148 54971
7159 8345
7159 26121
7159 79005
7159 80161
7159 84619
7159 114800
7159 339005
7163 51078
7163 51100
7166 9051
7168 26258
7168 54535
7185 7545
7185 10982
7185 51316
7185 53358
7185 55337
7185 79930
7185 83461
7185 84458
7185 84766
7185 90480
7185 127703
7185 169792
7185 391723
7185 644945
7186 7295
7186 9555
7186 11170
7186 57595
7186 64398
7186 148398
7187 11140
7187 26205
7188 8543
7189 7597
7251 63976
7294 10320
7316 7337
7321 10612
7322 51533
7322 57159
7323 27246
7323 55223
7341 147339
7348 56947
7348 147872
7379 388512
7388 54602
7411 81628
7431 54474
7431 57332
7431 64147
7456 10152
7507 63976
7551 11178
7565 10133
7565 116412
7568 79839
7584 10464
7584 11178
7584 653121
7589 116412
7597 386681
7629 23281
7629 27185
7629 80125
7629 89884
7629 116115
7629 117177
7629 123722
7633 337968
7634 29775
7634 386676
7634 386682
7634 400673
7678 386676
7678 386680
7678 388677
7678 440295
7681 53615
7681 54507
7681 83541
7697 51224
7697 386674
7697 653121
7704 8548
7711 386682
7739 57189
7746 54955
7753 29775
7753 80321
7753 125115
7755 23371
7766 29775
7780 80332
7780 117248
7780 389336
7791 84837
7862 10868
7862 83878
7869 29775
7869 388677
7917 30008
7918 8618
7918 9530
7918 10174
7918 25959
7918 80823
7918 85376
8022 154865
8022 388324
8061 55509
8078 81603
8087 84106
8115 200081
8161 10445
8161 11077
8161 55216
8187 386674
8241 10521
8241 23598
8241 114785
8270 125115
8270 440295
8313 8676
8313 8940
8313 84140
8313 127665
8313 154796
8317 10926
8317 64375
8367 25842
8379 51760
8379 148281
8379 339669
8398 27430
8419 23506
8433 9322
8433 728175
8452 26249
8452 253980
8470 22839
8473 29115
8473 54790
8522 10445
8543 29978
8543 54763
8543 79444
8543 79839
8543 81492
8543 440295
8543 645455
8548 23294
8548 23371
8548 51760
8548 79005
8548 154865
8548 158427
8548 286827
8548 340359
8553 80218
8559 11178
8559 22981
8559 64170
8559 284001
8575 55342
8578 386681
8578 440050
8601 353131
8601 353142
8618 9759
8618 10484
8618 23294
8618 80746
8618 84140
8618 167153
8629 23281
8646 54507
8646 85291
8655 9679
8655 11142
8655 284083
8667 10006
8674 8675
8675 10791
8675 11311
8676 8773
8676 30850
8676 338599
8687 79005
8687 286887
8692 386682
8697 27185
8723 51375
8727 81628
8727 81786
8736 23281
8812 57594
8861 56956
8878 11345
8887 9099
8887 9747
8887 30827
8887 55093
8887 55663
8887 56852
8907 653121
8928 284352
8945 114088
8976 10152
8985 54793
8985 84456
8996 140885
9001 9759
9001 57474
9001 64782
9001 79005
9001 127665
9001 151254
9001 284346
9025 51421
9025 114928
9026 10403
9039 54935
9051 10445
9051 56122
9051 146325
9063 10484
9073 254827
9099 9564
9099 10152
9099 56850
9099 125115
9111 112714
9112 388677
9119 11260
9119 29948
9119 81629
9119 125115
9119 154865
9129 11178
9129 112939
9135 10445
9135 22938
9135 51265
9135 51693
9135 55138
9135 57473
9135 157570
9146 23506
9146 84289
9146 91544
9146 113878
9146 353288
9146 390792
9189 79025
9189 79843
9189 114327
9278 23710
9319 64778
9319 132158
9319 146664
9319 353332
9322 55145
9322 442523
9363 84708
9368 10513
9370 163183
9373 51035
9391 10857
9422 116115
9454 55093
9454 55696
9457 10667
9457 22839
9457 54971
9457 55503
9457 56654
9457 79797
9457 166979
9459 11077
9463 10190
9463 22934
9463 29948
9463 54550
9463 55859
9463 57547
9463 64802
9463 79005
9463 79839
9463 80258
9463 81565
9463 157570
9463 221424
9463 339834
9500 140628
9510 125115
9510 386681
9513 27124
9513 91156
9529 147872
9550 440295
9586 10616
9587 54752
9592 11077
9605 51327
9610 11077
9610 29775
9610 283229
9618 11060
9618 125115
9618 254187
9618 440295
9643 51213
9643 90933
9659 26240
9659 55957
9659 128872
9670 79618
9672 81850
9674 386682
9688 9907
9688 55273
9766 386681
9775 27185
9775 64170
9775 254958
9782 9782
9792 10524
9792 23371
9792 51545
9792 147807
9792 339768
9792 342945
9802 55267
9802 55793
9802 57542
9802 80013
9802 391104
9811 55308
9818 342574
9832 10127
9832 57594
9841 81628
9852 56952
9873 29946
9908 114991
9935 85291
9949 10241
9984 10640
10016 284338
10020 83901
10020 84616
10020 386675
10043 84779
10105 10152
10138 85403
10152 51019
10152 79839
10152 84069
10152 90410
10152 284194
10174 11339
10174 84766
10174 200081
10181 23417
10193 63826
10214 116173
10215 200081
10215 386684
10233 55165
10236 51655
10237 254827
10241 80256
10254 55041
10254 55048
10256 27128
10262 54913
10273 79733
10278 399693
10282 56947
10290 11077
10318 11140
10318 79931
10320 79005
10320 122786
10320 158427
10363 55346
10363 126003
10391 10513
10403 64946
10403 149371
10407 29978
10418 375791
10459 81786
10460 56254
10464 25959
10464 64753
10464 79696
10464 84271
10464 151254
10464 220929
10482 92610
10486 389207
10495 10495
10495 57559
10513 79078
10513 257144
10516 57532
10521 399693
10523 55137
10523 158297
10524 11077
10528 27111
10539 51764
10539 440051
10589 84708
10613 79863
10614 124790
10616 84080
10616 84708
10640 51552
10656 51655
10656 284695
10667 81851
10667 116115
10667 125115
10687 55093
10687 60484
10687 79797
10690 11077
10738 79983
10768 55075
10768 124790
10783 11178
10783 60491
10783 63976
10783 64599
10783 90060
10783 386682
10797 55577
10811 10811
10817 81851
10817 386682
10857 147872
10900 254187
10919 23119
10978 221955
11030 26138
11030 26505
11030 54913
11030 128602
11030 284365
11030 386684
11043 23589
11043 29761
11043 51125
11043 55224
11043 63976
11043 147808
11043 153222
11043 164127
11043 286380
11060 51655
11060 146779
11077 23671
11077 29994
11077 51213
11077 51224
11077 55285
11077 55758
11077 55917
11077 57616
11077 64927
11077 79843
11077 84619
11077 84969
11077 91133
11077 92815
11077 114824
11077 116461
11077 118472
11077 127665
11077 134121
11077 164312
11077 347240
11100 113730
11108 23413
11117 11117
11117 27342
11117 79696
11140 27185
11140 27342
11140 29775
11140 54763
11140 116412
11140 165055
11146 63976
11178 27238
11178 55138
11178 84832
11178 167838
11178 387778
11230 199675
11272 29978
11275 128602
11281 143241
11284 29775
11284 55145
11326 89885
11329 54971
11335 51056
11336 54776
11336 64395
11338 54033
11338 246329
11339 125115
11340 84271
11340 90355
22797 23566
22806 23294
22806 54535
22806 91647
22806 342096
22809 440321
22827 53940
22836 84456
22864 83755
22873 51631
22893 29775
22893 79797
22893 130951
22893 202559
22899 57630
22903 146705
22919 441273
22920 84167
22924 116115
22934 84708
23012 81532
23034 23281
23059 51550
23099 51265
23127 29978
23149 84759
23149 126868
23149 144717
23149 152206
23163 257160
23190 29979
23199 29775
23204 60314
23204 80222
23204 115825
23216 84140
23216 94121
23216 200081
23265 284297
23265 343930
23281 54552
23281 55758
23281 56122
23281 60484
23281 64745
23281 79898
23281 84221
23281 91582
23281 153769
23281 170954
23281 202151
23281 255180
23281 399693
23281 441208
23283 29979
23294 54754
23294 84708
23294 84969
23294 388677
23299 54535
23299 57547
23299 222696
23371 23619
23371 146664
23386 386682
23493 84616
23503 125115
23506 26039
23506 644945
23526 51291
23526 221302
23543 66037
23543 84528
23548 200081
23566 84283
23567 55342
23582 55957
23582 116412
23583 55697
23589 386682
23589 388677
23594 89884
23604 55297
23608 51619
23616 51225
23619 386674
23623 246100
23640 30008
23641 54913
23641 158787
23641 170954
23647 27236
23647 63876
23647 84708
23647 114569
23647 148223
23648 55916
23650 284001
23657 81851
23786 51522
23786 83650
24144 91647
24144 143884
25763 80817
25776 199221
25816 29079
25824 57532
25844 83901
25888 79797
25937 148304
25945 81850
25945 83900
25945 386682
25959 148932
25959 166979
26003 57727
26003 114824
26024 29775
26031 162968
26031 197407
26034 80321
26040 64663
26040 728712
26043 56658
26073 139212
26121 79092
26121 80823
26121 81851
26121 114897
26121 126375
26121 378951
26205 440738
26206 27033
26228 56850
26239 57048
26239 83755
26239 353135
26239 440050
26249 30000
26258 80817
26333 375791
26511 386681
26511 388677
26575 440023
26984 65983
26984 254827
27005 54507
27018 220082
27033 84528
27033 337967
27037 116412
27111 27247
27111 55660
27111 84285
27111 84791
27111 118487
27123 386674
27124 80258
27132 54507
27132 158297
27156 81786
27156 135892
27185 64927
27185 65265
27185 84832
27185 150572
27185 154313
27229 91893
27316 60506
27316 64859
27342 54535
27346 56947
28952 342574
29057 202243
29775 29922
29775 55786
29775 58191
29775 58500
29775 79165
29775 83741
29775 83900
29775 90594
29775 90799
29775 90933
29775 93474
29775 126070
29775 132671
29775 143884
29775 146325
29775 147807
29775 152940
29775 162239
29775 221785
29775 285971
29775 286380
29775 339344
29775 399693
29775 100131997
29911 51760
29911 136332
29911 146325
29911 162239
29911 197407
29911 399693
29922 51421
29922 57459
29922 116115
29941 645455
29944 84708
29944 92999
29944 220359
29946 284355
29950 79025
29950 280658
29978 83692
29978 113791
29978 124925
29979 118471
29994 79618
30008 80270
30008 83541
30012 54518
30012 440295
30850 79005
50626 386682
51019 55233
51019 90417
51019 342574
51043 55138
51043 255877
51043 100128927
51053 58500
51077 387778
51147 56850
51157 388677
51204 84708
51213 60468
51224 55216
51225 51225
51233 55337
51256 56904
51282 203523
51282 440295
51315 494119
51324 79077
51324 200734
51350 342574
51352 81851
51361 84140
51361 92999
51421 83746
51421 84823
51421 284001
51480 116115
51496 149420
51522 84283
51534 57132
51545 220082
51545 342574
51562 57325
51619 57159
51645 146325
51655 159163
51655 386676
51760 79839
53335 150372
53358 125115
53615 57159
53615 63876
53615 79959
53615 80321
54458 55697
54458 285672
54461 54507
54474 339005
54502 54754
54507 55110
54507 78999
54507 85291
54507 85359
54507 337968
54507 353132
54507 353139
54507 440021
54507 654483
54535 84766
54535 148398
54535 159989
54535 200081
54544 55219
54544 83899
54550 55758
54550 127703
54550 148223
54557 124220
54716 375791
54739 79444
54749 386681
54763 285093
54764 55179
54764 84271
54764 84309
54764 94121
54764 126375
54764 374407
54764 414060
54776 164127
54784 60491
54793 54906
54865 80321
54865 147872
54927 375791
54927 388677
54955 79991
54955 92070
54955 342096
54971 55083
54971 64802
54971 83695
54971 154313
54971 158572
54980 57594
55048 342574
55080 388677
55093 56904
55093 79444
55093 126393
55093 154796
55093 386618
55110 81851
55110 337959
55138 125115
55145 84310
55145 84708
55145 138046
55145 399761
55152 337968
55163 57085
55165 197407
55179 55223
55194 386682
55211 257364
55216 541465
55219 386682
55219 440021
55257 386682
55266 57146
55273 284001
55285 342574
55285 348093
55334 84699
55337 85294
55337 125115
55346 375748
55357 200845
55510 386682
55536 84619
55653 84661
55697 64081
55697 80759
55697 83451
55697 337967
55697 391104
55702 284001
55739 386674
55758 56850
55758 79618
55758 80258
55758 167691
55758 256646
55758 342574
55781 63976
55810 112399
55885 57159
55885 64170
55885 80856
55885 284252
55888 342945
55888 387032
55898 83659
55900 386674
55906 79862
55916 440295
55917 63876
56006 57085
56243 84266
56243 149371
56243 342574
56254 79577
56654 84616
56658 80700
56675 147872
56829 386674
56850 78986
56850 81788
56850 164127
56890 284001
56891 56904
56947 80777
56947 133022
56947 149461
56947 222662
56947 338761
57048 120406
57085 151393
57085 346157
57120 57148
57120 79065
57120 652972
57144 64170
57144 284001
57159 117157
57159 146325
57159 170954
57159 201254
57159 283237
57188 386674
57332 57594
57332 81628
57332 114928
57459 84619
57474 80321
57511 79005
57542 414301
57547 440295
57567 125115
57567 386674
57567 386676
57567 388677
57594 64333
57596 64926
57596 91647
57596 146325
57630 84807
57630 199720
57639 83878
57639 220082
57786 127665
58157 60491
58495 116115
58500 63978
58500 126375
58500 220082
58524 83899
58524 83900
58524 125115
58529 342096
58986 81851
58986 388677
59349 80022
60468 114336
60484 125115
60491 338599
60680 386682
63876 90362
63876 127703
63876 440184
63876 644945
63948 388324
63976 84260
63976 91694
63976 145282
63976 152206
63976 154313
63976 200081
64081 154796
64090 386682
64094 387264
64147 114824
64147 202243
64147 342096
64147 386674
64168 64396
64170 84140
64324 386682
64581 148534
64599 84766
64599 284001
64753 162239
64753 170954
64781 388677
64782 79797
64786 80254
64859 81786
64927 342574
65009 114569
65117 116173
65220 79843
65986 84984
65986 133015
66037 152940
79005 80823
79005 84988
79005 145282
79025 386682
79036 84557
79036 84708
79039 84124
79065 83897
79065 448834
79078 388324
79139 147872
79148 386682
79165 125115
79165 284001
79169 440295
79169 441212
79172 401541
79441 200081
79444 146325
79618 84140
79618 84271
79637 113878
79637 253980
79640 125115
79641 80254
79673 653121
79696 284001
79719 130340
79720 84080
79744 375791
79753 386674
79768 221184
79797 92595
79797 121536
79797 125115
79839 132671
79839 143884
79839 170082
79842 150572
79843 80823
79843 114928
79931 386682
79931 388677
79943 116115
79943 386675
79943 386682
79943 440295
80212 386682
80222 123283
80254 399693
80258 83746
80258 84080
80258 154881
80258 284001
80317 440295
80321 84707
80321 139067
80321 162239
80321 222696
80352 139212
80764 342574
80817 164127
81629 84708
81850 147687
81850 196740
81850 386678
81851 84708
81851 85294
81851 167826
81851 386678
81851 389549
81851 401994
81851 414157
81857 375791
83444 154881
83444 284119
83541 440295
83659 83878
83733 83900
83733 337959
83755 353131
83755 353137
83755 100526836
83878 84260
83878 143241
83897 353131
83897 353142
83899 84648
83899 85291
83899 353145
83899 440050
83900 84616
83900 196477
83900 256329
83900 386678
84106 284001
84124 92999
84140 283234
84140 440050
84277 147872
84283 157567
84289 220082
84330 440295
84456 494119
84522 147872
84530 388272
84536 386676
84616 85289
84616 92595
84616 287015
84616 386677
84616 386680
84616 440051
84699 503497
84699 100288797
84707 140691
84707 386682
84708 84864
84708 147372
84708 151531
84708 154881
84708 166655
84708 253980
84708 100526836
84766 114824
84766 254958
84766 386682
84832 283234
84832 374355
84838 387032
84873 388633
85289 353142
85289 386674
85289 386682
85294 93185
85294 94005
85294 353137
85294 353139
85294 653240
85294 100526836
85376 220004
89884 374407
89885 201895
89887 440295
89944 375791
89958 375791
90060 127665
90427 246100
90480 145282
90874 386680
90933 386682
90957 386676
91544 170082
91694 146325
91694 146664
91875 284119
92399 125115
92399 171483
92595 386676
92999 254958
93487 337968
93621 118471
94005 386676
112464 284119
113878 284001
114793 342574
114823 375056
114824 199221
114928 120379
114928 125997
114928 146779
114928 154313
114971 386675
114990 386674
115207 126375
115572 146664
115704 375248
115817 386682
116115 116349
116115 147660
116115 147807
116115 253461
116115 494119
116412 117144
116412 386676
116412 401508
116840 148281
116841 147872
117144 386678
117144 653240
117177 374407
117178 254187
117245 155060
118490 374407
121536 386681
122183 201181
124790 158297
124790 386682
124935 388677
125115 164127
125115 164592
125115 170082
125115 197322
125115 200081
125115 253827
125115 284346
125115 284391
125115 286887
125115 388969
125115 401508
125115 100128927
125997 440295
126070 386674
126070 386676
126375 386674
126393 126393
126393 337879
126393 337974
127665 284001
128553 284001
128821 388677
130951 440295
132158 146664
132158 339834
132625 391257
134288 375791
136051 388677
137392 220082
143241 254187
146540 220082
146664 151121
146664 337959
146712 375791
147183 196374
147525 284001
147686 386674
147687 254958
147744 388633
147807 386676
147807 386682
147807 440295
147837 386674
147872 387923
147947 386675
147947 386676
148137 252884
150483 222546
152940 375791
153657 343930
154881 170082
154881 246176
159163 159163
159163 284352
163050 220082
164127 220082
164127 256646
164153 440295
166793 653121
167826 386681
168417 386682
169841 386674
170082 200845
196374 342574
196477 386682
196477 388677
199834 440050
199953 388512
199990 440295
201181 348093
202051 375791
202051 386682
202151 347240
202459 388512
220134 284297
221424 339221
246329 441212
256329 440021
257144 375791
283849 342574
284001 339834
284001 374308
284309 386674
284338 375791
284352 440563
284391 440295
284680 375791
285464 337880
285464 386676
285971 386682
286887 353288
287015 353134
287015 386682
326343 440050
337968 353135
340419 386682
342132 386676
348093 348093
353134 353139
353134 386678
353135 386674
353137 386674
353137 386676
353137 388677
353141 386674
353141 440021
353142 386675
353142 386676
353144 448834
353332 386682
386674 389834
386676 440051
386681 388387
386681 100526836
386682 388336
386682 389834
388512 388512
388695 440295
390792 100526836
