# Supplementary material for: Graph embedding-based novel protein interaction prediction via higher-order graph convolutional network
Source: PLoS One. 2020 Sep 24;15(9):e0238915. doi: 10.1371/journal.pone.0238915 (PMC7514053; doi:10.1371/journal.pone.0238915)
Supplement: S1 File — Six human PPI networks. (ZIP) [file pone.0238915.s001.zip › S1 File/lit-bm-13.txt]

4790 79155
7879 83547
3932 80306
53840 85363
5705 8856
10083 64072
8440 57142
1739 9229
3178 4792
5159 9368
5890 128312
1020 5468
5335 27040
7490 9391
10254 26994
5468 8031
4086 4086
1855 5684
641 4292
432 29956
4850 7324
468 112399
4502 25898
6714 8856
11155 58529
5702 7428
7138 84676
324 1741
2252 2263
3725 22924
7054 7534
2176 3312
6729 6729
7186 7187
4628 5087
11235 51765
716 716
2113 3725
3981 7158
9815 10318
558 2621
2120 2885
4771 6895
8777 144125
1432 1852
1956 5795
3182 8626
5425 253980
2023 7534
2065 2886
7494 58487
351 3028
367 2308
2965 10661
1616 2113
4929 5915
6789 11186
613 2885
4200 4200
8291 8527
5563 5717
4793 6256
8766 80223
23011 27342
1613 5074
572 2810
2318 3751
9322 23433
573 5925
5867 9135
2549 9402
5936 8900
3611 22950
4790 7295
4103 7709
3320 10598
4734 7322
10951 56946
4438 7411
4217 5536
641 6117
7874 7874
468 57761
5788 115426
5700 6314
773 2896
4193 6233
26986 51433
8900 196528
6929 7329
1051 1649
28996 57659
2274 3679
2896 57761
2316 9133
5218 10971
355 7329
6456 8867
493 11186
6310 59349
8350 23408
3725 4087
1642 1643
2280 2280
839 839
2033 23426
5810 10987
4868 8826
3725 10538
6310 11338
8350 23476
4852 29979
5127 7534
3611 171024
8648 10521
5133 29126
988 5356
3265 8036
3191 3191
9967 140890
57692 57692
28996 51701
4171 4174
3275 11100
9146 25852
81 10612
3190 3190
7329 10401
2113 51742
11157 51690
7134 84676
2932 161882
3561 3565
7187 8784
8648 9325
672 1460
389 84708
635 635
914 9051
4801 4802
2057 3635
51176 51588
2353 4088
5980 10459
23016 51013
673 10971
3676 3695
3055 6654
984 5058
6118 6774
355 8772
8517 28989
4089 10273
4088 4739
5567 6194
84148 339287
5819 5819
2885 26191
4218 117177
598 149428
4850 23019
2885 9931
2908 10048
1387 2547
9402 25930
4087 7311
1453 1855
2885 10262
5925 10131
9402 11184
2175 2189
7763 9861
11073 90381
5034 29979
5576 10981
29899 29899
7322 11074
1407 8864
377 9493
23020 23020
3224 4086
585 10211
7415 79058
267 9656
1871 3054
666 4170
2260 6195
3791 23291
25 1398
51177 51177
7189 7322
4609 10985
2067 2189
983 115426
10960 23400
3192 140890
7376 23054
6338 27230
3956 50628
177 7276
320 320
1984 6125
51634 84811
25804 51690
4149 79753
8771 9966
2521 3842
23139 54825
369 10469
2068 7157
2919 2919
2547 3064
7098 148022
207 171023
5432 54535
378 1956
1387 3172
1523 5925
2885 64762
3581 7534
2690 5794
5423 11284
1385 7528
7375 8315
1457 8894
2274 3692
4193 9349
4298 8028
3683 5788
4867 80306
25 6714
7322 79594
396 399
5093 26986
1459 3800
1062 2175
6256 10499
7223 7224
571 571
958 7188
8856 9612
1813 2036
1869 11073
2783 2788
10403 57082
3156 90627
672 7323
1814 10755
2547 8900
1105 6749
351 2353
1436 5295
2296 5087
6477 57630
3593 51561
4791 4791
4594 4594
7334 90678
27095 58485
4943 81631
1915 10912
5515 84634
7273 200539
1495 1495
4804 9500
7334 7335
1675 1675
5900 6237
4609 7022
3054 5134
8065 140462
2534 5747
6854 8224
4208 6667
6490 6490
7031 79908
6256 8648
1739 93643
7332 9781
1936 57584
3832 3832
23433 57120
3303 10963
84464 128710
8867 51429
1062 1062
81559 100462977
4000 7112
5867 80223
1785 6714
11276 26088
7188 57506
6500 55336
3663 4615
4942 4942
3856 8517
2893 6386
6810 134957
4170 10018
6872 6908
1398 2060
27242 64324
5074 5584
1308 1500
2114 8558
7324 22888
10605 26986
207 5493
705 10024
4092 51588
7186 8737
5868 5868
267 7334
5499 220004
403 9094
4086 4739
10093 10096
4436 4437
1499 6925
5987 7334
6804 6844
2885 7456
3930 23468
1943 2043
1386 7528
6558 150684
9092 9129
958 7187
1029 4691
1912 7867
9156 10971
2690 5780
571 4097
5328 5329
1937 11178
7157 10987
55617 55617
7494 7494
23559 51741
1602 3725
1605 7846
5970 64320
84329 84329
6616 6844
6256 10062
10238 23400
6929 23582
369 5605
6717 6774
6633 6635
7150 55643
4171 55388
5196 5196
7015 10971
6628 6634
3550 79753
3064 11153
1432 1956
1869 55837
1642 81620
60 5216
1387 8202
8470 8867
5335 8853
3981 10945
3805 54476
3643 9021
6945 22877
3398 4618
409 5724
229 582
1871 4605
3725 9586
6748 23072
5900 5906
1107 28964
4314 4314
10617 57132
1814 54102
1487 93986
6431 140890
5683 5699
10989 27185
6670 8554
10497 112755
1639 26234
1969 3326
2100 2100
1490 2335
8445 8798
6778 6778
7329 8553
9261 9261
8099 10263
975 975
1130 1460
55914 55914
5530 51778
4835 4835
4193 6271
4615 7295
4281 10477
2885 10617
11315 64800
1948 2043
8452 51088
10594 27339
1029 5500
55611 79589
51614 57222
4841 6421
8440 58480
5147 5872
4987 5368
196 2033
9212 55143
3689 5962
2099 9584
3480 7531
7068 9612
699 9184
51510 51534
286 6710
6473 6660
3326 4145
3480 8660
580 3964
2162 3315
7225 7225
10912 57562
302 5245
8601 11075
1948 8440
7181 7182
10096 10097
8874 23513
6915 23322
2324 7424
4223 9921
10892 79654
5062 8874
3064 9001
5156 5156
4536 6714
1956 23624
2672 10036
10133 23710
10616 55072
7727 7727
10040 54472
7290 85236
7323 51127
4690 30837
4176 23595
11267 84313
3655 10755
351 10211
7182 126382
599 638
3600 3601
6478 8554
3198 222484
3156 3156
7132 8717
23673 26258
2036 3708
2099 10904
3090 26147
22818 22820
10155 23468
2107 5515
5111 5423
1642 6772
10256 11186
5430 7625
27 8470
23404 54512
3064 10915
50628 51593
891 5727
1793 2885
4043 6272
2801 26003
3596 3598
3077 7037
10062 23054
6271 6285
773 25822
3096 84916
4289 10048
2483 57703
6663 7329
10938 64780
6636 23658
6721 7329
2099 57541
4792 8945
7251 9146
103 5976
6908 10589
8728 10152
6256 6908
891 51343
8556 10112
5894 6009
5425 57804
5335 79890
1026 9134
29086 80351
2042 80230
7031 83417
468 2353
79797 79797
2624 8841
208 26060
7329 28996
6672 11335
3326 90627
1616 5325
7112 8841
79713 374918
4085 4085
1499 8312
405 2034
23085 51560
5664 51295
351 4763
10602 23433
3717 5295
10538 10538
2099 30836
596 7159
1051 1054
9372 26994
4609 26292
672 23020
3837 10073
5170 5586
5621 84310
9318 9318
3265 8315
7533 26585
3178 3842
5704 5705
672 8314
1837 23336
79760 79833
4092 10617
11004 11004
1039 4609
896 984
6908 7157
4790 4791
9611 23013
5054 5328
3198 57088
1410 1420
7137 9033
664 4976
7533 22999
3434 3646
1432 1843
3636 9564
2268 3326
5900 22800
22938 51645
596 10018
22976 26471
262 262
1945 2043
993 7529
801 6331
2885 9732
367 7041
55660 91010
7415 10953
581 10018
4988 79971
2534 6654
55521 64946
142 54840
5914 6257
7157 7178
7321 55159
1029 5602
9470 25820
6760 10432
862 6938
6732 84950
6804 8773
7157 23309
5581 7534
5702 5702
3654 134728
4314 7076
207 8115
2335 7356
3480 5295
23400 65991
571 3161
4291 79682
9248 9248
2205 3497
6923 8065
2773 10287
1612 5315
1981 1981
2647 26258
7039 260425
4843 5879
3399 4654
6789 60485
998 5062
5894 22808
7186 92610
4223 5075
3312 9532
53373 219931
2099 7799
7325 9025
5079 7091
8350 9425
4778 9603
3480 9021
291 4792
3690 7094
23586 56829
6047 23598
4036 55805
406 3091
7409 8651
3303 5340
7337 259266
3301 57819
5925 7027
1027 7345
4824 25803
3320 5467
7157 8648
10006 653361
596 841
4088 10992
1386 4089
3064 23390
6923 10444
10013 23400
5194 5195
5705 7068
9793 9793
2099 7025
4929 340543
4281 7334
2885 28964
3875 55212
1737 8050
5879 8871
5994 8625
10477 26001
51062 51062
4193 6872
5530 200186
6386 7039
2010 9774
9572 9611
1785 6453
5781 5829
6048 7321
4609 79753
10084 10907
1104 1104
598 5664
5074 5590
5300 9088
5868 10567
26118 28996
7324 56658
3398 6938
6045 8535
5901 57510
2950 2950
190 8204
5058 5879
2597 2597
3320 10963
55655 152138
5594 5604
718 1380
29108 152138
6453 6654
5879 64718
7189 7334
4656 6929
4297 10450
4535 10135
8772 8837
2316 4988
7320 7750
5394 54512
4281 7324
2885 9846
5004 5054
4297 8350
7041 9618
4692 4804
920 920
3064 23493
9169 11338
2782 2792
23325 253725
7132 7132
3065 4088
3726 8061
3656 51135
5147 5906
1398 6654
190 2516
10197 57154
56904 56904
7251 85365
5797 5797
1740 2904
3930 11335
7534 8661
10243 23229
4087 51588
996 5925
367 367
988 81620
3064 57562
57396 59286
6473 55553
2768 5518
7046 7048
7322 26994
3394 3659
1499 2494
9826 23654
2275 3679
1639 4137
4778 4778
801 818
891 1017
6634 27258
2618 2618
5673 7075
10498 23426
998 10298
387 387
4291 7534
10458 10458
4218 4952
23400 23770
1017 8517
8936 10152
567 910
3490 51652
7321 23295
1027 8900
6015 84759
7534 10458
6774 30837
6550 9368
10241 10241
4646 22853
5879 7409
1742 22941
891 993
2885 4133
1742 2904
801 6548
3198 10015
9126 83463
1021 1031
2547 7014
9126 22920
329 7323
1454 4163
1739 25960
10083 124590
1956 5753
7726 7726
1490 7422
4217 7533
11244 11244
902 1022
4487 7157
7415 55968
6456 8754
7465 7529
8911 117144
4437 5810
5774 7529
11335 11335
5562 5571
1028 4176
1207 6633
2321 5228
7322 9666
5236 6271
5371 5987
1660 5970
3399 4618
5594 8682
1665 57794
10523 11017
3569 3570
3672 5771
3815 5296
7415 80700
4171 10926
6500 6502
578 4170
3725 84164
55847 55847
4831 11214
2037 7532
23759 91603
2047 4690
1956 5296
2099 5501
2810 9759
5894 7534
3667 5747
841 8837
8202 8850
3101 27306
6810 6814
1187 1187
5092 9149
2775 60626
1869 6772
9330 162989
10401 10499
7134 7137
6794 79155
10537 65264
9318 10980
351 27242
580 672
5531 5966
164 11276
8751 51429
4086 57154
9260 56893
2010 4000
288 4087
331 150684
2534 50807
367 10048
3725 4150
8678 57120
3939 3945
7421 9611
4952 5868
1813 23413
2316 5664
708 5578
5747 6714
2321 5335
4068 8832
326 326
4855 9794
2099 5458
87 23109
10787 23191
5170 5585
5682 5687
1742 4035
6778 340061
2322 8651
6722 51008
5413 55752
3326 5613
2909 3065
2547 9232
8291 8736
6310 9798
5705 6095
10488 10956
864 7088
5501 7159
2316 3759
387 23002
599 599
5499 6500
3065 7155
9994 9994
9246 25820
994 7531
5071 9246
7332 10425
4988 9737
2873 9318
207 5361
1977 1981
3689 10048
6622 10567
3875 5411
5798 57731
10987 79370
9439 23054
3693 51129
2017 3737
9410 10594
153 9863
6386 8408
8517 9939
3055 5062
5499 286262
23365 23654
3927 9414
2104 8648
5066 7249
1742 23095
672 7415
5824 10478
998 998
4000 90523
9743 9846
7322 55611
1956 3326
2114 3725
3875 8517
6720 117581
7957 27247
7329 51588
8573 50848
4131 8139
672 8315
6047 7322
801 1612
3320 5465
5054 7448
375 1315
646 9463
4686 22916
153 260425
598 57099
5728 260425
4846 51070
7099 114609
2553 23429
5093 5094
60489 60489
4170 115426
5868 9610
64324 84838
2192 10971
2178 3280
2064 5296
1440 1441
1192 6399
1843 5599
8550 9261
5695 5698
367 7337
801 3756
4292 8930
5933 22907
5590 23286
9897 23325
2017 22941
3398 4739
1956 2885
6733 10921
23072 54894
9586 9586
2073 2074
7040 7040
2885 5530
331 55437
3856 5411
481 57447
5330 54822
5518 5527
8874 22941
3702 3838
26576 140890
27095 122553
51426 51455
4012 80351
672 3726
382 10640
2801 64689
8202 29123
2189 7517
6272 23062
50615 59067
3399 6929
1977 56478
6452 30011
1499 56998
1460 9616
1742 8324
664 961
8517 85480
2060 9146
1616 4217
2252 3339
2147 2243
1759 6714
2010 91746
10288 253935
2017 23607
5914 50805
3708 7223
2054 8773
3840 7052
4773 4773
672 5527
1051 6722
3297 10928
4001 9816
1788 8350
2932 10023
4049 7132
51246 51741
10336 63035
51228 51228
5082 8517
998 4688
4790 23646
3558 3561
215 215
4855 6921
4846 6767
672 7091
5883 7266
7186 10293
5899 10928
4863 25988
4172 8317
7088 7089
6643 23048
9260 57154
5598 7531
2033 6929
4000 9816
166 166
2099 4637
3552 10456
8764 11126
1994 140890
5594 7157
598 115426
578 598
4090 9839
3020 221656
6850 7409
875 875
329 329
2033 6095
6046 6046
7581 51776
4780 11243
578 578
6885 7189
2033 4094
4176 8318
8439 10399
3164 9612
5888 7329
4690 5062
5621 5621
9135 27342
1019 4654
1058 55355
4035 9479
1915 3981
3397 8573
4292 9131
2801 5862
27185 80254
1639 9001
325 325
4170 90427
55723 84529
10945 10945
801 4846
2885 5747
6708 6710
329 7184
5774 7532
3981 80127
2065 2065
4659 5592
3190 3191
1019 1030
5903 7329
5111 10036
7068 8648
83552 83552
775 9478
27130 80776
2664 5867
8717 28996
54880 84759
26994 51619
3725 5601
868 2885
10155 10168
8452 92799
7337 29979
4703 10324
8517 83607
142 7515
2624 6688
6385 10755
998 10188
369 1460
659 57761
11155 91977
5111 5501
2274 5664
3164 90480
815 57554
1029 3192
25942 26959
208 8115
5970 51341
23192 81631
9459 28964
775 801
468 1053
7465 7534
58 2934
2771 10287
7531 7534
6633 57819
3313 7416
5817 7448
1409 1420
8562 25920
3852 3861
6500 11319
5605 5894
1051 2033
3815 8777
5914 23133
4086 7554
1454 8312
10016 22872
2733 9631
149428 149428
6426 6732
6667 54880
5478 5534
3326 65061
3480 6464
7534 9610
8721 10062
998 11135
8517 22826
8106 22938
2060 26994
581 27113
991 4085
4171 4173
11060 92714
6812 112755
1674 8291
8874 85358
10801 346288
7220 7224
2549 6464
93986 116113
5335 7429
51619 84937
4089 114790
25 1399
2099 10865
5905 5905
983 9113
1437 1439
4176 5925
7187 9020
10938 30845
1822 11060
6500 8454
7290 27247
2885 6655
581 51100
6015 8535
29970 29970
3845 5894
5621 94274
369 5295
12 64215
862 9611
11184 28988
1386 2353
6770 54535
2908 7251
6477 10188
8805 8805
1950 1956
8666 8668
9223 11346
3187 140890
4097 4778
6452 7409
1791 25841
2547 2956
867 6714
7314 10013
1105 9611
5142 5142
5696 5698
3024 140690
663 149428
7324 26001
5705 9454
8497 28964
1822 54715
5906 54518
468 1054
463 10401
1029 5000
2057 2057
6500 26232
921 5295
6456 8751
2064 2064
7322 10277
596 27113
3190 26986
604 51341
3170 7088
2534 5580
7251 25930
905 1025
2033 5629
11315 204851
2099 6996
355 355
8717 8718
5914 6258
1454 80304
1436 1436
596 596
4609 6502
367 3320
8517 29995
331 55284
55770 149371
3667 5781
3164 7157
833 1937
1741 8831
128866 148362
581 597
2801 51765
1021 3326
2634 6195
580 1107
8664 8666
8878 23710
4673 9318
9733 10921
6241 6502
3065 10628
3360 3360
2547 5452
11065 11065
2100 8202
2353 2353
2647 282991
3725 51008
7422 8828
1435 1436
3198 3887
7322 27246
10670 55035
1525 84708
30011 92799
405 10499
2067 2072
3636 6453
5970 10848
1454 83541
3550 24148
4170 8658
2035 8573
801 3845
11345 23192
9516 83737
10945 55738
5663 7087
1454 5187
8091 55170
5236 6285
3604 7186
580 580
2768 5536
8517 55319
7332 23113
7324 84937
51429 51429
7307 9406
4291 8533
3603 54776
2475 253260
2318 283807
7126 83892
3804 5777
7124 7132
4298 4299
10521 140890
8291 202333
2281 6262
4869 26168
5798 11122
2099 5457
1039 9643
10951 10951
10521 10521
9564 80725
6288 55829
5576 10566
29116 103910
3574 3575
23557 26258
1410 6622
1029 6597
2353 3727
1176 8943
7048 11171
1386 5601
2064 2885
3665 29110
27018 51534
1025 10614
3301 9232
998 23263
867 952
9322 55114
4088 4089
6310 55603
7385 57142
7133 10293
958 959
4739 9564
2549 9743
4703 6840
5292 27044
7185 59269
10284 51684
8438 80351
990 4176
2549 6654
1438 3551
7421 10499
5894 8625
7158 8294
3064 3093
1053 4302
6045 7703
8655 9229
5917 9255
11315 11315
8772 8772
842 1630
7040 7048
5507 7957
2811 7450
867 6850
10134 23471
7157 9063
6667 23636
4097 55509
5687 5693
156 9815
5590 84612
896 5914
51024 64127
6752 6753
9410 23020
4607 84676
10287 28962
5092 22985
3326 26973
8743 8743
7325 51132
6477 22827
9874 25842
6294 9611
9128 9733
1894 27252
1017 5241
6279 6280
4172 4175
9775 22794
3297 27145
1267 5621
356 2534
5411 23524
7157 7159
1646 1646
4129 4129
672 3329
23400 57007
637 4170
5696 51371
83593 204851
8517 132320
773 3096
56949 57461
3815 4254
1003 3728
29883 57472
8900 10399
3091 4692
5468 8202
1487 3090
1436 8651
1488 7329
79444 79444
2099 23426
51659 64785
7421 8648
1741 2903
5055 5689
6449 8266
5689 5691
2737 9968
5966 5966
267 7326
1315 10945
4172 25949
5058 285464
675 7979
367 5080
7454 10094
3718 8517
672 84142
1513 1513
1499 115426
7109 51693
5900 9693
23109 30011
6103 57096
1475 1508
9129 10285
4301 5906
8742 55109
429 4205
2257 23542
4086 4087
2690 2690
27347 51719
2185 8935
2353 51138
2885 10015
2176 6772
7528 23429
433 29956
10155 10951
2885 5777
8658 85456
2963 6157
7157 51588
1964 1983
1789 11244
1871 23429
4771 5900
2773 5577
1459 3725
825 7273
3716 5777
5586 8440
5595 8569
3481 3482
867 1399
6722 7403
6804 10497
1649 10488
9491 10421
773 8425
4040 120892
10935 26750
7428 11127
2784 2786
3815 8651
2175 2176
4352 11273
5970 653361
387 4214
3172 7182
4089 6667
6500 84893
7704 25942
4929 5914
6788 11186
5501 286262
801 5475
9070 84661
5584 23049
4092 10413
6299 7013
351 2192
5682 5690
708 4794
5621 9659
89891 257397
267 55284
2494 10891
5747 7041
4841 4841
3683 3683
5682 5688
4487 4487
92 655
7157 55693
4318 4318
2908 7026
328 7515
7408 7791
7534 53616
4306 6714
974 974
9686 359948
7046 8848
7128 8517
641 7329
7027 9021
8976 11252
5058 728642
1742 3759
51719 92335
3265 5147
3265 54518
22992 126961
1869 4194
10054 10055
8294 387893
5585 7186
2355 3725
1857 7490
648 6015
10015 27352
6605 8648
4193 7321
10048 54994
2058 3320
140890 220988
51247 51366
3726 10538
5216 7408
8867 29993
1674 4703
5499 116729
835 8738
7704 9612
6496 51053
3326 5218
54880 112939
2064 6774
5465 8204
2130 6631
715 715
598 5499
2099 167465
351 4846
381 9727
1740 9229
26986 27327
4842 9722
1387 2308
8517 29110
10920 51138
1649 55509
817 817
7994 8350
9421 23493
1401 1401
83737 100506658
3065 7153
4088 7874
580 9001
2033 10474
5798 6645
25913 26277
208 3326
5335 6452
5867 23607
6751 10419
841 9994
23020 24148
6275 6275
9134 23595
958 7186
7528 8819
324 8312
10421 10907
7534 10036
7428 10868
5684 5685
5783 11235
1488 11279
6045 57332
6709 50944
1728 1728
292 4792
1956 9590
1066 1066
435 435
140901 140901
51637 51637
60 3192
10656 10657
2060 9253
5111 10912
87 7791
388 7126
1459 2353
7321 23321
367 7818
6850 29761
5915 6258
1616 7048
1487 9839
1387 2099
3326 5681
2785 59345
2252 29979
5747 5747
7862 126961
7430 9368
7225 11237
2066 6464
4037 26088
994 7529
8463 8648
7322 151636
1737 5165
2188 2189
867 1956
9113 27429
3937 9402
6456 6456
8453 9978
4149 4335
7189 7321
841 841
2 351
3981 8836
573 1839
5127 10484
3091 80705
5228 8829
51127 54765
331 836
2010 8815
1956 6451
580 2280
10848 10848
3303 3320
25804 51691
4602 10771
6714 6722
285 7010
6921 140461
3064 153527
993 7531
10014 10971
5469 6256
3592 3593
8557 58529
3643 8651
57697 91442
409 5144
1080 5518
6502 6502
634 4680
7337 9246
291 581
604 604
23433 84612
367 5925
5159 5159
2706 2706
438 438
7022 10370
4867 9564
3054 57215
5175 5777
4703 10133
990 5001
23658 51690
7223 7223
1605 3688
3326 4920
4281 5524
4088 117583
773 375790
5595 5605
6258 7376
6500 23291
7128 26994
1501 5663
1387 3091
3092 9026
672 5127
3476 5537
26034 27128
1025 10002
5393 51010
4217 9064
3297 23054
5782 9051
84106 140545
10133 10133
4175 8900
10494 11235
23246 23481
10399 29967
356 3702
5978 23309
1026 10133
5901 9670
11073 83990
5499 5514
8350 25842
8517 55228
2081 9097
4193 8650
1855 23072
8851 9625
2810 2908
5119 5119
3159 5725
10015 10016
867 7409
6874 23468
10435 23433
4841 55269
10477 51194
4173 8900
1026 8318
56616 79444
355 11124
7371 7371
5591 10438
7314 7347
1200 80169
381 23647
1969 5295
2131 10131
4074 26088
2475 29979
7158 8350
11200 23300
1741 9615
2261 2261
1874 5934
2683 2683
54974 54974
3717 8517
1828 11187
1583 2230
6176 6181
3949 4043
5868 8411
1813 1813
29970 60592
868 7322
10252 50628
2885 54521
5879 5910
2783 5894
3184 3315
51699 55737
10093 10095
9267 9595
5685 5688
375 23647
400 2800
23077 23400
11337 51202
7157 25898
9039 140739
22809 57761
2290 10765
4205 5598
801 2596
7251 11100
26088 26088
672 4436
3611 29780
841 10210
5511 8726
2547 2648
1778 5664
8241 10262
675 11144
2887 2887
4088 9191
4286 51176
196 406
55167 339287
572 7529
2690 5295
898 1017
627 4908
6045 283871
3320 10910
28964 57562
5899 149371
467 3725
5052 7295
2647 9112
81 51564
5705 84700
5325 7329
1778 5048
595 1017
1742 54910
400 2803
3320 7266
867 10253
5241 10987
6100 7307
4830 4830
2547 54386
4089 10987
3658 4904
25842 55723
3326 4293
1409 3316
5962 10672
351 10307
8452 23365
2908 3320
6625 6733
6430 140890
1314 11316
2286 10565
7409 79027
2147 2811
10286 27339
983 5501
4646 146691
2885 3190
2059 10006
2099 25842
90441 90441
2099 29931
6604 90627
1859 10024
1739 3739
10987 29959
1029 1488
2898 6386
672 5500
5579 54101
3964 10241
1912 6667
10892 10892
10133 29110
6606 8487
55149 55149
1029 5501
4176 26512
10928 85021
7415 7993
642 642
1936 2617
1630 26060
9368 55824
2146 5252
6500 79176
6722 7003
8452 55175
801 10142
2893 9463
10766 29883
5693 5695
3265 51196
2810 9185
7068 9611
1915 4281
1018 1033
3159 10492
4089 51701
7975 9603
1742 22871
27183 29082
7189 10758
4879 4883
135 7375
387 9826
3717 10419
5599 51741
684 684
6294 9667
1025 8812
5468 9612
6597 10498
7428 23032
10015 92714
815 8851
2273 8535
943 7186
4803 4803
3611 6137
5430 6830
29841 57822
8997 27185
10537 51667
2157 7450
988 4999
2099 10286
4645 22841
3725 9612
8517 23029
2072 2072
3064 55204
7322 51127
998 57144
3159 23594
5465 133522
4438 4439
100 1803
2946 2946
4771 9368
2885 50807
3064 8350
9040 23142
80153 80153
164 9135
7429 7429
1244 5174
4615 7097
998 56924
4040 23400
1053 23641
3298 7703
819 8870
6662 9968
6616 114088
3198 29124
7421 8202
4035 9722
2033 10370
1616 3066
6310 23543
9588 9588
6500 9820
23279 25909
6774 79710
6717 6717
2913 6386
9045 22822
1459 1460
861 861
7273 10133
4233 9093
8774 26056
10487 10487
1956 23770
4914 10818
540 2745
1207 6628
2316 3695
5015 6310
387 23164
862 7704
2189 10935
10403 11130
5925 7799
2923 6892
3326 5581
351 10513
2671 10987
796 10203
1499 8851
8500 28964
4504 7276
3479 3480
1054 10488
164 6855
4204 126961
1487 9734
23118 89891
7187 26146
4734 6338
4040 50964
392 149428
10549 10549
2101 8204
6500 115290
1759 29993
8625 9759
1155 7874
6752 50944
7157 29117
4751 170482
3397 6925
84108 84108
7421 22938
3693 10298
274 2203
596 637
5598 7529
6653 26088
27095 79090
4771 6386
2099 79039
2274 2274
657 10262
4090 6839
2547 8091
7224 50861
8717 8737
25776 200030
1468 8655
1020 1026
4088 5190
4790 4792
207 8470
9612 23013
1021 55388
2099 3275
8517 727764
408 5724
2314 10293
7150 7157
841 7189
6286 6286
7186 9020
3716 6777
5599 9088
8517 79657
2903 3603
597 10018
6257 7421
63915 84062
6455 30011
1387 4602
3932 7337
3516 9612
2844 23400
6513 10755
409 5900
4783 4783
367 10273
27183 128866
7322 55159
896 5218
1822 7205
1053 1649
3932 7026
996 79648
6271 6275
7224 11075
6642 58533
1956 9218
80198 146956
3064 25766
8517 51631
7128 79155
4999 5000
998 10602
4831 51191
501 2059
2261 3326
10262 10286
5906 11069
571 672
402 23568
27429 79444
6788 60485
1398 10278
3725 8648
5154 5154
4097 4097
5770 6714
9723 23129
6880 10629
3516 6310
1869 79648
5621 494514
10989 81565
2274 8877
6500 6907
2913 9463
5529 11200
8087 9513
3710 7223
3937 5335
6923 112950
6285 6285
10140 29883
3658 10616
8655 11142
5111 5395
3981 55074
6790 7157
51112 51112
572 5894
8517 10461
8661 8662
2896 6590
1495 25852
1191 2353
2549 5295
25801 25801
1499 9821
1111 3326
5216 8936
1493 5525
207 1432
1499 2516
558 5296
6732 8517
334 3725
1874 3054
8091 10492
3320 64754
1487 4193
6788 83593
30011 116985
6277 6277
7189 148022
7791 55740
4088 7750
3998 10134
55143 151246
3326 11140
8452 23221
2273 8204
6625 9406
1956 7039
7324 64320
990 28227
5573 8165
2316 4867
283 6050
4999 10926
10152 22954
9444 23543
54331 80232
1612 1612
6500 54461
7322 51283
3190 9444
2821 2821
26524 84962
2017 8976
6793 6793
9448 51062
4703 8291
5364 9826
940 9402
468 1649
2247 6128
1838 3798
3732 81839
3326 29110
1956 5335
3636 10580
10401 50628
4233 10048
10135 10135
3775 3775
1499 10297
23435 29979
2885 5564
6794 92335
4833 4833
332 8350
2104 8431
5111 7515
2623 161882
2623 4005
3320 29956
1398 6655
163 7046
958 7189
1738 8050
997 22809
367 83637
6733 11017
8666 8667
7020 284252
846 2316
6117 7431
1540 7186
4193 4691
2057 5295
162 164
3576 3576
1981 22916
5175 5335
890 1017
1870 5925
2736 6497
2146 7409
9611 22938
5602 9479
4831 4831
4036 9270
2033 4673
8648 9971
6340 23327
9124 140901
5777 6098
1875 7027
2185 9021
3198 9457
1869 8204
5745 9351
1432 7157
8915 64170
3050 8517
3838 5970
5529 64127
4171 11267
10399 22927
836 8837
1977 8637
1026 55388
405 6493
7306 10755
467 1053
4690 10657
773 9478
604 25942
3912 3915
2690 8835
6850 10293
58 2638
1406 4901
1207 6632
9246 9781
3486 7018
8317 23594
2534 51206
1409 1410
3326 5567
867 26578
7321 9666
996 8881
3815 5295
4281 58526
7534 8567
2316 23704
1195 6426
1874 7027
4087 6233
202333 202333
5881 10519
1855 4092
3656 7189
919 7535
3586 3587
1026 10912
1956 5295
894 1020
7010 9046
5692 27339
3159 5452
773 7385
4869 5970
5901 10459
4760 9001
10971 23136
3326 57645
2475 10243
7531 25937
7037 11337
2597 5230
4998 11143
4087 4609
1786 5925
672 8295
5501 5511
581 598
2064 5782
5921 6790
7273 27063
3836 51366
7421 9612
998 10435
4680 4680
23016 23404
5119 10617
10243 10243
595 5000
5430 6829
1386 3725
6908 9015
6252 7357
1051 2908
1161 2074
7175 9972
5077 5454
2100 4085
397 399
1387 1457
6774 55753
1028 5111
4218 5877
4751 5594
7532 55177
2033 6776
1605 3908
5886 29979
1964 8517
6929 7867
22866 57554
10016 57048
1994 11200
5886 7508
23400 54554
2034 7428
10254 10617
867 7534
2038 84651
5536 5536
7454 147179
5411 6429
5058 8874
91156 339855
2147 2153
5566 5569
4609 7709
55692 55692
23136 23705
801 9738
5786 5786
3184 6294
55749 84676
7384 84676
54332 203068
4056 4056
1020 22853
3981 64421
491 1739
10758 10758
3822 7305
6990 7416
1786 55929
23339 23339
1742 9311
6827 6829
629 718
6811 9570
2195 9454
6498 9611
6496 7088
79827 79827
5911 83593
4281 51619
4036 10755
6047 7321
760 65010
4690 50488
1387 7080
5911 9411
1719 4193
7818 8797
2624 5371
1161 1642
1946 1969
25 84287
4747 5585
1017 9133
694 3276
1956 5782
6631 8241
6597 23097
2260 2888
998 8476
595 1026
3308 6647
10921 22985
1605 1605
7536 11338
7704 92140
348 6767
663 2260
10952 84100
5914 55791
4091 4092
3087 5684
6915 10672
1731 9212
23770 118813
988 5511
2870 3326
6878 51616
5468 5468
2579 64395
1000 10672
4091 64750
3059 7456
7273 84676
5925 115426
7128 7532
2064 54206
1786 80854
1813 2316
8932 10460
2872 5594
10979 54751
330 842
2643 7534
5687 5694
11345 84078
2547 7520
4176 8517
861 8409
5062 5879
1794 5879
87 1191
2956 5883
1964 9670
7018 7018
2113 5079
6732 10921
1869 7029
596 5663
1457 2353
4654 8048
2033 5465
2694 8029
573 5894
10771 10771
6198 80347
7248 27018
5518 5529
324 1499
2547 4689
3430 339390
2232 2272
4589 6779
988 1026
1956 83442
3064 9638
988 4998
4210 29108
8754 10459
4218 5871
1978 9470
317 842
1877 5925
1048 4680
3280 7089
10712 51741
1605 1756
546 126961
665 23400
367 9611
5053 5053
2908 6418
4049 7133
6729 10921
2752 2752
3619 23468
598 638
4193 27085
3558 3560
2553 3054
91 3326
3981 7091
4609 23528
1741 2904
5689 5696
8648 8856
989 989
5898 10928
7031 27181
5913 10657
10286 10594
22954 85363
9223 10276
4236 9129
6464 79801
10226 22836
3604 7187
6256 9575
2339 2342
6314 55722
7422 9510
4771 23560
5771 10972
8945 11186
7917 140690
7531 81565
58487 58487
6386 6386
1019 4609
8737 11035
2492 26060
4656 6722
2316 83478
4088 6497
273 7161
672 675
1616 90135
887 5781
2099 8295
1460 57761
2314 9209
708 22927
28964 55791
166 342371
793 10048
7319 130507
902 23552
1915 7534
3554 3557
3326 373509
7290 55723
3054 54985
6199 8517
4152 55729
1742 3761
5894 5925
708 8739
196 6878
5499 54843
3039 3045
3551 8533
4801 6900
10036 10926
5894 5906
6310 7531
8649 28956
26297 55770
387 396
5499 116154
1234 11230
367 7182
29993 29993
5970 9349
5770 55503
4854 9794
5610 5611
572 5499
3326 9020
596 664
4602 51701
7323 79594
904 2896
6496 8013
6788 83937
7112 11339
5608 5608
5584 10817
650 11167
1600 4036
64426 64426
6045 23492
8517 79173
2783 25814
5950 7276
773 347902
2268 6774
2176 3303
4091 5613
2324 8517
7205 23513
10524 23650
2775 6004
10488 81501
3560 3600
1499 9223
4175 23594
10953 51382
10492 29974
6399 51112
5688 5688
3064 29072
8932 85509
4792 7157
6093 7251
10956 127579
5454 5454
990 23594
5563 5565
3479 3488
4005 5927
9837 84296
1053 10538
190 6095
8294 26013
2318 6416
3122 3127
2246 2260
1869 4692
4055 7187
10403 10403
7048 7049
81607 201633
2512 3064
5911 10636
3567 3568
302 4292
9353 9353
51510 148362
7541 112939
5307 5449
8396 8405
23016 118460
6788 166824
8517 51143
2186 9817
4790 9276
5000 5001
5138 9049
2242 84941
1053 55509
2268 6850
10238 28996
10564 26292
466 1457
322 10524
1437 1438
1050 1050
1832 11187
324 5525
1437 1441
4688 5880
5310 5311
10445 11007
6453 6616
672 57096
5573 23598
4843 4843
2099 11331
3184 140890
4097 4779
8350 26013
2064 5781
2534 115426
2534 9743
9355 10370
6634 140890
9837 64785
10523 118924
8932 125997
51690 57819
5879 10811
2064 2065
2120 10524
7323 10277
10623 84265
6645 22983
5890 8294
581 4550
3952 3953
583 10211
4790 10318
367 7329
1737 5162
10256 29984
6403 6404
324 10657
3691 3692
387 3737
5093 22827
10673 23495
124590 124590
2648 6871
2887 5979
9500 26574
5987 7323
1760 3316
10181 27339
10849 25885
8541 28964
25 55824
1855 2059
142 23649
8038 152503
5048 54820
23224 25777
5499 63898
2033 2099
3265 54922
7321 11043
2885 7916
7186 8784
87 7273
1869 5925
5894 5894
5371 55743
7324 81559
8761 22822
5684 9212
4734 4778
1388 4802
5876 8073
324 1495
3217 5087
3758 9351
269 3326
3329 5340
636 6774
6733 91746
10980 10980
4149 10608
3758 9368
10952 23400
5792 5792
1875 5934
10594 84292
331 842
2272 2272
6921 6924
1460 23552
4088 8646
8826 9223
3326 6195
5565 5571
994 1017
4298 57332
2043 25791
3397 64100
5394 26019
4922 4923
2057 6776
5600 10467
3265 9610
3725 55509
919 6464
1602 7329
7322 54778
8626 91768
4287 80262
351 3416
3083 6692
6304 51588
23345 23345
2081 10987
1432 5594
1387 4609
4286 5925
7311 29979
10134 201562
1441 6464
2273 6015
2130 11186
5588 5590
3190 4904
1869 56654
5682 5699
5159 5329
5914 9612
23647 23647
6844 23400
50618 58513
9175 10935
2033 10401
6047 7329
990 4171
7251 11267
2317 54751
3198 84766
7132 25999
2353 3726
26353 27129
7314 10133
5747 7525
598 90427
4830 6790
6934 7329
340061 340061
1911 1912
10002 22907
6015 57332
8473 8473
1020 11140
3091 10987
1026 51053
1124 5879
867 7322
2912 3356
348 9911
3516 84934
4152 8554
2099 57109
9149 10048
1308 3875
6811 9527
3064 3092
5817 25945
23524 25988
2935 26986
2099 84458
1147 2175
28964 28964
7040 7049
2033 4087
6045 84333
7048 9133
7490 9589
1478 10923
2260 3350
8517 84320
2645 5207
4943 11337
2959 5434
6934 9802
2516 6662
6256 6256
6934 10459
10211 10580
7048 222663
8805 10155
8932 53615
5683 5688
3516 8850
9129 10569
6310 6310
1308 3691
6772 8554
6774 90480
23708 26986
1173 1493
997 1460
780 8440
2104 2104
5599 9479
4862 5914
8554 9994
672 81554
5931 8294
83737 92714
388 11113
7529 7531
5499 51729
3014 9656
3665 10010
8411 57403
7043 7043
6452 28988
23028 126961
2100 8805
5093 9360
998 148170
367 7110
367 10499
3676 3688
5683 5693
2036 116986
8350 51147
7189 9618
3066 5036
4437 5883
3688 7412
3312 4193
1508 30011
3980 7515
1107 26135
5859 7965
10211 10818
302 6778
267 7327
4088 7041
5156 9368
10300 11104
367 25898
4082 10140
672 25920
8900 147011
4193 6277
7128 8887
8533 51138
672 8543
7015 7323
1460 1460
8517 266812
7186 23495
4478 7248
596 672
11059 92714
604 9611
715 716
5824 8504
7189 23118
7048 7048
4091 51588
7297 152789
7593 23641
3856 5493
7849 57515
672 3628
1954 6314
4292 6709
7324 54778
8290 9682
1956 7345
5140 146850
4892 10324
4300 4300
26519 26520
3156 29914
7334 9666
10049 25855
6500 55294
2885 2885
6035 6050
6256 9970
375 375
2017 50807
6310 84528
472 5499
2035 55835
7532 9759
1466 8554
1191 23059
2784 2787
5174 10158
2175 2175
5710 51667
4045 4045
5218 219771
8517 63941
4118 4615
5720 5720
996 51343
10724 11140
9604 10477
4644 140465
10454 23118
7181 8841
377 26088
5621 29994
1915 7258
9246 54941
7137 51086
208 3320
207 6622
25945 201633
7329 30818
896 7421
2665 5867
3308 6449
5290 5295
5191 5195
4193 6201
1488 2275
55578 79065
5930 6432
1026 6494
4607 4607
4294 7531
1660 3609
867 1436
3725 4734
2395 9512
4436 84464
25888 134353
6477 9351
2965 10318
1499 3094
1410 26353
2099 8554
1213 10043
9470 64599
4800 6667
1107 6886
10971 23164
7188 7188
4163 23513
3717 9021
7157 8848
6500 51530
904 29969
4077 11345
5702 29893
64400 84376
408 4905
2274 5594
472 5501
6464 6776
2078 2114
8777 59339
3020 23468
3638 10857
3556 54472
4436 5810
1956 5770
3727 10538
8773 9341
1191 1191
6633 11157
8915 29775
5245 5925
972 3122
1647 5111
7329 8626
6720 6720
8761 140890
3655 3691
1026 80308
4624 58498
3662 6688
5688 5698
4627 6275
4208 54345
1147 8517
10413 23291
6597 23468
55035 64121
4356 23705
6733 9584
57154 79176
8517 29883
25 867
3074 3074
4194 7681
7534 9156
4281 4281
4609 9111
3398 6929
1029 1616
6786 84876
3692 10399
3603 3772
7334 57534
324 8313
5087 5316
5595 8986
1734 7326
10130 23400
4747 7248
11338 79869
4615 8405
3875 5310
1674 1832
2885 3937
8408 11345
2120 7329
226 5111
2099 4221
773 22859
2099 9759
337 337
5753 5753
84313 84313
2891 9463
4644 8655
7031 11119
4659 23164
5333 5898
2002 10459
51619 55743
6504 117157
1975 8661
5663 5664
665 665
409 4193
4690 8976
995 7529
2776 60626
1488 23645
7323 151636
2099 6597
9053 59341
667 1639
11033 23303
4193 7314
5331 9351
5621 54478
4193 4194
1026 7157
6456 6457
27 1398
5914 7337
6249 7277
925 925
7982 10399
1956 10963
5295 6654
4849 23066
5502 23645
322 334
351 847
5364 23365
581 637
8294 8520
51010 56915
55746 57122
1410 81606
4086 23592
583 23265
7251 10142
8291 9172
3035 3035
1508 6281
1386 1459
1909 51564
672 23028
1080 5519
7531 7533
284 7010
10498 10847
6117 6119
4831 9270
4901 84922
5777 140885
330 330
5204 8517
4300 57332
3202 7291
2317 5664
1069 9814
4300 54880
5536 10672
6015 6015
88 8291
4292 27030
8815 8815
8648 10987
5982 5985
2639 4846
1973 1981
801 7249
10523 55692
1785 2017
4909 4915
9015 79101
5868 9135
9402 10399
6667 6874
2803 23499
2033 2547
672 7321
5595 5604
2913 5494
2335 4089
4292 9156
2810 2810
3190 7409
1571 2189
5894 6237
3912 6314
2178 2189
4803 4914
1026 56647
2932 7431
1617 1618
4149 8295
6721 6721
5241 79004
81603 81603
894 7703
9638 23122
23586 23586
2099 5881
1050 22809
4094 9935
5888 115426
6774 8553
7374 8493
51755 55660
6455 6455
1655 2091
2885 10657
2235 2235
598 1191
6757 117177
3692 9315
4593 23345
7013 26277
5531 7189
6774 10295
3164 10549
22897 80212
373 9266
10675 57120
5601 6416
196 5925
5300 5347
595 4176
7323 84675
8027 10617
4703 84676
177 6285
4193 6135
57215 57215
5970 10401
1788 7329
896 1026
4035 23542
7428 9162
663 663
1829 11187
1460 9332
4905 8774
701 9184
2782 2786
4615 8772
902 1017
3096 4088
23090 80184
7518 7518
7159 10413
8569 8672
23624 83737
351 6464
1387 3064
10484 10802
843 8772
10093 10094
9039 9040
56957 152137
9978 26259
575 9223
3122 3123
3065 5371
1050 10538
10036 10036
5914 23532
4171 4175
3981 55325
5036 8091
25942 64426
2316 5663
5889 5892
3500 3500
207 4846
2099 80854
8936 23191
23770 54583
598 5501
467 10013
5798 5802
8065 9978
2885 7431
408 5606
898 8452
2623 23414
3516 22938
196 8648
1788 29947
638 4170
309 5921
54331 59345
4915 8440
207 6198
8452 8452
4830 4831
6100 9541
1000 2768
1856 8312
331 7334
894 1017
2078 9869
2006 4015
466 1459
5576 10564
207 117145
4739 5747
998 50855
900 10318
3480 4193
5469 7067
30851 80279
5694 5695
4174 4176
1729 5311
356 4067
22954 84062
5873 79083
5394 56915
1029 5702
5685 51371
4313 7077
6790 10460
5684 8945
7314 23163
4188 4617
6206 8517
3842 5901
6310 8812
2011 65018
1054 10538
7534 28954
6667 10291
22976 51726
6294 8148
467 468
3725 116071
4089 51588
9638 57562
283 10468
94 23089
27185 57731
6810 9341
10403 220134
117854 117854
10459 55249
2101 6714
1017 4999
6606 6606
332 55143
331 331
2885 3309
1029 6521
65078 79932
51765 51765
4690 6654
23327 65125
5704 5716
10673 10673
3320 26973
567 3077
10919 11335
3831 23162
2185 9600
1616 4089
4173 4173
5347 29127
29979 56893
7323 11074
10523 11338
1454 81610
1649 3725
896 27335
1107 22927
351 23542
572 7534
10946 140890
9516 51741
2316 3688
27339 112399
27429 51079
27338 27338
8027 9146
598 8739
4313 7058
4089 8928
3065 55806
5824 5825
2521 3609
2065 5999
3486 6256
8318 23595
6602 7157
8454 8454
8991 23032
4703 84665
83666 151636
708 57506
2908 9729
367 1644
4734 7805
4088 5300
22836 23221
11186 11186
3561 3600
1785 22941
10902 55257
6636 6637
5111 5425
1314 9276
2274 27332
5193 5830
1460 6199
408 1213
1616 3065
6629 57794
9014 80764
2638 2638
1803 1803
3561 3574
4486 7534
4685 4685
5893 5893
26088 55297
8659 8659
3604 7185
7322 7706
3717 8651
988 1029
6356 6356
4999 23595
7273 339855
4691 140890
8449 27238
3603 3759
7157 7329
1660 26993
4288 56992
142 7150
5371 7329
8517 9341
916 54869
4149 5500
493 1742
4209 10971
1956 3320
6732 91746
2475 2923
7534 8470
1616 8405
5156 56034
2049 2534
773 347733
998 8976
3014 7014
207 2175
5071 5710
2318 8291
81 57554
23327 80306
5422 5937
329 7322
4853 9794
5581 10399
7133 7186
7277 90627
11043 11043
6531 6531
5347 11143
8797 116985
1617 26528
1815 4690
8648 79447
8874 9459
10980 51138
7006 8651
3064 9322
11340 51010
2104 10891
5170 5584
23645 79004
1811 9351
2887 5894
10320 64375
7088 7404
330 7323
9092 23020
7704 10159
983 1163
50863 50863
793 8517
5717 7375
9129 10992
4609 57805
185 7704
9140 55054
2275 51274
8737 54476
2322 8517
7068 8202
3416 3481
7322 9867
116092 116092
55660 79576
23451 84991
6015 10336
2273 5516
5932 5934
3716 6776
81631 84078
7185 9815
4780 9451
2965 2966
598 10018
3932 115426
8563 9984
10399 57085
6477 6855
351 9479
1385 23373
7532 9156
4298 11091
7709 339967
1759 1759
2064 55914
1398 5775
9491 54715
1054 1386
23095 90627
1453 55861
25898 51701
7323 55159
811 7080
867 10603
9627 9627
3265 6655
7270 11176
5478 5798
672 5931
7189 55658
597 27113
8227 9406
6757 117178
6203 6774
8607 10856
4734 11052
9638 9638
7029 7531
3612 3612
6599 6714
6890 8563
2099 8431
596 3164
4690 8892
6427 7307
988 4173
10015 55165
6382 6382
9267 26034
25 56961
223 672
4502 91966
1457 1459
5599 5966
4233 5770
9444 11030
596 10134
2690 5335
2896 3101
9140 9474
7161 83737
595 1019
5528 11200
576 2553
9252 51776
7332 7337
672 7329
983 1033
3198 9363
3326 6794
2892 9463
1870 7029
4301 5818
6672 6672
2104 8204
6464 9261
5411 8899
317 598
3973 10755
2353 4150
5692 51185
3663 6449
6923 140462
5287 5987
2099 5536
5465 9611
367 84458
2335 3486
999 5499
5894 5911
7273 9172
71 7114
23405 143689
27063 84665
673 7534
3609 23567
9612 10014
6637 6867
367 8648
6733 7307
2992 2997
2887 5604
836 836
9337 23019
1647 4216
1639 3832
5195 5830
2886 5979
6628 26058
2261 25970
9500 64219
2033 8648
26986 51247
4780 9817
8028 8089
331 7321
8743 8793
2175 2188
6477 10869
55081 282991
5052 5052
2993 2993
27241 54585
7322 55658
2590 64127
9972 57510
6550 9351
580 2130
1933 3035
9246 255488
5702 5704
2770 6004
995 5300
4035 55022
2886 10456
7112 8815
2064 9463
2100 6714
10617 51510
6500 9412
9564 10044
5371 9611
11141 23413
7528 10138
6635 57819
3198 3987
5624 10544
1956 6464
8576 55577
4803 6272
10749 11099
23383 25836
558 5335
5896 8290
10580 10818
582 23265
3326 5245
5501 22853
3576 3577
57154 57154
7324 26994
598 637
1454 3326
27445 28964
6700 6714
403 5147
1053 3725
225 5825
5691 5695
5984 5985
2786 59345
1947 8440
50616 50616
3815 9306
7329 387893
8573 22895
596 5499
3326 8737
1617 22873
596 9531
5241 8202
8648 9970
4000 26502
2810 5894
51002 112858
672 6772
5192 5828
182 4851
4302 56893
58494 83700
2273 4604
891 991
29089 55120
4110 10499
4193 4193
8877 26750
4208 4654
3981 10856
5290 26060
3735 3921
6736 9351
7415 9373
9978 11146
6314 23636
6311 26986
405 6492
2962 2963
3064 51466
409 6553
9318 60491
1053 7329
54963 127544
1741 9419
4751 5501
1050 55509
1051 5925
1937 3035
2099 9611
6663 6663
5144 6453
1813 84687
10524 25898
3312 6449
58529 84676
5071 5134
1409 1411
257194 257194
3875 10049
7450 11093
25839 25839
3568 6386
3569 3572
1616 6934
9628 55929
1026 4193
1997 6667
1386 1649
896 55388
5468 23054
2100 5536
8317 10926
634 1048
6500 6500
1385 1385
675 5888
5493 7431
6886 64100
10477 64320
6667 9612
5174 142680
25 2885
7295 10628
5604 5894
1855 8312
2624 4005
6774 6822
2770 10636
462 462
3198 84970
958 51567
7442 23557
7134 7135
10608 140290
3265 22882
6794 114790
596 598
4604 339855
7414 7846
5467 9612
8878 80206
596 9530
2534 7409
5621 150209
5610 8575
27 5335
2770 5905
23677 25792
1822 10458
9785 27238
3184 5725
351 8883
1739 2904
1460 5533
317 5499
9343 9410
2645 2646
6456 10015
5692 5695
3953 3953
7416 7416
4090 64750
7157 79884
7507 56949
517 23400
22848 23400
8517 441478
30011 50807
4646 8887
26353 126393
8241 27238
1540 8517
8655 8655
5371 5371
64375 64376
1025 7186
9246 23013
1080 9368
1975 7534
10133 84557
8517 90933
4193 23429
6045 7321
7128 7533
5194 5824
3376 7965
2063 7068
6478 57630
8871 50618
23369 340719
580 602
23221 23221
1616 6548
7852 83737
2908 7110
348 27250
1499 8945
4690 10006
367 3065
3183 3183
5310 6477
115548 115548
4086 51588
23164 54776
1439 3567
4791 5717
602 6256
23468 25936
8452 26249
84675 84676
4261 5993
590 590
335 128240
10155 10155
7531 9759
2773 60626
4851 55534
6714 84708
27238 84811
718 11326
1445 3903
996 5536
5432 5439
2059 10295
4999 81620
4342 4654
5887 7763
3454 3716
3480 7534
867 7535
1054 55509
6643 58533
330 7186
4086 9839
5000 23595
351 3437
773 4147
2917 9463
1432 55249
2773 8601
9246 10425
53615 125997
6477 9627
3791 25759
2899 9463
8626 10399
4149 83463
5695 5696
7704 9507
2332 9513
1655 10499
3981 283871
580 150684
8078 26994
5621 29777
1894 199720
23677 59338
7128 7531
30011 201176
7040 7046
3039 51327
2316 4000
2643 10598
5705 51177
6605 27185
79648 79648
2318 3636
175 175
7157 10210
4790 27043
9648 9648
5571 51422
4609 8019
5710 5710
998 9743
6667 6721
1642 8816
10013 203068
7158 10987
2861 5071
7010 8517
2247 2263
1410 1410
4800 4802
7186 8717
84676 84676
7415 55666
5817 6993
5518 5528
7332 22888
3687 3689
8725 8725
1815 2885
659 2274
7408 7414
673 3265
2253 2261
4089 4089
6500 93611
3299 78986
641 5892
4088 6667
8517 653784
7157 7337
2060 29924
2811 7534
5159 5894
5468 8204
23325 100287171
2006 10516
2192 4856
8906 9135
1871 7030
1408 5536
801 3014
2897 9463
4015 30008
273 8867
7159 7159
5111 146059
3799 23392
673 3326
2033 10498
5570 8655
3098 7416
4830 6095
991 8900
5119 80856
2107 2935
1072 6310
4313 6354
8900 388324
2962 8725
7052 7052
648 648
667 10133
22926 22926
3195 5516
5501 163882
2316 10019
862 1786
3714 8328
8502 55914
2188 3280
2669 51291
4085 9587
2033 7157
1485 9947
4617 64100
5893 6118
8290 11091
4176 4176
6497 22938
3568 9094
3799 6616
1314 1315
824 826
2872 2872
6632 6633
2314 9208
1822 54477
699 701
5925 8091
1017 115426
4193 6262
207 207
3953 5781
8766 9727
2099 5469
367 2580
1398 7535
3665 4615
2782 80232
8575 8575
2739 2739
641 7013
5001 8317
396 5880
3066 3667
3458 3459
1965 5610
599 7159
4690 29760
9135 26088
7528 8726
1973 1982
329 7186
1460 50813
367 1329
7531 9156
7189 7189
9802 64750
9276 11316
1080 79849
7322 26046
332 5501
2065 5295
27185 81565
57092 115426
5062 10174
367 7181
2099 171023
5621 57787
1642 50717
596 665
5621 79005
4000 4000
2549 5781
7376 9611
3903 5777
7186 7293
8878 11345
5576 8936
8291 26060
2260 5335
641 5888
7128 7805
153 1815
598 6252
3326 5536
5879 7204
53615 54815
4914 10603
4176 23594
6857 8517
2237 5111
1147 9020
7334 26994
5688 5689
1387 4087
8497 10499
7185 10010
3101 7709
2023 6399
7320 56852
3178 9604
5888 10635
390 6093
4170 80351
738 55275
3516 23013
118 5989
88 58529
6045 10336
2036 4926
3326 9212
2246 2261
3265 23179
5364 5879
1915 10537
322 4035
5062 9459
1788 3020
3326 8451
5573 11216
6794 11180
5045 55690
6789 166824
983 3832
186 57509
7323 81559
675 79728
585 5076
9138 9138
7157 8556
2243 2244
1788 54737
3550 118924
1026 5111
7518 79840
4615 6477
4306 8648
4869 8091
8554 9611
1050 1051
5529 29127
375 27236
4609 7161
6045 23429
5501 343521
672 25927
1432 6146
801 3921
3921 6227
5663 5686
7332 10616
3516 27044
1026 8900
867 29760
5900 5912
7014 7486
10971 53616
1742 1742
468 8061
5714 7158
7068 10499
1639 1639
4092 57154
6895 8575
1788 8554
27316 140890
1445 3725
367 2934
8517 10776
6839 23468
6500 283807
351 7052
2891 6386
5618 5618
5663 5663
207 9623
7163 7163
367 8409
2885 85358
1386 8433
11129 57396
540 51164
4804 6941
1488 55553
6921 122809
4609 6500
5987 7322
867 2534
7704 27033
650 657
5621 65062
6714 10657
2906 3603
4068 9459
2185 83394
6921 51665
7186 51347
6453 9522
5001 5001
2885 5781
7322 11043
6616 80725
2034 4088
25 472
27429 56616
409 4792
3725 5595
4077 84557
8411 8411
6310 11244
3055 50807
767 3708
2081 2081
1213 3092
4778 83737
5869 120892
1021 11140
3480 5781
3094 4286
5501 84919
10205 196264
57410 92344
1400 3064
1605 7414
5501 7157
6506 84962
1029 9111
2099 57326
5810 5883
5617 5618
1956 3308
5621 51503
4615 7100
4914 5335
667 55914
823 6774
152404 152404
1432 1432
2992 81786
25 11184
5970 10973
5187 22976
3308 23186
8841 10488
890 115426
466 672
8766 26056
3485 83444
7334 387521
672 7288
2185 9821
1487 6935
402 9094
5500 5510
367 7468
51100 56904
5925 26959
3273 5359
7415 137886
23468 55791
2047 2885
80010 116028
3092 55081
923 6386
5300 6829
8517 57698
1605 2885
6118 7507
4193 7430
8454 54165
6850 6850
4609 7675
5883 11073
7538 8021
7273 8557
2353 3725
367 56924
1213 9146
10092 10093
5885 8243
332 9212
3329 5621
4703 7273
475 540
4771 57820
3399 64100
8915 84433
891 5347
7161 10399
367 26524
801 1956
55165 55165
6310 8161
672 10111
7905 25875
1387 6720
3065 11331
5621 138428
5128 23424
3326 10728
3654 3665
4318 7057
8470 8936
1017 1027
88 26060
896 5925
5468 10499
2534 115703
7178 8848
6737 7375
667 22919
3091 54583
9229 140735
3108 3111
8718 9530
3921 5111
2316 2811
3099 3487
468 8945
274 79890
5499 54927
5987 5987
2107 23708
8573 10716
60 5340
604 7704
6310 6311
2274 3488
7164 7534
4654 6929
1121 5864
10134 55973
5204 7161
5694 51371
7430 57147
8533 10980
5052 10549
51053 81620
2316 80790
5743 5743
4849 9337
1859 84445
472 84148
10519 10769
2770 10287
10717 23431
3791 6464
5710 29979
572 598
5333 7052
3015 8350
10933 57649
2318 2318
1482 7403
10092 10097
8841 9611
3688 4830
3084 3984
51652 51652
9322 9322
81565 81565
9140 10533
1415 3315
810 4651
8452 57542
2534 4068
2318 58529
2332 2332
3621 126961
25 4690
1432 8880
4948 23400
4800 6722
4130 27185
3316 26353
410 410
1272 5803
29993 55114
6923 7428
2648 2648
3101 3952
4131 11186
4603 4691
2035 8666
9533 64425
23224 27185
1628 3131
8655 81488
5987 51588
22809 27185
6714 8853
602 55728
351 4804
207 8517
2671 149428
8841 55806
1495 1499
998 55561
196 9049
1053 26037
2521 81550
5683 5687
6256 9971
3281 3281
3090 5252
2773 6002
2060 2885
55048 55165
54766 127544
7737 10992
54477 54715
5111 5983
5970 10524
7321 22888
3717 9093
88 3739
1487 57215
3973 3973
2034 3646
11047 245972
4088 4609
1399 6776
1601 4646
604 23097
6016 6018
3265 5898
4485 4485
4286 10213
6428 140890
5802 8500
8650 84708
466 466
7003 9686
5929 11091
6872 6879
3184 7329
3198 5308
273 54957
7975 60468
10477 54778
5530 10231
57561 83737
1604 1604
402 5147
26277 65057
4486 7533
3326 3611
7353 55666
80306 260425
7490 11338
5335 9784
3198 146664
10014 55806
23400 118424
5663 6767
468 5432
836 841
5450 5451
331 56616
3588 50616
5371 7704
5160 5162
4087 23327
79723 80321
1524 6376
1649 2353
468 4094
88 3741
7157 30008
3636 283987
5621 55803
1277 3486
4582 4582
2146 8726
5393 7329
7222 8775
162 63971
166785 166785
2149 23400
57405 147841
2065 5296
4090 10987
5469 5914
9049 9804
6445 10049
1894 6224
2120 2120
10174 80725
2539 2539
8527 8527
3480 3480
390 394
367 1630
2623 6886
6207 27250
10557 10940
5663 51295
506 64756
2956 5810
80306 90390
2549 4486
1051 1051
7529 23136
8517 11040
667 26060
51763 84708
668 9113
6273 6273
2113 9295
7321 7706
4654 11331
9129 9733
10912 146059
2580 23400
5709 7979
3855 5111
11052 83737
1894 50855
4215 7531
9533 10849
6886 6925
598 5366
1244 4790
3654 3654
5241 7337
4486 10971
932 1033
2885 8491
4771 29970
4703 6654
3915 6643
55120 55284
7003 51442
3043 3043
4609 26959
9898 83737
6453 23647
1387 1616
4703 23348
5979 9046
7324 51194
351 7042
998 5063
3064 4152
4653 4653
22918 57410
81607 81607
1460 7126
1054 1628
3837 5901
8449 10992
841 843
596 5883
2290 8928
26986 400961
8754 51429
5868 64145
9146 387521
3791 10016
2033 6667
7132 9530
11267 51028
22938 91603
2066 3084
4087 23592
4625 23392
3550 8241
3064 25763
88 283807
7251 55929
2769 7265
154 2782
7322 85363
4804 5567
3726 4088
2872 7428
3064 7175
10174 30837
6256 8431
6117 6118
10095 10109
6256 7376
3753 3784
4055 4055
1956 2597
9112 23421
3065 3364
6446 10912
220134 348235
213 2217
22914 22914
7136 84676
1936 3895
51010 54512
9014 79101
2885 4233
6310 22954
7088 30012
7227 7329
6310 147912
3476 5531
3108 3109
3146 7157
207 3858
3383 3683
2063 7026
1326 4790
6256 23054
7536 84991
7415 55432
64223 253260
4175 8318
7322 79444
2335 2335
5914 8202
22836 22836
10084 51729
1390 9457
3596 3597
54585 54585
939 115426
1108 3164
7042 7049
2099 23471
4312 7076
3595 6775
595 55388
1785 6456
10921 51747
1017 1163
4323 7077
23112 26523
7415 9047
998 6453
8737 10475
7307 10921
5433 5441
26060 26060
23400 51398
2037 2890
8517 140290
6863 6869
9271 23405
7412 7412
5518 11145
1081 2488
8743 8794
1956 54206
538 2745
7251 92714
2516 115950
6786 6786
554 114897
5048 5048
7046 11171
11100 29117
11267 79643
5295 80306
7186 11035
4909 4909
5621 8444
10454 10771
2011 10971
1315 22820
378 25898
7414 125950
10772 29896
6240 6240
7249 7529
3981 51056
6194 23178
6844 7222
5970 79918
3745 93107
1956 6642
11340 118460
891 9088
5093 51729
10755 22918
604 54880
324 22919
699 57082
377 23647
1029 8317
7979 9861
25936 57082
2033 4088
1869 9612
23411 91582
3939 3939
8517 23683
995 4140
8241 27339
4604 29761
5901 51194
11186 60485
3624 3624
351 5663
864 865
891 10928
1191 2547
4800 11244
7456 8976
613 80351
8543 8861
60 26260
6774 11151
23621 26088
1499 30851
85363 85363
7016 7529
2885 27040
9943 65266
5929 9070
1277 23400
1499 6597
27185 54882
7494 22926
9212 22919
842 79444
25942 57649
10566 54763
7157 8850
9559 55737
6310 10865
1410 3315
5695 5695
2200 30008
27243 51652
1956 2887
3364 10987
10987 80013
4068 8874
4174 5001
143 9961
2874 8900
5499 9212
6387 7852
1409 1409
6310 79869
585 5108
7415 7415
5518 5536
351 5092
8805 29117
3932 8517
5119 27183
7013 8658
493 1741
4193 9099
5694 5696
5295 30011
2287 4193
3945 3945
5684 51371
5590 51588
1786 29128
4615 114609
4222 5075
4839 10445
8350 9555
186 7078
4998 4999
3635 30011
6722 10973
2670 5663
2782 10014
5590 8878
4793 51341
6382 8573
351 22919
5551 57159
3802 5781
130 10318
3364 5111
5771 54732
1387 4780
4016 10516
4087 4087
914 965
1399 9846
6477 7329
10912 90480
50846 64399
1616 8294
5347 7157
11016 54940
3020 7290
8724 55737
5454 6908
5894 7531
1812 85406
7556 10155
988 8458
5921 9212
387 5910
7329 8575
672 7332
491 9351
7161 8850
3963 3963
24148 24148
51295 286827
7251 51160
2885 5287
2152 2155
4217 6885
598 57142
2122 53615
2885 118788
3326 8856
1642 26094
6605 6714
27183 27243
1630 6125
25855 64426
26088 27342
350 350
1386 23054
1742 9229
3725 3838
334 10307
286 6005
1460 5565
990 4999
387 23365
5311 23241
2266 2266
5074 55145
5311 5311
3482 26088
3055 80306
580 4502
22827 29115
7301 8517
23396 27131
613 1398
689 1460
3619 9212
317 57099
1457 50813
10616 10616
1460 6198
409 1213
6477 7071
51295 54850
4286 23598
468 4779
342931 342931
598 7157
25 1642
7982 27231
891 115426
2335 7052
1191 150684
7518 54840
387 1729
4998 23595
25 4439
26578 80306
5159 6642
2690 5660
5195 5195
2959 6880
142 7157
3326 4593
5394 10200
4985 4985
4171 8317
1457 3800
4149 5501
207 4193
2812 7534
3297 8189
2965 7157
1398 1795
4734 8678
84699 90993
26146 27185
3673 3688
7132 8396
9897 253725
1387 10657
27095 51693
7791 10529
4597 9044
1956 53358
215 225
23152 55835
3550 9343
4739 83737
1499 6304
551 1410
5597 8550
27243 129531
5602 5970
4172 5000
636 2932
367 10524
2959 2962
925 222484
8878 84962
9541 22938
10399 23185
2959 6908
2006 22795
2274 51455
4088 29072
5358 6311
5976 26019
5789 8500
4089 8945
330 7322
8767 10392
8517 59343
5728 5829
4609 5052
1387 5886
5192 5192
2017 7456
4288 84365
9129 79576
7150 10210
5926 25855
3184 3184
8772 57510
5499 55183
1399 1399
10212 84324
1387 6773
5705 7421
1191 9656
8724 9100
1385 1387
60 8507
3551 50813
5906 9771
5093 81628
599 10018
10920 50813
1155 8139
6310 7916
1869 7027
999 10460
6457 30011
5144 6714
1414 1414
10524 64127
4804 56160
3611 253260
8881 246184
5900 22808
5062 5894
4102 10155
867 81848
6530 9463
4088 80149
3939 22976
3064 10363
7533 23136
23451 79753
2771 2782
9444 58155
5867 80230
2035 9414
4436 5111
816 816
1107 1107
9815 28964
4893 5894
9253 54715
1455 9112
3290 3290
7443 8161
11060 57561
58 29761
1616 11186
8648 8850
7187 7187
9266 26034
6714 10278
5684 5693
8517 79155
3312 9531
1201 30818
10330 29116
9223 9873
4088 64750
10094 10096
1734 23032
6643 7753
2099 5705
1488 6935
773 1460
2247 2260
8290 29128
3303 6622
6531 7041
163 1173
7249 7534
405 3091
6744 7534
3481 3484
6654 9644
81 815
3326 11329
10657 10657
369 24148
23118 23118
7074 84687
7109 22878
7827 8826
5663 6804
8440 171177
3416 6348
321 22883
473 1822
8428 11235
9047 10746
10111 60561
57154 57761
1387 6455
6940 10155
11102 11340
9611 10014
3164 54467
5501 10048
9628 11075
1411 1411
1406 6314
9572 9612
3481 3489
55636 57680
6427 9541
7919 11338
6597 6773
3480 23365
3320 10953
367 3725
7525 10657
6721 7157
4779 9817
339 10492
135 54550
9223 23095
4300 84444
1054 8061
331 7322
4751 11190
2635 9448
10179 10992
801 3781
1432 11221
7321 56658
4646 10133
596 662
8517 10746
5093 5725
22879 57617
9935 9935
7329 23426
9584 58517
7163 114569
6404 10318
801 7064
4794 5970
2885 9229
1956 3303
5702 5705
5594 10140
10956 59341
867 8874
2965 6257
5095 5096
7076 7704
6426 10482
5914 10499
672 9099
6208 6880
7295 10987
988 4670
4281 7321
3604 122769
595 6872
334 9191
3727 10096
7531 7531
27 80306
2895 57120
7629 8554
6256 7067
6867 51690
1399 1956
8500 26059
785 6857
2623 3315
3875 25913
1912 9261
2690 5770
7099 23643
9111 10524
5499 170954
6426 6625
1487 55363
7803 11016
3728 56998
2902 84708
1501 57554
999 79872
1535 653361
7186 7965
2889 5906
1315 11316
1937 1937
7336 22954
225 5824
5691 5694
1936 6477
6769 7531
3384 23400
5071 5688
10691 84676
3643 4085
2318 57159
595 5501
3688 9270
5092 6927
2057 5336
10181 23350
642 7329
2187 55120
3838 6514
9372 29967
4087 6497
5594 10318
7442 143425
240 4056
49 7158
2059 26009
1302 4921
5430 58190
2064 6464
9271 27044
3611 3987
7305 7305
5710 10211
4287 7415
2332 26999
8241 11338
142 6189
408 27232
689 2099
8379 8379
10621 10957
7205 9170
64802 64802
598 27113
394 8153
239 3852
2744 6640
3744 51371
1949 2043
5430 9400
468 9568
274 8723
599 8739
10542 389541
2554 29979
467 467
10622 10623
57553 81876
8856 10616
4035 4153
3842 10482
8517 84328
2475 8665
1088 4680
6477 57761
7251 55048
2547 3159
5576 5576
335 335
7067 23054
7846 90627
2995 4354
4137 26574
19 8772
164 1213
3981 4758
5925 9149
6853 6854
1649 8061
29978 29978
51719 51765
3565 3566
682 5478
3064 6457
5066 9182
7137 11123
5987 7329
322 7024
4088 55914
2520 7018
10178 10580
3054 25942
997 8454
3064 170626
2280 7046
3148 5452
467 55509
5906 10636
558 23371
650 658
26986 57690
10672 60626
1062 83540
1029 4193
26994 64750
1025 9204
9765 10043
55 55
773 10006
1147 79004
1027 3925
4000 7703
4221 4221
332 3320
4288 11335
6455 10015
58513 85439
2783 2787
573 23645
2521 4904
2781 10287
421 84708
55120 80233
7704 23309
8241 57794
2258 5621
48 6445
9001 11143
5707 11047
7251 51028
4488 9063
6606 26578
3364 5883
1104 5901
3981 5478
4087 8928
5429 51455
10399 10399
6521 22950
3326 9641
2220 4035
1642 23038
3702 5478
26017 57703
943 7187
997 5500
2516 55629
5515 5518
8626 8626
4254 4254
1634 1956
7157 22927
6804 10815
9146 27043
6117 7486
4609 117854
1508 54507
4846 4846
7157 115426
1642 9978
1457 51177
7874 64844
84675 84675
1791 30836
5268 10656
23405 27161
1605 6714
326 1616
857 3397
25 57506
4152 9063
2099 8204
372 1315
4790 4794
1739 55872
8517 55346
5925 26574
8930 25942
6580 29956
4794 54882
1659 79576
5001 23595
2101 2521
801 5899
4215 6885
54801 93323
6672 9994
2178 2188
2064 5295
6500 27101
6789 9770
2036 2890
64750 64750
34 34
10016 10016
2099 2099
3312 23400
5836 5836
10399 140890
50863 257194
8350 51105
915 916
1642 55827
8449 9785
8661 27185
1029 8318
6622 6622
4651 23392
2067 84464
25777 25777
5499 23368
6281 6281
1856 120892
5687 5696
5076 22976
5781 10818
10419 55352
3964 7050
4067 51206
1386 122953
695 25998
27347 65266
5873 84958
3958 10015
4208 9759
3996 10048
1410 1411
5411 25957
4609 5702
6900 8887
7128 7189
1847 5594
6631 84292
2002 5599
598 662
1616 5371
4647 55591
3397 4654
267 7322
580 11143
9821 64326
1616 3020
5599 8518
3981 7840
4636 8517
320 9973
1200 79991
7529 51305
2273 5621
2908 6595
3718 115426
657 10771
6449 6696
2065 3084
2549 2885
2896 5296
1460 6643
4004 6886
1163 6502
6954 8517
6426 11168
2885 5296
267 7321
7014 54386
25930 85365
3184 4904
5611 5612
3159 11168
5879 7074
369 51497
6929 6929
8856 10891
6258 6722
10519 51366
5527 11200
898 55294
333 1600
2189 3280
613 1399
3195 5515
5268 114907
861 1786
775 784
2099 51720
26258 84062
5664 30818
915 925
387 6242
5347 9600
5584 8878
1499 5754
369 7531
5563 7205
573 5914
60 6606
5878 64145
7273 7273
5621 283337
5925 9810
3054 55145
5144 10399
1739 6868
9230 9727
8548 26003
2898 9463
1956 10013
5573 6418
408 7528
1213 8925
10607 22907
7737 23020
867 4067
6505 10550
3276 3609
79109 253260
3039 3043
8737 8772
3643 5295
3802 5295
3838 5324
5829 55742
10013 10376
1956 1956
9638 79685
6500 84261
8658 23048
3276 3276
567 3105
8932 57459
6993 7416
538 51248
51428 79576
329 842
1815 1815
4000 4001
861 10413
5879 23647
10241 50628
63915 282991
7709 11073
7189 9253
4999 55388
3643 6777
8537 8655
2099 10524
4087 9372
694 3981
4798 51377
4217 5534
324 50807
2246 9158
2956 3364
8936 55845
5451 6621
5364 27289
4763 5371
2194 2194
983 5499
6048 10477
7957 7957
6477 7295
9575 56938
2895 5775
3572 7088
10617 27243
79705 79705
1191 25776
3122 3125
8291 10133
7088 23411
9958 9958
4145 4914
19 7508
5621 8870
2189 2189
7133 51567
11340 22894
5869 54453
1386 7329
3674 3674
5499 7249
1387 8850
3326 8450
6478 23089
6310 7186
4100 22938
5757 11331
6722 6722
1759 6457
10881 26136
3198 83755
11011 25842
3688 7846
861 9612
367 6047
6304 10401
6183 84651
1457 3725
8557 84676
1487 8543
4085 6868
3198 3232
2099 10059
10241 440738
664 665
6844 10567
23557 282991
2011 2011
2956 4436
9759 57763
2710 3164
4171 9133
55684 84651
11276 23062
50616 116379
9853 81876
3735 7965
1277 7295
2788 59345
4172 4999
6714 7421
5900 5911
672 29117
5335 22941
4862 6256
367 5901
23429 126626
79899 253260
6632 140890
5300 25830
5350 5350
29763 50807
2099 133522
1398 2885
2908 7332
5147 27289
660 11099
5914 6714
585 3875
3320 3320
7534 7534
5747 9821
6426 7307
164 1174
683 683
9464 9464
3551 10987
3065 7704
6500 115426
2199 2200
4609 5595
990 1029
81876 84953
3198 22807
8517 51533
8350 11091
87 8941
5439 26574
4292 4609
23400 114757
2033 8202
608 10673
2803 84079
3875 10971
860 10273
57697 378708
9001 10524
3162 3162
5987 7321
6015 7703
2957 6908
5245 5894
4779 58487
860 3725
4690 6237
10992 55660
10919 57473
10657 91746
650 650
5879 84612
10395 23371
5413 23176
7323 10210
23307 253725
1742 2066
7450 10133
1649 10538
7323 11043
1821 57716
1052 1053
4609 9702
6895 10432
773 58504
1386 1457
6774 55250
3725 51177
7832 29883
6119 6119
943 7188
2885 5062
2804 64746
8517 51256
79837 79837
2099 4193
6352 6352
2561 29979
3725 8061
51377 55559
10438 10438
2887 4734
5241 8648
2782 2787
7067 23426
9632 10484
331 840
7132 51752
10015 29082
573 6767
5335 11184
6500 25827
25 23429
11130 57082
7251 90678
5359 8431
5725 5725
2060 6453
367 8431
2908 7818
8517 83636
2060 51362
7329 7329
1386 10856
5595 9261
4188 4656
6722 9612
5605 5605
2104 55629
2192 2335
467 2274
5147 6103
5536 26973
1965 8894
2962 9150
2033 57658
3190 10657
868 7409
2516 55809
2773 2782
6709 27185
4691 4869
10992 91603
2885 10451
135 1813
1628 55509
373 373
3195 4211
11252 29763
1130 9146
7321 9616
6294 6732
1072 10808
408 5900
9343 140890
695 80306
9459 29780
7157 23113
5818 81607
7329 9670
1390 6672
332 56616
57142 84816
5660 5660
2113 79415
890 1026
7334 9025
1022 3326
1432 10467
5993 8625
4915 5335
7157 56950
7804 9784
6717 25801
1387 6721
7039 9863
6531 6804
596 9774
8448 10497
6282 6285
3688 51129
3326 8452
3265 5894
1026 1647
1316 84458
2176 2178
7307 11338
5423 7515
7403 8350
1432 7248
4217 10971
5976 8661
1434 7157
3122 3122
7919 10189
8554 10771
421 1013
396 5879
5337 8682
1674 81493
2033 3725
6871 22976
2948 2948
6606 7157
4282 149428
5970 9612
10849 64425
7290 25842
7153 10987
146433 146433
4615 51284
1742 3737
801 27130
5300 140890
708 8621
1196 6625
6426 9541
1107 55660
3479 3486
3654 7189
7415 55139
183 5972
5695 51371
5934 60561
7321 54941
3055 10657
9739 11091
1742 4130
7334 55611
4087 6498
5932 6477
1742 8573
2324 3326
1739 23095
2260 2260
4830 11171
25930 128866
3690 3690
572 599
4842 55697
4745 51374
2534 5144
4140 5292
2064 3326
367 2119
5792 8499
2332 10048
598 22806
6603 64718
6429 10921
9532 9532
4921 6464
87 5585
2033 5454
4193 6275
1616 6925
4000 8187
1019 1026
3315 26353
23111 64750
6709 51466
1741 1742
2534 10040
862 5576
1780 8655
9128 10465
6732 54487
2213 5335
529 51606
4920 9500
51517 81624
153 10755
4176 8317
11167 23181
217 3329
993 4217
4703 7289
1017 6502
7189 89891
7132 8737
4502 84651
3646 5987
967 7076
7157 80854
4175 51053
7124 7124
1060 1616
7037 23677
6885 89891
2033 10499
2773 6001
2065 5036
602 8544
2224 2260
2784 2785
659 3984
8452 84280
6256 10912
1457 5621
57794 84991
2099 6714
4904 22927
11316 22820
351 27429
1050 1054
5111 7167
5563 5571
988 55388
9135 23392
5193 5824
375 26088
6810 6844
51013 118460
5664 80333
2747 2747
3292 3292
1612 57534
4851 9794
823 1892
7529 200186
916 6850
55240 55240
4176 4609
367 9604
6198 84271
8995 8995
2956 10036
6429 140890
9775 57703
3008 11335
6774 10401
51429 80306
6434 27316
3745 3745
10524 51564
8533 10920
259 1508
5803 28964
4751 10403
7755 56893
8549 284654
596 6606
2962 6722
4653 118427
6597 8289
580 57562
3551 7185
93986 93986
329 51465
1909 10524
3430 10538
5925 5987
9001 10912
23595 55388
1026 9133
2355 3726
672 672
3383 3383
3098 3981
5295 9846
1399 9564
2034 112399
6885 23118
9869 10155
6616 10815
201254 378708
7528 115426
3837 3838
2318 6444
5692 8454
9149 10024
9618 9618
5818 25945
6256 10902
3326 9628
10482 54442
9191 9330
7158 9043
2176 7184
9474 55054
23268 51466
3643 3667
2248 10969
3726 55509
801 817
998 5058
2034 27252
10096 10109
672 5932
10773 112939
5499 65125
6256 81857
6895 23405
8517 221184
6456 25930
48 4703
5663 5689
1173 10928
5893 7486
6464 6714
4292 7114
6117 7157
166 6495
1822 83737
4067 23645
6453 6453
5347 79682
1956 7786
6118 10309
6709 6710
7332 25820
4790 5970
5870 23299
10063 131474
6456 23607
8541 26059
5155 5159
11252 29993
23268 55909
8425 57761
324 3728
2275 2275
2034 9915
1789 7329
5747 5829
5300 7157
6712 10121
8500 10499
6390 7158
5898 8531
9631 9759
10291 55660
10656 25920
5585 7431
6047 6942
5501 55183
3320 10728
2064 5335
2175 3551
323 351
7013 80351
6304 7329
5782 5829
29911 84376
988 988
2888 3643
6500 26268
8878 8878
801 4651
4088 29950
9611 10587
8021 57510
1822 84528
55284 79102
4904 140890
1647 6256
7013 51132
3192 5456
1387 8517
1488 8535
4292 5378
163 701
283518 283518
1869 3054
7025 64919
6602 9638
672 83990
10933 93621
4084 6945
3055 7454
2534 8631
10693 22976
3981 7453
3091 4193
5174 116085
1973 27250
4790 8091
6776 6776
50848 56288
1630 5747
10155 11335
5869 79890
7372 7372
2272 7329
7276 7276
2534 55824
1487 27086
51199 51637
23764 23764
394 27289
675 2189
1936 10533
3987 6251
9611 10062
9013 79101
26523 27161
5573 5575
3987 7114
4751 4751
3688 7529
6929 7291
2931 3326
6885 6885
7450 7450
2690 2885
8290 23466
9522 11276
4131 8125
5311 7220
8683 22927
3643 25970
64785 84296
8161 56899
1965 1968
3093 91445
8831 9706
2033 7528
5048 6249
1600 6477
1641 8239
1315 26958
5564 5571
5684 5688
10971 51564
1277 2335
23054 23054
79902 729230
1415 1415
7186 148022
406 9575
3480 8835
997 5885
7311 7311
51458 51458
2339 7046
468 468
324 5903
5664 10519
7874 55182
5701 85363
317 51074
801 1813
27258 57819
4616 90480
8743 8795
547 547
382 23647
2132 10131
5048 5049
868 23607
4956 7205
5621 55843
4335 6945
898 1026
6774 64332
2668 2674
26258 26258
4292 5000
6240 6241
8856 23054
4502 5587
8507 112939
3725 4666
5987 22954
6500 26190
142 7329
10155 51438
8867 30011
3980 79661
391 3895
1399 5295
4218 10133
25936 79980
919 5788
581 64112
1019 8317
7461 23122
3184 3316
6872 7343
5819 25945
335 341
6923 51676
1432 27429
93 3624
4772 7329
581 4170
53615 53615
6790 6790
387 3895
308 3791
79001 79001
6278 10987
3479 3487
4207 4207
80351 85456
1051 1958
2494 8648
5914 6256
22938 56259
5914 9611
596 638
5901 84220
6477 8650
196 405
1385 283629
5691 5693
7323 9354
801 7531
7307 79576
4952 144717
10907 24148
2037 2286
1019 3326
2802 63826
6595 6760
607 1499
8350 80854
5827 10572
1616 22938
5591 10519
409 6416
6240 10524
3064 28964
6299 7329
2908 8648
8022 26160
9444 54715
4486 7529
27258 51691
3661 23426
5371 54778
64326 64326
7010 79155
5424 57804
3932 5588
6774 6774
939 10572
7161 10413
5195 5824
1956 10971
1822 9863
7128 7529
5499 26133
1410 5684
1415 1420
392 663
10772 140890
6548 54997
1656 6311
163 409
24148 26121
5710 10537
1956 5052
2006 30008
4615 54106
5562 5564
1386 8061
4869 140890
9101 57132
26157 26157
1075 1075
5499 10048
3326 26355
2534 5588
5433 5436
4193 7157
10450 56949
6881 80854
9185 10928
7186 8764
2885 6464
4292 83990
1387 1499
3937 7534
10015 92421
5621 26523
708 5580
367 6597
3725 10488
7014 64858
3312 10963
867 4233
1053 1053
1003 1832
4615 51135
6872 25842
3094 3094
4173 4175
3838 6446
5111 26073
7534 25937
823 2189
23400 58505
7321 11074
6714 80306
3674 3690
1649 3727
10537 55236
3430 9111
3091 3326
367 2274
80776 150737
4803 4804
929 11213
1665 84991
405 6714
3178 3178
5189 5190
3198 30008
6777 9111
2932 11215
8887 10241
5705 6256
1791 116092
2185 8835
1742 9228
3276 3454
634 9607
4193 6285
5692 5693
3949 255738
998 5584
3726 6996
2913 23426
5798 399979
5682 5683
6421 140890
4792 5783
5914 7704
842 842
2873 8533
5525 26354
57805 63925
51160 137492
335 3240
7251 137492
9055 24137
5728 29997
4088 9372
582 11315
4170 27113
11267 11267
5515 5525
3326 4921
10664 23512
3091 7428
2316 2885
9295 11338
6129 7553
9025 10477
1499 84662
6117 83990
4207 23523
9810 79577
1488 3090
9513 23191
2273 59269
23011 23499
1158 84676
1387 9325
5576 8165
1742 2064
408 5144
1069 9738
1956 7534
286 7273
7253 23513
11186 83593
2035 4926
8517 8908
55662 80351
3838 5896
3313 25920
6921 84727
5901 29098
4149 4609
29108 114548
8874 50944
10488 10978
7157 9820
51619 64320
29760 30011
31 672
8655 10399
7187 8737
4734 6337
4086 6942
5218 23176
4752 7410
4085 8379
2534 80306
88 2902
5073 5073
624 1636
1616 11315
5894 22800
1058 1730
8350 23492
2187 80233
23051 23051
7015 10728
10959 26003
9092 24148
7564 388324
1843 5595
55227 55914
4771 9146
5479 5617
708 7448
5894 10256
7137 7139
22954 22954
1616 6737
330 7321
5970 9817
7088 7088
7157 7874
7037 7037
4088 9839
8517 83786
6337 23327
5192 5193
9641 10010
867 23607
3455 10379
7430 7430
5499 9814
2316 7428
995 5347
4602 27044
4294 9318
5824 8799
1475 1475
896 1019
3309 64374
11051 11052
5605 10987
6456 30011
7534 9564
4173 8317
867 5295
3643 6464
3326 5587
7128 7186
3312 10273
5511 23451
7067 9612
87 117178
2787 59345
23644 196513
2005 6722
6274 6274
163 6453
3516 9541
3320 9049
6500 114907
2074 8350
7532 23136
5590 9638
25 672
7454 9051
599 27113
3842 4670
5594 64333
2150 10959
7251 55165
4063 4068
672 9111
6385 6385
801 8536
1021 1026
5268 10942
7189 171392
634 1088
5111 9588
4214 5601
6257 8648
867 8470
9337 57472
867 7529
1234 6351
54715 84528
7128 152137
2495 4149
2186 8294
9265 26034
163 408
29763 29993
4609 5204
8932 25988
5365 9826
4001 7112
6314 26155
331 10454
1840 2033
4335 25942
1616 4193
3619 55143
7189 23495
3605 23765
150684 170622
4734 6340
10376 90627
8773 134957
8784 8995
2100 57109
81030 81030
9638 23286
6035 6035
5885 23645
6310 11030
3015 3619
4089 6498
7421 7421
1387 3661
3635 5175
4282 10018
1122 5864
3481 3487
6500 26272
990 5523
7551 7988
4171 10270
2147 2149
4092 23327
2783 2793
8405 9555
5819 10666
11252 50807
1642 26133
2885 8871
4968 7515
10540 23299
2643 2643
1912 6477
367 6736
823 831
4301 25945
3667 6464
5430 6917
267 7415
5710 29970
5562 51185
3981 23022
3550 91603
7988 7988
5393 22894
7189 10771
55644 112858
3611 55742
2534 3326
7177 7177
5584 84612
5359 6590
6929 642658
7249 54461
8751 29763
5292 58533
3224 4091
9618 57154
51666 55662
7957 9852
5898 55770
1739 2903
7323 64320
6453 8853
2145 8726
8717 8772
867 30011
6921 10966
3718 6776
3091 7157
50943 64375
2773 5997
2672 10425
331 7323
3745 169522
604 9612
3759 66008
9311 57120
596 663
322 11052
5586 5783
5621 11091
3775 7329
5573 5573
990 4998
3039 3039
10152 30011
1147 1387
1500 10009
6890 6891
2770 6002
4088 8878
3553 3554
4841 200186
7157 7486
1387 10498
7158 8655
1540 10293
6915 10549
10474 51588
51684 51684
602 1488
10557 10775
8517 170082
3455 10399
6310 8557
7318 9636
6256 7068
3054 3054
8350 9682
4750 9637
10533 83734
7188 8764
2237 7486
2353 7692
2260 10817
4831 7013
1601 2885
8543 9079
2690 5771
9040 9978
27339 51362
2033 7161
55660 55660
4221 11168
4204 6595
3725 4780
941 29126
3346 4589
9491 25793
5478 5530
5687 5688
10134 10134
10013 122953
4780 7975
4613 9111
889 9270
8405 8452
652 657
9612 22938
596 5501
7187 7293
2057 8835
1719 7157
2551 3054
3093 6045
2081 51347
994 7534
2810 10014
5911 10900
7704 23118
5292 9429
2688 2690
2534 9564
7186 8915
9149 84445
1499 2064
351 9546
7324 9025
5083 10765
5048 81565
1487 10320
3702 8517
142 9918
10971 55758
10617 51652
8482 10154
4176 55388
5371 6455
4086 10273
5204 10155
6520 79850
5347 84464
7314 152137
2874 4438
2074 3012
641 2237
1601 30011
2778 4924
3183 140890
6500 9978
7415 9873
1656 80153
1973 7458
6714 8751
5817 201633
3624 11167
660 80230
5111 5424
801 4638
4609 7528
8546 11127
1814 23413
3725 5970
2889 3055
6477 7322
4172 8888
3195 4212
5335 7409
5698 8648
3298 64151
8202 64210
3159 5451
10920 10920
3981 54812
163 1213
1211 10459
8764 151888
7979 55795
1789 29947
1488 51274
4690 23043
598 5883
120892 120892
835 835
580 2287
6714 23624
23678 83737
3065 8930
650 659
3480 5770
1191 5468
1852 5594
5174 6583
1051 1385
801 4155
2058 3376
10036 23468
166 5970
7251 79720
6310 342371
10992 118924
125 125
2908 9282
3265 5290
29979 29979
367 23132
153 1742
3064 51588
5725 9444
3122 4155
5427 10284
267 7917
2521 10772
9267 10139
3667 5599
2783 2786
4064 9450
7410 10040
4171 5001
6015 23429
3326 7297
9051 26469
2908 8204
6882 7421
857 7220
1975 1975
3178 140890
3082 4233
1814 2316
3315 5340
5610 5610
6844 23683
2961 4163
1317 1317
3440 3455
9817 81628
2274 3688
9311 64130
9779 51699
675 2177
55236 65264
1956 9266
5140 10411
1029 4171
5499 284352
1232 6356
5111 9156
2100 5469
5174 9855
898 115426
6045 7323
1495 3728
7430 23022
4089 4090
2316 2317
9770 83593
6502 8454
7334 84937
5295 6464
8473 25942
2170 3688
902 1488
8454 55832
56946 56946
2071 2965
4826 378884
2516 8204
602 4790
2873 51138
1630 4651
51388 55035
2810 7157
5864 94121
3172 8431
6257 8204
4929 9031
88 11155
3690 4067
23400 204851
310 6717
2561 66008
582 10211
4149 4601
6498 9612
2735 51684
5868 6386
23111 83737
4035 10755
2547 5591
23265 27339
1616 10445
4298 27125
8241 10291
9757 11091
5892 7516
57822 57822
10013 347733
273 1759
5698 23426
672 150684
207 9869
7157 51741
3821 3824
3661 29110
7936 25920
2099 2309
10594 91603
5048 10726
10006 55740
23129 64218
7251 84440
273 7518
7068 8668
29109 29109
2099 23543
890 23421
84676 85476
5584 10818
3611 80895
7013 7013
24148 54957
4322 4322
339 9530
22854 57689
4659 6478
10016 553115
10048 27185
7222 7222
29110 29110
3725 3725
5728 5747
5499 9858
1605 7402
5111 56916
5781 6504
2897 6386
1857 120892
56852 56852
7014 79648
10486 10487
2887 64599
7421 23054
4216 5608
5071 79586
6645 23139
5970 51008
4688 4689
2475 64223
2247 9982
1956 5921
7094 7414
4175 55388
6749 140890
10362 24137
55660 56893
5692 51371
367 5883
607 90780
7088 51176
8648 10062
10670 58528
5575 5575
64780 81876
3087 5371
51659 84296
23019 29883
5932 6478
274 6249
367 9612
7043 7048
190 6720
3932 6850
26986 26986
22976 51647
79980 348235
1387 4673
2321 7423
2260 6461
4792 8655
4602 28996
26751 152503
572 596
311 85365
2 348
527 29956
6789 6789
3689 10987
1969 6503
1441 26118
10499 10521
2885 5295
6004 51573
7186 54469
5987 84106
2892 6386
701 4085
2353 9612
1387 1459
3981 5605
6993 94086
4602 26059
3551 51138
5175 5781
5955 11345
6449 7917
5710 5886
718 3075
1432 55578
8021 11269
1830 11187
1942 2043
2207 6850
7323 54778
1234 7852
5698 8202
2033 4090
6452 6850
10577 79947
3476 4281
8915 83878
1791 5111
9858 27340
3903 3903
7329 9869
1454 10807
6857 25942
19 6641
387 10256
3358 8777
468 3726
1029 10522
1386 10538
25 5335
10135 10410
3798 84079
8294 55355
5910 22920
207 2932
2317 2811
142 5422
8291 10049
23468 26225
4654 4654
6310 7324
1820 6672
6432 140890
324 7804
3550 3550
596 57142
5578 9463
5311 55690
26060 51094
4212 5087
3315 3315
3482 10226
9260 10771
8027 9101
6272 26088
4090 9146
773 9256
5599 23162
1859 9796
2908 2908
6258 7421
2492 10971
3611 55679
10542 23054
7375 7375
3184 5094
4147 6314
1063 81565
5241 6714
5745 9368
40 9463
1956 3312
972 4282
1054 1649
2033 4683
3597 26146
5599 9467
860 10413
10459 283489
57159 84676
2908 10499
3090 8289
468 10538
1600 4035
7324 22954
5359 9961
10293 10293
695 867
6399 60684
6314 6477
3751 30820
4005 8861
3735 3735
9223 23109
54472 146691
10401 83637
1432 80824
2775 10287
4478 9368
1053 8554
7013 10273
1398 1793
10482 10482
1488 9580
4152 9869
7187 10010
331 5894
7052 11214
1832 3728
3326 3326
2547 91419
7251 10015
9126 10608
2099 2100
4775 5599
3326 9049
3576 3579
596 23770
2189 6709
2246 2263
3572 3976
25 2876
3981 10592
4000 26092
23594 23595
8350 140690
2317 5663
5920 84282
3099 7709
3326 5894
3320 5481
3708 90627
2582 2582
3326 8453
23617 60385
367 1499
1759 6456
56160 493861
3630 3630
4776 5599
9231 10174
1639 10484
2562 29979
567 912
6845 8943
6863 6865
7157 8554
240 23406
3957 4049
2313 9063
5159 5295
5364 10507
7430 9351
891 57820
2672 11107
2242 10155
7957 378884
2118 4087
1050 1053
5588 10539
377 27236
2676 9048
6310 7874
5979 8517
5863 5908
6118 6119
29763 29763
23587 342371
754 9232
23345 25777
7428 10168
4221 4297
4489 9248
166 6496
1017 1017
3064 51003
7324 9604
5928 161882
10421 80709
7022 10765
26297 285381
11073 51366
9638 26064
3164 51596
3551 79004
774 6257
6872 8294
10492 22927
2033 2100
1387 10499
1029 29950
2802 51125
2963 8725
1027 245711
2353 8648
5241 8900
593 594
7163 7165
4301 5216
4982 8600
4735 23157
5925 5925
9788 9788
4217 10519
3791 9047
9734 23468
7534 10987
1628 1649
5335 5747
4288 25988
7391 7391
9716 91603
4281 11043
1191 7046
8028 84444
567 3133
356 257364
5178 7186
4436 5883
331 10572
9399 55294
4647 5573
4036 57763
9135 23163
8784 8784
4998 5001
7324 11043
88 7273
8887 90627
1613 1613
10006 10787
695 9467
2597 6310
5058 8655
5074 7490
5467 5467
2175 6597
819 79845
7415 11124
5976 6780
3654 11213
3667 5295
5094 26986
7298 7298
3357 84708
7251 9727
3727 4193
2146 80314
8856 9611
6790 54998
1875 5933
652 652
11337 11337
672 7324
3265 22806
602 10524
3251 3251
27231 29967
1493 1493
2475 57580
5450 6477
1958 4664
1385 9457
1420 1420
3320 4846
867 5335
573 596
7247 23645
2533 4068
8517 60370
5914 8204
10163 10458
7428 8453
4204 7528
22976 80162
429 6925
3659 10379
3198 4188
919 919
2060 9185
7334 7336
7532 23677
1392 1394
3172 3172
5728 23031
2047 2887
10670 64121
1051 1052
26285 84708
5889 5890
55802 55802
1406 8815
4301 22808
58 84676
5580 7428
3219 7832
4691 7157
23543 54715
3791 7424
4040 22943
673 7529
26353 26353
7014 26277
604 112939
2332 23191
10566 10672
1029 150684
613 2887
8517 9616
6455 6457
3897 10048
10092 10095
1855 4088
4088 5106
8294 23476
10468 23181
655 9241
2886 27289
51361 64400
367 6840
598 8678
6478 7409
4217 5608
1387 4297
6282 6282
8294 25842
4087 7050
3725 55212
6338 11060
1840 4851
5499 6780
5000 55388
1786 3066
4609 7150
8294 8805
4750 9638
5518 5525
5881 29959
6626 6626
3190 5094
3987 8440
6233 26994
3313 7157
5499 153769
350 3949
7185 8737
4092 23645
4331 9112
9128 26121
3320 3725
7321 51132
7186 51330
5970 8409
1742 3736
9978 55832
5683 5685
5579 8517
2990 2990
1281 6678
3581 10524
408 5601
6240 50484
2113 7329
3399 6925
4067 115426
10569 10594
5501 153769
3326 3932
1021 1030
2113 51567
3362 10987
5216 54518
2332 26747
6882 6884
571 9935
7133 7133
11219 11219
2063 4673
1859 7529
4193 8557
1022 1022
4670 5356
1019 1029
7128 7534
8517 55388
648 55823
3001 3001
64601 65082
9759 10971
1398 6464
5119 57132
5705 9970
7039 85409
3091 10869
2048 6714
896 5500
10923 10923
51619 55658
5499 221692
51100 51100
8573 8573
5194 5830
5001 23594
3308 7538
126 126
2649 51720
361 361
10507 10507
7507 29935
93 55333
351 83941
7323 7706
9179 10717
7818 8772
2091 6606
5595 5795
50616 58985
5932 26574
6310 84872
6598 58508
2891 6709
3267 6845
4087 4089
5987 8554
999 2768
4886 23400
4691 80781
8175 10291
1891 6774
9092 22938
10083 83878
6426 7150
10926 23594
9368 9368
3312 3337
3064 8930
2068 2965
2885 23607
4152 10401
4221 10926
7965 8880
3207 4211
5393 56915
595 3642
51691 57819
731 733
9128 9129
6477 28996
3611 3688
4609 55536
5599 9063
332 3619
81 1308
2185 8932
988 4174
4802 22926
5300 5315
3709 7223
5530 5687
80854 80854
5159 5781
1432 9261
5111 5981
7031 100131439
51147 54583
991 26271
6648 57602
2274 7273
29950 80854
1457 1460
11059 26994
3101 5730
159195 342371
27141 27141
3024 5890
10365 11059
7251 23295
51127 56658
10262 84292
2597 6477
675 56647
5621 28987
329 56616
3009 23468
6626 11338
4208 5598
5987 51619
598 7159
5573 5613
7525 51206
8533 9318
4486 7531
7982 9372
1063 55746
2597 5111
10488 153222
4168 4830
2048 2048
11275 112939
1991 388677
5300 7465
10556 10940
7334 223082
5577 11215
4599 4599
23433 55561
5411 9360
4692 4925
6046 8294
7006 80306
135 135
3178 3981
63035 84759
2318 6445
3398 64100
3643 8660
6709 26136
1482 6910
3437 11140
2155 2155
1387 3159
6310 55249
5243 6045
3172 10370
1495 7414
7157 9232
10459 10459
988 27339
1605 2534
4092 10987
22889 27339
5170 5566
4952 5861
3265 6654
6195 10575
5908 5909
7248 7430
3320 7157
6331 54221
7874 81603
7247 7257
6304 8535
4005 8312
7529 51339
10482 29107
6495 7088
916 7535
4985 9737
10771 11244
604 23598
6776 9111
4086 6233
5589 5590
8451 9978
3551 9817
238 8517
81 9146
1438 5295
6709 6711
585 2034
6338 23327
4091 10617
6876 9604
2335 2534
1048 1048
582 5076
3725 4193
4297 23645
5730 5730
8170 23557
55165 56155
1956 2335
5111 5932
4067 5144
2885 25930
23426 56850
475 538
185 5868
54973 55756
55352 79084
351 7040
3159 5036
8517 9815
3835 6477
6646 29914
8736 8736
6597 57492
4086 10413
88 88
1029 9063
28639 28755
8517 8737
7018 8029
26136 55740
88 283
367 10106
4193 6188
50618 89848
10043 54472
6271 6271
5335 50807
6256 10891
7525 80306
4793 5970
7273 84033
8727 11214
25945 25945
22976 348303
10933 10933
5340 5340
1616 3315
1029 1877
914 30011
5499 10421
2885 4582
1108 6597
29911 64400
695 29760
6627 6629
351 6880
5335 54822
7248 7248
4830 58497
10133 58533
5607 50855
2885 5930
1665 8241
6257 7376
6683 57132
7791 54836
406 4862
2060 23111
1033 1033
339 51726
595 115426
9402 10617
3937 6850
7322 7337
891 899
6606 8880
2885 3717
5347 11078
1832 5318
558 2885
367 2316
3064 9611
26019 65110
80117 120534
215 5824
1022 1869
2888 80351
8932 25942
4791 4794
998 7454
130916 387338
3815 5335
6502 11274
90952 90952
3717 6776
2696 84708
55660 56252
6091 9353
1163 6500
5159 6643
672 3838
8470 23022
7337 51497
4087 4088
4036 9223
5526 11200
3339 9982
25 2060
6048 7322
7185 148022
4233 4233
2641 2740
409 2316
196 6714
5257 23178
8189 29101
6616 6810
10226 23111
476 7178
2260 8074
642 6159
5295 6850
5499 7159
3195 5087
30011 56904
9111 25855
4087 6667
6310 54477
7132 7329
2810 4486
694 3219
8291 23557
3276 8312
1460 9261
51619 54778
3320 130872
28996 28996
324 22920
2162 2162
83700 83700
2332 57532
3303 10475
9223 9311
11338 57794
7292 7293
1399 5296
6622 9627
7185 10293
4643 8867
2792 8517
567 3140
5499 84687
3064 55660
10943 339287
1387 4088
4869 5704
7325 23013
1029 79174
3479 3484
3198 79090
356 9051
467 3726
10521 10725
2690 5787
4000 7329
7321 26994
1956 22983
3020 29128
5925 5927
3326 3985
1759 2885
5691 5692
1387 7157
7188 23495
373156 373156
4286 10401
5594 8569
51135 114609
1869 23054
302 6281
3551 8517
5925 23741
5777 146722
51028 84313
390 91544
23137 79677
7515 11284
8867 29763
1742 2903
27258 51690
7021 8089
23621 81618
1021 1032
55553 64105
326 8350
2263 2885
6434 140890
573 3303
355 5783
905 5585
8517 8533
5499 55607
4753 8328
712 5501
5562 5565
1207 6636
6426 10921
4222 5077
273 1785
5888 5888
5062 10580
1837 6640
5245 5934
1487 167465
11244 23051
3480 8503
4292 5429
2288 3326
5966 5970
4680 9607
10188 51429
6311 6456
1647 90480
70 11275
5528 9464
1263 10519
6125 6125
4915 4915
9759 23468
8517 23623
7251 8826
4301 5819
7706 7706
7013 54984
5335 7222
4609 23077
1432 64333
5979 5979
5499 22853
10142 27185
4297 4297
868 8874
1398 6714
4175 81620
8936 10458
10403 83540
27230 79001
2177 10524
8726 8726
9748 9748
572 7533
5879 57630
1454 642273
4771 7430
10813 10912
5159 5782
9063 80230
1956 11345
5563 7957
10594 23020
8517 10494
5886 29978
3326 8558
2935 23708
5335 85358
3550 4236
27339 27339
5997 51573
28960 28960
5682 5684
1026 1050
867 4641
3566 3596
3211 5087
6426 140890
5315 5315
4217 6606
6720 201501
4089 55729
7187 80342
773 3912
2911 10133
10980 50813
6045 11331
861 7088
867 84959
5071 5413
51619 55159
64975 84676
5569 8655
5515 5526
5621 57732
1069 7508
7329 8554
7329 84675
4257 25920
1487 8204
1977 1982
8853 30011
5292 11335
8290 51147
25974 27249
6399 83696
3791 3791
861 865
8499 26059
4645 8766
1387 1958
1655 10725
604 3725
6047 6047
857 1445
356 50618
685 6275
3778 3778
10204 10204
920 51324
8726 96764
4361 4683
7334 55743
51503 56259
9672 9672
1452 3326
5519 5528
7321 55611
367 221037
2033 3164
5330 5606
3394 9318
5133 80380
1814 2036
7376 7464
4009 4009
6921 8453
994 7533
995 5111
834 834
2099 10521
6910 7403
2099 8202
8554 9937
326 1387
2059 55971
580 55069
6774 51079
8449 56949
602 2033
5757 6418
367 1616
2932 2932
7133 7185
22948 51298
2566 11337
2100 23471
1441 2885
5218 7533
2932 10059
1827 5530
8976 23433
6881 83860
7159 7161
3096 6310
2101 10891
1021 115426
1843 5594
998 84612
25898 85409
5914 8431
10048 28996
8674 8907
2099 23788
1829 5318
1387 3217
9638 10589
6654 50618
5831 5831
8667 27185
11201 51455
892 1024
7916 342371
3840 5965
10419 55147
51135 57161
8683 8996
6774 27043
2915 6477
1460 55690
2885 5144
5901 10204
5684 8517
6500 8295
5704 6045
4880 4883
1810 10589
7185 8784
6921 92369
801 23770
11047 29979
8841 112939
10556 11102
5499 8178
3689 83660
6048 7324
4055 10771
4087 64750
1649 283643
1981 7186
6616 6804
4294 4760
598 664
387836 100431172
56658 56658
207 150684
4087 5901
9500 10421
493 801
207 4089
23054 63925
9611 9612
4613 6790
1021 1029
23400 81619
324 6477
6722 84164
2786 10681
4216 4616
7322 55905
7167 7167
22938 79753
8408 8831
2043 8517
540 7704
19 6645
8916 29978
4287 5886
2316 7204
4915 10755
672 8724
382 9043
11219 51377
7320 130507
7321 79594
4905 9568
140890 140890
5515 28227
7322 64320
2887 3480
5111 7486
5594 6197
5071 65018
6500 26224
4074 10226
25988 80764
2099 4255
4086 4088
613 5294
3481 3486
1499 2521
29978 29979
22891 54820
8517 10318
1107 3064
8661 8666
9051 80306
1628 10538
7345 10987
596 5894
3685 3693
5178 6477
229 583
5111 115426
2065 5753
23746 51667
942 1493
7529 9156
7186 7189
9367 22836
2309 23411
648 6045
1432 5595
5664 7087
5347 22981
1191 5621
580 10577
3005 5890
7337 7337
5144 9659
1956 2065
3164 6774
2066 3326
1956 3717
26292 84073
7032 83417
846 10959
2885 54206
331 7324
408 5296
1399 7456
5420 8826
6119 29935
91 2280
3064 5217
10617 128866
1044 1050
6648 6648
207 5170
3054 6667
6000 23557
5499 23189
51719 55437
3476 11043
2932 8312
7020 7157
988 4172
51181 51181
4690 51517
613 7251
1499 8313
142 140890
996 5300
1410 1421
5493 23254
3198 54507
2193 51295
5094 6428
7786 51562
1822 9223
4281 7323
1659 57461
5688 5691
999 1500
5217 7408
6427 22976
4171 23594
5499 57082
4739 4739
5534 5688
5914 8850
2033 133746
10746 57154
1488 3081
190 55072
6726 6727
2316 27145
7323 55658
8673 8773
207 3315
7080 29080
3416 3630
8826 23607
4952 51552
4175 4176
3897 7430
1495 57584
22806 64375
5558 6118
6720 51586
1029 5599
50813 51138
896 22809
7334 22954
8451 55832
56160 197370
3643 4087
998 56882
94 7376
7704 10628
5979 55715
4066 6929
658 8200
51341 51341
3316 3316
846 10617
6881 6884
1385 2274
3090 3090
5394 23016
7337 79960
4204 55660
3693 4651
4045 50863
4000 6720
2908 9612
5468 6256
4077 9638
53917 64145
1460 8894
3337 10273
367 11143
7486 10036
846 25897
5925 10933
8431 23741
4288 23468
3198 3846
4116 9939
5071 9627
2066 83737
288 8546
331 3635
27289 91544
1796 4690
9463 9463
8431 10062
25 7409
610 348980
7150 7329
3643 10818
11143 57562
405 9049
25898 92344
2932 4609
53615 85509
367 57178
7157 204851
1017 5499
1756 1837
5228 5228
3690 23421
10200 23517
408 4217
5925 9984
7157 55872
6996 6996
11117 11117
3678 81858
4609 4802
7088 55502
5576 11217
6477 7323
8175 27336
5530 5534
9367 10244
10594 10992
5925 10741
10488 10488
695 2885
5890 8290
135 9266
25913 65057
23224 26060
7343 79101
5933 9149
51010 51013
7307 23451
23400 374393
7533 147700
9129 11338
3064 10133
7311 8878
9229 22941
5886 27246
527 221687
3980 55775
5093 10594
2275 5885
1901 2770
7529 22877
4846 11140
4780 23764
1027 9134
10594 27238
9342 10938
2810 9156
5499 9372
7534 9261
9146 23062
5864 5877
4952 5870
5864 22895
7431 64127
3054 7709
9525 27243
4194 7157
8161 9221
595 1021
2263 2263
7157 7532
8452 9886
1741 5499
567 567
10399 10987
3091 55662
4086 4734
2783 2785
4734 10067
1104 8498
10488 84699
3838 11200
94 1460
5970 51147
6500 26271
217 217
2274 3689
4301 117178
1616 5079
3217 11213
4067 10657
3609 5610
5499 10199
4193 203068
6045 7322
9455 51035
1655 3187
286 200845
5411 10921
6204 9232
400 23647
7321 55905
627 4909
10093 10109
5607 8878
3320 5590
163 7048
701 991
4851 5300
397 7409
660 55680
9140 64422
7329 9063
1487 64375
8880 22827
2255 2263
1387 5970
5970 84164
6775 6775
57559 140545
773 56252
79008 84464
840 840
3087 7088
2885 9185
5429 11201
1956 7409
1026 8317
5867 64145
22841 22841
3690 10519
2213 5777
5663 6134
1184 1184
990 81620
6921 7428
4804 6624
5901 5902
23468 25836
5868 54453
3661 6449
2120 2313
10682 79001
5916 9611
7529 53616
5501 10013
6386 6659
6732 140890
330 51375
5071 23208
889 25898
4000 5928
10474 23253
5819 81607
4692 7157
8832 8832
8085 11091
324 1739
4084 4149
3198 158297
7321 55743
3320 10273
3397 6929
1017 4172
7186 59269
4502 23327
2280 2475
5734 55527
409 4217
4801 10153
321 351
7165 89882
998 84552
940 941
1665 10181
2960 2961
2066 10413
865 55726
572 10971
2033 163732
5575 8165
7322 84937
6714 23054
2958 6908
362 362
4066 4790
8517 23118
3276 7832
23215 25988
5690 5691
5335 6655
1742 3739
23118 128178
1448 3646
6428 10179
4172 4176
10445 54984
4097 9603
5917 7965
2100 23054
4297 11091
5600 8841
9638 27185
2099 57447
6496 7090
23354 54801
1387 5079
7025 53335
3880 5411
4790 5371
2335 57761
5693 51371
5037 5894
4092 64750
4086 5692
673 673
2778 60626
3364 5810
2547 3221
773 1954
50944 81858
3991 646480
4683 9656
4353 4353
4869 7157
5468 253980
7428 10514
23236 54822
2321 7422
4036 26119
5753 55620
1911 7703
375 23163
2185 7041
6399 7109
8766 117177
332 332
6605 23186
369 6237
572 597
87 8470
6347 6347
582 1915
8777 59338
7322 23327
4085 10537
267 7323
5592 10335
9611 23118
5439 6304
1488 10273
2033 7421
5663 11140
5525 11200
4605 90441
10273 85300
8318 55388
9320 55553
916 8440
5710 5887
993 4088
320 774
90 659
7164 7529
6426 6426
4644 10612
10425 29089
4193 7161
4850 7322
1953 6314
3164 6256
6714 50807
5094 5094
8517 55651
5584 50855
2885 2889
5879 84552
57628 57628
1107 10320
367 4086
773 389677
1436 146433
573 3312
10524 57562
9513 9513
3273 25898
1230 5355
3953 54741
3326 5610
868 30011
3688 4067
7088 64127
8027 80306
2185 5781
4790 64332
773 22827
836 10197
10565 26292
3064 6874
1856 378884
5347 10010
7984 80306
4899 8655
5682 5693
5602 9088
387 392
6760 8028
5468 10891
22938 56949
1874 5925
7376 9612
5501 5504
3064 3064
3364 4437
694 29883
8454 55294
8819 25942
862 6929
2639 5663
2175 3280
4077 9101
5310 6000
5062 344558
4848 23019
2099 205564
4609 26259
5111 5429
8204 10014
6867 23424
4267 5478
675 56946
5824 9409
10569 10992
1385 2275
7552 23133
6310 54715
4928 8480
648 1912
6886 6929
3480 3667
2889 9564
10084 84708
2494 8202
7186 10010
6383 6383
5423 79101
5241 122953
7515 54840
8312 8312
5925 5932
4599 7225
4656 64100
1612 27252
6683 9798
2056 2057
4171 4172
1813 5074
22841 85021
367 857
4589 5554
3927 7791
9001 9638
7528 7528
2316 54751
5265 5646
29911 51361
5105 8517
3099 5730
196 6908
30011 30011
672 26747
5295 10657
4171 4176
1759 6455
1615 2885
1017 1033
5700 23770
1439 10399
1649 4783
4194 7874
387 11113
1387 29950
9525 27183
2022 7040
1387 10661
6521 6521
1958 2033
2534 4137
11186 55201
1387 6996
2885 3183
8517 11091
941 4804
3676 3676
7428 79960
2885 80306
9727 57111
867 10580
4946 51686
2891 4905
6878 6880
672 5295
7376 8648
3159 55170
2185 57605
9612 342371
9135 23062
58484 58484
672 4331
1081 1082
8740 8771
6310 9779
6672 7329
2060 8650
1894 4502
3141 3141
29979 58513
596 149428
5906 10411
5810 135458
2100 9584
2494 8431
23607 23607
580 3958
6885 10454
3191 5094
673 7533
351 7159
5621 8495
6548 63928
7756 9184
5091 5091
22976 57599
2185 9564
595 2099
9343 10594
9001 9146
3500 6737
6882 7067
2887 3815
7514 8498
9266 23545
1029 23424
4915 53358
9931 64754
7163 7164
467 1054
3875 9659
2113 9669
687 5241
468 55509
5595 8682
5682 5698
5621 51202
1409 3315
5607 10746
4094 4094
1915 5335
5747 64759
1654 140890
8924 9025
2885 10342
5499 5504
1488 23414
7321 10210
6789 83593
546 2146
4149 4613
23327 79901
57120 57120
1398 6310
1946 2043
3689 9267
1616 7161
51147 51147
6788 9770
5999 9276
23338 51147
9026 9026
2782 51655
1742 3741
462 2147
1236 6366
3838 5965
5990 5992
7332 255488
5071 7965
598 4170
10244 200576
5610 6895
7021 10370
4208 9734
5147 6009
1053 7750
6310 23152
2060 3267
3667 5296
4088 4088
7531 9734
23327 23327
571 1386
7067 9611
672 7325
1525 1525
4771 80306
2244 2266
5289 8678
5817 10666
2781 5909
3856 3875
10594 24148
5782 6464
10015 85365
3875 8717
2246 3313
5295 6752
5058 23013
6457 6457
7422 7422
405 57491
7321 84937
4188 4654
3646 10980
11059 23111
5311 7137
2047 2886
367 4110
11316 25898
128 128
581 115426
10320 22806
5878 79890
2059 2059
10015 10015
657 8200
5170 11171
8473 10454
5138 5138
1017 1026
274 9185
5663 8502
9584 10284
3673 81858
9253 23118
1937 84676
5594 9261
1432 10454
6455 6456
4790 22984
5621 84305
8665 728642
3725 5602
1501 23037
1855 4087
3689 10399
1874 5933
6015 84333
1617 66037
3667 7531
2938 2938
3198 9404
5925 9682
7039 26003
7247 9815
1633 1633
672 55284
5594 5795
54512 54512
1859 5933
1785 50944
2033 10661
7311 27246
3725 5532
573 6477
29127 116369
641 7486
1500 5663
8841 83746
3799 8773
5211 5213
6839 8535
5055 10594
4176 10926
5174 9748
9126 9638
3326 83903
10262 10992
596 5366
688 64750
7046 7046
6453 85439
3558 3559
7185 51330
10524 10912
5914 29979
1398 11184
1891 5830
1107 7157
648 57332
4851 22938
5683 5684
6118 7374
2521 5339
2177 2178
2771 29899
468 3725
351 642
142 23090
712 713
408 5602
1739 8573
4633 9098
51552 64145
5579 10611
5192 5824
613 4301
641 7157
5525 5610
5394 10438
7323 54941
6733 55082
7314 11201
1870 23429
1603 4170
9220 57761
6477 7321
7162 10755
6278 10048
1487 84458
367 1387
6341 10063
5058 55003
4771 27352
823 2175
23028 23186
841 8772
8945 10413
25904 55571
4172 55388
580 1477
5797 10399
701 57082
57823 57823
1399 2321
7534 23136
10048 10048
6117 7507
2033 7020
8517 55111
8841 9612
6310 56893
5978 23186
4088 55072
5000 23594
6667 29102
4193 6273
5111 253980
6300 6640
991 375686
5621 6171
92 55333
9318 50813
7157 10114
6478 26277
8878 84676
7533 9156
472 2177
1616 8626
1386 5599
2157 5264
1029 84687
6895 6895
6257 7068
7188 9253
550 3674
2099 28992
5127 8851
7329 10691
7322 81559
23400 80011
8718 9966
6434 91746
3586 3588
10912 51003
396 998
5701 10403
752 55660
1017 6500
1616 3297
6446 8517
5979 55816
4487 4488
7186 23043
3480 10399
3815 5781
1832 8502
2023 3981
2034 54583
6659 7329
5468 9611
2243 2266
5789 9788
361 1173
3054 10488
3091 3320
8725 55929
287 3897
2782 54331
5613 27238
166 4990
571 7975
3660 29117
7321 51127
9421 26508
5347 8481
5567 6157
7067 9412
2874 2874
5048 5050
5654 5654
8091 11168
5499 53349
2965 10587
3761 64130
5159 5335
5294 23533
25 5295
6418 80764
4089 8554
4000 85476
3643 10603
8655 91754
3054 58487
999 1499
6733 84950
10459 51455
4741 5925
1742 10369
1019 11140
1647 4925
2002 5601
3683 10048
9500 90249
8932 8932
406 2034
3065 6667
1759 29763
3417 3417
5414 23176
4140 7534
8900 126823
5925 9321
10287 10755
2697 7082
5621 7745
23208 23400
3241 8517
5777 6452
22882 23051
23099 55814
7375 9733
7024 58160
925 3105
1149 7376
5788 8631
88 2904
23450 140890
128866 128866
55143 151648
4296 11184
634 634
3064 8518
2885 11183
388 85415
5604 8649
8517 8517
1630 4150
3064 6667
627 4915
4904 8683
1019 4171
4681 29979
1937 51520
3929 10549
8766 22841
7532 55835
3480 7529
867 6453
208 2932
1385 1616
5925 6872
801 815
5594 6195
596 57099
1615 7965
2186 4150
1616 6517
154 2778
5590 84552
3398 6925
5621 84916
4804 4914
387 5586
5163 5163
3142 23512
5621 79797
5782 7041
1742 80306
8648 25959
11077 11077
7919 140890
3326 5596
22878 60684
2260 3730
4171 4999
3159 3725
2175 27131
2770 60626
1855 1857
7098 7098
3676 7534
7391 8061
468 4193
1616 7157
23097 23512
25898 55908
3105 10134
3550 55234
2033 3091
567 3135
583 5076
6314 375790
10959 64689
3476 5515
10617 29082
1432 8569
7329 9759
10540 65108
1915 5111
7128 7128
3326 91754
3320 3661
7593 51282
2892 23426
6478 22974
5501 23368
4216 10912
5914 171023
10488 90993
5925 6597
2972 6908
8662 8666
84708 150084
4077 7273
4313 7057
3642 10580
10992 56949
1499 6907
1936 23271
4205 51564
6304 8554
1612 5595
5914 10474
5501 51729
998 9322
672 59348
7031 7031
3265 5293
10657 26578
55775 55775
88 89
5501 10987
672 3727
5393 11340
23309 64426
3064 158809
5591 7520
468 1050
2036 90627
1058 8294
847 5830
1213 26088
6256 9025
904 10614
7421 9318
5295 5777
5216 23433
6047 51619
3191 5725
6339 150684
11047 51377
26073 353497
23327 57561
2100 10499
7466 57154
5077 6663
6277 27101
249 9020
5792 8500
1660 10657
3932 3932
3172 8648
3281 3297
3065 8726
8887 26994
7248 7249
7187 7188
1399 2549
2274 2308
4223 5077
6256 9612
2064 2886
190 9318
4690 344148
857 6342
2274 3694
79042 116461
7428 10399
1027 4176
4613 8089
2059 4791
4830 7013
4090 57154
3636 10174
2280 3708
215 5825
3660 359948
7322 81603
3303 23640
3981 8563
6921 10444
4756 5747
3265 5910
103 103
5241 9612
26056 57111
3932 7535
2066 23118
1793 6714
972 972
3717 6777
2139 2771
5499 5511
51693 60684
2159 2159
5599 11221
26229 26229
335 351
51552 80230
5887 7508
3630 3643
8517 10912
5879 10458
5747 50807
9472 10133
7319 7750
8678 55626
7538 30011
5598 6446
7486 56897
2208 3497
1028 3984
5468 8721
2273 9590
8899 51621
8743 8797
4097 4780
57617 171024
10133 81631
10421 51729
6733 55147
4077 8878
3326 10963
8208 23468
282991 388552
7157 57178
6908 7629
914 23607
10273 55585
467 1649
51112 60684
3437 24138
7840 8291
3745 3756
29941 79658
5774 6868
369 3326
4686 5976
6921 51676
79991 100134934
5594 5605
23423 64689
5970 5970
1508 4292
2908 23054
2932 23678
2147 7056
6283 6283
2065 6464
1780 6993
3479 3485
672 1660
6810 8773
207 9063
2956 5111
8738 55367
273 2203
8315 8556
11004 22976
6294 140890
10587 23054
5308 7706
7514 10073
8517 51329
1153 5621
3567 3567
1029 55388
943 51567
2280 11146
7157 51147
3717 5335
10725 10725
914 10421
3836 10541
10015 128866
672 4123
8350 51230
320 351
6502 8409
5501 170954
5621 57179
4288 10951
3678 10755
7514 7514
1649 4097
5702 10587
322 351
329 7185
1410 3316
10856 10856
1020 91768
8751 9644
6635 6636
818 3326
5473 5473
3308 253260
55802 167227
10203 10267
4943 11345
2060 23677
1912 5347
1029 51053
2908 7295
2188 51659
5245 79836
6550 23139
2074 3018
3398 4654
4804 4804
471 471
6500 26259
5465 10062
90933 90933
1409 1415
8915 10892
328 7295
8517 55082
2033 29979
5819 201633
8091 10401
6311 6457
4173 10926
1956 4690
8338 140690
11338 23451
10537 10537
367 6595
4005 5970
6548 11261
1612 8517
1435 1435
3190 5725
8517 29775
1387 6929
4867 5310
53373 53373
998 149428
4804 6297
6048 7323
375 9266
1915 7704
348 11140
7518 200558
7157 7965
599 5366
8291 25939
1029 3326
1785 2885
5292 6223
6778 8648
7157 7158
7531 9610
3397 5710
331 7189
596 8739
25885 64425
5300 8202
5499 10848
3486 8038
596 5500
4209 5598
9564 115426
1387 23054
259 259
5621 92170
672 2956
10987 50813
5705 5914
2055 9218
4205 7329
54778 55284
3437 3437
2059 79634
2885 7409
5062 6714
1386 3726
9775 9939
5682 5685
3326 5598
4920 8517
6427 140890
1387 2309
2242 7430
3845 5900
823 5664
4437 5111
6236 23582
9101 10193
7314 26088
1612 10016
580 56945
5915 8648
467 3727
9040 54165
8573 64061
2274 22900
5789 5802
4779 23764
1432 8986
3937 5295
4646 10755
5914 9575
6271 6286
3725 7916
22841 57111
7414 57448
11186 79723
2099 3725
3603 4659
57524 57524
7094 26136
5191 5830
5296 80306
2193 10056
7421 8031
3326 340359
6418 7343
4088 81628
57822 79977
167227 196513
1832 3848
672 26986
37 9021
329 27338
6477 6477
5062 8470
6310 23587
820 3480
9149 84105
4656 5432
990 23595
2186 8350
5519 5529
6667 7071
2246 2246
1616 7132
351 29979
7322 9921
900 5524
25 6709
5499 84919
8517 404093
5144 5144
9968 79923
6777 6777
9474 23001
2956 4595
6921 8452
2138 6495
3739 84708
887 23400
374 6275
8517 10801
3329 3336
25804 27257
491 51248
4790 10987
1386 1386
6772 7329
890 1027
2801 9853
4086 4091
1956 5781
3745 170850
6712 10497
4116 4116
1387 10847
429 6929
3159 4869
3603 4660
4089 7329
2660 6449
1029 55602
7185 7186
5111 5985
2335 7791
5170 5580
28638 28755
4217 7529
26292 89876
1441 55884
5894 8837
56254 79577
1977 1978
5468 6604
4233 11146
8888 57761
2597 4653
4778 10413
6098 10451
1487 1488
1616 7251
4193 7874
5595 8649
23265 23433
9584 11338
4036 55333
11155 51778
3718 9220
7022 7157
87 87
1655 8202
1965 7534
3500 3538
2214 3500
51340 151903
7454 50618
10603 25970
572 7001
9533 51082
54850 140545
4331 5451
9040 55208
6872 8350
819 23495
6337 6338
2534 3362
135 1268
9414 23513
10458 23189
367 10399
8751 10459
1617 23369
5698 51371
25 9051
2033 5886
1674 4292
1643 23358
1108 5987
27086 116113
6945 51085
4137 7534
23542 23542
8932 11321
585 23265
6452 7410
9343 10262
2272 3336
5465 9612
6500 8945
5295 7301
4090 11059
3091 4097
7189 10048
6531 10399
55284 84937
2533 8631
5564 51422
5111 7374
5705 58484
2060 3268
4287 5887
9135 9135
4914 10755
10094 10095
4009 6929
10497 22999
22954 56893
3190 6714
4193 6154
4036 9479
2782 6674
5295 8660
351 351
6452 80351
8454 9616
3375 3416
4615 7874
5566 56672
10980 10987
408 4792
5315 8925
8676 8773
11124 114548
2130 5457
4086 4089
4149 5499
322 55740
1387 3663
26060 55198
1398 1956
7329 54778
3688 10399
29128 126961
2147 2147
6500 25793
2185 5829
1981 4686
583 3875
6261 9172
84699 84699
3842 84220
6477 27101
5359 5371
7068 23054
3685 3690
5501 64651
2272 3329
3757 7531
9611 11177
941 1493
1387 5928
3804 5781
71 4292
9063 11315
2213 3500
1488 161882
239 4000
6434 10921
5859 5917
9759 112939
3855 8661
2887 3643
468 58487
5868 26060
207 3615
3717 25970
3303 10273
1956 2064
5888 7486
7321 64320
1839 7704
2801 81876
5997 9276
4088 4615
4088 6498
6500 23403
8153 91544
2475 2475
4035 55333
25898 51390
991 9232
6118 29935
7322 56658
355 1616
6477 8554
1207 10419
801 3783
4690 85358
4036 9722
6672 23468
5063 5879
5894 7529
2932 8313
1825 11187
6286 170591
1230 10488
6733 11338
1453 10142
9088 55240
87 1605
1487 1487
5451 6667
6616 23557
367 64324
4281 7322
351 4537
3726 374920
3838 10628
4616 5111
7533 7538
5565 51422
7531 7532
128674 128674
9789 23400
1087 4680
5062 30011
1659 1659
672 4215
5424 5425
4302 84444
8666 9131
351 10524
3066 8726
4615 6478
10494 10494
5465 51102
7322 55743
7220 7223
2063 10951
4175 4175
7041 23624
6655 9402
7067 8648
51652 128866
801 2886
41 9463
22806 64376
6790 22974
4088 7421
5879 50855
2288 11146
7335 22954
5691 5699
4074 23163
896 1021
1655 4088
943 7185
6737 6737
2099 11214
2550 9568
2033 4676
2033 2885
847 847
387 6093
392 998
4914 6464
5870 10112
6452 10971
5335 83747
6927 6927
2908 9611
3838 4609
6277 6285
1487 51412
7097 114609
3172 23054
843 8780
5861 64780
351 5664
1488 5629
9722 51655
3091 10956
9759 57409
2932 7157
23190 29979
2782 2788
87 23022
663 998
4843 5880
7307 9541
3397 4618
1950 1950
5689 51371
6667 6886
3181 140890
695 695
9318 10987
2274 7704
8350 79813
4172 5001
5710 64100
896 10270
3500 3514
8350 54583
7314 27005
2099 3326
8499 28964
23400 56851
572 4170
896 5501
79991 80169
84448 137735
59286 84292
5501 56252
672 2175
3725 10973
5914 22938
7157 8178
2547 23468
9913 129685
4654 64100
1104 28989
843 843
10897 23400
161 1213
1173 10618
3984 5062
4502 9248
2647 388552
1901 2773
2810 51305
11345 79876
780 5781
8517 55803
6478 6855
71 5340
2908 7533
2099 6667
9092 59286
3609 57510
5879 6774
4299 6478
92421 128866
6275 7157
1459 4691
22919 22919
5509 7957
51550 84126
5980 51455
382 9266
3937 4690
8878 81631
1642 8533
481 23327
5321 10524
2100 8204
6773 10379
7531 10014
329 25793
4690 7456
5595 6196
8291 23095
597 637
54442 54442
1026 25792
2695 2696
147 1815
6256 6772
6616 9146
355 10016
5058 5058
4176 4331
10681 54331
4217 4217
7286 24144
6921 6923
3265 4301
2890 6386
7334 10425
58 1072
55791 114928
904 5371
4118 7874
2099 8648
207 55704
9798 57132
7332 54941
2274 2275
3101 3487
1894 23020
7329 9994
4659 5500
836 65267
4087 57154
999 999
2175 2178
1385 23178
5795 5795
1026 7917
6137 6606
468 2550
154 9368
8038 10272
8412 9564
166 367
2049 5921
5580 6772
7283 7283
3054 55723
2768 3320
2332 8087
2288 2288
10664 57680
672 3093
840 841
1638 1638
43 8292
3791 7422
8241 23350
3454 6773
648 1911
4087 6599
5371 6672
4644 140735
11078 79654
1630 6477
4689 653361
5315 84676
1742 9419
1601 4036
1017 9134
5501 7421
8883 9040
5621 55651
6921 80176
2648 10579
4215 5607
3107 3802
8241 9785
10142 10426
5594 5801
6788 283349
7325 9604
2885 29760
3566 6778
1070 8517
2064 4145
5093 9444
9001 9001
92 9863
1655 10521
8220 118924
940 942
26019 65109
3280 7088
3059 10456
3726 4089
5704 10131
1639 5870
5859 26994
1020 1027
5499 5925
1639 22919
3837 5744
23543 23543
1855 120892
1021 4171
4783 10538
2963 255758
8328 55835
2516 6667
4191 5111
1616 7329
348 51295
1499 51176
885 887
1742 3738
5116 27185
2932 7957
1487 8535
7431 11143
4103 5716
4350 5886
7257 10438
7531 10749
26272 26272
8877 80309
5970 7159
4171 11143
7083 7083
5690 51371
5584 84552
1977 1979
1499 2309
267 51619
23162 64837
1387 81857
3516 342371
6310 159195
988 56259
79643 84313
1013 2768
6453 27185
1025 3326
4878 4883
375 23431
10048 26206
7454 9322
800 25913
8668 339390
4110 54583
8851 80279
5683 5690
4973 4973
56893 56893
356 8771
6548 9448
2176 27033
8290 23468
706 9256
4914 9743
3799 7533
1741 60412
29882 51529
7157 7319
5689 5693
5621 6835
3190 140890
302 5111
6310 84970
7352 10971
3636 4233
4914 4914
3957 8517
1436 2885
636 5870
23400 55251
4809 5884
5590 7529
57819 79797
52 2047
22820 51226
11030 342371
5295 6714
408 3091
5111 11201
2120 9611
3948 3981
310 85365
3643 5770
774 10611
1616 2495
7321 54778
4688 653361
867 867
1017 5501
8883 9039
84661 84661
369 7534
2671 2671
3570 3572
3326 5590
6399 27095
2313 2623
5241 5241
324 50649
1942 1969
3326 22858
9101 10254
55629 55802
10516 10516
896 1382
7016 81848
7186 7186
468 6194
220134 221150
5903 5905
8237 10048
351 4137
87 1308
2932 4287
2784 2788
6722 22926
6925 51588
5428 11232
3033 3033
7329 10771
7325 22888
6667 23126
7317 8139
58 142678
8773 23557
4361 4361
8517 54959
6310 7534
22976 26256
5663 29979
1488 342371
30819 30819
51317 126961
558 5295
11043 51619
672 9946
26019 26019
983 2176
3516 4851
367 23054
51634 79576
4170 5111
904 10499
2132 11227
3551 7161
6261 10345
2288 5264
5499 55125
3725 5925
1499 7153
3364 4436
3184 10492
1909 10987
6921 8651
6714 6714
4615 7099
4088 54776
5501 84687
2049 4301
2547 4361
8517 10616
3725 29888
4088 22938
1613 5885
142 142
26993 54894
196 904
8914 54962
4149 4149
367 9318
843 8837
7314 8878
5563 11059
2550 4149
3159 28996
81 1499
1959 7329
87 7846
25 10006
23048 23048
598 23770
3672 3688
2771 60626
6777 55250
3981 27095
5728 9368
1398 2889
3320 26355
694 9337
2885 11184
7128 10616
4496 84651
5465 8648
5888 6117
861 9611
301 1956
7015 10519
9318 25942
7534 9759
3192 10492
4867 10188
2776 6915
8871 55333
659 7046
1437 1437
8976 29993
207 5586
5621 91050
2335 3838
5998 7534
2100 64210
60 653361
5714 51377
5499 161742
8517 10010
2099 79872
8665 114907
1739 65993
377 23163
57716 57716
9402 23582
2868 8517
3198 5621
7184 10956
8517 11269
3265 5863
2672 6310
6351 6351
4771 4771
708 5587
2072 84464
6478 7329
1454 22881
6605 25855
1027 2885
23327 54602
1017 8900
4089 55802
3654 5300
6921 8065
9322 10142
4000 5093
4094 4602
5499 23645
5295 10006
2899 23426
10036 10951
2186 3020
5111 5230
5598 5607
5058 57381
4646 10241
1822 11059
6045 6045
2885 6654
7134 7139
940 11072
3064 54821
5698 6714
7050 25942
4867 8751
7189 7323
3315 9343
8936 9901
7013 26272
85363 117854
27101 27101
27076 155465
1877 8125
8626 83737
6125 27250
6477 10656
667 1308
6774 10240
2099 55629
468 27185
6804 9342
5218 7529
862 23013
867 3055
5621 85480
7307 10482
818 818
3015 8294
4282 10987
348 3240
50855 56288
9183 60561
1029 80279
26276 63894
8317 55388
367 2597
1454 100506658
9611 9759
3725 5599
7431 7431
889 5908
4068 6504
5914 8648
8061 9935
367 90480
5987 10401
7020 10370
1641 84687
5798 8567
3984 7534
1282 1284
2801 10494
8915 84270
1025 22907
675 701
1605 4690
55737 253725
4089 6497
672 7322
8487 10111
4744 5585
738 6293
3481 3488
708 2296
7704 9611
8350 23286
11200 80198
23400 56126
2896 3339
2874 4439
6692 6768
22914 100507436
3777 6281
1399 1796
5320 5320
6500 26270
760 5111
10134 10952
2886 3643
2122 2122
5469 7421
1734 10868
5987 9063
409 5602
1400 1808
4615 9533
4690 5921
10577 23327
3738 3741
55284 55743
6314 8425
4654 5710
4331 55929
1234 5686
5914 81857
7534 23327
567 909
5241 55509
8517 90480
580 10487
2335 2885
4691 4691
6478 10869
4301 5909
6531 9463
10971 223082
2674 5979
1820 10477
9098 91526
4036 23542
324 10982
5170 5590
1062 6500
1020 8851
3691 55914
9131 9131
367 8202
8943 10239
57403 64145
10419 79084
6134 7525
675 7157
10093 10097
7049 10755
1742 2906
607 26108
150 7345
8766 84440
7157 10474
1465 1465
2534 3190
3836 5896
88 9172
367 4088
3728 11187
990 1026
8945 80149
10617 26994
1859 5925
3123 3123
1891 3064
7321 81559
7323 84937
189 5830
867 4690
6257 10062
10421 24148
369 5604
2033 5468
1499 6934
7322 79102
6633 6636
4086 64750
860 2353
23126 23468
5501 388135
8932 54815
9083 55201
7321 29116
6387 6387
596 6237
641 7156
3482 23163
2547 7409
11091 23067
3005 8517
2185 2934
1315 9276
22976 51097
5873 54843
6778 9516
162 1173
4998 81620
2176 2189
672 7334
4646 10043
5781 9846
1793 8440
7128 10318
2099 10499
10458 50944
2957 2958
166 51651
5573 10564
3660 26145
1499 79577
4790 8648
4084 25942
5894 5934
994 2099
701 6623
6708 6711
6500 83461
1616 1616
1387 3551
10332 10332
7707 284119
9025 9656
7189 8887
1815 59349
25 4914
9733 51690
1729 55660
9063 9569
5621 100131997
4601 9126
5371 5684
5592 7138
602 10987
5111 10714
6884 6908
7529 9846
2904 9743
3726 116071
890 991
5588 10971
3265 5921
5580 54101
5729 81573
11198 140890
11338 22827
1459 5621
5889 7517
5499 56252
5982 5984
7273 7410
832 3312
4690 50807
5684 9253
673 5604
25 5052
4301 50848
3159 5914
59341 59341
2944 2944
5689 5695
5468 8648
8087 8087
367 55827
613 2071
550 9656
7337 9083
6880 9611
863 22834
5925 23054
5546 10459
3777 7529
23163 23163
56616 56616
1647 51100
2139 2781
599 637
25 5144
1617 9802
10010 29110
154 4985
3725 9584
8408 11337
902 7157
5076 55212
3064 114932
4038 55022
2885 8976
3265 266747
4193 83593
5111 10309
998 23348
5052 140809
6921 8835
274 22839
4221 6118
2672 10401
3123 6737
1877 7157
1956 7184
4436 9156
4846 115677
5972 5972
3725 4088
1958 5684
5602 9467
596 8678
659 8200
8497 26059
3603 3766
8651 9595
7337 29978
23400 51439
8851 55755
1822 6477
1869 10971
8294 55352
576 90627
598 598
929 11167
87 9124
373 5987
3688 9448
1655 10270
1154 2057
2260 10818
1981 7534
7329 7490
4261 79364
26191 26191
3280 55120
6477 23089
2215 3500
4097 60468
5111 5111
81 816
5111 57804
373 9267
4543 8601
123879 140739
7534 51776
6281 79026
6418 26040
7003 10413
988 10286
2101 8202
329 7321
2776 5914
387 5585
8852 10566
8202 8405
5870 23085
351 10134
8517 94015
207 5058
2185 58480
2176 5447
7411 7428
6774 26354
5457 6014
1600 3949
701 1062
2114 10771
7018 7037
11052 51741
10320 64376
5861 8615
5879 50649
1655 8648
8547 8547
9131 81628
2885 8853
353 8517
6615 23186
988 5001
1877 11186
3326 5562
1020 1020
4790 4790
7515 79661
572 6281
7161 7161
25 2048
2984 79849
4005 4301
2176 2950
2891 23426
1107 5116
1213 4952
8454 9978
4869 7388
8664 22822
9318 123228
8218 27131
4350 5621
207 7431
355 10114
1612 5594
2023 5111
5873 94121
10211 55212
998 10458
7157 26013
274 4609
546 5888
1655 2099
4683 10111
51013 56915
10749 10971
4088 9978
1191 7048
7006 8517
322 333
3303 9529
6714 10399
6809 9342
367 6714
6867 9793
5932 8543
5599 284403
1026 7251
2624 4089
6696 7917
5000 26234
4650 10565
2903 5775
5515 5527
6404 124460
4926 29899
3315 7041
1616 2908
990 55388
7319 56852
6634 51690
7334 81559
333 333
7538 26986
3936 6311
8204 8841
6921 112950
8161 8161
5621 9519
4926 8089
2885 3815
9627 51535
367 11315
7763 8517
112939 112939
51645 84292
1876 23429
1788 10472
585 1639
1386 4088
1387 8648
5454 10084
1617 1617
801 5898
1487 5932
10015 30011
210 210
229 585
1019 115426
87 8851
5001 8318
689 4666
6047 7227
154 154
1659 10523
1108 8350
1439 3562
5178 6478
238 3326
5664 27250
329 79444
367 672
5468 7141
3320 11140
22900 22900
8754 29763
4654 6722
5465 10891
3308 10273
7322 25898
4045 257194
672 2274
1499 2274
2034 2034
9001 28964
1734 26118
6358 10212
7531 10971
3090 23119
8609 81545
5111 9768
6117 29935
984 11143
7251 7251
5777 89790
1981 26986
7704 7704
22859 50944
867 2885
331 27429
3315 10248
6923 8835
7040 11167
148581 255488
468 4780
6663 9111
5728 9961
7323 51283
27183 57132
672 11112
6383 8573
6098 8517
5621 55599
5007 9218
580 28964
5585 10142
5590 10000
4281 7325
1639 6249
5530 9495
2060 22905
6256 23421
1959 11060
4088 51588
10938 51479
2782 2793
929 7097
1263 5621
3164 10382
4615 4615
6804 6843
4734 10421
672 10477
9185 29924
1026 5218
153 6456
2690 5774
7187 115650
8315 9958
6868 7078
283349 283349
1448 5621
7353 7415
10211 58157
7323 26994
5531 57223
8945 54926
4217 153090
2512 10135
4792 5970
4335 4335
7314 26994
8165 26292
3552 4692
1894 29127
2626 23414
3398 3398
1936 8878
7132 8439
351 140545
2274 3675
6789 283349
6045 84108
208 57630
2494 10499
997 5501
1742 2905
23644 167227
2060 2060
2058 2058
1656 27161
5071 5685
23423 26003
23400 84206
1460 7157
2885 3856
53615 57459
5436 7428
177 2885
1154 4615
7185 8717
672 6160
4602 9611
9318 51138
5567 27238
8976 10519
4751 5504
1739 3738
2099 9612
1207 6634
4152 57473
862 1822
2100 8648
5499 81566
1540 10133
5425 26073
7273 23363
2192 4088
2108 2109
10987 23582
6667 9611
55872 84708
4986 23710
1432 5608
5787 260425
4217 7295
2773 10636
1053 1054
7150 53339
4214 7329
1398 50807
4174 4998
3117 3119
8772 8930
6921 26118
4173 4176
5218 7531
6045 84733
9406 140890
5976 55629
7157 7157
6242 10174
572 7531
88 3781
2074 8294
595 5500
2874 9612
5089 5316
2099 23054
4776 5601
10628 27033
3198 81926
1642 25853
6045 23466
5692 5696
7014 7014
81 7295
4170 5366
4495 84651
3190 8440
1742 4036
5430 58490
6708 10006
6310 115572
408 1856
9129 9129
836 1630
2130 7536
7534 8350
5925 57786
2782 2785
672 2177
3298 8452
3265 5900
4094 6662
7531 27018
1019 5716
88 27185
4067 9322
581 581
1796 5979
1828 5318
7099 353376
90993 90993
4193 26524
10516 30008
6500 26273
387 4087
4084 9126
8517 29982
25 1796
6445 8291
80314 84525
8241 8241
3728 5318
602 3725
23557 84062
2010 5720
8874 83737
3313 4597
135 801
6772 6772
5621 55696
6714 9564
4292 5395
4149 23269
32 3141
11252 11252
7067 23421
3172 9326
1029 23647
2641 2696
321 63941
6736 7757
6348 6348
1742 4842
9820 9978
5861 9950
664 6009
642 6135
2099 2308
634 1087
5885 29101
6047 7323
3159 5468
8655 10018
1642 8451
9776 11345
3298 7329
1080 57120
302 79026
1386 1387
5174 9368
5371 6047
4345 131450
3459 6772
665 55240
1326 3326
4809 9128
8463 10413
58494 58494
5888 11144
9612 51564
348 4846
3725 7251
801 5470
7185 7185
5111 5223
10419 10419
2895 392862
4318 7058
2512 2512
1525 120425
5162 84676
4761 5585
3980 11284
1869 5934
9874 55723
2237 3178
23641 56242
2908 4306
2318 9499
331 9500
11011 55723
10253 84313
5599 7157
5883 10987
356 23380
3691 5339
9021 55201
6015 84108
3326 65018
2286 56893
51361 84376
8192 8192
7832 9337
7013 22919
10657 50618
3082 3082
7128 7185
6647 6647
5425 10714
6789 83937
55763 60412
1832 7431
1969 1969
1460 6125
3663 3663
1849 2690
4507 29116
2099 10456
4152 10036
2113 6672
916 4690
321 5970
5335 6654
2932 51199
328 3159
286 84033
3303 6767
653361 653361
6880 8161
3111 3112
6385 6386
8751 257364
6310 11051
5777 29992
4999 5001
8241 140890
57132 57132
1487 7050
5499 163882
2099 64210
2257 6331
5590 50855
351 7532
1994 1994
9820 26259
3550 7737
3560 3561
1019 5499
2885 10188
4088 56478
4830 6096
7222 7225
7329 57162
2533 2534
3727 64326
7791 9113
207 11331
7013 7532
575 575
10538 55509
1894 9669
4605 4605
10564 23265
4035 9270
1385 4609
5170 84433
7334 79589
2067 7507
4778 4780
1654 57506
1488 1488
396 396
5501 220004
5747 9564
1978 57521
26986 140890
7415 165324
9128 27238
582 3875
1027 10762
6874 129685
3958 22976
8202 10521
6755 6755
1649 1649
3725 10987
4297 6418
6256 8856
5094 5725
1678 8027
695 3326
9166 23557
6310 9802
1445 3480
2801 5861
641 7014
2099 5241
6531 6622
6653 23062
5518 28227
5394 22894
6171 8517
4688 9588
3646 8663
5501 6500
6790 6867
356 51429
2321 5781
1432 9252
1788 9063
1399 5781
2317 3688
7253 7253
5080 9670
23345 27185
7454 57381
8626 25934
580 10915
8021 10482
664 664
2033 4851
1019 1031
6867 8089
5664 29979
4690 10188
939 7186
3198 26009
4790 5971
23092 29941
4088 57154
7334 7844
4914 25970
6256 8202
7329 7704
2321 5295
4602 7329
6945 6945
7852 23400
1460 8479
4087 22938
26088 26994
5594 5778
8065 9616
675 2316
998 9826
2318 339855
4173 23594
229 55212
3838 10124
904 4299
8294 9682
1409 1421
5906 83593
8476 8476
4176 5000
331 51435
10081 55599
28896 28896
5573 8852
7189 78990
408 5744
5567 5573
3298 23636
10915 11052
4690 11184
5504 22853
2960 2965
6256 7421
311 10016
3184 10644
1410 1415
6504 6504
2268 8517
3326 8454
5478 5478
2908 29893
1759 6453
9618 653361
7453 7453
990 4172
6753 8777
1080 5174
801 5530
1111 56955
367 9063
3689 8533
4282 4282
6118 29946
8350 10951
6628 10421
993 7534
142 3980
7187 23636
5869 8411
3065 115426
5295 5747
1457 8473
2150 10987
22938 23411
3579 6767
6281 56302
2060 29979
5111 5478
276 4589
6809 8773
4217 7534
3981 7518
84876 84876
10188 84941
862 9612
672 4609
4688 5879
11157 23658
5688 51371
7067 9318
5347 91754
6921 140462
2885 147179
1108 5116
9897 100287171
5071 5903
999 10672
5507 378884
6159 9656
5818 5818
4804 51283
10392 10392
3654 51135
11200 11200
5155 5155
602 2353
1742 9146
8874 28964
5708 7132
3497 3497
2534 2534
11340 56915
10291 10946
1759 8440
5430 10915
15 7534
2274 79797
5501 6422
904 1025
356 4690
7082 50848
998 4296
5921 10395
5499 121256
3654 3656
147 1173
2011 7534
5174 11216
9276 22820
7323 79102
30835 30835
1398 3815
7273 8291
773 1953
2353 5970
581 596
3727 4221
10133 10318
4299 6477
7157 28996
7376 10499
6500 26233
575 8938
6045 84759
1054 2353
51013 54512
23016 54512
811 2923
5914 23054
4804 27018
3646 4869
6929 7391
10771 56946
3066 4609
7551 7551
6874 6883
7132 10131
25937 80306
6772 10379
26019 167227
6117 6117
164 55435
10095 10097
7454 7456
1616 8312
10912 51631
2893 23426
4299 4300
7422 8829
4771 6711
4990 7088
6733 9188
6696 56893
207 2475
6886 6938
7039 64689
1158 2274
7415 7534
5454 6663
2101 2104
4734 26994
10811 124056
596 55626
5905 7329
6304 10210
1674 4534
727 729
1029 4174
8517 9404
5886 5886
134 135
1080 1080
8294 51105
7321 151636
998 4294
22878 51112
5058 9459
5499 5728
4086 7311
274 7518
331 54739
2099 10474
3695 8726
6048 6048
54778 54778
3875 9815
3208 4671
7871 10133
8487 8517
2033 5970
29072 29072
10529 80306
6045 7024
6047 55284
8313 22881
7124 7133
9627 51667
467 1386
867 7332
1739 5605
23451 51639
3551 9454
5602 23162
7068 10902
3550 56949
409 554
55509 55509
4850 10477
4323 55256
3326 112858
990 10075
5565 5717
3998 90411
3921 9025
23392 55823
8202 8648
4005 6886
5693 5694
2549 5335
4773 359948
3326 10273
4852 7376
8294 51230
9295 10921
1386 5602
5093 91603
6788 6789
641 10036
3603 3603
28988 84461
148022 353376
4286 7329
7384 57142
4294 11127
1643 54532
7515 200558
1454 55861
1746 4487
5901 5903
8161 84708
3014 79648
71 10487
1020 6164
4904 5930
4193 4831
1386 55509
4771 154796
5499 26092
367 8031
5468 5469
4734 9898
815 815
7334 11043
9470 26058
801 9657
2241 7110
2810 27246
3178 3189
4609 6598
26258 282991
7321 11342
10427 10484
2737 6497
1400 7431
3164 7408
4170 4170
22897 146057
29844 55840
5690 5693
3476 5516
3064 29993
4172 4174
2060 85439
10262 10594
8717 8717
219931 219931
1121 7879
5691 51371
4747 8898
655 659
604 255877
355 356
3482 23062
5888 5893
867 4486
5028 9368
7518 11284
25939 25939
7307 10992
5393 54512
1618 1618
8655 10243
2058 5451
2353 9935
2023 10625
8915 79092
3326 10420
5689 5690
6945 10608
79643 128866
5569 7514
1080 9351
