# Supplementary material for: Graph embedding-based novel protein interaction prediction via higher-order graph convolutional network
Source: PLoS One. 2020 Sep 24;15(9):e0238915. doi: 10.1371/journal.pone.0238915 (PMC7514053; doi:10.1371/journal.pone.0238915)
Supplement: S2 File — (ZIP) [file pone.0238915.s002.zip]

Archive with 5 entries (4 files):
- S2 File/
- S2 File/top150predictions_heinetal.txt
- S2 File/top150predictions_hi_iii.txt
- S2 File/top150predictions_hi_ii_14.txt
- S2 File/top150predictions_lit_bm_13.txt
