# Supplementary material for: Graph embedding-based novel protein interaction prediction via higher-order graph convolutional network
Source: PLoS One. 2020 Sep 24;15(9):e0238915. doi: 10.1371/journal.pone.0238915 (PMC7514053; doi:10.1371/journal.pone.0238915)
Supplement: S2 File — (ZIP) [file pone.0238915.s002.zip › S2 File/top150predictions_heinetal.txt]

1 263 0.34540585
1 50 0.34256083
1 1101 0.33612838
1 295 0.32783785
50 263 0.32615405
1 23 0.32436028
263 1101 0.3200285
50 1101 0.31739244
263 295 0.31213498
1 52 0.31019714
50 295 0.30956396
23 263 0.30882418
23 50 0.3062805
295 1101 0.3037513
23 1101 0.30052948
52 263 0.29534027
1 51 0.29312363
23 295 0.2931168
50 52 0.29291064
1 48 0.29183882
52 1101 0.2874066
1 414 0.2825498
1 49 0.28149426
52 295 0.2803177
51 263 0.27908462
48 263 0.27786115
23 52 0.27734455
50 51 0.2767885
1 77 0.2759793
48 50 0.27557525
1 1037 0.27435413
1 47 0.2737728
51 1101 0.27158752
48 1101 0.2703971
1 180 0.26919186
263 414 0.2690169
49 263 0.26801205
50 414 0.26680288
49 50 0.2658072
51 295 0.2648887
48 295 0.26372784
77 263 0.2627612
1 87 0.262581
23 51 0.26207912
414 1101 0.2617907
1 234 0.26165593
263 1037 0.26121286
23 48 0.26093042
49 1101 0.2608126
47 263 0.26066062
50 77 0.26059893
1 60 0.2602099
50 1037 0.25906116
1 369 0.25857887
47 50 0.2585164
1 250 0.25801528
180 263 0.2562991
77 1101 0.25570285
295 414 0.25533345
49 295 0.2543799
1 16 0.25420097
1037 1101 0.25419706
50 180 0.25419098
1 372 0.25386974
47 1101 0.25365853
1 3 0.2531753
23 414 0.2526249
1 409 0.252076
1 158 0.2518493
23 49 0.25168142
1 26 0.25104353
51 52 0.25063884
87 263 0.25000477
48 52 0.24954005
180 1101 0.24941415
77 295 0.24939586
234 263 0.24912411
50 87 0.24794847
295 1037 0.24792744
60 263 0.24774714
47 295 0.24740201
50 234 0.24707468
23 77 0.24675032
263 369 0.24619418
50 60 0.24570845
250 263 0.2456577
23 1037 0.24529748
23 47 0.24477786
1 731 0.24427325
50 369 0.24416763
1 113 0.24405366
1 46 0.2439704
50 250 0.24363558
1 12 0.24331133
87 1101 0.24328895
180 295 0.24326222
234 1101 0.24243177
16 263 0.24202615
1 2039 0.24188562
263 372 0.24171066
52 414 0.24159624
60 1101 0.24109207
3 263 0.2410496
1 122 0.24094059
49 52 0.24069491
23 180 0.24068207
1 231 0.24057041
1 437 0.24036148
16 50 0.24003534
263 409 0.24000268
158 263 0.23978706
50 372 0.23972131
369 1101 0.23958065
1 438 0.2392452
3 50 0.23906675
250 1101 0.23905893
26 263 0.23901919
1 570 0.23825552
50 409 0.23802754
1 568 0.23784515
50 158 0.2378148
87 295 0.23728822
26 50 0.23705061
1 167 0.2366062
234 295 0.23645224
52 77 0.23597838
48 51 0.23580518
16 1101 0.23552465
372 1101 0.2352178
60 295 0.23514554
1 264 0.23477931
23 87 0.23477143
1 623 0.23472555
52 1037 0.23458624
3 1101 0.23457433
47 52 0.2340928
23 234 0.23394409
295 369 0.23367149
409 1101 0.2335559
158 1101 0.2333456
250 295 0.23316218
23 60 0.23265126
26 1101 0.23259942
263 731 0.23257332
113 263 0.23236457
46 263 0.23228563
12 263 0.23165795
23 369 0.23119274
23 250 0.23068908
50 731 0.23065849
