# Supplementary material for: Graph embedding-based novel protein interaction prediction via higher-order graph convolutional network
Source: PLoS One. 2020 Sep 24;15(9):e0238915. doi: 10.1371/journal.pone.0238915 (PMC7514053; doi:10.1371/journal.pone.0238915)
Supplement: S2 File — (ZIP) [file pone.0238915.s002.zip › S2 File/top150predictions_hi_iii.txt]

181 224 91.17993
181 197 71.05649
181 250 70.85762
197 224 70.74806
224 250 70.55005
181 182 68.31775
182 224 68.0212
181 238 66.46342
224 238 66.17491
19 181 65.96612
65 181 65.93425
19 224 65.67978
65 224 65.648056
181 536 63.632263
224 536 63.35604
181 240 61.43153
181 442 61.232506
100 181 61.195164
224 240 61.16489
224 442 60.96672
100 224 60.929558
181 183 60.711872
183 224 60.448353
108 181 59.89601
108 224 59.636036
140 181 59.321495
140 224 59.064014
181 974 56.717506
224 974 56.47132
197 250 54.979652
181 218 54.46336
181 189 54.286957
181 267 54.273624
218 224 54.22696
189 224 54.05131
224 267 54.03805
182 197 53.008926
182 250 52.860542
181 469 51.58773
197 238 51.570103
238 250 51.425747
224 469 51.3638
19 197 51.184246
65 197 51.15952
19 250 51.040993
65 250 51.01634
182 238 49.582424
197 536 49.37337
250 536 49.23519
19 182 49.21144
65 182 49.18766
95 181 47.953556
19 238 47.875694
65 238 47.852573
95 224 47.745415
197 240 47.66579
44 181 47.649796
181 196 47.54224
240 250 47.53237
197 442 47.51136
19 65 47.49452
100 197 47.482403
182 536 47.470364
44 224 47.442966
250 442 47.378384
100 250 47.349495
196 224 47.335876
181 514 47.304157
183 197 47.1074
224 514 47.09883
181 396 47.092667
147 181 46.996048
183 250 46.975555
181 460 46.89861
224 396 46.88825
147 224 46.792065
224 460 46.69504
108 197 46.474346
181 608 46.447792
108 250 46.344276
181 401 46.298576
224 608 46.246178
238 536 46.181873
224 401 46.09762
140 197 46.02858
181 333 45.941444
140 250 45.899754
19 536 45.836334
107 181 45.833405
182 240 45.828587
65 536 45.814182
224 333 45.742023
182 442 45.680103
100 182 45.652264
181 229 45.640987
107 224 45.63447
88 181 45.59194
224 229 45.442875
88 224 45.394043
182 183 45.29172
181 668 44.798336
181 232 44.70297
108 182 44.683075
224 668 44.603886
238 240 44.584663
224 232 44.508945
238 442 44.440224
100 238 44.413136
181 219 44.40975
140 182 44.25448
19 240 44.251076
65 240 44.229702
219 224 44.216976
19 442 44.107716
65 442 44.086407
19 100 44.080822
183 238 44.062374
65 100 44.05953
197 974 44.008083
250 974 43.884914
19 183 43.73268
65 183 43.71156
108 238 43.470245
19 108 43.145
65 108 43.12415
140 238 43.05329
19 140 42.731163
65 140 42.71051
240 536 42.685497
442 536 42.5472
100 536 42.521267
172 181 42.381416
182 974 42.31188
197 218 42.25905
181 399 42.23354
172 224 42.197456
183 536 42.185444
218 250 42.140778
189 197 42.122185
197 267 42.111835
180 181 42.09685
224 399 42.050232
189 250 42.00429
250 267 41.99398
41 181 41.989777
180 224 41.914124
41 224 41.807514
181 887 41.76115
108 536 41.61854
224 887 41.57988
