# Supplementary material for: Graph embedding-based novel protein interaction prediction via higher-order graph convolutional network
Source: PLoS One. 2020 Sep 24;15(9):e0238915. doi: 10.1371/journal.pone.0238915 (PMC7514053; doi:10.1371/journal.pone.0238915)
Supplement: S2 File — (ZIP) [file pone.0238915.s002.zip › S2 File/top150predictions_hi_ii_14.txt]

510 574 28.040113
574 609 26.45177
525 574 25.180187
510 609 25.020578
504 574 24.296642
510 525 23.817795
504 510 22.982058
525 609 22.468632
384 574 22.343107
574 575 22.30376
574 692 22.1687
504 609 21.680225
574 617 21.530943
502 574 21.49154
384 510 21.134224
510 575 21.097006
511 574 21.014427
510 692 20.969252
574 654 20.728386
504 525 20.638021
574 614 20.462727
510 617 20.366
502 510 20.32873
384 609 19.937067
138 574 19.918777
575 609 19.90196
510 511 19.877432
609 692 19.781445
510 654 19.606867
574 751 19.395006
510 614 19.35558
574 619 19.340574
609 617 19.21236
502 609 19.177202
384 525 18.978653
525 575 18.945234
138 510 18.841059
525 692 18.83051
211 574 18.780954
511 609 18.751465
609 654 18.496227
510 751 18.345629
384 504 18.312717
510 619 18.294144
525 617 18.288786
407 574 18.282076
504 575 18.280468
609 614 18.259172
502 525 18.25532
504 692 18.16977
456 574 18.063457
500 574 17.9421
511 525 17.85005
138 609 17.773804
211 510 17.764803
504 617 17.64705
502 504 17.61476
525 654 17.607082
340 574 17.507816
525 614 17.381424
609 751 17.306435
407 510 17.29291
609 619 17.257864
504 511 17.22371
499 574 17.137936
456 510 17.086119
351 574 17.007448
49 574 16.997355
504 654 16.989265
500 510 16.971329
138 525 16.919382
476 574 16.83454
384 575 16.810656
532 574 16.790106
504 614 16.771526
211 609 16.758512
559 574 16.710768
384 692 16.708857
575 692 16.679436
340 510 16.56055
43 574 16.53808
525 751 16.474485
525 619 16.42825
555 574 16.378881
138 504 16.3257
407 609 16.313349
384 617 16.228172
327 574 16.21595
499 510 16.21068
575 617 16.199593
384 502 16.198471
325 574 16.172827
502 575 16.16995
456 609 16.118273
617 692 16.101494
351 510 16.087252
49 510 16.077703
502 692 16.072033
77 574 16.044758
500 609 16.009985
211 525 15.952897
476 510 15.923698
504 751 15.896413
510 532 15.881667
504 619 15.851796
384 511 15.838863
574 735 15.812942
511 575 15.810972
510 559 15.8066225
511 692 15.715227
574 709 15.649339
43 510 15.643277
384 654 15.623272
340 609 15.62247
502 617 15.609664
575 654 15.595766
407 525 15.529139
654 692 15.501322
510 555 15.492695
356 574 15.479236
384 614 15.423042
387 574 15.3991995
575 614 15.395879
211 504 15.3931265
456 525 15.343438
327 510 15.338577
614 692 15.3026495
325 510 15.297785
499 609 15.29242
511 617 15.263126
574 642 15.259875
500 525 15.2403555
502 511 15.235195
77 510 15.176651
351 609 15.175981
49 609 15.166977
402 574 15.102862
617 654 15.055372
502 654 15.027822
476 609 15.021694
138 384 15.013058
138 575 14.98662
407 504 14.984231
532 609 14.982046
510 735 14.957373
559 609 14.911251
138 692 14.895871
340 525 14.871469
614 617 14.862417
502 614 14.83522
