# Supplementary material for: Graph embedding-based novel protein interaction prediction via higher-order graph convolutional network
Source: PLoS One. 2020 Sep 24;15(9):e0238915. doi: 10.1371/journal.pone.0238915 (PMC7514053; doi:10.1371/journal.pone.0238915)
Supplement: S2 File — (ZIP) [file pone.0238915.s002.zip › S2 File/top150predictions_lit_bm_13.txt]

77 263 24.848469
263 357 24.264875
263 610 23.976068
263 654 22.97786
234 263 22.63428
164 263 22.587633
97 263 22.093912
77 357 21.615463
77 610 21.358189
357 610 20.856565
263 505 20.545225
77 654 20.46897
77 234 20.1629
77 164 20.121357
58 263 20.033365
357 654 19.98823
55 263 19.806093
610 654 19.750324
234 357 19.689354
77 97 19.681547
164 357 19.648771
263 736 19.592016
234 610 19.455006
164 610 19.41491
97 357 19.2193
84 263 19.200891
263 282 19.182795
97 610 18.990547
248 263 18.756798
234 654 18.64503
164 654 18.6066
142 263 18.542257
164 234 18.328382
77 505 18.30195
97 654 18.199905
211 263 18.101809
188 263 18.067333
263 476 17.957035
179 263 17.934925
97 234 17.927767
97 164 17.890823
357 505 17.872108
263 823 17.856104
95 263 17.850807
58 77 17.845978
505 610 17.659388
55 77 17.643524
44 263 17.517485
77 736 17.452824
58 357 17.42685
158 263 17.368607
263 325 17.328743
55 357 17.229143
58 610 17.219423
263 880 17.218718
201 263 17.204939
101 263 17.126677
77 84 17.1044
77 282 17.088276
357 736 17.042925
55 610 17.024078
127 263 16.996181
505 654 16.924158
263 1151 16.883963
610 736 16.84007
263 359 16.763193
77 248 16.708801
84 357 16.702682
263 416 16.692917
282 357 16.686943
234 505 16.6711
164 505 16.63675
77 142 16.51768
263 330 16.512
84 610 16.503878
58 654 16.50252
282 610 16.488327
263 418 16.345446
248 357 16.316372
55 654 16.315306
97 505 16.27311
58 234 16.255764
263 863 16.247456
58 164 16.222263
654 736 16.138962
142 357 16.129744
77 211 16.125322
248 610 16.12217
62 263 16.107843
77 188 16.094616
55 234 16.071348
263 814 16.06355
55 164 16.038227
263 1524 16.017166
77 476 15.996356
263 1088 15.985999
191 263 15.978308
77 179 15.976665
263 837 15.953956
142 610 15.937763
77 823 15.906443
77 95 15.901726
234 736 15.89764
113 263 15.882034
58 97 15.867682
164 736 15.864879
263 410 15.82866
84 654 15.816769
282 654 15.80186
211 357 15.746598
188 357 15.716611
263 400 15.700911
55 97 15.687672
357 476 15.620663
44 77 15.604797
179 357 15.601434
84 234 15.580267
234 282 15.565581
211 610 15.559179
84 164 15.548156
164 282 15.533502
357 823 15.532863
188 610 15.52955
95 357 15.528256
97 736 15.518111
263 528 15.495287
77 158 15.472176
24 263 15.454562
248 654 15.450949
77 325 15.436667
476 610 15.434739
179 610 15.41574
263 545 15.413276
263 513 15.392504
610 823 15.347985
95 610 15.343433
139 263 15.338997
77 880 15.338656
77 201 15.326379
142 654 15.274216
77 101 15.256664
44 357 15.238306
234 248 15.219915
84 97 15.208309
263 877 15.206801
97 282 15.193977
164 248 15.18855
77 127 15.140418
158 357 15.108791
263 657 15.094191
